# Supplementary material for: Three-dimensional chromatin reorganization regulates B cell development during ageing
Source: Nat Cell Biol. 2024 Jun 12;26(6):991–1002. doi: 10.1038/s41556-024-01424-9 (PMC11178499; doi:10.1038/s41556-024-01424-9)
Supplement: Supplementary file 4 — Includes Supplementary Tables 1–6 in each tab. [file 41556_2024_1424_MOESM4_ESM.xlsx]

## Sheet: Table S1. Datasets in this stud
Supplementary Table 1. Information of all NGS generated for this study
GEO accession #	Dataset	Genotype	Sample information	Sequencing	Total reads	Unique reads	Valid pairs	Uniques	Trans Uniques
GSM6605799	Hi-C_Y(1)	Rag2-/-	Primary pro-B cells by CD19+ selection	2X150bp	605742618	-	341092601	259737504	33000554
GSM6605800	Hi-C_Y(2)	Rag2-/-	Primary pro-B cells by CD19+ selection	2X150bp	974603711	-	489497323	372261931	54181792
GSM6605801	Hi-C_O(1)	Rag2-/-	Primary pro-B cells by CD19+ selection	2X150bp	700309044	-	411922078	309918735	56813069
GSM6605802	Hi-C_O(2)	Rag2-/-	Primary pro-B cells by CD19+ selection	2X150bp	851247575	-	441781016	340478993	63853485
GSM6605803	Hi-C_Ebf1+/+(1)	Rag2-/-	In vitro cultured cell line	2X150bp	484118611	-	263303344	246949692	30284856
GSM6605804	Hi-C_Ebf1+/+(2)	Rag2-/-	In vitro cultured cell line	2X150bp	477179900	-	269453003	240720028	30748092
GSM6605805	Hi-C_Ebf1+/-(1)	Rag2-/-Ebf1+/-	In vitro cultured cell line	2X150bp	515404556	-	277374500	262131903	36350269
GSM6605806	Hi-C_Ebf1+/-(2)	Rag2-/-Ebf1+/-	In vitro cultured cell line	2X150bp	474732027	-	265425240	241440800	35440823
GSM6605807	Hi-C_Ebf1+/-Pax5+/-(1)	Rag2-/-Ebf1+/-Pax5+/-	In vitro cultured cell line	2X150bp	435015604	-	231481489	219090115	31088918
GSM6605808	Hi-C_Ebf1+/-Pax5+/-(2)	Rag2-/-Ebf1+/-Pax5+/-	In vitro cultured cell line	2X150bp	431236891	-	250017609	230264888	35982739
GSM6605835	Directional RNA-seq_Y(1)	Rag2-/-	Primary pro-B cells by CD19+ selection	2X75bp	66223876	50865757	N.A	N.A	N.A
GSM6605836	Directional RNA-seq_Y(2)	Rag2-/-	Primary pro-B cells by CD19+ selection	2X75bp	53816103	41094485	N.A	N.A	N.A
GSM6605837	Directional RNA-seq_Y(3)	Rag2-/-	Primary pro-B cells by CD19+ selection	2X75bp	49561577	37446441	N.A	N.A	N.A
GSM6605838	Directional RNA-seq_Y(4)	Rag2-/-	Primary pro-B cells by CD19+ selection	2X75bp	59362823	47008912	N.A	N.A	N.A
GSM6605831	Directional RNA-seq_O(1)	Rag2-/-	Primary pro-B cells by CD19+ selection	2X75bp	46383510	38567296	N.A	N.A	N.A
GSM6605832	Directional RNA-seq_O(2)	Rag2-/-	Primary pro-B cells by CD19+ selection	2X75bp	47916501	40006207	N.A	N.A	N.A
GSM6605833	Directional RNA-seq_O(3)	Rag2-/-	Primary pro-B cells by CD19+ selection	2X75bp	67456792	46076020	N.A	N.A	N.A
GSM6605834	Directional RNA-seq_O(4)	Rag2-/-	Primary pro-B cells by CD19+ selection	2X75bp	60363674	49102717	N.A	N.A	N.A
GSM6605829	RNA-seq_Ebf1+/+(1)	Rag2-/-	In vitro cultured cell line	1X100bp	60190944	41671461	N.A	N.A	N.A
GSM6605830	RNA-seq_Ebf1+/+(2)	Rag2-/-	In vitro cultured cell line	1X100bp	63579743	44458363	N.A	N.A	N.A
GSM6605825	RNA-seq_Ebf1+/-(1)	Rag2-/-Ebf1+/-	In vitro cultured cell line	1X100bp	60623010	43168932	N.A	N.A	N.A
GSM6605826	RNA-seq_Ebf1+/-(2)	Rag2-/-Ebf1+/-	In vitro cultured cell line	1X100bp	58189823	42059348	N.A	N.A	N.A
GSM6605827	RNA-seq_Ebf1+/-Pax5+/-(1)	Rag2-/-Ebf1+/-Pax5+/-	In vitro cultured cell line	1X100bp	60815979	42969373	N.A	N.A	N.A
GSM6605828	RNA-seq_Ebf1+/-Pax5+/-(2)	Rag2-/-Ebf1+/-Pax5+/-	In vitro cultured cell line	1X100bp	58149126	40596359	N.A	N.A	N.A
GSM6605819	H3K27ac ChIP-seq_Y(1)	Rag2-/-	Primary pro-B cells by CD19+ selection	1X75bp	40703245	36410657	N.A	N.A	N.A
GSM6605820	H3K27ac ChIP-seq_Y(2)	Rag2-/-	Primary pro-B cells by CD19+ selection	1X75bp	42092146	37638102	N.A	N.A	N.A
GSM6605811	H3K27ac ChIP-seq_O(1)	Rag2-/-	Primary pro-B cells by CD19+ selection	1X75bp	52414407	45993782	N.A	N.A	N.A
GSM6605812	H3K27ac ChIP-seq_O(2)	Rag2-/-	Primary pro-B cells by CD19+ selection	1X75bp	68395723	59945851	N.A	N.A	N.A
GSM6605821	H3K27me3 ChIP-seq_Y(1)	Rag2-/-	Primary pro-B cells by CD19+ selection	1X75bp	42840595	36082379	N.A	N.A	N.A
GSM6605822	H3K27me3 ChIP-seq_Y(2)	Rag2-/-	Primary pro-B cells by CD19+ selection	1X75bp	48840342	41096437	N.A	N.A	N.A
GSM6605813	H3K27me3 ChIP-seq_O(1)	Rag2-/-	Primary pro-B cells by CD19+ selection	1X75bp	49286106	41304950	N.A	N.A	N.A
GSM6605814	H3K27me3 ChIP-seq_O(2)	Rag2-/-	Primary pro-B cells by CD19+ selection	1X75bp	56635461	47839482	N.A	N.A	N.A
GSM6605817	CTCF ChIP-seq_Y(1)	Rag2-/-	Primary pro-B cells by CD19+ selection	1X75bp	35139722	28815514	N.A	N.A	N.A
GSM6605818	CTCF ChIP-seq_Y(2)	Rag2-/-	Primary pro-B cells by CD19+ selection	1X75bp	35386844	25163772	N.A	N.A	N.A
GSM6605809	CTCF ChIP-seq_O(1)	Rag2-/-	Primary pro-B cells by CD19+ selection	1X75bp	36152000	29714649	N.A	N.A	N.A
GSM6605810	CTCF ChIP-seq_O(2)	Rag2-/-	Primary pro-B cells by CD19+ selection	1X75bp	38403295	26341846	N.A	N.A	N.A
GSM6605823	Rad21 ChIP-seq_Y(1)	Rag2-/-	Primary pro-B cells by CD19+ selection	1X75bp	32632147	26846747	N.A	N.A	N.A
GSM6605824	Rad21 ChIP-seq_Y(2)	Rag2-/-	Primary pro-B cells by CD19+ selection	1X75bp	44822618	36606375	N.A	N.A	N.A
GSM6605815	Rad21 ChIP-seq_O(1)	Rag2-/-	Primary pro-B cells by CD19+ selection	1X75bp	37594299	31173347	N.A	N.A	N.A
GSM6605816	Rad21 ChIP-seq_O(2)	Rag2-/-	Primary pro-B cells by CD19+ selection	1X75bp	32376536	26686347	N.A	N.A	N.A
GSM6605798	Capture Hi-C_Y(1)	Rag2-/-	Primary pro-B cells by CD19+ selection	2X150bp	66030314	-	24325565	2118279	358465
GSM6605797	Capture Hi-C_O(1)	Rag2-/-	Primary pro-B cells by CD19+ selection	2X150bp	63975157	-	25890369	1542186	370534
GSM7921776	VDJ-seq_Y(1)	WT C57BL/6J	B220+CD43+IgM- sorted primary pro-B cells	2X250bp	3725916	-	N.A	N.A	N.A
GSM7921777	VDJ-seq_Y(2)	WT C57BL/6J	B220+CD43+IgM- sorted primary pro-B cells	2X250bp	2619075	-	N.A	N.A	N.A
GSM7921774	VDJ-seq_O(1)	WT C57BL/6J	B220+CD43+IgM- sorted primary pro-B cells	2X250bp	2550480	-	N.A	N.A	N.A
GSM7921775	VDJ-seq_O(2)	WT C57BL/6J	B220+CD43+IgM- sorted primary pro-B cells	2X250bp	2500605	-	N.A	N.A	N.A
GSM7921754	H3K27ac HiChIP_Y(1)	Rag2-/-	Primary pro-B cells by CD19+ selection	2X150bp	108043217	-	47043888	24564082	3241769
GSM7921755	H3K27ac HiChIP_Y(2)	Rag2-/-	Primary pro-B cells by CD19+ selection	2X150bp	106325604	-	43343650	22879011	2823344
GSM7921752	H3K27ac HiChIP_O(1)	Rag2-/-	Primary pro-B cells by CD19+ selection	2X150bp	173768988	-	75556574	31346221	5288445
GSM7921753	H3K27ac HiChIP_O(2)	Rag2-/-	Primary pro-B cells by CD19+ selection	2X150bp	156820589	-	52371059	23447267	3293308
GSM7921760	RNA-seq_D345+BFPctrl(1)	Rag1 inactivated	In vitro cultured cell line	1X100bp	66452985	44543435
GSM7921761	RNA-seq_D345+BFPctrl(2)	Rag1 inactivated	In vitro cultured cell line	1X100bp	69321368	47450476
GSM7921762	RNA-seq_D345+Wapl OE(1)	Rag1 inactivated	In vitro cultured cell line	1X100bp	66426500	44240049
GSM7921763	RNA-seq_D345+Wapl OE(2)	Rag1 inactivated	In vitro cultured cell line	1X100bp	67465470	46072169
GSM7921756	HiC_D345+BFPctrl(1)	Rag1 inactivated	In vitro cultured cell line	2X150bp	497973667	-	281698855	267741524	37452713
GSM7921757	HiC_D345+BFPctrl(2)	Rag1 inactivated	In vitro cultured cell line	2X150bp	501822496	-	298582018	282941336	41017161
GSM7921758	HiC_D345+Wapl OE(1)	Rag1 inactivated	In vitro cultured cell line	2X150bp	465643943	-	280746567	266533717	31452292
GSM7921759	HiC_D345+Wapl OE(2)	Rag1 inactivated	In vitro cultured cell line	2X150bp	493324454	-	290547128	275498056	35367897
GSM7921772	RNA-seq_Young+GFPctrl(1)	Rag2-/- cultured in vitro	Primary pro-B cells by CD19+ selection, cultured with IL-7	2X100bp	66930991	58029169
GSM7921773	RNA-seq_Young+GFPctrl(2)	Rag2-/- cultured in vitro	Primary pro-B cells by CD19+ selection, cultured with IL-7	2X100bp	64509341	55987657
GSM7921767	RNA-seq_Young+Ebf1 OE(1)	Rag2-/- cultured in vitro	Primary pro-B cells by CD19+ selection, cultured with IL-7	2X100bp	68776010	60000191
GSM7921768	RNA-seq_Young+Ebf1 OE(2)	Rag2-/- cultured in vitro	Primary pro-B cells by CD19+ selection, cultured with IL-7	2X100bp	63456089	55689063
GSM7921769	RNA-sesq_Old+GFPctrl(1)	Rag2-/- cultured in vitro	Primary pro-B cells by CD19+ selection, cultured with IL-7	2X100bp	60646649	52871748
GSM7921770	RNA-sesq_Old+GFPctrl(2)	Rag2-/- cultured in vitro	Primary pro-B cells by CD19+ selection, cultured with IL-7	2X100bp	66375919	57720499
GSM7921771	RNA-sesq_Old+GFPctrl(3)	Rag2-/- cultured in vitro	Primary pro-B cells by CD19+ selection, cultured with IL-7	2X100bp	68926769	60007645
GSM7921764	RNA-sesq_Old+Ebf1 OE(1)	Rag2-/- cultured in vitro	Primary pro-B cells by CD19+ selection, cultured with IL-7	2X100bp	67819672	59064152
GSM7921765	RNA-seq_Old+Ebf1 OE(2)	Rag2-/- cultured in vitro	Primary pro-B cells by CD19+ selection, cultured with IL-7	2X100bp	63995912	55849232
GSM7921766	RNA-seq_Old+Ebf1 OE(3)	Rag2-/- cultured in vitro	Primary pro-B cells by CD19+ selection, cultured with IL-7	2X100bp	61855445	53455475
GSM7921748	Brg1 ChIP-seq_Y(1)	Rag2-/-	Primary pro-B cells by CD19+ selection	1X75bp	63872867	33960359
GSM7921749	Brg1 ChIP-seq_Y(2)	Rag2-/-	Primary pro-B cells by CD19+ selection	1X75bp	61142512	29533770
GSM7921744	Brg1 ChIP-seq_O(1)	Rag2-/-	Primary pro-B cells by CD19+ selection	1X75bp	61783501	44530282
GSM7921745	Brg1 ChIP-seq_O(2)	Rag2-/-	Primary pro-B cells by CD19+ selection	1X75bp	69004309	48234658
GSM7921750	p300 ChIP-seq_Y(1)	Rag2-/-	Primary pro-B cells by CD19+ selection	1X75bp	64604824	26710671
GSM7921751	p300 ChIP-seq_Y(2)	Rag2-/-	Primary pro-B cells by CD19+ selection	1X75bp	60880153	36147754
GSM7921746	p300 ChIP-seq_O(1)	Rag2-/-	Primary pro-B cells by CD19+ selection	1X75bp	73935833	50628032
GSM7921747	p300 ChIP-seq_O(2)	Rag2-/-	Primary pro-B cells by CD19+ selection	1X75bp	68687702	47157673

## Sheet: Table S2. DEGs in switched comp
Supplimentary Table 2. DEGs within compartments (bins) that switched by age.
Up-in-old genes (FC>2, p<0.01) in A to B switched bins (7 in 310)	Down-in-old genes (FC>2, p<0.01) in A to B switched bins (6 in 310)	Up-in-old genes (FC>2, p<0.01) in B to A switched bins (13 in 240)	Down-in-old genes (FC>2, p<0.01) in B to A switched bins (0 in 240)
Limch1	2310075C17Rik	Ear2
Gm37695	Fhit	C130026I21Rik
Hspa12a	C230071H17Rik	A530032D15Rik
D030045P18Rik	Auts2	Adgre1
Ctla2a	Tmem132e	Ncam1
Gm19585	Ebf1	Mrgpra2b
Gm2682		Plcb1
		Wwtr1
		Mrgpra2a
		Palld
		Mecom
		Nbea
		Sirpb1c

## Sheet: Table S3. Ebf1 targets changes
Supplimentary Table 3. Gene expression change of 67 Ebf1 targets42 upon aging.
Gene	Gene expression level change upon aging (cutoff p < 0.01)
2010317E24Rik (Sapcd2)	Down
4632428N05Rik (Vsir)	Up
Agpat9	Down
Aldh3b1	Up
Asb2	N.C.
Atp8b3	N.E.
B3gnt2	Down
Bcl7a	Down
Bhlha15	N.C.
Blk	Down
Bst1	Down
Cbx2	N.C.
Ccdc18	N.C.
Cd72	Down
Ceacam1	Up
Chchd10	Down
Cmtm8	N.C.
Cyfip2	Down
Dok3	N.C.
Dtx1	N.E.
Dusp7	N.C.
Ell3	N.E.
Fam102a	Up
Foxo6	N.E.
Gpr56 (Adgrg1)	Down
Gpr97	N.C.
Hes1	Down
Hes5	N.C.
Icosl	N.C.
Igll1	Down
Impdh1	Down
Itgb7	Up
Kcna5	Up
Lrmp	Down
Mfsd4(a)	Down
Micall2	N.C.
Mreg	Up
Mterfd3 (Mterf2)	N.C.
Neu1	N.C.
Notch3	N.C.
P2rx3	Down
Parp1	N.C.
Pck2	N.C.
Pde4a	N.C.
Pitpnm2	Down
Pkig	Down
Plekhg2	Down
Pold4	N.C.
Pou2af1	Down
Ptp4a3	Down
Ptprs	Down
Rgs12	Down
Rinl	Up
Rsph9	Down
Sbk1	Down
Sema7a	N.C.
Sit1	Down
Smtn	Down
Spred2	Down
Srl	N.C.
Stxbp1	N.C.
Trfr2 (Tfr2)	N.C.
Ucp2	Down
Vpreb1	Down
Vpreb2	Down
Zc3h12d	N.C.
Zfpm1	Down
Genes that were repressed by Ebf1 were in bold. N.C., Not changed. N.E., Not expressed

## Sheet: Table S4. TAD domains
Supplimentary Table 4. TAD analysis in young and old pro-B cells
Total TAD domains	Young specific TAD domains	Old specific TAD domains
chr10:46050000-50500000	chr12:113200000-116000000	chr19:5900000-6325000
chr10:103400000-105775000	chr17:3000000-6025000	chr5:31550000-32175000
chr10:113025000-115000000	chr11:116850000-121975000	chr16:44725000-45125000
chr10:71450000-74850000	chr11:43500000-45925000	chr13:113275000-113650000
chr10:63700000-66700000	chr1:132375000-135800000	chr13:93725000-94200000
chr10:81175000-81550000	chr4:44550000-45000000	chr19:5375000-5875000
chr10:22025000-22400000	chr11:81575000-83250000	chr3:27475000-28025000
chr10:99150000-99600000	chr4:44300000-46150000	chr6:38625000-39075000
chr10:34775000-36475000	chr17:3000000-5400000	chr14:20700000-21050000
chr10:128025000-128675000	chr3:130700000-131225000	chr10:95525000-96025000
chr10:31775000-33575000	chr2:169000000-170500000	chr15:79200000-79550000
chr10:66825000-67275000	chr6:47775000-49425000	chr19:46525000-47100000
chr10:27175000-28950000	chr6:120400000-120825000	chr6:108400000-108750000
chr10:24600000-27025000	chr11:44600000-45900000	chr13:52650000-53075000
chr10:29375000-31425000	chr6:120375000-121350000	chr11:106400000-106750000
chr10:91325000-92625000	chr11:85125000-87875000	chr7:80325000-80825000
chr10:117725000-118125000	chr9:102600000-104375000	chr10:117725000-118125000
chr10:33900000-34425000	chr10:3100000-5800000	chr15:63850000-64650000
chr10:66800000-69350000	chr1:133000000-135525000	chr17:33500000-33850000
chr10:3975000-4350000	chr2:154350000-157250000	chr15:59375000-59850000
chr10:7800000-8225000	chr1:179600000-181250000	chr4:134475000-134875000
chr10:44250000-46000000	chr4:96700000-99175000	chr7:126725000-127175000
chr10:126950000-128975000	chr11:67875000-68875000	chr9:21150000-21525000
chr10:15200000-17700000	chr13:53750000-54700000	chr14:73075000-73525000
chr10:75125000-76225000	chr3:52250000-52925000	chr10:16950000-17700000
chr10:93025000-93550000	chr12:116625000-120025000	chr15:5125000-6100000
chr10:43525000-44075000	chr8:94075000-95900000	chr19:16000000-16700000
chr10:77975000-78475000	chr11:82200000-82700000	chr19:4450000-5000000
chr10:120150000-121550000	chr4:96700000-98725000	chr17:56975000-57350000
chr10:4375000-5550000	chr13:54050000-54625000	chr12:85325000-85700000
chr10:20950000-21350000	chr7:142725000-145325000	chr7:127225000-127600000
chr10:108600000-109625000	chr12:76825000-78825000	chr11:121475000-121975000
chr10:129025000-130575000	chr17:3850000-5375000	chr12:25050000-25450000
chr10:39150000-39600000	chr9:82825000-83725000	chr4:132525000-132900000
chr10:78650000-79500000	chr11:4900000-6675000	chr13:4675000-6500000
chr10:100600000-102400000	chr5:35525000-37150000	chr10:16500000-17700000
chr10:36950000-39050000	chr1:133025000-134100000	chr10:20350000-20925000
chr10:107775000-108325000	chr11:94850000-96850000	chr19:28925000-29575000
chr10:82650000-83625000	chr5:150025000-151725000	chr2:167625000-168075000
chr10:110725000-112150000	chr9:44025000-46300000	chr19:7050000-7450000
chr10:128250000-128925000	chr6:70800000-73250000	chr11:110500000-111500000
chr10:8700000-9050000	chr8:87575000-88775000	chr8:117050000-117600000
chr10:3100000-3950000	chr11:97200000-98650000	chr3:27050000-28100000
chr10:6775000-7300000	chr7:82275000-84425000	chr3:95475000-95825000
chr10:3500000-3950000	chr3:79850000-82900000	chr19:8700000-9125000
chr10:95525000-96025000	chr5:106800000-108700000	chr11:119925000-120375000
chr10:26300000-27000000	chr4:119225000-120350000	chr15:11975000-12900000
chr10:89275000-89875000	chr8:79700000-83550000	chr10:79675000-80250000
chr10:62425000-63425000	chr14:37200000-41200000	chr4:132925000-133300000
chr10:125125000-126850000	chr19:40325000-42150000	chr4:134925000-135350000
chr10:39125000-40625000	chr5:35525000-36825000	chr9:20875000-21525000
chr10:18750000-20150000	chr9:103200000-104375000	chr4:8375000-9100000
chr10:122550000-123250000	chr4:116050000-118575000	chr10:96100000-97325000
chr10:126900000-127350000	chr11:117050000-118475000	chr13:55200000-55700000
chr10:94625000-94950000	chr2:163400000-164775000	chr7:126375000-127225000
chr10:115150000-116150000	chr2:152600000-153650000	chr11:120425000-121050000
chr10:59300000-59825000	chr6:86375000-88100000	chr17:33950000-34400000
chr10:79675000-80250000	chr14:24700000-25850000	chr13:113250000-114950000
chr10:13000000-14375000	chr6:98075000-100875000	chr15:78175000-78850000
chr10:95000000-95450000	chr2:101450000-103425000	chr11:120425000-120800000
chr10:99650000-100300000	chr1:31100000-33775000	chr3:27050000-28825000
chr10:94500000-95525000	chr17:88675000-94875000	chr17:83875000-84425000
chr10:62725000-63425000	chr7:15900000-17050000	chr19:46025000-47125000
chr10:24625000-25525000	chr16:18300000-21175000	chr16:91350000-91650000
chr10:85975000-86450000	chr1:192725000-193700000	chr4:132175000-132900000
chr10:66800000-67850000	chr16:18300000-20750000	chr10:81175000-81550000
chr10:21450000-21975000	chr11:3100000-3925000	chr16:23975000-25050000
chr10:30525000-30825000	chr11:59300000-60500000	chr14:20325000-21050000
chr10:40000000-40625000	chr5:63800000-66675000	chr19:53000000-53650000
chr10:59850000-60225000	chr2:3050000-4850000	chr15:102075000-102650000
chr10:116300000-116875000	chr2:29750000-31650000	chr15:79175000-80150000
chr10:23750000-24275000	chr1:133300000-134100000	chr12:85075000-85725000
chr10:14400000-14750000	chr5:140850000-142325000	chr10:18800000-19875000
chr10:94150000-96025000	chr5:33625000-35100000	chr16:91025000-91925000
chr10:18875000-19200000	chr19:59225000-61325000	chr19:20325000-22300000
chr10:118550000-119075000	chr11:97725000-98650000	chr10:80350000-80850000
chr10:88350000-88825000	chr1:130450000-131975000	chr17:34850000-35300000
chr10:74900000-75525000	chr11:23975000-27025000	chr6:38375000-39800000
chr10:18800000-19875000	chr10:126950000-128975000	chr16:31925000-32675000
chr10:45075000-46025000	chr3:51375000-53000000	chr15:76175000-76950000
chr10:12675000-12975000	chr1:151425000-153475000	chr15:77675000-78850000
chr10:41800000-42300000	chr1:33975000-36275000	chr2:127825000-128575000
chr10:13550000-14350000	chr11:87950000-88850000	chr13:40775000-42600000
chr10:62175000-63425000	chr5:148300000-149425000	chr17:27525000-28550000
chr10:3100000-5800000	chr6:72275000-73250000
chr10:39125000-39850000	chr11:115150000-116650000
chr10:87550000-88300000	chr7:113250000-114725000
chr10:9775000-10300000	chr9:71625000-72725000
chr10:44250000-45025000	chr1:163925000-165200000
chr10:117050000-117700000	chr6:146800000-149575000
chr10:24875000-25225000	chr19:3125000-5000000
chr10:28375000-28850000	chr17:49925000-52525000
chr10:83775000-85125000	chr4:9800000-11575000
chr10:86550000-87000000	chr10:62175000-63425000
chr10:60300000-60750000	chr1:36725000-38800000
chr10:87025000-87500000	chr2:131800000-132925000
chr10:40650000-41250000	chr1:170875000-172350000
chr10:53275000-53775000	chr13:23700000-25000000
chr10:125625000-126800000	chr13:100850000-103100000
chr10:121650000-122075000	chr11:98675000-99300000
chr10:11450000-12325000	chr9:114400000-116550000
chr10:96100000-97325000	chr1:87225000-88175000
chr10:77225000-77900000	chr3:135275000-137750000
chr10:13025000-13525000	chr8:114425000-116425000
chr10:69375000-70300000	chr13:48500000-49425000
chr10:37050000-37850000	chr11:113175000-114625000
chr10:68000000-69325000	chr8:110600000-112025000
chr10:112250000-112750000	chr1:52100000-54525000
chr10:52550000-53000000	chr4:134400000-136175000
chr10:75175000-75500000	chr9:60925000-61875000
chr10:5925000-6675000	chr4:154825000-155775000
chr10:67325000-67825000	chr18:34600000-36775000
chr10:20350000-20925000	chr5:19400000-21725000
chr10:85200000-85650000	chr3:152100000-153950000
chr10:76775000-77075000	chr7:48700000-49925000
chr10:17725000-18225000	chr1:73900000-75575000
chr10:83800000-84450000	chr2:118225000-119575000
chr10:25700000-26125000	chr1:12975000-14700000
chr10:102450000-102875000	chr7:100175000-102450000
chr10:43050000-43450000	chr11:51575000-52375000
chr10:61125000-61700000	chr2:154350000-155625000
chr10:12400000-12975000	chr1:134350000-135800000
chr10:69850000-70300000	chr6:87050000-88100000
chr10:41300000-41700000	chr7:97325000-99450000
chr10:90100000-90650000	chr2:31650000-32550000
chr10:96200000-96625000	chr3:121150000-123475000
chr10:8275000-8650000	chr3:104975000-107500000
chr10:111500000-111900000	chr8:22025000-23225000
chr10:122100000-122500000	chr5:146550000-147950000
chr10:84500000-85125000	chr5:139775000-140825000
chr10:120250000-120850000	chr14:26275000-27750000
chr10:97775000-98375000	chr10:66800000-69350000
chr10:45400000-46000000	chr5:63800000-66375000
chr10:30900000-31350000	chr7:30250000-31200000
chr10:56375000-57000000	chr3:88275000-90700000
chr10:98475000-99050000	chr16:21200000-23425000
chr10:19800000-20225000	chr11:76650000-78325000
chr10:9125000-9625000	chr19:43500000-45025000
chr10:80350000-80850000	chr13:111425000-113025000
chr10:75575000-75950000	chr17:9150000-11975000
chr10:14775000-15175000	chr11:53975000-55475000
chr10:58675000-59075000	chr3:8575000-10350000
chr10:125175000-125525000	chr6:3050000-5575000
chr10:88875000-89175000	chr5:114625000-115450000
chr10:16500000-17700000	chr10:39125000-40625000
chr10:68425000-68950000	chr18:37900000-40225000
chr10:16950000-17700000	chr19:45100000-47150000
chr11:36125000-40550000	chr12:69125000-71150000
chr11:12650000-16175000	chr17:72800000-74650000
chr11:46850000-48300000	chr2:30000000-31425000
chr11:90975000-93700000	chr7:79750000-81150000
chr11:34875000-36025000	chr2:17825000-19375000
chr11:90825000-93450000	chr19:3175000-4425000
chr11:118925000-119400000	chr11:69175000-70825000
chr11:103975000-105875000	chr8:121925000-123525000
chr11:85125000-87875000	chr11:78450000-79975000
chr11:55550000-57375000	chr5:3000000-5550000
chr11:116850000-121975000	chr16:96200000-98100000
chr11:81575000-83250000	chr15:3100000-6675000
chr11:29100000-31125000	chr8:3075000-4775000
chr11:108000000-108400000	chr16:15575000-17700000
chr11:65075000-66875000	chr14:69700000-70600000
chr11:94850000-96850000	chr5:73650000-77300000
chr11:34875000-35700000	chr19:20300000-24000000
chr11:8425000-8875000	chr9:122725000-124475000
chr11:109225000-109650000	chr5:3000000-4950000
chr11:53975000-55475000	chr9:20850000-22475000
chr11:67025000-67800000	chr5:3000000-4175000
chr11:17300000-19775000	chr11:105925000-107150000
chr11:43500000-45925000	chr8:127200000-129275000
chr11:104225000-105875000	chr9:65325000-67050000
chr11:43450000-44450000	chr8:119650000-120625000
chr11:4900000-6675000	chr17:45475000-46925000
chr11:40775000-43400000	chr5:121175000-123050000
chr11:8400000-9125000	chr10:128250000-128925000
chr11:7250000-8200000	chr17:83000000-84650000
chr11:121475000-121975000	chr11:69525000-70825000
chr11:89100000-90725000	chr12:3050000-5025000
chr11:45950000-46725000	chr13:42800000-45525000
chr11:43775000-44550000	chr5:123175000-124375000
chr11:56175000-57350000	chr12:79325000-80125000
chr11:69175000-70825000	chr7:28125000-29300000
chr11:6325000-6650000	chr16:32750000-34100000
chr11:23975000-27025000	chr16:4300000-5225000
chr11:69525000-70825000	chr17:31000000-32500000
chr11:51575000-52375000	chr17:33925000-35375000
chr11:32325000-32725000	chr8:83625000-84925000
chr11:113175000-114625000	chr14:31025000-31775000
chr11:9275000-11100000	chr16:10250000-11400000
chr11:49650000-50425000	chr7:44975000-45825000
chr11:107175000-107550000	chr2:30325000-31400000
chr11:67875000-68875000	chr9:107675000-108625000
chr11:105925000-107150000	chr11:100475000-101175000
chr11:107175000-107825000	chr16:92525000-93500000
chr11:57425000-57900000	chr1:38950000-40800000
chr11:63225000-64950000	chr17:24725000-25800000
chr11:98675000-99300000	chr11:76650000-77800000
chr11:87950000-88850000	chr19:10275000-11975000
chr11:3100000-3925000	chr17:55925000-57350000
chr11:20100000-20750000	chr11:4025000-4875000
chr11:31625000-32225000	chr17:78600000-80575000
chr11:19800000-21550000	chr12:24450000-26525000
chr11:49975000-50425000	chr13:43125000-45000000
chr11:99475000-100225000	chr7:140825000-141525000
chr11:44600000-45900000	chr18:53975000-56325000
chr11:97200000-98650000	chr8:105500000-106225000
chr11:16450000-17275000	chr3:94950000-96250000
chr11:100475000-101175000	chr9:21100000-22450000
chr11:118500000-118900000	chr6:124475000-125600000
chr11:9950000-10950000	chr7:100900000-101625000
chr11:82900000-83275000	chr15:77675000-79150000
chr11:79600000-79950000	chr17:26250000-27500000
chr11:3450000-3875000	chr16:93600000-94750000
chr11:117050000-118475000	chr16:91050000-92325000
chr11:98250000-98625000	chr10:128025000-128675000
chr11:90300000-90700000	chr13:51750000-53425000
chr11:87525000-87875000	chr11:19800000-21550000
chr11:78450000-79975000	chr1:190900000-191800000
chr11:73300000-74300000	chr5:31500000-33150000
chr11:115150000-116650000	chr10:94150000-96025000
chr11:23575000-23950000	chr17:28675000-29525000
chr11:69625000-69975000	chr5:122075000-122875000
chr11:109875000-110275000	chr9:110100000-111300000
chr11:76650000-78325000	chr15:80225000-81325000
chr11:61850000-62700000	chr10:15200000-17700000
chr11:89950000-90700000	chr15:66525000-68400000
chr11:82200000-82700000	chr5:63800000-65350000
chr11:72575000-73125000	chr12:110400000-111525000
chr11:94850000-95525000	chr19:31950000-33350000
chr11:76650000-77800000	chr13:51625000-53100000
chr11:72175000-73175000	chr12:25000000-26500000
chr11:102700000-103925000	chr8:69750000-70675000
chr11:59300000-60500000	chr10:18750000-20150000
chr11:67975000-68400000	chr19:60450000-61325000
chr11:96225000-96725000	chr16:30550000-31375000
chr11:16475000-16925000	chr17:29575000-30700000
chr11:104225000-105150000	chr12:83525000-84575000
chr11:80425000-80850000	chr19:3675000-4400000
chr11:83325000-84050000	chr4:8375000-9750000
chr11:68425000-68875000	chr6:29750000-31500000
chr11:59825000-60450000
chr11:6800000-7175000
chr11:105925000-106375000
chr11:113175000-113800000
chr11:93875000-94800000
chr11:114650000-115050000
chr11:72175000-72550000
chr11:84200000-84800000
chr11:55575000-56075000
chr11:101775000-102650000
chr11:77950000-78375000
chr11:83350000-83775000
chr11:87150000-87925000
chr11:4025000-4875000
chr11:4450000-4850000
chr11:52425000-53250000
chr11:111550000-112975000
chr11:117825000-118400000
chr11:108450000-109150000
chr11:19100000-19675000
chr11:110500000-111500000
chr11:71350000-72000000
chr11:95650000-96100000
chr11:105275000-105875000
chr11:106400000-107150000
chr11:28150000-28550000
chr11:43425000-43750000
chr11:53425000-53975000
chr11:5075000-5450000
chr11:102725000-103450000
chr11:97725000-98650000
chr11:113875000-114600000
chr11:75775000-76425000
chr11:26075000-26975000
chr11:44625000-45000000
chr11:45025000-45575000
chr11:110525000-111025000
chr11:18725000-19750000
chr11:120425000-120800000
chr11:119500000-119875000
chr11:111050000-111450000
chr11:4925000-5900000
chr11:71025000-71325000
chr11:85375000-85825000
chr11:24025000-25300000
chr11:89325000-89850000
chr11:86525000-87075000
chr11:20775000-21475000
chr11:120425000-121050000
chr11:24050000-24475000
chr11:61925000-62300000
chr11:59300000-59775000
chr11:32775000-33125000
chr11:119925000-120375000
chr11:22225000-22575000
chr11:115350000-115850000
chr11:84850000-85300000
chr11:80950000-81525000
chr11:58350000-58750000
chr11:63325000-63825000
chr11:33175000-33650000
chr11:97725000-98200000
chr11:86075000-86500000
chr11:115900000-116600000
chr11:111550000-112100000
chr11:9225000-9650000
chr11:106400000-106750000
chr11:10075000-10575000
chr12:64900000-68800000
chr12:87850000-89425000
chr12:5425000-7750000
chr12:87100000-87400000
chr12:31100000-33275000
chr12:103950000-105650000
chr12:20975000-21525000
chr12:24450000-26525000
chr12:119525000-120000000
chr12:76825000-78825000
chr12:49325000-51075000
chr12:8675000-9000000
chr12:25000000-26500000
chr12:69125000-71150000
chr12:103950000-105975000
chr12:101875000-102450000
chr12:69350000-69675000
chr12:117375000-117750000
chr12:86675000-87450000
chr12:31925000-32325000
chr12:89475000-91325000
chr12:24450000-24975000
chr12:91325000-91850000
chr12:73525000-74000000
chr12:32900000-33425000
chr12:102475000-102775000
chr12:51325000-52875000
chr12:110400000-110850000
chr12:8200000-9025000
chr12:54050000-54600000
chr12:100100000-100925000
chr12:31300000-32875000
chr12:55875000-56625000
chr12:78100000-79125000
chr12:13625000-15400000
chr12:26625000-28400000
chr12:116625000-120025000
chr12:82050000-82475000
chr12:71750000-72075000
chr12:108225000-108875000
chr12:108200000-110375000
chr12:100525000-100925000
chr12:31325000-32375000
chr12:44125000-44575000
chr12:106200000-107925000
chr12:103075000-103550000
chr12:25050000-25450000
chr12:70475000-70900000
chr12:103975000-104425000
chr12:98150000-98675000
chr12:9150000-10550000
chr12:39500000-40800000
chr12:74350000-75250000
chr12:17325000-17875000
chr12:16675000-17275000
chr12:101125000-101750000
chr12:12325000-13200000
chr12:109975000-110350000
chr12:4575000-5000000
chr12:52900000-53950000
chr12:112125000-112475000
chr12:76975000-77675000
chr12:38300000-39450000
chr12:57675000-58925000
chr12:92300000-93550000
chr12:40225000-40800000
chr12:112575000-113175000
chr12:3050000-5025000
chr12:73025000-73500000
chr12:44650000-45200000
chr12:34625000-35175000
chr12:79325000-80125000
chr12:113200000-116000000
chr12:15525000-16525000
chr12:100125000-100500000
chr12:69700000-70250000
chr12:116050000-116600000
chr12:10600000-11100000
chr12:56225000-56550000
chr12:11425000-12075000
chr12:111650000-112075000
chr12:85325000-85700000
chr12:117800000-118875000
chr12:110400000-111525000
chr12:83525000-84575000
chr12:31325000-31900000
chr12:80150000-80700000
chr12:99075000-99850000
chr12:85075000-85725000
chr12:75775000-76800000
chr12:39500000-40050000
chr12:118925000-120025000
chr12:116675000-117300000
chr12:9575000-10350000
chr12:104675000-105175000
chr12:71200000-71700000
chr12:77225000-77675000
chr12:52025000-52825000
chr12:83075000-83450000
chr12:40850000-42075000
chr12:78850000-79275000
chr12:52125000-52425000
chr12:76200000-76800000
chr12:36700000-37450000
chr12:84575000-85050000
chr12:78175000-78825000
chr12:118475000-118875000
chr12:108525000-108875000
chr12:118000000-118450000
chr12:114725000-116000000
chr12:35250000-35850000
chr12:36700000-37200000
chr12:108925000-109375000
chr12:28900000-29825000
chr12:3600000-4075000
chr12:15775000-16225000
chr12:80975000-81450000
chr12:56700000-57150000
chr12:57900000-58250000
chr12:13225000-13575000
chr12:118925000-119450000
chr12:35875000-36200000
chr12:82550000-83000000
chr12:75400000-75750000
chr12:72100000-72400000
chr12:4150000-4550000
chr12:57250000-57650000
chr12:38675000-39075000
chr13:42800000-45525000
chr13:51750000-53425000
chr13:39325000-40675000
chr13:80800000-81750000
chr13:113250000-114950000
chr13:53750000-54700000
chr13:59425000-59825000
chr13:43125000-45000000
chr13:62875000-64125000
chr13:51625000-53100000
chr13:3350000-4000000
chr13:67150000-67825000
chr13:73375000-74825000
chr13:30450000-32775000
chr13:37525000-37950000
chr13:32850000-33875000
chr13:103700000-105375000
chr13:25375000-27675000
chr13:58150000-58575000
chr13:43150000-43575000
chr13:40775000-42600000
chr13:13425000-14200000
chr13:12200000-12700000
chr13:98525000-100600000
chr13:19650000-21025000
chr13:40775000-41625000
chr13:19150000-21125000
chr13:103700000-104175000
chr13:113275000-113650000
chr13:45550000-47075000
chr13:51825000-52225000
chr13:10600000-11700000
chr13:56450000-56800000
chr13:23700000-25000000
chr13:21150000-22050000
chr13:118600000-119300000
chr13:109200000-109600000
chr13:111425000-113025000
chr13:80825000-81375000
chr13:71125000-73100000
chr13:83750000-84750000
chr13:50925000-51475000
chr13:30550000-31000000
chr13:54050000-54625000
chr13:95375000-97150000
chr13:24300000-24975000
chr13:33925000-34875000
chr13:21175000-21700000
chr13:100000000-100600000
chr13:104175000-105400000
chr13:77150000-78350000
chr13:40775000-41175000
chr13:68600000-69400000
chr13:106700000-107150000
chr13:73300000-74575000
chr13:100875000-102650000
chr13:74875000-76700000
chr13:52650000-53075000
chr13:115325000-116625000
chr13:116825000-117325000
chr13:27925000-29875000
chr13:81925000-83700000
chr13:100850000-103100000
chr13:109200000-110025000
chr13:6725000-8700000
chr13:48500000-49425000
chr13:85200000-85625000
chr13:96375000-96675000
chr13:8775000-10525000
chr13:13475000-13850000
chr13:73375000-74300000
chr13:4675000-6500000
chr13:69675000-71025000
chr13:52250000-52625000
chr13:95525000-95975000
chr13:111425000-112250000
chr13:14675000-15700000
chr13:110050000-110350000
chr13:30550000-31650000
chr13:55200000-55700000
chr13:15850000-17650000
chr13:91875000-93725000
chr13:93725000-94200000
chr13:89625000-90825000
chr13:45025000-45525000
chr13:83750000-84450000
chr13:35975000-37325000
chr13:62900000-63350000
chr13:47375000-48425000
chr13:23775000-24275000
chr13:19675000-20275000
chr13:40075000-40625000
chr13:96700000-97150000
chr13:90925000-91725000
chr13:117575000-118250000
chr13:8800000-9825000
chr13:111775000-112225000
chr13:110375000-111375000
chr13:46700000-47100000
chr13:38050000-38625000
chr13:41675000-42250000
chr13:108350000-109175000
chr13:54725000-55150000
chr13:59900000-60400000
chr13:69850000-70550000
chr13:112625000-113025000
chr13:89700000-90125000
chr13:96375000-97150000
chr13:98700000-99325000
chr13:105475000-106600000
chr13:107175000-108125000
chr13:36775000-37325000
chr13:31750000-32725000
chr13:103150000-103625000
chr13:16000000-16750000
chr13:45575000-46075000
chr13:13875000-14200000
chr13:58650000-59375000
chr13:104250000-104775000
chr13:35050000-35825000
chr13:43850000-44900000
chr13:76375000-76725000
chr13:104875000-105400000
chr13:97225000-97925000
chr13:57350000-57875000
chr13:114800000-115225000
chr13:63450000-64075000
chr13:77675000-78200000
chr13:53100000-53425000
chr13:102675000-103125000
chr13:55750000-56425000
chr13:18075000-18675000
chr13:94525000-95325000
chr13:96025000-96325000
chr13:19150000-19650000
chr13:113875000-114775000
chr13:31775000-32300000
chr13:56850000-57250000
chr13:28975000-29825000
chr13:31100000-31600000
chr13:109625000-110025000
chr13:46275000-46650000
chr13:9875000-10375000
chr13:44275000-44750000
chr13:29850000-30225000
chr13:99350000-99825000
chr13:100900000-101675000
chr13:101725000-102625000
chr13:28400000-28950000
chr13:20550000-21050000
chr13:92750000-93600000
chr13:75225000-75775000
chr13:108400000-108800000
chr13:94550000-94900000
chr13:11725000-12150000
chr13:43875000-44225000
chr14:37200000-41200000
chr14:26275000-27750000
chr14:24700000-25850000
chr14:47575000-49225000
chr14:69700000-70600000
chr14:7850000-8325000
chr14:19725000-20250000
chr14:50750000-51250000
chr14:27825000-29825000
chr14:101650000-103525000
chr14:76500000-77000000
chr14:51875000-52350000
chr14:34975000-36825000
chr14:93900000-95775000
chr14:18375000-19025000
chr14:101750000-103050000
chr14:65975000-66975000
chr14:27100000-27550000
chr14:9425000-11325000
chr14:67650000-67950000
chr14:73075000-73525000
chr14:103700000-104050000
chr14:26275000-27025000
chr14:55475000-55900000
chr14:74700000-75750000
chr14:64125000-64575000
chr14:70675000-72325000
chr14:46725000-47525000
chr14:12600000-13850000
chr14:104050000-105050000
chr14:49825000-50700000
chr14:72375000-73525000
chr14:25025000-25550000
chr14:77050000-78500000
chr14:64600000-65800000
chr14:29975000-30500000
chr14:56500000-56950000
chr14:34050000-34800000
chr14:75875000-76450000
chr14:61550000-62450000
chr14:118075000-119025000
chr14:63025000-64050000
chr14:57525000-58050000
chr14:78600000-79650000
chr14:21875000-23550000
chr14:75850000-77025000
chr14:105300000-106500000
chr14:44825000-45325000
chr14:123375000-124775000
chr14:96925000-99025000
chr14:55100000-55925000
chr14:72475000-73025000
chr14:103075000-103525000
chr14:20700000-21050000
chr14:18375000-19400000
chr14:14300000-14850000
chr14:15275000-16400000
chr14:77050000-78025000
chr14:45825000-46650000
chr14:78200000-78550000
chr14:32500000-33625000
chr14:67200000-67975000
chr14:63025000-63800000
chr14:78650000-79075000
chr14:29925000-30925000
chr14:66400000-66750000
chr14:60475000-61275000
chr14:20325000-21050000
chr14:114800000-115450000
chr14:36825000-37175000
chr14:21125000-21825000
chr14:73650000-74600000
chr14:54200000-54675000
chr14:99950000-101375000
chr14:120075000-120475000
chr14:48500000-49125000
chr14:55125000-55450000
chr14:121825000-122175000
chr14:31025000-31775000
chr14:86650000-87450000
chr14:79775000-80250000
chr14:59175000-59575000
chr14:62550000-62975000
chr14:120075000-120775000
chr14:47725000-48350000
chr14:119175000-120000000
chr14:58100000-59050000
chr14:59600000-60025000
chr14:99125000-99875000
chr14:13350000-13850000
chr14:63050000-63550000
chr14:17375000-18200000
chr14:105350000-105900000
chr14:67250000-67600000
chr14:45400000-45775000
chr14:12150000-12550000
chr14:122225000-122950000
chr14:16475000-17300000
chr14:36100000-36675000
chr14:12600000-13225000
chr14:49250000-49750000
chr14:77225000-77675000
chr14:32550000-32950000
chr14:70775000-71525000
chr14:8675000-9325000
chr14:64625000-65125000
chr14:30525000-30925000
chr14:117425000-117925000
chr14:82725000-83200000
chr14:11375000-12100000
chr14:21900000-22550000
chr14:97775000-98200000
chr14:123000000-123300000
chr14:23625000-24000000
chr15:44925000-48000000
chr15:3100000-6675000
chr15:92250000-94525000
chr15:55025000-56100000
chr15:57575000-58050000
chr15:84100000-84650000
chr15:58925000-59325000
chr15:97200000-97625000
chr15:39350000-40175000
chr15:82250000-83750000
chr15:85800000-86225000
chr15:82775000-83125000
chr15:74575000-75675000
chr15:31200000-31600000
chr15:30300000-31575000
chr15:86525000-88625000
chr15:11975000-12900000
chr15:82775000-83600000
chr15:8075000-8600000
chr15:64725000-65975000
chr15:9150000-10450000
chr15:88675000-89525000
chr15:36150000-36500000
chr15:77675000-78850000
chr15:28325000-29975000
chr15:74650000-75175000
chr15:6825000-7275000
chr15:66525000-68400000
chr15:41150000-42925000
chr15:32875000-34425000
chr15:95700000-96350000
chr15:85250000-85575000
chr15:36150000-37100000
chr15:77675000-79150000
chr15:3050000-5050000
chr15:36600000-37050000
chr15:50025000-51725000
chr15:33950000-34475000
chr15:55575000-56025000
chr15:94775000-95525000
chr15:91125000-91900000
chr15:19550000-20175000
chr15:58450000-58875000
chr15:76175000-76950000
chr15:59375000-59850000
chr15:102075000-102650000
chr15:80225000-81325000
chr15:80275000-80675000
chr15:26025000-27200000
chr15:102750000-103150000
chr15:44350000-44825000
chr15:27275000-28200000
chr15:63850000-64650000
chr15:72525000-73025000
chr15:84725000-85100000
chr15:42950000-43750000
chr15:3050000-3950000
chr15:82375000-82750000
chr15:96425000-96925000
chr15:30300000-31175000
chr15:4175000-5025000
chr15:52475000-53800000
chr15:101325000-101950000
chr15:55075000-55525000
chr15:8650000-8975000
chr15:83200000-83650000
chr15:79200000-79550000
chr15:94225000-94675000
chr15:41150000-41950000
chr15:53925000-54675000
chr15:40225000-41025000
chr15:5125000-6100000
chr15:25425000-25725000
chr15:59900000-61100000
chr15:79175000-80150000
chr15:61950000-63750000
chr15:32875000-33900000
chr15:68450000-68875000
chr15:78175000-78850000
chr15:34525000-36125000
chr15:60150000-61100000
chr15:11000000-11375000
chr15:31675000-32725000
chr15:73900000-74500000
chr15:89625000-90150000
chr15:30375000-30775000
chr15:93625000-94175000
chr15:43225000-43600000
chr15:11425000-11925000
chr15:53100000-53750000
chr15:67500000-68225000
chr15:73275000-73825000
chr15:39350000-39800000
chr15:37375000-37900000
chr15:42000000-42875000
chr15:93200000-93575000
chr15:66000000-66450000
chr15:53375000-53675000
chr15:52500000-52950000
chr15:68925000-69925000
chr15:76975000-77375000
chr15:10500000-10900000
chr15:6200000-6750000
chr15:35375000-35975000
chr15:71900000-72475000
chr15:24600000-25000000
chr15:61975000-62400000
chr15:99950000-100375000
chr15:61150000-61925000
chr15:60675000-61075000
chr15:72175000-72475000
chr16:59725000-62675000
chr16:39175000-42025000
chr16:46175000-48550000
chr16:73075000-74825000
chr16:18300000-21175000
chr16:96350000-97400000
chr16:58375000-58750000
chr16:8375000-8900000
chr16:53325000-55075000
chr16:59375000-59675000
chr16:18300000-20750000
chr16:15575000-17700000
chr16:89750000-90275000
chr16:91050000-92325000
chr16:91350000-91650000
chr16:95625000-95950000
chr16:95350000-95975000
chr16:87825000-89725000
chr16:57125000-57600000
chr16:85825000-87225000
chr16:55475000-55850000
chr16:51175000-53275000
chr16:42125000-44100000
chr16:46525000-48200000
chr16:64750000-65550000
chr16:9050000-10000000
chr16:13075000-14200000
chr16:37100000-39050000
chr16:44200000-46050000
chr16:50325000-50750000
chr16:36050000-37050000
chr16:75650000-76900000
chr16:55475000-56150000
chr16:21200000-23425000
chr16:91025000-91925000
chr16:50825000-53275000
chr16:11425000-13075000
chr16:23975000-24400000
chr16:94300000-94725000
chr16:94800000-95150000
chr16:84475000-85775000
chr16:23475000-23925000
chr16:37775000-38550000
chr16:29575000-30225000
chr16:75675000-76125000
chr16:25350000-27175000
chr16:32750000-34100000
chr16:84525000-84850000
chr16:30550000-31375000
chr16:49150000-50750000
chr16:78175000-78675000
chr16:6900000-8275000
chr16:44725000-45125000
chr16:93600000-94750000
chr16:37625000-39050000
chr16:10250000-11400000
chr16:20775000-21175000
chr16:27575000-28325000
chr16:96200000-96700000
chr16:19700000-20200000
chr16:92525000-93500000
chr16:58875000-59325000
chr16:4550000-5050000
chr16:34875000-35925000
chr16:5550000-6475000
chr16:33200000-34100000
chr16:57675000-58225000
chr16:4300000-5225000
chr16:36450000-37025000
chr16:49500000-50225000
chr16:22250000-22825000
chr16:15775000-16150000
chr16:33300000-33800000
chr16:13075000-13550000
chr16:21425000-21775000
chr16:14725000-15500000
chr16:31425000-31900000
chr16:36100000-36425000
chr16:45675000-46050000
chr16:21400000-22150000
chr16:11425000-11925000
chr16:48575000-48975000
chr16:23975000-25050000
chr16:96200000-98100000
chr16:31925000-32675000
chr16:96825000-97275000
chr16:10850000-11400000
chr16:51300000-52200000
chr16:14200000-14500000
chr16:28500000-29400000
chr16:42225000-42750000
chr16:32750000-33150000
chr16:91950000-92250000
chr16:48275000-48975000
chr16:16975000-17625000
chr16:52275000-53250000
chr16:17725000-18225000
chr16:12225000-13025000
chr16:45175000-45625000
chr16:34875000-35650000
chr16:97325000-97750000
chr16:16200000-16800000
chr16:65625000-66025000
chr16:76250000-76800000
chr16:56725000-57075000
chr16:70100000-70550000
chr16:77100000-77650000
chr16:18300000-18850000
chr16:88350000-88850000
chr16:85300000-85650000
chr16:34125000-34625000
chr16:42825000-43525000
chr16:25375000-25925000
chr17:90650000-93950000
chr17:18025000-20825000
chr17:9725000-11950000
chr17:75700000-77625000
chr17:66275000-67725000
chr17:3850000-5375000
chr17:88675000-94875000
chr17:90625000-94725000
chr17:49925000-50250000
chr17:21125000-21650000
chr17:9150000-11975000
chr17:72800000-74650000
chr17:12000000-13000000
chr17:15875000-16825000
chr17:72800000-73275000
chr17:78600000-80575000
chr17:83000000-84650000
chr17:3000000-3550000
chr17:86125000-86450000
chr17:41050000-42400000
chr17:12000000-12375000
chr17:14525000-14900000
chr17:65550000-66200000
chr17:55925000-57350000
chr17:8525000-9025000
chr17:81100000-82925000
chr17:7850000-8425000
chr17:33925000-35375000
chr17:3000000-6025000
chr17:63750000-65500000
chr17:64950000-65475000
chr17:15050000-15425000
chr17:56975000-57350000
chr17:88775000-90575000
chr17:40075000-40875000
chr17:45725000-46175000
chr17:57425000-58875000
chr17:35625000-36250000
chr17:70700000-71625000
chr17:36825000-37250000
chr17:34850000-35300000
chr17:83875000-84425000
chr17:55950000-56675000
chr17:83250000-83825000
chr17:42975000-43600000
chr17:69575000-70325000
chr17:66550000-67675000
chr17:86500000-86875000
chr17:47350000-47725000
chr17:31000000-31325000
chr17:27150000-27500000
chr17:50925000-52225000
chr17:79650000-80450000
chr17:45475000-46925000
chr17:74325000-74700000
chr17:71700000-72750000
chr17:23975000-24700000
chr17:3000000-5400000
chr17:52650000-53325000
chr17:36300000-36775000
chr17:84725000-85625000
chr17:29575000-30700000
chr17:5425000-6025000
chr17:49925000-52525000
chr17:31675000-32050000
chr17:31000000-32500000
chr17:32525000-33850000
chr17:86075000-86875000
chr17:47775000-48075000
chr17:87725000-88650000
chr17:26250000-27500000
chr17:4125000-5050000
chr17:48625000-49875000
chr17:12400000-12850000
chr17:79075000-79575000
chr17:74750000-75600000
chr17:72275000-72750000
chr17:78150000-78550000
chr17:49925000-50775000
chr17:34425000-34800000
chr17:47025000-47325000
chr17:44250000-45400000
chr17:33950000-34400000
chr17:24725000-25800000
chr17:24900000-25350000
chr17:73300000-73725000
chr17:64475000-64875000
chr17:50300000-50775000
chr17:68275000-69050000
chr17:80600000-81075000
chr17:67850000-68200000
chr17:28675000-29525000
chr17:86925000-87650000
chr17:24025000-24425000
chr17:33500000-33850000
chr17:84750000-85125000
chr17:89725000-90525000
chr17:27525000-28550000
chr17:9175000-9700000
chr17:22075000-22425000
chr17:90025000-90475000
chr17:43675000-44125000
chr17:4900000-5325000
chr17:9750000-10525000
chr17:50950000-51775000
chr17:51850000-52350000
chr17:73875000-74275000
chr17:62900000-63400000
chr17:32525000-32900000
chr17:85200000-85600000
chr17:85650000-86050000
chr17:46500000-46950000
chr17:32100000-32500000
chr17:48675000-49225000
chr17:21700000-22025000
chr17:71900000-72250000
chr17:44400000-44800000
chr18:85000000-88675000
chr18:25800000-30175000
chr18:16250000-19900000
chr18:50200000-52425000
chr18:34600000-36775000
chr18:66050000-67125000
chr18:37900000-40225000
chr18:76375000-76875000
chr18:75000000-75600000
chr18:81975000-82375000
chr18:23600000-25675000
chr18:47425000-49450000
chr18:10475000-12725000
chr18:80475000-81925000
chr18:67200000-68450000
chr18:31850000-32850000
chr18:42175000-42575000
chr18:49700000-50175000
chr18:64475000-65900000
chr18:83025000-84950000
chr18:62650000-63025000
chr18:60450000-61750000
chr18:6650000-7850000
chr18:30325000-31500000
chr18:71425000-73075000
chr18:37900000-38900000
chr18:9925000-10250000
chr18:75725000-76175000
chr18:10500000-10800000
chr18:80950000-81950000
chr18:88700000-90575000
chr18:52650000-53725000
chr18:78225000-79950000
chr18:23575000-24975000
chr18:20600000-21025000
chr18:40325000-41825000
chr18:56350000-57350000
chr18:46075000-46800000
chr18:9150000-9900000
chr18:67825000-68450000
chr18:53975000-56325000
chr18:23600000-24725000
chr18:84575000-84950000
chr18:25050000-25650000
chr18:44950000-45975000
chr18:63075000-63625000
chr18:77275000-77600000
chr18:69875000-70400000
chr18:88725000-89100000
chr18:13000000-14550000
chr18:57475000-57950000
chr18:34950000-35525000
chr18:14775000-15550000
chr18:73525000-73850000
chr18:35600000-36025000
chr18:66600000-66975000
chr18:63725000-64425000
chr18:6025000-6525000
chr18:81200000-81800000
chr18:64700000-65275000
chr18:60500000-61100000
chr18:39125000-40200000
chr18:66050000-66575000
chr18:4175000-5050000
chr18:56725000-57075000
chr18:59200000-60075000
chr18:11525000-12125000
chr18:68500000-69800000
chr18:63975000-64300000
chr18:4700000-5075000
chr18:79975000-80450000
chr18:10850000-11425000
chr18:42650000-43100000
chr18:44425000-44800000
chr18:46975000-47350000
chr18:3525000-4100000
chr18:52950000-53325000
chr18:60775000-61100000
chr18:5150000-6000000
chr18:58025000-58450000
chr18:22925000-23525000
chr18:21500000-21875000
chr18:32475000-32850000
chr18:79600000-79950000
chr18:79025000-79550000
chr18:15600000-16200000
chr18:43850000-44300000
chr18:73150000-73500000
chr19:20300000-24000000
chr19:33375000-34825000
chr19:10275000-11975000
chr19:7050000-7450000
chr19:3250000-3650000
chr19:40325000-42150000
chr19:36075000-36475000
chr19:8700000-9125000
chr19:56325000-56875000
chr19:9175000-9775000
chr19:50325000-52500000
chr19:17100000-17425000
chr19:9825000-10225000
chr19:17475000-18900000
chr19:12400000-12825000
chr19:28875000-30125000
chr19:36800000-38425000
chr19:31950000-33350000
chr19:7650000-8475000
chr19:34075000-34950000
chr19:31975000-32475000
chr19:13950000-15950000
chr19:24150000-25475000
chr19:45100000-47150000
chr19:19075000-20175000
chr19:42200000-43450000
chr19:20325000-22300000
chr19:3175000-4425000
chr19:32725000-33250000
chr19:54125000-55025000
chr19:43500000-45025000
chr19:22400000-24000000
chr19:53000000-53650000
chr19:39025000-40150000
chr19:3125000-5000000
chr19:55300000-56250000
chr19:3675000-4400000
chr19:12025000-12850000
chr19:33375000-33950000
chr19:57725000-58575000
chr19:24925000-25500000
chr19:48475000-50025000
chr19:59400000-60375000
chr19:35025000-35975000
chr19:60450000-61325000
chr19:59225000-61325000
chr19:24250000-24875000
chr19:10425000-10975000
chr19:12975000-13875000
chr19:45150000-46000000
chr19:45175000-45750000
chr19:20400000-20775000
chr19:46025000-47125000
chr19:36800000-37550000
chr19:57025000-57650000
chr19:24275000-24575000
chr19:4450000-5000000
chr19:12050000-12375000
chr19:28925000-29575000
chr19:22875000-23825000
chr19:30225000-30600000
chr19:25700000-26425000
chr19:53725000-54050000
chr19:44575000-44900000
chr19:42825000-43425000
chr19:43475000-44100000
chr19:44150000-44550000
chr19:47175000-47925000
chr19:41250000-41775000
chr19:46525000-47100000
chr19:29800000-30175000
chr19:37600000-37925000
chr19:16000000-16700000
chr19:26700000-27400000
chr19:59475000-60125000
chr19:11000000-11900000
chr19:17850000-18500000
chr19:35425000-35875000
chr19:37575000-38375000
chr19:58650000-59200000
chr19:14050000-14700000
chr19:30875000-31700000
chr19:5900000-6325000
chr19:14975000-15575000
chr19:20975000-21325000
chr19:42175000-42775000
chr19:22900000-23500000
chr19:5375000-5875000
chr19:22350000-22850000
chr19:28125000-28725000
chr19:27750000-28100000
chr1:98650000-104875000
chr1:24925000-30550000
chr1:139550000-143350000
chr1:45825000-50875000
chr1:73900000-75575000
chr1:18350000-20425000
chr1:121675000-124400000
chr1:125100000-126750000
chr1:136750000-139475000
chr1:31100000-33775000
chr1:52100000-54525000
chr1:174550000-176600000
chr1:33975000-36275000
chr1:182550000-183250000
chr1:194850000-195350000
chr1:189675000-189975000
chr1:163925000-165200000
chr1:90600000-92875000
chr1:67475000-69050000
chr1:183500000-184800000
chr1:154200000-155550000
chr1:156225000-157275000
chr1:20600000-22300000
chr1:104950000-106875000
chr1:118275000-118750000
chr1:151425000-153475000
chr1:190900000-191800000
chr1:156225000-157550000
chr1:94100000-96775000
chr1:186825000-188875000
chr1:153475000-153825000
chr1:13050000-13750000
chr1:167950000-169425000
chr1:166425000-167675000
chr1:149800000-150300000
chr1:163900000-164300000
chr1:132375000-135800000
chr1:153875000-155550000
chr1:36725000-38800000
chr1:75750000-77750000
chr1:183525000-184225000
chr1:133000000-135525000
chr1:170875000-172350000
chr1:106425000-106825000
chr1:44300000-45725000
chr1:179600000-181250000
chr1:191300000-191800000
chr1:128350000-128825000
chr1:143775000-144125000
chr1:80175000-80750000
chr1:83725000-84650000
chr1:63625000-65175000
chr1:143725000-144375000
chr1:12975000-14700000
chr1:9550000-10250000
chr1:105650000-106825000
chr1:34875000-36125000
chr1:192700000-193425000
chr1:15775000-16800000
chr1:55400000-55900000
chr1:151025000-151375000
chr1:23150000-24225000
chr1:152500000-153450000
chr1:53400000-54450000
chr1:30700000-31200000
chr1:90900000-91525000
chr1:58375000-59650000
chr1:177800000-178475000
chr1:58100000-59650000
chr1:88325000-89625000
chr1:173425000-174150000
chr1:33975000-34850000
chr1:38950000-40800000
chr1:162875000-163750000
chr1:184825000-185450000
chr1:20700000-21250000
chr1:40925000-42625000
chr1:151425000-151775000
chr1:43100000-44175000
chr1:174575000-175925000
chr1:190900000-191275000
chr1:154975000-155550000
chr1:173425000-174450000
chr1:106975000-107625000
chr1:125275000-125650000
chr1:36725000-37875000
chr1:61150000-63000000
chr1:185575000-186700000
chr1:43750000-44150000
chr1:151450000-152425000
chr1:127000000-127475000
chr1:11675000-12725000
chr1:184250000-184775000
chr1:92925000-93850000
chr1:172675000-173300000
chr1:86625000-87125000
chr1:157125000-157525000
chr1:130450000-131975000
chr1:64550000-65025000
chr1:152475000-152800000
chr1:54525000-55150000
chr1:180175000-180825000
chr1:69200000-69750000
chr1:39525000-40775000
chr1:176700000-177750000
chr1:138075000-139450000
chr1:178525000-179450000
chr1:63700000-64425000
chr1:192725000-193700000
chr1:133025000-134100000
chr1:165775000-166150000
chr1:157600000-158600000
chr1:51625000-52100000
chr1:55950000-57200000
chr1:153075000-153375000
chr1:38850000-39500000
chr1:66650000-67050000
chr1:87225000-88175000
chr1:153850000-154200000
chr1:165225000-166150000
chr1:6350000-7425000
chr1:39600000-39975000
chr1:17150000-18050000
chr1:81350000-82150000
chr1:170200000-170825000
chr1:86050000-86575000
chr1:82525000-83075000
chr1:135950000-136750000
chr1:159350000-160150000
chr1:16050000-16800000
chr1:72900000-73775000
chr1:23200000-23650000
chr1:60475000-60950000
chr1:177250000-177675000
chr1:192200000-192650000
chr1:37250000-37650000
chr1:71525000-72125000
chr1:72250000-72850000
chr1:138800000-139200000
chr1:134350000-135800000
chr1:150525000-151000000
chr1:58375000-59225000
chr1:155575000-156000000
chr1:129300000-130300000
chr1:127775000-128250000
chr1:90025000-90800000
chr1:161300000-161675000
chr1:91900000-92475000
chr1:59700000-60975000
chr1:164325000-165125000
chr1:189025000-189575000
chr1:120025000-120575000
chr1:133300000-134100000
chr1:132625000-132975000
chr1:21425000-21975000
chr1:105650000-106400000
chr1:169525000-169900000
chr1:175950000-176650000
chr1:96000000-96750000
chr1:5200000-6100000
chr1:95250000-95775000
chr1:79575000-80150000
chr1:36775000-37225000
chr1:193725000-194575000
chr1:190175000-190750000
chr1:59250000-59625000
chr1:119425000-119925000
chr1:38250000-38775000
chr1:135950000-136500000
chr1:121175000-121575000
chr1:50925000-51300000
chr1:23750000-24150000
chr1:13775000-14700000
chr1:22600000-23075000
chr1:138250000-138750000
chr1:126500000-126925000
chr1:43250000-43700000
chr1:57400000-57925000
chr1:33175000-33650000
chr1:24300000-24750000
chr1:3000000-4300000
chr1:104975000-105575000
chr1:130525000-131050000
chr1:36150000-36700000
chr1:78750000-79425000
chr1:160725000-161175000
chr1:97775000-98225000
chr1:4325000-4775000
chr1:154250000-154725000
chr1:15025000-15575000
chr1:151825000-152350000
chr1:42675000-43100000
chr1:52275000-52950000
chr1:89625000-89975000
chr1:54000000-54350000
chr1:16425000-16775000
chr1:134350000-135100000
chr1:137325000-138025000
chr1:120675000-121150000
chr1:158650000-159150000
chr1:88775000-89150000
chr1:62025000-62725000
chr1:66100000-66600000
chr1:89200000-89550000
chr1:97050000-97525000
chr1:34950000-35350000
chr1:35650000-36100000
chr1:77950000-78400000
chr1:144475000-145075000
chr1:70300000-70750000
chr2:94475000-101425000
chr2:80800000-83300000
chr2:39450000-43100000
chr2:88325000-90150000
chr2:54175000-56000000
chr2:171100000-172150000
chr2:114225000-116325000
chr2:22800000-23175000
chr2:73925000-75575000
chr2:162975000-163375000
chr2:90725000-91575000
chr2:170025000-170500000
chr2:52725000-53200000
chr2:116825000-117175000
chr2:58700000-59425000
chr2:154350000-157250000
chr2:140475000-142575000
chr2:73575000-75575000
chr2:122850000-125200000
chr2:181125000-181700000
chr2:56100000-57875000
chr2:3400000-3800000
chr2:50225000-52600000
chr2:75575000-76100000
chr2:19750000-20775000
chr2:174275000-174775000
chr2:173175000-173550000
chr2:158400000-158850000
chr2:163400000-164775000
chr2:37325000-37800000
chr2:64850000-66625000
chr2:172200000-172800000
chr2:169000000-170500000
chr2:37800000-39375000
chr2:101450000-103425000
chr2:161525000-162600000
chr2:102675000-103050000
chr2:143800000-144550000
chr2:15125000-17325000
chr2:161250000-162625000
chr2:103425000-104000000
chr2:147800000-148900000
chr2:35975000-36275000
chr2:136225000-137925000
chr2:34675000-35175000
chr2:63475000-64775000
chr2:157275000-158375000
chr2:159075000-160175000
chr2:145650000-147300000
chr2:140875000-142550000
chr2:78925000-79325000
chr2:35275000-35975000
chr2:13250000-13600000
chr2:29750000-31650000
chr2:125250000-127000000
chr2:116825000-117450000
chr2:163450000-163825000
chr2:30000000-31425000
chr2:66850000-68325000
chr2:160550000-161100000
chr2:173575000-174950000
chr2:35200000-36250000
chr2:20825000-21275000
chr2:90400000-91575000
chr2:181075000-182000000
chr2:30425000-30825000
chr2:35550000-35925000
chr2:146600000-147300000
chr2:145925000-146425000
chr2:17825000-19375000
chr2:53325000-54100000
chr2:47750000-49725000
chr2:132975000-135325000
chr2:57950000-58650000
chr2:78850000-79775000
chr2:101575000-102500000
chr2:93950000-94425000
chr2:23250000-24225000
chr2:118225000-119575000
chr2:150550000-151025000
chr2:166550000-166900000
chr2:131800000-132225000
chr2:92850000-93800000
chr2:30325000-31400000
chr2:68750000-69100000
chr2:157600000-158350000
chr2:70650000-71125000
chr2:61600000-62675000
chr2:157250000-157600000
chr2:132975000-134525000
chr2:38750000-39350000
chr2:151825000-152525000
chr2:13250000-14750000
chr2:50300000-51900000
chr2:10025000-10375000
chr2:135350000-136000000
chr2:104050000-105225000
chr2:19400000-19775000
chr2:72050000-73450000
chr2:70625000-71925000
chr2:26275000-26625000
chr2:30875000-31300000
chr2:71150000-72000000
chr2:103100000-103400000
chr2:180275000-180800000
chr2:113400000-114125000
chr2:59475000-59825000
chr2:179875000-180250000
chr2:122025000-122750000
chr2:68700000-69500000
chr2:131800000-132925000
chr2:43675000-46550000
chr2:79825000-80275000
chr2:169050000-169900000
chr2:52125000-52600000
chr2:74700000-75575000
chr2:127825000-128575000
chr2:156525000-157175000
chr2:37800000-38600000
chr2:24275000-24825000
chr2:59500000-60400000
chr2:166100000-166525000
chr2:29750000-30300000
chr2:143125000-143725000
chr2:36300000-37275000
chr2:28575000-29700000
chr2:18800000-19300000
chr2:117525000-118175000
chr2:4900000-5925000
chr2:18350000-19350000
chr2:106325000-107000000
chr2:116150000-116700000
chr2:144600000-145600000
chr2:167625000-168075000
chr2:168100000-168925000
chr2:139575000-140400000
chr2:152600000-153650000
chr2:122900000-124050000
chr2:59875000-60375000
chr2:131000000-131500000
chr2:115500000-116100000
chr2:60575000-61450000
chr2:173750000-174250000
chr2:105400000-106100000
chr2:61975000-62650000
chr2:11925000-12400000
chr2:32975000-33550000
chr2:118350000-119175000
chr2:11300000-11775000
chr2:70100000-70575000
chr2:43675000-44275000
chr2:48900000-49725000
chr2:28650000-29100000
chr2:155800000-156275000
chr2:83975000-84350000
chr2:29150000-29575000
chr2:145125000-145575000
chr2:56150000-56900000
chr2:53625000-54075000
chr2:124550000-125175000
chr2:85750000-86475000
chr2:33650000-34625000
chr2:69600000-70000000
chr2:163850000-164775000
chr2:57050000-57700000
chr2:130275000-131500000
chr2:73550000-73975000
chr2:64925000-65575000
chr2:114900000-115425000
chr2:21325000-21825000
chr2:15200000-16225000
chr2:127025000-127575000
chr2:91675000-92475000
chr2:24925000-25550000
chr2:62250000-62650000
chr2:32575000-32925000
chr2:154350000-155625000
chr2:5425000-5850000
chr2:48000000-48850000
chr2:72775000-73275000
chr2:120325000-121375000
chr2:78050000-78800000
chr2:51425000-51875000
chr2:128675000-129450000
chr2:3050000-4850000
chr2:27800000-28450000
chr2:48900000-49300000
chr2:4475000-4875000
chr2:12500000-13175000
chr2:74075000-74500000
chr2:31650000-32550000
chr2:164925000-165450000
chr2:79375000-79775000
chr2:16325000-17375000
chr2:80325000-80700000
chr2:25625000-26250000
chr2:8675000-9850000
chr2:19975000-20450000
chr2:76225000-76875000
chr2:144625000-145075000
chr2:37850000-38350000
chr2:119200000-119575000
chr2:5950000-6450000
chr2:120350000-120950000
chr2:134675000-135300000
chr2:157625000-157975000
chr2:76950000-77350000
chr2:178350000-178750000
chr2:92500000-92850000
chr2:112825000-113250000
chr2:10400000-11050000
chr2:121525000-121925000
chr2:49750000-50250000
chr2:129475000-130225000
chr2:50300000-51150000
chr2:119650000-120175000
chr2:77425000-77775000
chr2:17900000-18300000
chr2:125925000-126350000
chr2:155025000-155450000
chr2:5075000-5400000
chr2:6525000-6900000
chr2:45025000-45475000
chr3:109725000-113225000
chr3:113650000-115400000
chr3:10575000-13775000
chr3:117900000-121050000
chr3:70425000-73025000
chr3:121150000-123475000
chr3:155125000-157050000
chr3:50225000-51175000
chr3:94950000-96250000
chr3:79850000-82900000
chr3:142950000-145100000
chr3:51375000-53000000
chr3:104975000-107500000
chr3:37425000-38650000
chr3:64125000-64850000
chr3:130700000-131225000
chr3:97650000-98425000
chr3:14500000-15225000
chr3:35650000-36075000
chr3:135275000-137750000
chr3:76125000-78900000
chr3:157500000-158075000
chr3:105625000-105975000
chr3:135375000-135750000
chr3:152100000-153950000
chr3:35625000-36525000
chr3:16475000-17725000
chr3:131700000-132600000
chr3:32300000-32750000
chr3:59075000-60775000
chr3:145350000-146950000
chr3:139325000-141800000
chr3:105075000-107175000
chr3:38950000-40375000
chr3:73125000-74825000
chr3:127525000-127975000
chr3:88275000-90700000
chr3:53525000-55100000
chr3:51375000-52225000
chr3:101475000-101825000
chr3:79850000-81950000
chr3:129200000-129700000
chr3:128375000-129150000
chr3:78925000-79825000
chr3:122150000-123125000
chr3:27050000-27450000
chr3:145900000-146250000
chr3:158250000-159925000
chr3:115525000-115975000
chr3:19175000-20325000
chr3:8575000-10350000
chr3:94300000-94900000
chr3:30575000-31150000
chr3:68475000-69925000
chr3:103375000-104700000
chr3:115525000-116875000
chr3:58375000-58775000
chr3:84575000-84900000
chr3:126500000-126925000
chr3:53000000-53500000
chr3:83775000-84300000
chr3:27050000-28825000
chr3:116325000-116850000
chr3:109075000-109525000
chr3:105975000-106950000
chr3:69175000-69750000
chr3:41175000-41725000
chr3:90100000-90700000
chr3:58375000-59050000
chr3:121150000-121850000
chr3:142950000-144400000
chr3:57575000-58125000
chr3:32950000-33725000
chr3:129750000-130100000
chr3:107600000-107900000
chr3:54325000-54800000
chr3:137775000-138150000
chr3:14875000-15225000
chr3:36125000-36525000
chr3:146325000-146925000
chr3:20600000-22325000
chr3:65300000-65950000
chr3:100125000-100900000
chr3:66300000-67325000
chr3:75150000-75975000
chr3:8525000-8900000
chr3:96775000-97575000
chr3:122175000-122625000
chr3:7525000-8450000
chr3:52250000-52925000
chr3:62625000-63375000
chr3:144400000-144750000
chr3:84325000-84900000
chr3:17950000-19000000
chr3:37450000-38200000
chr3:81975000-82925000
chr3:81975000-82375000
chr3:36600000-37275000
chr3:95475000-95825000
chr3:96275000-96675000
chr3:59075000-59825000
chr3:151200000-151600000
chr3:87025000-87725000
chr3:100950000-101375000
chr3:27050000-28100000
chr3:86150000-86975000
chr3:68525000-68975000
chr3:53575000-54275000
chr3:60075000-60650000
chr3:99300000-99825000
chr3:130125000-130650000
chr3:102125000-102650000
chr3:116900000-117500000
chr3:107550000-108350000
chr3:138500000-139250000
chr3:144775000-145200000
chr3:143500000-144250000
chr3:80100000-80900000
chr3:147975000-149625000
chr3:105125000-105575000
chr3:38225000-38850000
chr3:135875000-136925000
chr3:19900000-20200000
chr3:106025000-106425000
chr3:153975000-154575000
chr3:83300000-83675000
chr3:137075000-137725000
chr3:67625000-68000000
chr3:50300000-50750000
chr3:125825000-126375000
chr3:61225000-61825000
chr3:95850000-96200000
chr3:59325000-59825000
chr3:145350000-145875000
chr3:29125000-29725000
chr3:66925000-67300000
chr3:29775000-30475000
chr3:55425000-56000000
chr3:133300000-133800000
chr3:106450000-106875000
chr3:28125000-28625000
chr3:31175000-31600000
chr3:81000000-81900000
chr3:154250000-154550000
chr3:60750000-61150000
chr3:136550000-136900000
chr3:5175000-5725000
chr3:148175000-148975000
chr3:104075000-104425000
chr3:108400000-108900000
chr3:27475000-28025000
chr3:82400000-82850000
chr3:85600000-86025000
chr3:84950000-85525000
chr3:136125000-136525000
chr3:149000000-149475000
chr3:148550000-148950000
chr4:89625000-94450000
chr4:35375000-40025000
chr4:49750000-52375000
chr4:86525000-86900000
chr4:3525000-3900000
chr4:4150000-5525000
chr4:111900000-114225000
chr4:154825000-155775000
chr4:142150000-143375000
chr4:94550000-95975000
chr4:43400000-44275000
chr4:22625000-24250000
chr4:122775000-123125000
chr4:70675000-72550000
chr4:116050000-118575000
chr4:9800000-11575000
chr4:34525000-35250000
chr4:150250000-151025000
chr4:55250000-57300000
chr4:33350000-34925000
chr4:147850000-148600000
chr4:96700000-98725000
chr4:129475000-130175000
chr4:96700000-99175000
chr4:130975000-131700000
chr4:19525000-20050000
chr4:44300000-46150000
chr4:124650000-125125000
chr4:154850000-155300000
chr4:6175000-6525000
chr4:151950000-152500000
chr4:12250000-14475000
chr4:10850000-11275000
chr4:143000000-143400000
chr4:59600000-59900000
chr4:46300000-47075000
chr4:58875000-59925000
chr4:44550000-45000000
chr4:87325000-88575000
chr4:40075000-40650000
chr4:115725000-116050000
chr4:150250000-150625000
chr4:149625000-150125000
chr4:142400000-143100000
chr4:116075000-117175000
chr4:15925000-16250000
chr4:34950000-35300000
chr4:110125000-111275000
chr4:137975000-138350000
chr4:94975000-95900000
chr4:104900000-106200000
chr4:20100000-21350000
chr4:138450000-138825000
chr4:8375000-9100000
chr4:88850000-89550000
chr4:6550000-8000000
chr4:62250000-62775000
chr4:114275000-114950000
chr4:83200000-83600000
chr4:11600000-12150000
chr4:126325000-127350000
chr4:8375000-9750000
chr4:70225000-70625000
chr4:123200000-123900000
chr4:119225000-120350000
chr4:47425000-48525000
chr4:102200000-103350000
chr4:103400000-104625000
chr4:140550000-141050000
chr4:127500000-128500000
chr4:144850000-145300000
chr4:100950000-101650000
chr4:31950000-33275000
chr4:9125000-9775000
chr4:117225000-117675000
chr4:115100000-115700000
chr4:106600000-107350000
chr4:89150000-89550000
chr4:117700000-118325000
chr4:134400000-136175000
chr4:117225000-118375000
chr4:152600000-153900000
chr4:32575000-33275000
chr4:154325000-154775000
chr4:151175000-151900000
chr4:120525000-121225000
chr4:134925000-135350000
chr4:63150000-64000000
chr4:83700000-85200000
chr4:152650000-153425000
chr4:48725000-49650000
chr4:138850000-139650000
chr4:55275000-56575000
chr4:125150000-125950000
chr4:53000000-53650000
chr4:137650000-138400000
chr4:56725000-57300000
chr4:57350000-58775000
chr4:94550000-94925000
chr4:31975000-32550000
chr4:141375000-142100000
chr4:10850000-11550000
chr4:100000000-100525000
chr4:148650000-149075000
chr4:134475000-134875000
chr4:140550000-141350000
chr4:116675000-117150000
chr4:81550000-82550000
chr4:46700000-47050000
chr4:138875000-139375000
chr4:14950000-15350000
chr4:132175000-132900000
chr4:123975000-124625000
chr4:22025000-22575000
chr4:45350000-45825000
chr4:96050000-96675000
chr4:57375000-58225000
chr4:43750000-44300000
chr4:34550000-34900000
chr4:133900000-134350000
chr4:71050000-71725000
chr4:132925000-133300000
chr4:9125000-9525000
chr4:84825000-85125000
chr4:139875000-140500000
chr4:53925000-55175000
chr4:9850000-10825000
chr4:33375000-34350000
chr4:86950000-87300000
chr4:153975000-154275000
chr4:66650000-67500000
chr4:136225000-136625000
chr4:116100000-116525000
chr4:87775000-88350000
chr4:28775000-29300000
chr4:108775000-109400000
chr4:10225000-10800000
chr4:155450000-155775000
chr4:132525000-132900000
chr4:58250000-58775000
chr4:41075000-41425000
chr4:105375000-105975000
chr4:153450000-153875000
chr4:87350000-87750000
chr4:82575000-82950000
chr4:82025000-82475000
chr4:85425000-85750000
chr4:54325000-54725000
chr5:54200000-62175000
chr5:54350000-61600000
chr5:83575000-85925000
chr5:26000000-27625000
chr5:102125000-103200000
chr5:63800000-66675000
chr5:73650000-77300000
chr5:19400000-21725000
chr5:35525000-37150000
chr5:118250000-118750000
chr5:3200000-3575000
chr5:69650000-71400000
chr5:146550000-147950000
chr5:145325000-146100000
chr5:129825000-130275000
chr5:96775000-97100000
chr5:36850000-37275000
chr5:15700000-16200000
chr5:106800000-108700000
chr5:124925000-125500000
chr5:27675000-29325000
chr5:104375000-105375000
chr5:143325000-144000000
chr5:63800000-66375000
chr5:88425000-90175000
chr5:143325000-144375000
chr5:130900000-134025000
chr5:146500000-147300000
chr5:35525000-36825000
chr5:90575000-90925000
chr5:88475000-88775000
chr5:29700000-30150000
chr5:35975000-36775000
chr5:103325000-104050000
[truncated: 783 more rows]

## Sheet: Table S5. cHiC probes
Supplementary Table 5. Information of the probes used in capture Hi-C
# Design Summary
Species: M. musculus (UCSC mm10, GRCm38, December 2011)
# Target Summary
277 Target IDs resolved to 277 targets comprising 277 regions.
0 Target IDs were not found.
Region Size: 2.777 Mbp
# Probe Summary
Total Probes: 53415
Total Probes Size: 1.464 Mbp
Coverage: 63.739872%
Recommended Minimum Sequencing per Sample: 292.816 Mbp
Pricing: Tier 2 (Probe Region Size = 0.5 - 2.999 Mbp; up to 57.5K probes)
# Target Parameters
Databases: RefSeq, Ensembl, CCDS, Gencode, SNP, CytoBand
Region: Entire Transcribed Region
Region Extension: 0 bases from 3' end and 0 bases from 5' end.
Allow Synonyms: No
# Probe Tiling Parameters
Tiling density: 2x
Masking: Moderately Stringent
Boosting: XTHSBoosting
# Target and Probe Details
# TargetID: The identifier entered in the Targets list.
# Interval: The genomic interval of the target.
# Regions: The number of regions within this target.
# Size: The total size (in base pairs) of the regions.
# Database(s): The databases in which this target was found.
# Coverage: Bases overlapped by probes (extended +/- 100 bp) to represent likely capture.
# HighCoverage: Number of regions with overlap >= 90%.
# LowCoverage: Number of regions with overlap < 90%.
TargetID	Interval	Regions	Size	Databases
chr12:113201001-113203965	chr12:113201001-113203965	1	2965	CustomRegion
chr12:113204211-113228672	chr12:113204211-113228672	1	24462	CustomRegion
chr12:113228692-113229553	chr12:113228692-113229553	1	862	CustomRegion
chr12:113229979-113243382	chr12:113229979-113243382	1	13404	CustomRegion
chr12:113243405-113261180	chr12:113243405-113261180	1	17776	CustomRegion
chr12:113262591-113267796	chr12:113262591-113267796	1	5206	CustomRegion
chr12:113267898-113276372	chr12:113267898-113276372	1	8475	CustomRegion
chr12:113276519-113293402	chr12:113276519-113293402	1	16884	CustomRegion	Coverage	HighCoverage	LowCoverage
chr12:113294099-113313143	chr12:113294099-113313143	1	19045	CustomRegion	84.2159	0	1
chr12:113313267-113317129	chr12:113313267-113317129	1	3863	CustomRegion	84.016	0	1
chr12:113317244-113318592	chr12:113317244-113318592	1	1349	CustomRegion	89.6752	0	1
chr12:113319022-113327178	chr12:113319022-113327178	1	8157	CustomRegion	91.2489	1	0
chr12:113327520-113335911	chr12:113327520-113335911	1	8392	CustomRegion	94.9989	1	0
chr12:113336676-113353943	chr12:113336676-113353943	1	17268	CustomRegion	93.2001	1	0
chr12:113354179-113363647	chr12:113354179-113363647	1	9469	CustomRegion	98.8909	1	0
chr12:113364729-113372201	chr12:113364729-113372201	1	7473	CustomRegion	97.4414	1	0
chr12:113372428-113382043	chr12:113372428-113382043	1	9616	CustomRegion	91.0475	1	0
chr12:113382078-113387561	chr12:113382078-113387561	1	5484	CustomRegion	100	1	0
chr12:113387731-113388712	chr12:113387731-113388712	1	982	CustomRegion	100	1	0
chr12:113388998-113392747	chr12:113388998-113392747	1	3750	CustomRegion	95.0104	1	0
chr12:113393156-113413491	chr12:113393156-113413491	1	20336	CustomRegion	100	1	0
chr12:113414860-113417997	chr12:113414860-113417997	1	3138	CustomRegion	44.4927	0	1
chr12:113418441-113424440	chr12:113418441-113424440	1	6000	CustomRegion	98.1413	1	0
chr12:113425143-113448217	chr12:113425143-113448217	1	23075	CustomRegion	93.0951	1	0
chr12:113448831-113453677	chr12:113448831-113453677	1	4847	CustomRegion	47.1922	0	1
chr12:113453894-113479270	chr12:113453894-113479270	1	25377	CustomRegion	0	0	1
chr12:113479456-113488839	chr12:113479456-113488839	1	9384	CustomRegion	0	0	1
chr12:113488867-113499478	chr12:113488867-113499478	1	10612	CustomRegion	16.08	0	1
chr12:113499660-113508068	chr12:113499660-113508068	1	8409	CustomRegion	61.6395	0	1
chr12:113508072-113523471	chr12:113508072-113523471	1	15400	CustomRegion	100	1	0
chr12:113523584-113529969	chr12:113523584-113529969	1	6386	CustomRegion	98.6	1	0
chr12:113530055-113559141	chr12:113530055-113559141	1	29087	CustomRegion	67.779	0	1
chr12:113559938-113561633	chr12:113559938-113561633	1	1696	CustomRegion	94.1613	1	0
chr12:113561654-113579954	chr12:113561654-113579954	1	18301	CustomRegion	94.6329	1	0
chr12:113580054-113588560	chr12:113580054-113588560	1	8507	CustomRegion	94.6718	1	0
chr12:113588681-113590853	chr12:113588681-113590853	1	2173	CustomRegion	44.2235	0	1
chr12:113591038-113592495	chr12:113591038-113592495	1	1458	CustomRegion	17.7072	0	1
chr12:113592521-113594851	chr12:113592521-113594851	1	2331	CustomRegion	34.5909	0	1
chr12:113595004-113605126	chr12:113595004-113605126	1	10123	CustomRegion	95.9912	1	0
chr12:113605289-113608602	chr12:113605289-113608602	1	3314	CustomRegion	51.8892	0	1
chr12:113608738-113618268	chr12:113608738-113618268	1	9531	CustomRegion	0	0	1
chr12:113618288-113635443	chr12:113618288-113635443	1	17156	CustomRegion	54.7019	0	1
chr12:113635793-113638451	chr12:113635793-113638451	1	2659	CustomRegion	50.4408	0	1
chr12:113638456-113644729	chr12:113638456-113644729	1	6274	CustomRegion	100	1	0
chr12:113644733-113645736	chr12:113644733-113645736	1	1004	CustomRegion	38.4774	0	1
chr12:113645846-113648179	chr12:113645846-113648179	1	2334	CustomRegion	39.9828	0	1
chr12:113648300-113656267	chr12:113648300-113656267	1	7968	CustomRegion	78.1389	0	1
chr12:113656532-113660123	chr12:113656532-113660123	1	3592	CustomRegion	68.3464	0	1
chr12:113660135-113670430	chr12:113660135-113670430	1	10296	CustomRegion	80.0651	0	1
chr12:113670780-113673451	chr12:113670780-113673451	1	2672	CustomRegion	83.1196	0	1
chr12:113673620-113679224	chr12:113673620-113679224	1	5605	CustomRegion	52.6514	0	1
chr12:113679231-113680234	chr12:113679231-113680234	1	1004	CustomRegion	5.10041	0	1
chr12:113680344-113681282	chr12:113680344-113681282	1	939	CustomRegion	45.4183	0	1
chr12:113681402-113683167	chr12:113681402-113683167	1	1766	CustomRegion	47.6435	0	1
chr12:113683230-113685775	chr12:113683230-113685775	1	2546	CustomRegion	93.0848	1	0
chr12:113685896-113691408	chr12:113685896-113691408	1	5513	CustomRegion	42.3163	0	1
chr12:113691484-113694790	chr12:113691484-113694790	1	3307	CustomRegion	63.8015	0	1
chr12:113694844-113722995	chr12:113694844-113722995	1	28152	CustomRegion	52.3952	0	1
chr12:113723216-113733075	chr12:113723216-113733075	1	9860	CustomRegion	5.70919	0	1
chr12:113733197-113738117	chr12:113733197-113738117	1	4921	CustomRegion	45.4183	0	1
chr12:113738369-113742981	chr12:113738369-113742981	1	4613	CustomRegion	0	0	1
chr12:113743037-113750369	chr12:113743037-113750369	1	7333	CustomRegion	69.3658	0	1
chr12:113750495-113752751	chr12:113750495-113752751	1	2257	CustomRegion	87.4705	0	1
chr12:113753010-113777283	chr12:113753010-113777283	1	24274	CustomRegion	76.4375	0	1
chr12:113777350-113779738	chr12:113777350-113779738	1	2389	CustomRegion	78.1675	0	1
chr12:113779839-113783514	chr12:113779839-113783514	1	3676	CustomRegion	65.3026	0	1
chr12:113783791-113799057	chr12:113783791-113799057	1	15267	CustomRegion	88.2454	0	1
chr12:113799061-113827746	chr12:113799061-113827746	1	28686	CustomRegion	96.8909	1	0
chr12:113827779-113830621	chr12:113827779-113830621	1	2843	CustomRegion	62.7574	0	1
chr12:113830634-113832535	chr12:113830634-113832535	1	1902	CustomRegion	73.2306	0	1
chr12:113832727-113836302	chr12:113832727-113836302	1	3576	CustomRegion	100	1	0
chr12:113836459-113857058	chr12:113836459-113857058	1	20600	CustomRegion	60.8264	0	1
chr12:113857088-113860048	chr12:113857088-113860048	1	2961	CustomRegion	100	1	0
chr12:113860165-113881265	chr12:113860165-113881265	1	21101	CustomRegion	96.2459	1	0
chr12:113881795-113911316	chr12:113881795-113911316	1	29522	CustomRegion	65.9396	0	1
chr12:113911923-113913364	chr12:113911923-113913364	1	1442	CustomRegion	65.9555	0	1
chr12:113914319-113918570	chr12:113914319-113918570	1	4252	CustomRegion	100	1	0
chr12:113918615-113921311	chr12:113918615-113921311	1	2697	CustomRegion	86.2776	0	1
chr12:113921425-113935742	chr12:113921425-113935742	1	14318	CustomRegion	84.6197	0	1
chr12:113935813-113937233	chr12:113935813-113937233	1	1421	CustomRegion	45.9369	0	1
chr12:113937290-113949519	chr12:113937290-113949519	1	12230	CustomRegion	96.2513	1	0
chr12:113949733-113963511	chr12:113949733-113963511	1	13779	CustomRegion	38.2636	0	1
chr12:113963553-113977127	chr12:113963553-113977127	1	13575	CustomRegion	39.689	0	1
chr12:113977509-113979333	chr12:113977509-113979333	1	1825	CustomRegion	100	1	0
chr12:113979351-113998268	chr12:113979351-113998268	1	18918	CustomRegion	85.4421	0	1
chr12:113998294-113999704	chr12:113998294-113999704	1	1411	CustomRegion	42.4546	0	1
chr12:113999760-114014387	chr12:113999760-114014387	1	14628	CustomRegion	76.8194	0	1
chr12:114014565-114043548	chr12:114014565-114043548	1	28984	CustomRegion	100	1	0
chr12:114043880-114065008	chr12:114043880-114065008	1	21129	CustomRegion	76.4186	0	1
chr12:114065071-114066783	chr12:114065071-114066783	1	1713	CustomRegion	42.3543	0	1
chr12:114066982-114082200	chr12:114066982-114082200	1	15219	CustomRegion	79.6169	0	1
chr12:114082912-114084277	chr12:114082912-114084277	1	1366	CustomRegion	0	0	1
chr12:114084332-114095878	chr12:114084332-114095878	1	11547	CustomRegion	64.5523	0	1
chr12:114096111-114098208	chr12:114096111-114098208	1	2098	CustomRegion	100	1	0
chr12:114098279-114099925	chr12:114098279-114099925	1	1647	CustomRegion	65.7985	0	1
chr12:114099975-114100673	chr12:114099975-114100673	1	699	CustomRegion	50.2519	0	1
chr12:114100706-114104906	chr12:114100706-114104906	1	4201	CustomRegion	60.2773	0	1
chr12:114105101-114105799	chr12:114105101-114105799	1	699	CustomRegion	32.6328	0	1
chr12:114105883-114110664	chr12:114105883-114110664	1	4782	CustomRegion	72.4095	0	1
chr12:114110718-114120484	chr12:114110718-114120484	1	9767	CustomRegion	71.6691	0	1
chr12:114120729-114130453	chr12:114120729-114130453	1	9725	CustomRegion	97.4799	1	0
chr12:114130749-114135610	chr12:114130749-114135610	1	4862	CustomRegion	72.9743	0	1
chr12:114135662-114142642	chr12:114135662-114142642	1	6981	CustomRegion	42.7444	0	1
chr12:114143263-114152572	chr12:114143263-114152572	1	9310	CustomRegion	0	0	1
chr12:114153055-114156511	chr12:114153055-114156511	1	3457	CustomRegion	6.189	0	1
chr12:114156623-114175045	chr12:114156623-114175045	1	18423	CustomRegion	95.5651	1	0
chr12:114175147-114179686	chr12:114175147-114179686	1	4540	CustomRegion	98.1179	1	0
chr12:114179753-114198889	chr12:114179753-114198889	1	19137	CustomRegion	29.8454	0	1
chr12:114198946-114210075	chr12:114198946-114210075	1	11130	CustomRegion	67.1671	0	1
chr12:114210202-114214945	chr12:114210202-114214945	1	4744	CustomRegion	93.3155	1	0
chr12:114215266-114261492	chr12:114215266-114261492	1	46227	CustomRegion	94.1269	1	0
chr12:114261782-114283456	chr12:114261782-114283456	1	21675	CustomRegion	89.13	0	1
chr12:114283521-114310803	chr12:114283521-114310803	1	27283	CustomRegion	62.7423	0	1
chr12:114310906-114316245	chr12:114310906-114316245	1	5340	CustomRegion	50.7301	0	1
chr12:114316422-114317980	chr12:114316422-114317980	1	1559	CustomRegion	94.5154	1	0
chr12:114318042-114335056	chr12:114318042-114335056	1	17015	CustomRegion	75.4977	0	1
chr12:114335323-114341559	chr12:114335323-114341559	1	6237	CustomRegion	61.3836	0	1
chr12:114341934-114343365	chr12:114341934-114343365	1	1432	CustomRegion	41.484	0	1
chr12:114343445-114350805	chr12:114343445-114350805	1	7361	CustomRegion	41.9928	0	1
chr12:114350865-114364574	chr12:114350865-114364574	1	13710	CustomRegion	68.3322	0	1
chr12:114364718-114367193	chr12:114364718-114367193	1	2476	CustomRegion	75.9997	0	1
chr12:114367211-114368734	chr12:114367211-114368734	1	1524	CustomRegion	52.603	0	1
chr12:114368741-114370540	chr12:114368741-114370540	1	1800	CustomRegion	83.5151	0	1
chr12:114370617-114384528	chr12:114370617-114384528	1	13912	CustomRegion	48.6101	0	1
chr12:114384730-114393445	chr12:114384730-114393445	1	8716	CustomRegion	48.6612	0	1
chr12:114393450-114399951	chr12:114393450-114399951	1	6502	CustomRegion	100	1	0
chr12:114400178-114405536	chr12:114400178-114405536	1	5359	CustomRegion	22.1301	0	1
chr12:114405788-114417450	chr12:114405788-114417450	1	11663	CustomRegion	62.5237	0	1
chr12:114417676-114435761	chr12:114417676-114435761	1	18086	CustomRegion	56.7447	0	1
chr12:114435962-114446467	chr12:114435962-114446467	1	10506	CustomRegion	71.1286	0	1
chr12:114446829-114458922	chr12:114446829-114458922	1	12094	CustomRegion	91.1667	1	0
chr12:114458933-114466549	chr12:114458933-114466549	1	7617	CustomRegion	81.9796	0	1
chr12:114466698-114471475	chr12:114466698-114471475	1	4778	CustomRegion	77.8224	0	1
chr12:114471672-114475971	chr12:114471672-114475971	1	4300	CustomRegion	79.3602	0	1
chr12:114476042-114488325	chr12:114476042-114488325	1	12284	CustomRegion	85.4264	0	1
chr12:114488684-114494106	chr12:114488684-114494106	1	5423	CustomRegion	72.5028	0	1
chr12:114494417-114509888	chr12:114494417-114509888	1	15472	CustomRegion	60.533	0	1
chr12:114510227-114511149	chr12:114510227-114511149	1	923	CustomRegion	51.2755	0	1
chr12:114511372-114515722	chr12:114511372-114515722	1	4351	CustomRegion	91.2023	1	0
chr12:114515744-114520504	chr12:114515744-114520504	1	4761	CustomRegion	86.2413	0	1
chr12:114520562-114539690	chr12:114520562-114539690	1	19129	CustomRegion	92.1515	1	0
chr12:114540049-114541088	chr12:114540049-114541088	1	1040	CustomRegion	76.7209	0	1
chr12:114541196-114543387	chr12:114541196-114543387	1	2192	CustomRegion	73.4696	0	1
chr12:114543396-114545454	chr12:114543396-114545454	1	2059	CustomRegion	60.1512	0	1
chr12:114545765-114549814	chr12:114545765-114549814	1	4050	CustomRegion	48.8689	0	1
chr12:114549854-114557339	chr12:114549854-114557339	1	7486	CustomRegion	55.9047	0	1
chr12:114557885-114561002	chr12:114557885-114561002	1	3118	CustomRegion	88.8991	0	1
chr12:114561042-114576386	chr12:114561042-114576386	1	15345	CustomRegion	66.2046	0	1
chr12:114576406-114589288	chr12:114576406-114589288	1	12883	CustomRegion	56.2601	0	1
chr12:114589574-114597360	chr12:114589574-114597360	1	7787	CustomRegion	18.9423	0	1
chr12:114598023-114602906	chr12:114598023-114602906	1	4884	CustomRegion	61.7245	0	1
chr12:114602974-114610166	chr12:114602974-114610166	1	7193	CustomRegion	79.1161	0	1
chr12:114610333-114612081	chr12:114610333-114612081	1	1749	CustomRegion	92.6913	1	0
chr12:114612149-114630042	chr12:114612149-114630042	1	17894	CustomRegion	65.8028	0	1
chr12:114630051-114639974	chr12:114630051-114639974	1	9924	CustomRegion	95.5099	1	0
chr12:114640262-114642409	chr12:114640262-114642409	1	2148	CustomRegion	74.1088	0	1
chr12:114642888-114645512	chr12:114642888-114645512	1	2625	CustomRegion	53.2407	0	1
chr12:114645541-114656525	chr12:114645541-114656525	1	10985	CustomRegion	11.532	0	1
chr12:114656663-114667992	chr12:114656663-114667992	1	11330	CustomRegion	68.3456	0	1
chr12:114667999-114677667	chr12:114667999-114677667	1	9669	CustomRegion	80.2725	0	1
chr12:114677896-114691804	chr12:114677896-114691804	1	13909	CustomRegion	79.2453	0	1
chr12:114691993-114696459	chr12:114691993-114696459	1	4467	CustomRegion	56.0244	0	1
chr12:114696752-114699070	chr12:114696752-114699070	1	2319	CustomRegion	26.0782	0	1
chr12:114699447-114706074	chr12:114699447-114706074	1	6628	CustomRegion	79.2831	0	1
chr12:114706460-114709670	chr12:114706460-114709670	1	3211	CustomRegion	91.8095	1	0
chr12:114709715-114712090	chr12:114709715-114712090	1	2376	CustomRegion	92.426	1	0
chr12:114712229-114734821	chr12:114712229-114734821	1	22593	CustomRegion	79.391	0	1
chr12:114734907-114735740	chr12:114734907-114735740	1	834	CustomRegion	81.8492	0	1
chr12:114735919-114741212	chr12:114735919-114741212	1	5294	CustomRegion	45.431	0	1
chr12:114741473-114747295	chr12:114741473-114747295	1	5823	CustomRegion	47.101	0	1
chr12:114747339-114763628	chr12:114747339-114763628	1	16290	CustomRegion	39.1117	0	1
chr12:114763760-114771426	chr12:114763760-114771426	1	7667	CustomRegion	52.58	0	1
chr12:114771447-114772596	chr12:114771447-114772596	1	1150	CustomRegion	69.1685	0	1
chr12:114772602-114777483	chr12:114772602-114777483	1	4882	CustomRegion	88.2576	0	1
chr12:114777631-114778721	chr12:114777631-114778721	1	1091	CustomRegion	15.6199	0	1
chr12:114779033-114782213	chr12:114779033-114782213	1	3181	CustomRegion	22.1823	0	1
chr12:114782480-114789394	chr12:114782480-114789394	1	6915	CustomRegion	93.3321	1	0
chr12:114789441-114797565	chr12:114789441-114797565	1	8125	CustomRegion	82.6378	0	1
chr12:114797662-114802154	chr12:114797662-114802154	1	4493	CustomRegion	53.7385	0	1
chr12:114802440-114806919	chr12:114802440-114806919	1	4480	CustomRegion	74.6315	0	1
chr12:114807031-114814409	chr12:114807031-114814409	1	7379	CustomRegion	76.2609	0	1
chr12:114814719-114830281	chr12:114814719-114830281	1	15563	CustomRegion	81.8107	0	1
chr12:114830319-114834756	chr12:114830319-114834756	1	4438	CustomRegion	76.352	0	1
chr12:114835011-114836242	chr12:114835011-114836242	1	1232	CustomRegion	68.972	0	1
chr12:114836285-114839218	chr12:114836285-114839218	1	2934	CustomRegion	76.9776	0	1
chr12:114839384-114843142	chr12:114839384-114843142	1	3759	CustomRegion	25.7846	0	1
chr12:114843325-114844672	chr12:114843325-114844672	1	1348	CustomRegion	55.7979	0	1
chr12:114844717-114852212	chr12:114844717-114852212	1	7496	CustomRegion	78.9286	0	1
chr12:114852240-114862974	chr12:114852240-114862974	1	10735	CustomRegion	84.1442	0	1
chr12:114863073-114867996	chr12:114863073-114867996	1	4924	CustomRegion	48.7245	0	1
chr12:114868297-114870362	chr12:114868297-114870362	1	2066	CustomRegion	72.6003	0	1
chr12:114870833-114877231	chr12:114870833-114877231	1	6399	CustomRegion	100	1	0
chr12:114877513-114880911	chr12:114877513-114880911	1	3399	CustomRegion	93.1493	1	0
chr12:114880954-114883191	chr12:114880954-114883191	1	2238	CustomRegion	63.8202	0	1
chr12:114883478-114896124	chr12:114883478-114896124	1	12647	CustomRegion	100	1	0
chr12:114896305-114908686	chr12:114896305-114908686	1	12382	CustomRegion	59.1115	0	1
chr12:114908830-114924719	chr12:114908830-114924719	1	15890	CustomRegion	21.3507	0	1
chr12:114924746-114934437	chr12:114924746-114934437	1	9692	CustomRegion	50.5483	0	1
chr12:114934729-114935443	chr12:114934729-114935443	1	715	CustomRegion	46.1278	0	1
chr12:114935491-114940876	chr12:114935491-114940876	1	5386	CustomRegion	60.4626	0	1
chr12:114940999-114944475	chr12:114940999-114944475	1	3477	CustomRegion	74.3454	0	1
chr12:114944606-114955522	chr12:114944606-114955522	1	10917	CustomRegion	92.1358	1	0
chr12:114955574-114959603	chr12:114955574-114959603	1	4030	CustomRegion	3.47118	0	1
chr12:114959675-114976479	chr12:114959675-114976479	1	16805	CustomRegion	27.863	0	1
chr12:114976674-114978420	chr12:114976674-114978420	1	1747	CustomRegion	68.7476	0	1
chr12:114978425-114979768	chr12:114978425-114979768	1	1344	CustomRegion	78.3017	0	1
chr12:114979812-115008845	chr12:114979812-115008845	1	29034	CustomRegion	44.7552	0	1
chr12:115009151-115028140	chr12:115009151-115028140	1	18990	CustomRegion	83.3271	0	1
chr12:115028868-115036259	chr12:115028868-115036259	1	7392	CustomRegion	0	0	1
chr12:115036450-115049769	chr12:115036450-115049769	1	13320	CustomRegion	72.9871	0	1
chr12:115049865-115064297	chr12:115049865-115064297	1	14433	CustomRegion	37.5931	0	1
chr12:115064350-115077647	chr12:115064350-115077647	1	13298	CustomRegion	79.4823	0	1
chr12:115077681-115082333	chr12:115077681-115082333	1	4653	CustomRegion	96.2221	1	0
chr12:115082369-115120708	chr12:115082369-115120708	1	38340	CustomRegion	99.8512	1	0
chr12:115120885-115133915	chr12:115120885-115133915	1	13031	CustomRegion	80.7812	0	1
chr12:115134019-115152650	chr12:115134019-115152650	1	18632	CustomRegion	81.2164	0	1
chr12:115152921-115174120	chr12:115152921-115174120	1	21200	CustomRegion	54.9378	0	1
chr12:115175595-115186181	chr12:115175595-115186181	1	10587	CustomRegion	42.8528	0	1
chr12:115186427-115189361	chr12:115186427-115189361	1	2935	CustomRegion	91.755	1	0
chr12:115189371-115191202	chr12:115189371-115191202	1	1832	CustomRegion	83.2155	0	1
chr12:115191425-115231653	chr12:115191425-115231653	1	40229	CustomRegion	75.3277	0	1
chr12:115231700-115255675	chr12:115231700-115255675	1	23976	CustomRegion	56.5493	0	1
chr12:115255897-115261550	chr12:115255897-115261550	1	5654	CustomRegion	63.1648	0	1
chr12:115262261-115265670	chr12:115262261-115265670	1	3410	CustomRegion	59.269	0	1
chr12:115265800-115267783	chr12:115265800-115267783	1	1984	CustomRegion	75.8868	0	1
chr12:115267852-115270085	chr12:115267852-115270085	1	2234	CustomRegion	57.5989	0	1
chr12:115270122-115274036	chr12:115270122-115274036	1	3915	CustomRegion	74.7189	0	1
chr12:115274087-115281249	chr12:115274087-115281249	1	7163	CustomRegion	96.5065	1	0
chr12:115281261-115301355	chr12:115281261-115301355	1	20095	CustomRegion	71.8909	0	1
chr12:115301531-115304089	chr12:115301531-115304089	1	2559	CustomRegion	64.5604	0	1
chr12:115304146-115308345	chr12:115304146-115308345	1	4200	CustomRegion	86.7881	0	1
chr12:115308380-115336042	chr12:115308380-115336042	1	27663	CustomRegion	76.0117	0	1
chr12:115336106-115347083	chr12:115336106-115347083	1	10978	CustomRegion	46.2198	0	1
chr12:115347182-115386768	chr12:115347182-115386768	1	39587	CustomRegion	69.6509	0	1
chr12:115386786-115387859	chr12:115386786-115387859	1	1074	CustomRegion	0	0	1
chr12:115387878-115399052	chr12:115387878-115399052	1	11175	CustomRegion	56.4289	0	1
chr12:115399215-115402087	chr12:115399215-115402087	1	2873	CustomRegion	62.6474	0	1
chr12:115402341-115426097	chr12:115402341-115426097	1	23757	CustomRegion	67.7608	0	1
chr12:115426267-115427293	chr12:115426267-115427293	1	1027	CustomRegion	72.1667	0	1
chr12:115427356-115488159	chr12:115427356-115488159	1	60804	CustomRegion	72.2987	0	1
chr12:115488265-115535932	chr12:115488265-115535932	1	47668	CustomRegion	71.5704	0	1
chr12:115535982-115550785	chr12:115535982-115550785	1	14804	CustomRegion	60.0121	0	1
chr12:115550922-115564790	chr12:115550922-115564790	1	13869	CustomRegion	100	1	0
chr12:115564967-115575462	chr12:115564967-115575462	1	10496	CustomRegion	92.9485	1	0
chr12:115575635-115578213	chr12:115575635-115578213	1	2579	CustomRegion	17.4034	0	1
chr12:115578240-115589519	chr12:115578240-115589519	1	11280	CustomRegion	57.461	0	1
chr12:115589575-115590372	chr12:115589575-115590372	1	798	CustomRegion	100	1	0
chr12:115590487-115602248	chr12:115590487-115602248	1	11762	CustomRegion	55.9108	0	1
chr12:115602415-115609307	chr12:115602415-115609307	1	6893	CustomRegion	69.0463	0	1
chr12:115609309-115614378	chr12:115609309-115614378	1	5070	CustomRegion	55.7147	0	1
chr12:115614729-115635062	chr12:115614729-115635062	1	20334	CustomRegion	35.9363	0	1
chr12:115635243-115642019	chr12:115635243-115642019	1	6777	CustomRegion	60.4707	0	1
chr12:115642405-115681968	chr12:115642405-115681968	1	39564	CustomRegion	67.3129	0	1
chr12:115682046-115684523	chr12:115682046-115684523	1	2478	CustomRegion	32.8103	0	1
chr12:115684787-115691744	chr12:115684787-115691744	1	6958	CustomRegion	100	1	0
chr12:115691980-115693049	chr12:115691980-115693049	1	1070	CustomRegion	76.4326	0	1
chr12:115693250-115715438	chr12:115693250-115715438	1	22189	CustomRegion	73.5529	0	1
chr12:115715626-115716652	chr12:115715626-115716652	1	1027	CustomRegion	99.645	1	0
chr12:115716715-115773543	chr12:115716715-115773543	1	56829	CustomRegion	56.4375	0	1
chr12:115774143-115830364	chr12:115774143-115830364	1	56222	CustomRegion	84.2851	0	1
chr12:115830452-115831252	chr12:115830452-115831252	1	801	CustomRegion	40.595	0	1
chr12:115831338-115847149	chr12:115831338-115847149	1	15812	CustomRegion	40.3551	0	1
chr12:115847197-115861106	chr12:115847197-115861106	1	13910	CustomRegion	11.6556	0	1
chr12:115861183-115864653	chr12:115861183-115864653	1	3471	CustomRegion	100	1	0
chr12:115864792-115868022	chr12:115864792-115868022	1	3231	CustomRegion	62.8419	0	1
chr12:115868091-115874361	chr12:115868091-115874361	1	6271	CustomRegion	100	1	0
chr12:115874403-115889993	chr12:115874403-115889993	1	15591	CustomRegion	49.5064	0	1
chr12:115890130-115891836	chr12:115890130-115891836	1	1707	CustomRegion	75.5665	0	1
chr12:115891873-115909574	chr12:115891873-115909574	1	17702	CustomRegion	100	1	0
chr12:115909667-115925907	chr12:115909667-115925907	1	16241	CustomRegion	73.0458	0	1
chr12:115925950-115927212	chr12:115925950-115927212	1	1263	CustomRegion	73.9396	0	1
chr12:115927218-115960808	chr12:115927218-115960808	1	33591	CustomRegion	100	1	0
chr12:115960926-115961839	chr12:115960926-115961839	1	914	CustomRegion	71.7116	0	1
chr12:115962019-115977549	chr12:115962019-115977549	1	15531	CustomRegion	73.4333	0	1
chr12:115977564-116010633	chr12:115977564-116010633	1	33070	CustomRegion	74.4468	0	1
chr12:116010654-116028248	chr12:116010654-116028248	1	17595	CustomRegion	88.1664	0	1
chr12:116028294-116030000	chr12:116028294-116030000	1	1707	CustomRegion	35.4197	0	1
					73.5299	0	1
					40.6176	0	1
					57.0302	0	1
					96.2801	1	0
					51.2781	0	1
					50.1391	0	1
					52.1796	0	1
					90.2168	1	0

## Sheet: Table S6. Primers and BACs
Supplementary Table 6. Primers and BACs used in this study
RT-PCR primers					Ref.
Bach2_F	GTCGAAAGAGGAAGCTGGACTG				OriGene
Bach2_R	GAGGCAGGAAAAGTTGTCCAGG				OriGene
Pax5_F	TGACGCAGGTGTCATCGGTGAG				OriGene
Pax5_R	ATTCGGCACTGGAGACTCCTGA				OriGene
Ctcf_F	AGCCACACTGATGAGAGACCAC				OriGene
Ctcf_R	ATCGCAGTCTGGGCACTTGTGA				OriGene
Wapl_F	TGCCTGAGAGTGTGAAGAAGCC				OriGene
Wapl_R	GTCTGGATGGTTCCAATGCCTG				OriGene
Rad21_F	TTTGGAGAAGGAAATGATGGCGG				OriGene
Rad21_R	TCATGTGCAGGTTGCTCTGGCA				OriGene
Nipbl_F	GTCGTTACCGAAACCGAAGTCC				OriGene
Nipbl_R	GGCGTTAGCTTTGGCTCGTAAG				OriGene
Ebf1_F	GGTGGAAGTCACACTGTCGTAC				OriGene
Ebf1_R	GTAACCTCTGGAAGCCGTAGTC				OriGene
Bcl11a_F	CGGGATGAGTGCAGAATATGCC				OriGene
Bcl11a_R	GCAAGAGAAACCATGCACTGGTG				OriGene
Copb2_F	GGCTTAGCCTTCTATGACTGGG				OriGene
Copb2_R	ATGACTCCTCGGTGGCGATACA				OriGene
VDJ-seq primers					Ref.
JH1_coding bio	/5BiosG/CTGCAGCATGCAGAGTGTG				50
JH1_nested primer	ACACTCTTTCCCTACACGACGCTCTTCCGATCTBARCODETGACATGGGGAGATCTGAGA				50
I7-nested	CTCGGCATTCCTGCTGAACCGCTCTTCCGATCTGACTATAGGGCACGCGTGG				50
P5-I5	AATGATACGGCGACCACCGAGATCTACACTCTTTCCCTACACGACGCTCTTCCGATCT				50
P7-I7	CAAGCAGAAGACGGCATACGAGATCGGTCTCGGCATTCCTGCTGAACCGCTCTTC				50
BACs used in in situ FISH
Probe name	BAC	Coordinate			Ref.
RI	373N4	chr12:113813346-113989276			46
RII	70F21	chr12: 114705813-114886430			46
RIII	368C22	chr12:115539177-115773011			46
Ebf1	RP23-118P17	chr11:45128180-45330230			67
Foxo1	RP23-386H7	chr3:52467113-52667007
