# Supplementary material for: Three-dimensional chromatin reorganization regulates B cell development during ageing
Source: Nat Cell Biol. 2024 Jun 12;26(6):991–1002. doi: 10.1038/s41556-024-01424-9 (PMC11178499; doi:10.1038/s41556-024-01424-9)
Supplement: Supplementary file 5 — Statistical source data. [file 41556_2024_1424_MOESM5_ESM.xlsx]

## Sheet: Fig. 1a
Young_x	Young_y	Old_x	Old_y
-3.07571	9.79359e-10	-3.07571	9.79359e-10
-3.03333	3.68637e-08	-3.03333	3.68637e-08
-2.99094	8.26598e-08	-2.99094	8.26598e-08
-2.94856	1.10415e-08	-2.94856	1.10415e-08
-2.90618	8.78621e-11	-2.90618	8.78621e-11
-2.86379	4.16659e-14	-2.86379	4.16659e-14
-2.82141	2.27334e-13	-2.82141	2.27334e-13
-2.77903	1.91836e-10	-2.77903	1.91836e-10
-2.73664	9.64353e-09	-2.73664	9.64353e-09
-2.69426	2.88789e-08	-2.69426	2.88789e-08
-2.65188	5.15194e-09	-2.65188	5.15194e-09
-2.60949	1.36076e-10	-2.60949	1.36076e-10
-2.56711	6.32541e-09	-2.56711	6.32541e-09
-2.52473	2.93077e-08	-2.52473	2.93077e-08
-2.48234	8.08939e-09	-2.48234	8.08939e-09
-2.43996	1.33042e-10	-2.43996	1.33042e-10
-2.39758	7.81109e-11	-2.39758	7.81109e-11
-2.35519	1.1747e-08	-2.35519	1.1747e-08
-2.31281	1.05899e-07	-2.31281	1.05899e-07
-2.27043	1.07055e-07	-2.27043	1.07055e-07
-2.22804	3.24703e-07	-2.22804	3.24703e-07
-2.18566	4.1166e-07	-2.18566	4.1166e-07
-2.14328	7.75961e-07	-2.14328	7.75961e-07
-2.10089	1.39736e-06	-2.10089	1.39736e-06
-2.05851	2.24235e-06	-2.05851	2.24235e-06
-2.01613	3.80414e-06	-2.01613	3.80414e-06
-1.97374	5.25674e-06	-1.97374	5.25674e-06
-1.93136	6.49768e-06	-1.93136	6.49768e-06
-1.88898	8.41647e-06	-1.88898	8.41647e-06
-1.8466	9.69242e-06	-1.8466	9.69242e-06
-1.80421	1.10978e-05	-1.80421	1.10978e-05
-1.76183	1.49584e-05	-1.76183	1.49584e-05
-1.71945	2.13687e-05	-1.71945	2.13687e-05
-1.67706	2.97988e-05	-1.67706	2.97988e-05
-1.63468	4.09716e-05	-1.63468	4.09716e-05
-1.5923	5.8151e-05	-1.5923	5.8151e-05
-1.54991	8.44287e-05	-1.54991	8.44287e-05
-1.50753	0.000124503	-1.50753	0.000124503
-1.46515	0.000185086	-1.46515	0.000185086
-1.42276	0.000264627	-1.42276	0.000264627
-1.38038	0.000380159	-1.38038	0.000380159
-1.338	0.00052868	-1.338	0.00052868
-1.29561	0.000733319	-1.29561	0.000733319
-1.25323	0.00100061	-1.25323	0.00100061
-1.21085	0.00135989	-1.21085	0.00135989
-1.16846	0.00216024	-1.16846	0.00216024
-1.12608	0.00477856	-1.12608	0.00477856
-1.0837	0.00981514	-1.0837	0.00981514
-1.04131	0.015101	-1.04131	0.015101
-0.998931	0.0196274	-0.998931	0.0196274
-0.956548	0.0229417	-0.956548	0.0229417
-0.914164	0.024265	-0.914164	0.024265
-0.871781	0.023738	-0.871781	0.023738
-0.829398	0.0200699	-0.829398	0.0200699
-0.787015	0.0148257	-0.787015	0.0148257
-0.744632	0.0120658	-0.744632	0.0120658
-0.702248	0.00954478	-0.702248	0.00954478
-0.659865	0.00799756	-0.659865	0.00799756
-0.617482	0.00849127	-0.617482	0.00849127
-0.575099	0.00975617	-0.575099	0.00975617
-0.532715	0.0112292	-0.532715	0.0112292
-0.490332	0.0127619	-0.490332	0.0127619
-0.447949	0.0144598	-0.447949	0.0144598
-0.405566	0.0166142	-0.405566	0.0166142
-0.363183	0.0194038	-0.363183	0.0194038
-0.320799	0.0226982	-0.320799	0.0226982
-0.278416	0.0262172	-0.278416	0.0262172
-0.236033	0.0299437	-0.236033	0.0299437
-0.19365	0.0338645	-0.19365	0.0338645
-0.151266	0.0376727	-0.151266	0.0376727
-0.108883	0.0459746	-0.108883	0.0459746
-0.0665	0.0600373	-0.0665	0.0600373
-0.0241167	0.0697696	-0.0241167	0.0697696
0.0182665	0.0766892	0.0182665	0.0766892
0.0606497	0.0834008	0.0606497	0.0834008
0.103033	0.0910884	0.103033	0.0910884
0.145416	0.0991684	0.145416	0.0991684
0.187799	0.107398	0.187799	0.107398
0.230183	0.115821	0.230183	0.115821
0.272566	0.12471	0.272566	0.12471
0.314949	0.133556	0.314949	0.133556
0.357332	0.142536	0.357332	0.142536
0.399716	0.150955	0.399716	0.150955
0.442099	0.159096	0.442099	0.159096
0.484482	0.166571	0.484482	0.166571
0.526865	0.173167	0.526865	0.173167
0.569248	0.178651	0.569248	0.178651
0.611632	0.182694	0.611632	0.182694
0.654015	0.18549	0.654015	0.18549
0.696398	0.186933	0.696398	0.186933
0.738781	0.187025	0.738781	0.187025
0.781165	0.186114	0.781165	0.186114
0.823548	0.184305	0.823548	0.184305
0.865931	0.182002	0.865931	0.182002
0.908314	0.179388	0.908314	0.179388
0.950697	0.176823	0.950697	0.176823
0.993081	0.174507	0.993081	0.174507
1.03546	0.172331	1.03546	0.172331
1.07785	0.170576	1.07785	0.170576
1.12023	0.169097	1.12023	0.169097
1.16261	0.167884	1.16261	0.167884
1.205	0.166915	1.205	0.166915
1.24738	0.166093	1.24738	0.166093
1.28976	0.165544	1.28976	0.165544
1.33215	0.164933	1.33215	0.164933
1.37453	0.164385	1.37453	0.164385
1.41691	0.164045	1.41691	0.164045
1.4593	0.163783	1.4593	0.163783
1.50168	0.163634	1.50168	0.163634
1.54406	0.163762	1.54406	0.163762
1.58645	0.164215	1.58645	0.164215
1.62883	0.164821	1.62883	0.164821
1.67121	0.16583	1.67121	0.16583
1.7136	0.16711	1.7136	0.16711
1.75598	0.168605	1.75598	0.168605
1.79836	0.170355	1.79836	0.170355
1.84075	0.172219	1.84075	0.172219
1.88313	0.174294	1.88313	0.174294
1.92551	0.177006	1.92551	0.177006
1.96789	0.179896	1.96789	0.179896
2.01028	0.183069	2.01028	0.183069
2.05266	0.186679	2.05266	0.186679
2.09504	0.190618	2.09504	0.190618
2.13743	0.19462	2.13743	0.19462
2.17981	0.199017	2.17981	0.199017
2.22219	0.203641	2.22219	0.203641
2.26458	0.208455	2.26458	0.208455
2.30696	0.21336	2.30696	0.21336
2.34934	0.218406	2.34934	0.218406
2.39173	0.223735	2.39173	0.223735
2.43411	0.228803	2.43411	0.228803
2.47649	0.233974	2.47649	0.233974
2.51888	0.239273	2.51888	0.239273
2.56126	0.244257	2.56126	0.244257
2.60364	0.248782	2.60364	0.248782
2.64603	0.252753	2.64603	0.252753
2.68841	0.256051	2.68841	0.256051
2.73079	0.258681	2.73079	0.258681
2.77318	0.261092	2.77318	0.261092
2.81556	0.263297	2.81556	0.263297
2.85794	0.265185	2.85794	0.265185
2.90033	0.266421	2.90033	0.266421
2.94271	0.266613	2.94271	0.266613
2.98509	0.265919	2.98509	0.265919
3.02748	0.264555	3.02748	0.264555
3.06986	0.262535	3.06986	0.262535
3.11224	0.260305	3.11224	0.260305
3.15462	0.257678	3.15462	0.257678
3.19701	0.254389	3.19701	0.254389
3.23939	0.251706	3.23939	0.251706
3.28177	0.248004	3.28177	0.248004
3.32416	0.243495	3.32416	0.243495
3.36654	0.238902	3.36654	0.238902
3.40892	0.234232	3.40892	0.234232
3.45131	0.22951	3.45131	0.22951
3.49369	0.225031	3.49369	0.225031
3.53607	0.220535	3.53607	0.220535
3.57846	0.215459	3.57846	0.215459
3.62084	0.210487	3.62084	0.210487
3.66322	0.206321	3.66322	0.206321
3.70561	0.203841	3.70561	0.203841
3.74799	0.202164	3.74799	0.202164
3.79037	0.199188	3.79037	0.199188
3.83276	0.196786	3.83276	0.196786
3.87514	0.196477	3.87514	0.196477
3.91752	0.196811	3.91752	0.196811
3.95991	0.196783	3.95991	0.196783
4.00229	0.197113	4.00229	0.197113
4.04467	0.199513	4.04467	0.199513
4.08706	0.204423	4.08706	0.204423
4.12944	0.211709	4.12944	0.211709
4.17182	0.218934	4.17182	0.218934
4.21421	0.225943	4.21421	0.225943
4.25659	0.236667	4.25659	0.236667
4.29897	0.24808	4.29897	0.24808
4.34136	0.254769	4.34136	0.254769
4.38374	0.255088	4.38374	0.255088
4.42612	0.256228	4.42612	0.256228
4.4685	0.254386	4.4685	0.254386
4.51089	0.250297	4.51089	0.250297
4.55327	0.243292	4.55327	0.243292
4.59565	0.232967	4.59565	0.232967
4.63804	0.218894	4.63804	0.218894
4.68042	0.199706	4.68042	0.199706
4.7228	0.174906	4.7228	0.174906
4.76519	0.151328	4.76519	0.151328
4.80757	0.126365	4.80757	0.126365
4.84995	0.101075	4.84995	0.101075
4.89234	0.0795774	4.89234	0.0795774
4.93472	0.0591062	4.93472	0.0591062
4.9771	0.0415455	4.9771	0.0415455
5.01949	0.0260037	5.01949	0.0260037
5.06187	0.0152239	5.06187	0.0152239
5.10425	0.00911225	5.10425	0.00911225
5.14664	0.00506367	5.14664	0.00506367
5.18902	0.00210354	5.18902	0.00210354
5.2314	0.000658007	5.2314	0.000658007
5.27379	0.00013837	5.27379	0.00013837
5.31617	9.08478e-06	5.31617	9.08478e-06
5.35855	8.05862e-08	5.35855	8.05862e-08

## Sheet: Fig. 1c
Bin ID	Young	Old	Mahalanobis distance	Chi-Square test P-value
chr1:3000000-3100000	-0.00307344	-0.00507211	0.207398	0.648814
chr1:3100000-3200000	-0.00378265	-0.00689012	0.696435	0.403984
chr1:3200000-3300000	-0.00439912	-0.0071199	0.50655	0.476636
chr1:3300000-3400000	-0.00437026	-0.00778168	0.894026	0.344389
chr1:3400000-3500000	-0.00482086	-0.00841592	1.0276	0.310724
chr1:3500000-3600000	-0.00510301	-0.00845344	0.870923	0.3507
chr1:3600000-3700000	-0.00434543	-0.00827301	1.26318	0.26105
chr1:3700000-3800000	-0.00520463	-0.00886358	1.0815	0.298362
chr1:3800000-3900000	-0.00476305	-0.00900345	1.52976	0.216148
chr1:3900000-4000000	-0.00545082	-0.00964545	1.5069	0.219613
chr1:4000000-4100000	-0.00489836	-0.00937309	1.74211	0.186872
chr1:4100000-4200000	-0.00410109	-0.00807239	1.29241	0.255604
chr1:4200000-4300000	-0.00294919	-0.00593923	0.615933	0.432563
chr1:4300000-4400000	-0.00153126	-0.00316545	0.09799	0.754255
chr1:4400000-4500000	-0.00060792	-0.00114497	0.0316399	0.85882
chr1:4500000-4600000	-0.000521537	-0.000375445	0.151495	0.697111
chr1:4600000-4700000	-0.000598446	-0.000142143	0.24624	0.619735
chr1:4700000-4800000	0.000799312	0.00215357	0.650773	0.419836
chr1:4800000-4900000	0.00196493	0.00427312	1.31436	0.251608
chr1:4900000-5000000	-0.000640829	0.000299552	0.442633	0.505854
chr1:5000000-5100000	0.000292335	0.00132703	0.482344	0.487362
chr1:5100000-5200000	-3.5608e-07	0.00139291	0.676602	0.410759
chr1:5200000-5300000	-0.00386452	-0.00662356	0.514275	0.473294
chr1:5300000-5400000	-0.00563805	-0.00823374	0.476384	0.490065
chr1:5400000-5500000	-0.00618389	-0.0108675	1.97302	0.160128
chr1:5500000-5600000	-0.00601148	-0.0108747	2.14814	0.142743
chr1:5600000-5700000	-0.0067851	-0.0117033	2.2263	0.135679
chr1:5700000-5800000	-0.00708264	-0.0104035	0.902358	0.34215
chr1:5800000-5900000	-0.00421906	-0.00937914	2.4187	0.119895
chr1:5900000-6000000	-0.00365251	-0.008495	2.0709	0.150133
chr1:6000000-6100000	-0.00394909	-0.00756577	1.02413	0.311542
chr1:6100000-6200000	-0.000986051	-0.00103159	0.10955	0.740657
chr1:6200000-6300000	0.0021983	0.00439107	1.2217	0.269028
chr1:6300000-6400000	-0.0005062	-7.03315e-05	0.238594	0.625223
chr1:6400000-6500000	-0.000321462	0.000291723	0.30128	0.583081
chr1:6500000-6600000	-0.00389607	-0.00475346	0.0592241	0.807726
chr1:6600000-6700000	-0.00484264	-0.00747888	0.4767	0.489921
chr1:6700000-6800000	-0.00191595	-0.00475072	0.518884	0.471318
chr1:6800000-6900000	-0.00213451	-0.00450911	0.318924	0.572255
chr1:6900000-7000000	-0.00128781	-0.00215988	0.0228379	0.879879
chr1:7000000-7100000	0.00200726	0.00417346	1.20058	0.273205
chr1:7100000-7200000	0.00256703	0.00429445	0.882077	0.347633
chr1:7200000-7300000	-0.00158143	-0.00214764	0.0387556	0.843934
chr1:7300000-7400000	-0.00035094	-0.000975478	0.0226726	0.880312
chr1:7400000-7500000	-0.000626432	-4.49916e-06	0.306795	0.579654
chr1:7500000-7600000	-0.00741732	-0.00709695	0.312565	0.57611
chr1:7600000-7700000	-0.00834706	-0.00925036	0.160882	0.688346
chr1:7700000-7800000	-0.00686312	-0.00779389	0.121915	0.726966
chr1:7800000-7900000	-0.00924511	-0.0102541	0.190276	0.662687
chr1:7900000-8000000	-0.012082	-0.0136136	0.345449	0.556701
chr1:8000000-8100000	-0.01142	-0.0143514	0.818709	0.365558
chr1:8100000-8200000	-0.0104149	-0.0144528	1.52884	0.216286
chr1:8200000-8300000	-0.0107294	-0.0148892	1.64213	0.200033
chr1:8300000-8400000	-0.0121777	-0.0149503	0.766597	0.381272
chr1:8400000-8500000	-0.0118354	-0.0174326	3.17105	0.0749541
chr1:8500000-8600000	-0.012883	-0.0177107	2.35461	0.124913
chr1:8600000-8700000	-0.0145534	-0.0183313	1.49813	0.22096
chr1:8700000-8800000	-0.0131509	-0.0165107	1.14206	0.285217
chr1:8800000-8900000	-0.0123254	-0.0181655	3.49522	0.0615463
chr1:8900000-9000000	-0.0131981	-0.0164635	1.08425	0.29775
chr1:9000000-9100000	-0.0120913	-0.0171909	2.60763	0.106351
chr1:9100000-9200000	-0.0109284	-0.0155326	2.05208	0.151999
chr1:9200000-9300000	-0.00962042	-0.0111292	0.254552	0.613888
chr1:9300000-9400000	-0.0102957	-0.0115003	0.237068	0.626332
chr1:9400000-9500000	-0.00513821	-0.00577725	0.0891117	0.76531
chr1:9500000-9600000	0.00274788	0.00619364	2.41462	0.120207
chr1:9600000-9700000	0.00301535	0.00788537	4.25863	0.0390515
chr1:9700000-9800000	0.00917208	0.0136084	3.72539	0.0535911
chr1:9800000-9900000	0.0099635	0.0174993	9.22564	0.00238649
chr1:9900000-10000000	0.00983759	0.0176697	9.87524	0.00167517
chr1:10000000-10100000	0.00915431	0.0173264	10.6342	0.00111014
chr1:10100000-10200000	0.0094382	0.0162605	7.73259	0.0054233
chr1:10200000-10300000	0.00950496	0.0155091	6.19797	0.0127897
chr1:10300000-10400000	0.00493092	0.0096704	4.08434	0.0432824
chr1:10400000-10500000	-0.000788642	0.00210942	1.84775	0.174046
chr1:10500000-10600000	-0.00652635	-0.00532072	0.659169	0.416853
chr1:10600000-10700000	-0.00742126	-0.00898942	0.200102	0.654639
chr1:10700000-10800000	-0.00458282	-0.00843621	1.21103	0.271128
chr1:10800000-10900000	-0.00425658	-0.00878474	1.77715	0.1825
chr1:10900000-11000000	-0.00403955	-0.00947561	2.72725	0.0986491
chr1:11000000-11100000	-0.00610728	-0.0118811	3.18876	0.0741463
chr1:11100000-11200000	-0.00743582	-0.0110712	1.12321	0.289227
chr1:11200000-11300000	-0.00970466	-0.0130129	0.975862	0.323223
chr1:11300000-11400000	-0.0120318	-0.0162194	1.71719	0.190056
chr1:11400000-11500000	-0.0118371	-0.019333	5.9433	0.0147734
chr1:11500000-11600000	-0.0113419	-0.0173475	3.66869	0.0554438
chr1:11600000-11700000	-0.012955	-0.0188735	3.62438	0.0569388
chr1:11700000-11800000	-0.015744	-0.0209335	2.87799	0.0897978
chr1:11800000-11900000	-0.0185197	-0.0212139	1.03194	0.309704
chr1:11900000-12000000	-0.0180648	-0.022366	2.11052	0.14629
chr1:12000000-12100000	-0.0182838	-0.0220825	1.70665	0.191421
chr1:12100000-12200000	-0.0186832	-0.0225698	1.79759	0.180004
chr1:12200000-12300000	-0.0174806	-0.0220339	2.31102	0.12846
chr1:12300000-12400000	-0.0181042	-0.0194861	0.597557	0.439512
chr1:12400000-12500000	-0.0179289	-0.0220578	1.95297	0.162267
chr1:12500000-12600000	-0.0179252	-0.0203677	0.886173	0.346517
chr1:12600000-12700000	-0.0147841	-0.0187516	1.65675	0.198043
chr1:12700000-12800000	-0.0105795	-0.0122867	0.325409	0.568375
chr1:12800000-12900000	-0.00241915	-0.00311288	0.0408395	0.839848
chr1:12900000-13000000	-5.97924e-05	5.32397e-05	0.139619	0.708661
chr1:13000000-13100000	0.00409691	0.00718292	2.03851	0.15336
chr1:13100000-13200000	0.0143125	0.0172886	2.12904	0.144532
chr1:13200000-13300000	0.0192136	0.021437	1.63167	0.201472
chr1:13300000-13400000	0.0193156	0.0217034	1.77371	0.182924
chr1:13400000-13500000	0.0107164	0.0159421	4.92483	0.0264734
chr1:13500000-13600000	0.0136212	0.0176551	3.31115	0.0688114
chr1:13600000-13700000	0.0123092	0.0176531	5.15744	0.023147
chr1:13700000-13800000	0.00753335	0.00764517	0.161776	0.687527
chr1:13800000-13900000	0.00468931	0.00550188	0.381913	0.536581
chr1:13900000-14000000	0.0047065	0.00473871	0.116593	0.732759
chr1:14000000-14100000	0.00571935	0.00282357	0.512975	0.473854
chr1:14100000-14200000	0.0091611	0.00749771	0.117294	0.731988
chr1:14200000-14300000	0.0101775	0.00953256	0.0750838	0.784074
chr1:14300000-14400000	0.00544294	0.0050052	0.0361203	0.849267
chr1:14400000-14500000	0.00221551	0.000577039	0.0710753	0.789777
chr1:14500000-14600000	0.00399233	0.00153034	0.311616	0.57669
chr1:14600000-14700000	0.00206266	-0.000219409	0.246693	0.619414
chr1:14700000-14800000	-0.00275438	-0.00403719	0.0623221	0.802863
chr1:14800000-14900000	-0.00369403	-0.00659355	0.581373	0.445774
chr1:14900000-15000000	-0.00184937	-0.00758684	3.04707	0.0808832
chr1:15000000-15100000	-0.010389	-0.0135725	0.923354	0.336596
chr1:15100000-15200000	-0.0172431	-0.0191526	0.664541	0.414961
chr1:15200000-15300000	-0.0182052	-0.0204213	0.813569	0.367067
chr1:15300000-15400000	-0.0176281	-0.0197633	0.754352	0.385102
chr1:15400000-15500000	-0.0162959	-0.0180435	0.574861	0.448334
chr1:15500000-15600000	-0.0143883	-0.015367	0.380297	0.537444
chr1:15600000-15700000	-0.00749265	-0.00812662	0.143598	0.70473
chr1:15700000-15800000	0.00125608	0.00364354	1.38009	0.240087
chr1:15800000-15900000	0.0103528	0.0117696	0.772685	0.379388
chr1:15900000-16000000	-0.00271409	-0.0020593	0.340495	0.559544
chr1:16000000-16100000	0.00401375	0.0067023	1.65244	0.198627
chr1:16100000-16200000	0.011977	0.0146664	1.7836	0.181708
chr1:16200000-16300000	0.00634588	0.00957108	2.20555	0.137515
chr1:16300000-16400000	0.00343653	0.00451291	0.500852	0.479126
chr1:16400000-16500000	0.00418164	0.00691134	1.69159	0.193392
chr1:16500000-16600000	0.0146692	0.0168607	1.43194	0.231448
chr1:16600000-16700000	0.0174297	0.019685	1.58328	0.208289
chr1:16700000-16800000	0.00649548	0.0098916	2.39223	0.121939
chr1:16800000-16900000	-0.00518629	-0.00352384	0.901291	0.342436
chr1:16900000-17000000	-0.00843148	-0.0105703	0.374528	0.540546
chr1:17000000-17100000	-0.00761846	-0.0102018	0.522172	0.469916
chr1:17100000-17200000	-0.00670287	-0.00939406	0.546295	0.459836
chr1:17200000-17300000	-0.0135707	-0.014105	0.353996	0.55186
chr1:17300000-17400000	-0.0139787	-0.013141	0.715397	0.397658
chr1:17400000-17500000	-0.00932827	-0.00852234	0.539858	0.462491
chr1:17500000-17600000	-0.0088177	-0.0080161	0.523524	0.469342
chr1:17600000-17700000	-0.00681838	-0.00816668	0.150733	0.697836
chr1:17700000-17800000	-0.0134782	-0.0158657	0.648431	0.420674
chr1:17800000-17900000	-0.0199432	-0.0201008	0.710904	0.399144
chr1:17900000-18000000	-0.0163072	-0.0184257	0.681015	0.409237
chr1:18000000-18100000	-0.0149256	-0.0177646	0.91952	0.337601
chr1:18100000-18200000	-0.0152851	-0.0195087	1.89542	0.168592
chr1:18200000-18300000	-0.0182311	-0.0212669	1.19531	0.274262
chr1:18300000-18400000	-0.0207986	-0.0235106	1.17416	0.278549
chr1:18400000-18500000	-0.0223736	-0.0235315	0.820909	0.364915
chr1:18500000-18600000	-0.0234327	-0.0237744	0.898378	0.343217
chr1:18600000-18700000	-0.0242543	-0.0241855	1.0214	0.312187
chr1:18700000-18800000	-0.0243315	-0.024879	0.94032	0.332196
chr1:18800000-18900000	-0.0250954	-0.0238473	1.51385	0.218552
chr1:18900000-19000000	-0.0218854	-0.0251122	1.52862	0.216319
chr1:19000000-19100000	-0.0227674	-0.0229925	0.870493	0.350819
chr1:19100000-19200000	-0.0206123	-0.0218083	0.716075	0.397435
chr1:19200000-19300000	-0.0164649	-0.0209045	2.14928	0.142637
chr1:19300000-19400000	-0.0231456	-0.0240697	0.855997	0.354861
chr1:19400000-19500000	-0.0236959	-0.0244936	0.890098	0.345451
chr1:19500000-19600000	-0.0250556	-0.0247806	1.12646	0.288531
chr1:19600000-19700000	-0.0256522	-0.025357	1.17359	0.278666
chr1:19700000-19800000	-0.0235533	-0.0254306	1.03185	0.309725
chr1:19800000-19900000	-0.0239162	-0.0240972	0.952037	0.329201
chr1:19900000-20000000	-0.0240257	-0.0249673	0.915251	0.338725
chr1:20000000-20100000	-0.0244639	-0.0249268	0.955428	0.328342
chr1:20100000-20200000	-0.0243631	-0.0255382	0.954472	0.328584
chr1:20200000-20300000	-0.0231617	-0.0241424	0.859379	0.353913
chr1:20300000-20400000	-0.0216583	-0.0232915	0.848589	0.356952
chr1:20400000-20500000	-0.019919	-0.0185867	1.24023	0.265427
chr1:20500000-20600000	-0.0133834	-0.0143612	0.337707	0.561156
chr1:20600000-20700000	-0.0082089	-0.00691527	0.746391	0.387621
chr1:20700000-20800000	0.0035811	0.00498083	0.67841	0.410135
chr1:20800000-20900000	0.0146806	0.0171536	1.6685	0.19646
chr1:20900000-21000000	0.0155945	0.0185325	2.13469	0.144
chr1:21000000-21100000	0.0190241	0.0213525	1.71043	0.190929
chr1:21100000-21200000	0.00883211	0.0139615	4.73021	0.0296373
chr1:21200000-21300000	0.00870616	0.0133262	3.97202	0.0462623
chr1:21300000-21400000	0.000790257	0.00682634	6.14337	0.0131906
chr1:21400000-21500000	0.00321614	0.00432807	0.518349	0.471547
chr1:21500000-21600000	0.00706897	0.00546144	0.0818349	0.774826
chr1:21600000-21700000	0.00682025	0.00390354	0.530354	0.466458
chr1:21700000-21800000	0.00619993	0.00304453	0.655805	0.418045
chr1:21800000-21900000	0.00977091	0.00713794	0.429266	0.512349
chr1:21900000-22000000	0.00961749	0.00644624	0.698846	0.403172
chr1:22000000-22100000	-0.00781027	-0.00946957	0.228391	0.63272
chr1:22100000-22200000	-0.0125189	-0.014486	0.46426	0.49564
chr1:22200000-22300000	-0.0123145	-0.0119188	0.486887	0.485319
chr1:22300000-22400000	-0.0171424	-0.0180865	0.50861	0.475741
chr1:22400000-22500000	-0.0184039	-0.0201073	0.673823	0.411722
chr1:22500000-22600000	-0.0188022	-0.0201768	0.634332	0.425771
chr1:22600000-22700000	-0.0214101	-0.0212219	0.868717	0.351311
chr1:22700000-22800000	-0.022851	-0.0235305	0.836249	0.360472
chr1:22800000-22900000	-0.0234292	-0.0233717	0.964321	0.326101
chr1:22900000-23000000	-0.0234443	-0.0222194	1.39282	0.237929
chr1:23000000-23100000	-0.0196966	-0.0194533	0.784032	0.375911
chr1:23100000-23200000	-0.0150623	-0.0122105	2.13645	0.143835
chr1:23200000-23300000	0.000753814	0.00228348	0.755587	0.384713
chr1:23300000-23400000	0.0136841	0.0164553	1.90906	0.167068
chr1:23400000-23500000	0.00871843	0.0129098	3.3879	0.0656767
chr1:23500000-23600000	-0.00580513	-0.00128873	3.79869	0.0512926
chr1:23600000-23700000	-0.0107281	-0.0102176	0.469475	0.493229
chr1:23700000-23800000	-0.00173557	-0.00118363	0.2903	0.590028
chr1:23800000-23900000	0.00795117	0.0123024	3.5857	0.0582789
chr1:23900000-24000000	0.0118592	0.0154801	2.75557	0.0969161
chr1:24000000-24100000	0.00808732	0.00978074	0.906992	0.340914
chr1:24100000-24200000	-0.00655659	-0.00469518	1.06143	0.30289
chr1:24200000-24300000	-0.0118642	-0.0138	0.429722	0.512125
chr1:24300000-24400000	-0.0132285	-0.0163845	1.01904	0.312747
chr1:24400000-24500000	-0.0118255	-0.0142287	0.587337	0.443451
chr1:24500000-24600000	-0.000129043	-0.00769773	5.72205	0.0167532
chr1:24600000-24700000	0.00988268	0.00951001	0.0990479	0.752975
chr1:24700000-24800000	0.00567219	0.00662288	0.452456	0.501171
chr1:24800000-24900000	-0.0173567	-0.0166786	0.802744	0.370274
chr1:24900000-25000000	-0.0226374	-0.0227803	0.87504	0.349564
chr1:25000000-25100000	-0.0235308	-0.0234828	0.968912	0.324952
chr1:25100000-25200000	-0.0231687	-0.0238952	0.855799	0.354917
chr1:25200000-25300000	-0.0259609	-0.0250728	1.40349	0.23614
chr1:25300000-25400000	-0.0246085	-0.0253176	0.952767	0.329016
chr1:25400000-25500000	-0.0240365	-0.0259561	1.07679	0.299417
chr1:25500000-25600000	-0.0229379	-0.0246291	0.943532	0.331371
chr1:25600000-25700000	-0.0241722	-0.0248089	0.925056	0.336151
chr1:25700000-25800000	-0.025514	-0.0263273	1.01565	0.313552
chr1:25800000-25900000	-0.0256645	-0.0263627	1.02717	0.310825
chr1:25900000-26000000	-0.0244404	-0.0252159	0.940469	0.332157
chr1:26000000-26100000	-0.025454	-0.0261258	1.01281	0.31423
chr1:26100000-26200000	-0.0259346	-0.0268026	1.04672	0.306265
chr1:26200000-26300000	-0.0251772	-0.025434	1.0271	0.310841
chr1:26300000-26400000	-0.0264443	-0.0267999	1.10573	0.293013
chr1:26400000-26500000	-0.0249014	-0.0240966	1.29531	0.255073
chr1:26500000-26600000	-0.0250686	-0.0244349	1.24096	0.265286
chr1:26600000-26700000	-0.0250079	-0.0246903	1.13495	0.286723
chr1:26700000-26800000	-0.0245844	-0.0252266	0.952991	0.328959
chr1:26800000-26900000	-0.0262988	-0.0258674	1.25946	0.261754
chr1:26900000-27000000	-0.0253729	-0.0258923	1.01433	0.313867
chr1:27000000-27100000	-0.0255078	-0.0261186	1.01883	0.312796
chr1:27100000-27200000	-0.0245083	-0.0240776	1.13442	0.286834
chr1:27200000-27300000	-0.0245064	-0.0260799	1.02431	0.3115
chr1:27300000-27400000	-0.0262827	-0.0265002	1.11131	0.291798
chr1:27400000-27500000	-0.0265688	-0.0258908	1.363	0.243019
chr1:27500000-27600000	-0.0266784	-0.0266032	1.19308	0.274709
chr1:27600000-27700000	-0.0250258	-0.0261293	0.994107	0.318741
chr1:27700000-27800000	-0.0246307	-0.0254572	0.953765	0.328763
chr1:27800000-27900000	-0.0235254	-0.0249474	0.929842	0.334904
chr1:27900000-28000000	-0.0246838	-0.0247275	1.02755	0.310734
chr1:28000000-28100000	-0.0244407	-0.0239589	1.14613	0.284361
chr1:28100000-28200000	-0.0256417	-0.0242029	1.65498	0.198283
chr1:28200000-28300000	-0.0254519	-0.0253069	1.12103	0.289697
chr1:28300000-28400000	-0.0257335	-0.0258738	1.0837	0.297871
chr1:28400000-28500000	-0.0264388	-0.0255774	1.42623	0.23238
chr1:28500000-28600000	-0.0259624	-0.02582	1.15653	0.282187
chr1:28600000-28700000	-0.025226	-0.0257382	1.00448	0.316228
chr1:28700000-28800000	-0.0263399	-0.0268004	1.08816	0.296879
chr1:28800000-28900000	-0.0258498	-0.0252319	1.28969	0.256105
chr1:28900000-29000000	-0.0255792	-0.0258701	1.05098	0.305282
chr1:29000000-29100000	-0.0261419	-0.026457	1.08831	0.296845
chr1:29100000-29200000	-0.0264658	-0.0264701	1.16101	0.281257
chr1:29200000-29300000	-0.0252182	-0.0260097	0.994568	0.318628
chr1:29300000-29400000	-0.0256281	-0.0257166	1.08506	0.297569
chr1:29400000-29500000	-0.0258399	-0.0254947	1.20095	0.273131
chr1:29500000-29600000	-0.0265355	-0.0257004	1.42227	0.23303
chr1:29600000-29700000	-0.025298	-0.0252271	1.09336	0.295729
chr1:29700000-29800000	-0.0250942	-0.0268123	1.09754	0.294806
chr1:29800000-29900000	-0.0264663	-0.026737	1.11743	0.290473
chr1:29900000-30000000	-0.025784	-0.0272331	1.09202	0.296024
chr1:30000000-30100000	-0.0250743	-0.0256533	0.989789	0.319794
chr1:30100000-30200000	-0.0258026	-0.0262434	1.05097	0.305285
chr1:30200000-30300000	-0.0251985	-0.0272419	1.19633	0.274057
chr1:30300000-30400000	-0.0246251	-0.0257073	0.964427	0.326074
chr1:30400000-30500000	-0.0256008	-0.0259615	1.04436	0.306809
chr1:30500000-30600000	-0.0224256	-0.0235824	0.824131	0.363975
chr1:30600000-30700000	-0.0172631	-0.0177148	0.529595	0.466777
chr1:30700000-30800000	0.00175871	0.00319722	0.698356	0.403337
chr1:30800000-30900000	0.0166617	0.0180357	0.928804	0.335174
chr1:30900000-31000000	0.0137001	0.0159639	1.46014	0.226908
chr1:31000000-31100000	-0.00513867	0.000654465	5.75488	0.0164429
chr1:31100000-31200000	-0.00341233	-0.00104394	1.39545	0.237488
chr1:31200000-31300000	-0.00733632	-0.0115196	1.5481	0.213417
chr1:31300000-31400000	-0.0154614	-0.0156618	0.475114	0.490644
chr1:31400000-31500000	-0.0157626	-0.0171646	0.482446	0.487317
chr1:31500000-31600000	-0.0143252	-0.0167047	0.682419	0.408755
chr1:31600000-31700000	-0.0172643	-0.0194594	0.755934	0.384604
chr1:31700000-31800000	-0.0205129	-0.0230684	1.0834	0.297938
chr1:31800000-31900000	-0.0213703	-0.0221778	0.74169	0.38912
chr1:31900000-32000000	-0.0207768	-0.0223812	0.788438	0.374573
chr1:32000000-32100000	-0.0212167	-0.0232276	0.920037	0.337465
chr1:32100000-32200000	-0.019815	-0.0235223	1.72698	0.188797
chr1:32200000-32300000	-0.0208873	-0.0231116	0.971665	0.324265
chr1:32300000-32400000	-0.0222541	-0.024381	1.02329	0.311741
chr1:32400000-32500000	-0.021868	-0.0260058	2.19997	0.138013
chr1:32500000-32600000	-0.0198635	-0.024438	2.46999	0.116039
chr1:32600000-32700000	-0.0180954	-0.0229825	2.67909	0.101674
chr1:32700000-32800000	-0.0176438	-0.0237566	4.12264	0.0423129
chr1:32800000-32900000	-0.0173265	-0.0226342	3.09661	0.0784556
chr1:32900000-33000000	-0.0124978	-0.0194963	5.15735	0.0231482
chr1:33000000-33100000	-0.00924768	-0.015848	4.41741	0.0355741
chr1:33100000-33200000	-0.00412066	-0.0121156	6.55505	0.0104587
chr1:33200000-33300000	0.00431925	-0.00510332	9.28007	0.00231661
chr1:33300000-33400000	0.00636952	0.000682464	2.92803	0.0870539
chr1:33400000-33500000	0.0134638	0.0125087	0.137326	0.710954
chr1:33500000-33600000	0.019975	0.0188069	0.365937	0.545227
chr1:33600000-33700000	0.0181319	0.0211947	2.35986	0.124494
chr1:33700000-33800000	0.0182706	0.0230658	4.53393	0.0332292
chr1:33800000-33900000	0.0149485	0.0213396	7.07147	0.00783212
chr1:33900000-34000000	0.0100958	0.0167727	7.4636	0.00629588
chr1:34000000-34100000	0.0128544	0.0154149	1.68998	0.193603
chr1:34100000-34200000	0.0101886	0.0138085	2.71271	0.0995515
chr1:34200000-34300000	0.012491	0.0184249	6.15571	0.0130989
chr1:34300000-34400000	0.00912934	0.0151363	6.19426	0.0128165
chr1:34400000-34500000	0.0270348	0.0278892	1.16307	0.28083
chr1:34500000-34600000	0.0193183	0.0224647	2.49879	0.113934
chr1:34600000-34700000	0.00961282	0.0145735	4.48961	0.0341014
chr1:34700000-34800000	0.0164934	0.0209607	3.99033	0.045762
chr1:34800000-34900000	0.0249257	0.0269714	1.78162	0.181951
chr1:34900000-35000000	-0.000390802	0.00292005	2.26716	0.132142
chr1:35000000-35100000	-0.00895661	-0.0074196	0.907385	0.340809
chr1:35100000-35200000	-0.0113414	-0.0106257	0.566453	0.451672
chr1:35200000-35300000	-0.00800531	-0.00870956	0.153906	0.69483
chr1:35300000-35400000	0.000733781	-0.00160819	0.275702	0.599532
chr1:35400000-35500000	6.95954e-05	-0.00141256	0.055778	0.813298
chr1:35500000-35600000	-0.000251419	0.00194943	1.23236	0.266948
chr1:35600000-35700000	0.0117645	0.0115598	0.164888	0.684696
chr1:35700000-35800000	0.0129495	0.0183007	5.18872	0.0227339
chr1:35800000-35900000	0.0244382	0.0272919	2.46435	0.116456
chr1:35900000-36000000	0.0209943	0.0249417	3.50451	0.0612018
chr1:36000000-36100000	0.0275925	0.0298898	2.14972	0.142596
chr1:36100000-36200000	0.0292037	0.0316172	2.35773	0.124663
chr1:36200000-36300000	0.0301804	0.0302269	1.06838	0.301312
chr1:36300000-36400000	0.0317103	0.0313117	1.08106	0.29846
chr1:36400000-36500000	0.0309851	0.031513	1.28535	0.256906
chr1:36500000-36600000	0.0312943	0.0310521	1.07902	0.298917
chr1:36600000-36700000	0.0307561	0.0306301	1.06555	0.301952
chr1:36700000-36800000	0.0302984	0.0302094	1.04216	0.30732
chr1:36800000-36900000	0.0309227	0.0298866	0.976022	0.323183
chr1:36900000-37000000	0.0316921	0.0294299	1.22803	0.267791
chr1:37000000-37100000	0.028941	0.0277933	0.844925	0.357992
chr1:37100000-37200000	0.0256024	0.0273599	1.60805	0.204766
chr1:37200000-37300000	0.0286026	0.0285209	0.929979	0.334868
chr1:37300000-37400000	0.0315826	0.0305553	1.02263	0.311897
chr1:37400000-37500000	0.0318032	0.0298234	1.15634	0.282225
chr1:37500000-37600000	0.0318035	0.0301803	1.08506	0.297569
chr1:37600000-37700000	0.029256	0.0289976	0.935095	0.333542
chr1:37700000-37800000	0.0265134	0.0276054	1.2508	0.2634
chr1:37800000-37900000	0.0305401	0.0300993	0.991515	0.319372
chr1:37900000-38000000	0.0297428	0.0295818	0.987724	0.320299
chr1:38000000-38100000	0.0309493	0.0310969	1.15108	0.283323
chr1:38100000-38200000	0.0306264	0.0310791	1.23085	0.267243
chr1:38200000-38300000	0.0291866	0.0280462	0.860655	0.353555
chr1:38300000-38400000	0.0268743	0.0256805	0.718457	0.396651
chr1:38400000-38500000	0.0273346	0.0259232	0.762891	0.382425
chr1:38500000-38600000	0.0275733	0.025744	0.843489	0.358401
chr1:38600000-38700000	0.0290163	0.0269305	0.995841	0.318319
chr1:38700000-38800000	0.0261908	0.0252826	0.67436	0.411536
chr1:38800000-38900000	0.0212856	0.022675	1.13446	0.286826
chr1:38900000-39000000	0.0263702	0.0277224	1.38979	0.238441
chr1:39000000-39100000	0.026734	0.0278601	1.28275	0.257389
chr1:39100000-39200000	0.0238443	0.0259917	1.80043	0.179661
chr1:39200000-39300000	0.0258657	0.0279369	1.85716	0.172953
chr1:39300000-39400000	0.0306654	0.0320257	1.67975	0.194957
chr1:39400000-39500000	0.0307693	0.030658	1.06985	0.300979
chr1:39500000-39600000	0.0309855	0.0315735	1.30959	0.252468
chr1:39600000-39700000	0.0300192	0.0309656	1.4046	0.235955
chr1:39700000-39800000	0.0315599	0.0310917	1.05977	0.303268
chr1:39800000-39900000	0.032465	0.030967	1.11561	0.290865
chr1:39900000-40000000	0.0317431	0.0304645	1.04272	0.307191
chr1:40000000-40100000	0.0320569	0.0315509	1.09072	0.296311
chr1:40100000-40200000	0.0296219	0.0292559	0.940373	0.332182
chr1:40200000-40300000	0.0308418	0.0306477	1.05667	0.303977
chr1:40300000-40400000	0.0299615	0.0309442	1.41894	0.233579
chr1:40400000-40500000	0.0286691	0.0303931	1.77863	0.182317
chr1:40500000-40600000	0.0283178	0.0305874	2.17423	0.14034
chr1:40600000-40700000	0.0250527	0.0279843	2.57769	0.10838
chr1:40700000-40800000	0.0234954	0.027473	3.67628	0.0551918
chr1:40800000-40900000	0.0126718	0.0172464	4.0075	0.0452982
chr1:40900000-41000000	-0.00955091	-0.00579558	2.90688	0.0882022
chr1:41000000-41100000	-0.0205008	-0.0176205	2.42445	0.119455
chr1:41100000-41200000	-0.0252619	-0.0242664	1.40212	0.236368
chr1:41200000-41300000	-0.026518	-0.0262988	1.21541	0.270264
chr1:41300000-41400000	-0.0277784	-0.0271551	1.43244	0.231367
chr1:41400000-41500000	-0.0279074	-0.0280777	1.23954	0.26556
chr1:41500000-41600000	-0.0292827	-0.0276946	2.01074	0.15619
chr1:41600000-41700000	-0.0294395	-0.0290392	1.48838	0.222467
chr1:41700000-41800000	-0.028629	-0.0285982	1.33144	0.248549
chr1:41800000-41900000	-0.0284348	-0.0284754	1.30233	0.253789
chr1:41900000-42000000	-0.0290907	-0.0275747	1.953	0.162264
chr1:42000000-42100000	-0.0281899	-0.0276146	1.44688	0.229029
chr1:42100000-42200000	-0.0275038	-0.0276912	1.20624	0.272078
chr1:42200000-42300000	-0.0273343	-0.0272331	1.24743	0.264044
chr1:42300000-42400000	-0.0265129	-0.0247086	1.94062	0.163602
chr1:42400000-42500000	-0.0262919	-0.0235475	2.6592	0.102953
chr1:42500000-42600000	-0.0227804	-0.0197173	2.73202	0.0983547
chr1:42600000-42700000	-0.00797394	-0.00671935	0.719156	0.396421
chr1:42700000-42800000	0.00613433	0.0071005	0.464154	0.495689
chr1:42800000-42900000	0.0182086	0.0213222	2.41571	0.120123
chr1:42900000-43000000	0.0111705	0.0135264	1.4682	0.225629
chr1:43000000-43100000	0.0166575	0.019515	2.09466	0.147814
chr1:43100000-43200000	0.0161693	0.0205172	3.81389	0.0508294
chr1:43200000-43300000	0.0120272	0.0161595	3.38981	0.0656005
chr1:43300000-43400000	0.0158593	0.0173379	0.963901	0.326206
chr1:43400000-43500000	0.0222836	0.0249926	2.20654	0.137427
chr1:43500000-43600000	0.0213098	0.0235195	1.71813	0.189934
chr1:43600000-43700000	0.0124716	0.0154409	2.06668	0.150549
chr1:43700000-43800000	0.0176564	0.0214309	3.13738	0.0765164
chr1:43800000-43900000	0.0241692	0.0261783	1.71007	0.190976
chr1:43900000-44000000	0.0259422	0.0271189	1.26251	0.261177
chr1:44000000-44100000	0.0216409	0.0246879	2.50692	0.113348
chr1:44100000-44200000	0.0214396	0.0214332	0.546293	0.459836
chr1:44200000-44300000	-0.00716824	-0.00700277	0.262853	0.608167
chr1:44300000-44400000	-0.0225655	-0.0202074	2.08703	0.148554
chr1:44400000-44500000	-0.0226997	-0.0229019	0.86958	0.351071
chr1:44500000-44600000	-0.0215368	-0.02359	0.953289	0.328883
chr1:44600000-44700000	-0.0235329	-0.0244683	0.88195	0.347668
chr1:44700000-44800000	-0.0209279	-0.0247611	1.89111	0.169077
chr1:44800000-44900000	-0.0265544	-0.0272427	1.09204	0.296019
chr1:44900000-45000000	-0.0265426	-0.028065	1.16113	0.281231
chr1:45000000-45100000	-0.0237698	-0.0275124	2.01082	0.15618
chr1:45100000-45200000	-0.0219214	-0.0281273	4.51791	0.0335418
chr1:45200000-45300000	-0.0238696	-0.0267501	1.46147	0.226696
chr1:45300000-45400000	-0.023281	-0.0269886	1.9506	0.162522
chr1:45400000-45500000	-0.0233426	-0.0261888	1.40705	0.235547
chr1:45500000-45600000	-0.0259986	-0.026549	1.05708	0.303882
chr1:45600000-45700000	-0.0214978	-0.0218115	0.779514	0.37729
chr1:45700000-45800000	0.00220187	0.0025499	0.19898	0.655545
chr1:45800000-45900000	0.00995296	0.0151095	4.7975	0.028501
chr1:45900000-46000000	0.00325893	0.00736091	3.20179	0.0735576
chr1:46000000-46100000	-0.0131894	-0.0115375	1.11681	0.290606
chr1:46100000-46200000	-0.0207559	-0.0202789	0.913812	0.339105
chr1:46200000-46300000	-0.0230188	-0.0230366	0.922177	0.336904
chr1:46300000-46400000	-0.0214628	-0.0228704	0.794757	0.372666
chr1:46400000-46500000	-0.0198871	-0.0225579	1.09929	0.294423
chr1:46500000-46600000	-0.02156	-0.0223726	0.75331	0.38543
chr1:46600000-46700000	-0.0207469	-0.0215187	0.704314	0.401338
chr1:46700000-46800000	-0.0125851	-0.0126553	0.378004	0.538673
chr1:46800000-46900000	0.0125813	0.0125203	0.213972	0.643672
chr1:46900000-47000000	0.00386212	0.00397893	0.134178	0.714139
chr1:47000000-47100000	-0.0184573	-0.0187658	0.607178	0.435852
chr1:47100000-47200000	-0.0218305	-0.0241231	1.05603	0.304122
chr1:47200000-47300000	-0.0206701	-0.0250562	2.34284	0.12586
chr1:47300000-47400000	-0.0247624	-0.0276018	1.50258	0.220275
chr1:47400000-47500000	-0.0253136	-0.0275246	1.26225	0.261226
chr1:47500000-47600000	-0.0256413	-0.0281321	1.3984	0.236992
chr1:47600000-47700000	-0.0251114	-0.027264	1.22681	0.268029
chr1:47700000-47800000	-0.0256983	-0.0266231	1.03135	0.309842
chr1:47800000-47900000	-0.0226322	-0.0274661	2.90826	0.088127
chr1:47900000-48000000	-0.0261263	-0.0276007	1.12144	0.289608
chr1:48000000-48100000	-0.0275172	-0.0279261	1.18031	0.277292
chr1:48100000-48200000	-0.0277643	-0.0282423	1.19332	0.274661
chr1:48200000-48300000	-0.0269224	-0.0271512	1.15666	0.28216
chr1:48300000-48400000	-0.0265138	-0.0277989	1.12097	0.28971
chr1:48400000-48500000	-0.0273603	-0.0283588	1.15781	0.28192
chr1:48500000-48600000	-0.0269206	-0.0278879	1.12294	0.289287
chr1:48600000-48700000	-0.0275519	-0.0284782	1.16895	0.279617
chr1:48700000-48800000	-0.0271427	-0.0276753	1.14243	0.285139
chr1:48800000-48900000	-0.0275187	-0.0279509	1.17832	0.277697
chr1:48900000-49000000	-0.0273019	-0.0281352	1.14739	0.284096
chr1:49000000-49100000	-0.0282401	-0.0280399	1.33961	0.247103
chr1:49100000-49200000	-0.0278105	-0.0286153	1.18592	0.276153
chr1:49200000-49300000	-0.0291606	-0.0287249	1.47695	0.224253
chr1:49300000-49400000	-0.0277235	-0.0284872	1.17911	0.277537
chr1:49400000-49500000	-0.0281925	-0.0281525	1.29945	0.254314
chr1:49500000-49600000	-0.0269498	-0.0286051	1.21937	0.269485
chr1:49600000-49700000	-0.0276359	-0.0280533	1.18855	0.275622
chr1:49700000-49800000	-0.0275497	-0.0280163	1.17782	0.2778
chr1:49800000-49900000	-0.0274528	-0.0278551	1.17604	0.278163
chr1:49900000-50000000	-0.0271192	-0.0283393	1.15848	0.281781
chr1:50000000-50100000	-0.0279286	-0.0282062	1.22614	0.26816
chr1:50100000-50200000	-0.0276044	-0.0277052	1.22778	0.26784
chr1:50200000-50300000	-0.0281548	-0.0282551	1.26995	0.259776
chr1:50300000-50400000	-0.0270698	-0.0279703	1.13144	0.287469
chr1:50400000-50500000	-0.0273863	-0.02761	1.19209	0.274908
chr1:50500000-50600000	-0.0277146	-0.0278941	1.22341	0.268693
chr1:50600000-50700000	-0.026781	-0.0271155	1.13282	0.287174
chr1:50700000-50800000	-0.0268132	-0.0256451	1.59383	0.20678
chr1:50800000-50900000	-0.0217954	-0.0214748	0.927622	0.335481
chr1:50900000-51000000	-0.00878565	-0.0104338	0.254464	0.613949
chr1:51000000-51100000	-0.00998084	-0.0110711	0.217809	0.640715
chr1:51100000-51200000	-0.00942207	-0.00880985	0.465407	0.495108
chr1:51200000-51300000	-0.00841653	-0.00399518	3.72032	0.0537542
chr1:51300000-51400000	4.69907e-05	0.00489392	4.2173	0.0400137
chr1:51400000-51500000	0.0201685	0.0236996	2.96218	0.0852329
chr1:51500000-51600000	0.0239253	0.028252	4.15975	0.0413956
chr1:51600000-51700000	0.0155737	0.02189	6.95572	0.00835515
chr1:51700000-51800000	0.0166644	0.0212495	4.1624	0.0413309
chr1:51800000-51900000	0.0154903	0.0220132	7.34202	0.00673611
chr1:51900000-52000000	0.0190382	0.0252393	6.89374	0.00864979
chr1:52000000-52100000	0.0237465	0.0282607	4.40885	0.035753
chr1:52100000-52200000	0.0274605	0.0289587	1.54844	0.213366
chr1:52200000-52300000	0.0267024	0.0290985	2.17733	0.140057
chr1:52300000-52400000	0.017856	0.0218652	3.43727	0.063741
chr1:52400000-52500000	0.0261287	0.026287	0.840261	0.359322
chr1:52500000-52600000	0.0248074	0.0264535	1.48482	0.223022
chr1:52600000-52700000	0.0261918	0.027804	1.5438	0.214054
chr1:52700000-52800000	0.0277751	0.0287795	1.28389	0.257178
chr1:52800000-52900000	0.0268376	0.0279006	1.25528	0.262546
chr1:52900000-53000000	0.0181926	0.0195796	0.995736	0.318344
chr1:53000000-53100000	0.0105619	0.0127337	1.30356	0.253564
chr1:53100000-53200000	0.00742508	0.0114243	3.11789	0.0774371
chr1:53200000-53300000	0.0185737	0.0197862	0.910232	0.340053
chr1:53300000-53400000	0.0214118	0.0220425	0.755	0.384898
chr1:53400000-53500000	0.00614468	0.00693138	0.382089	0.536487
chr1:53500000-53600000	0.00278143	0.002855	0.121097	0.727848
chr1:53600000-53700000	0.0120826	0.0110964	0.103796	0.747321
chr1:53700000-53800000	0.0304968	0.0292593	0.952814	0.329004
chr1:53800000-53900000	0.0314058	0.0298876	1.042	0.307358
chr1:53900000-54000000	0.0207929	0.0240652	2.7029	0.100166
chr1:54000000-54100000	0.0126462	0.0140454	0.816724	0.36614
chr1:54100000-54200000	0.0123857	0.0107396	0.174443	0.676193
chr1:54200000-54300000	0.0134648	0.0123664	0.140399	0.707885
chr1:54300000-54400000	0.0124006	0.0148171	1.55117	0.212963
chr1:54400000-54500000	0.0221736	0.0237492	1.29562	0.255015
chr1:54500000-54600000	0.0263935	0.0274518	1.22563	0.268259
chr1:54600000-54700000	0.0290969	0.0302882	1.47152	0.225106
chr1:54700000-54800000	0.0322857	0.0302054	1.21681	0.269989
chr1:54800000-54900000	0.0322162	0.0314602	1.07744	0.29927
chr1:54900000-55000000	0.0298143	0.0306445	1.33392	0.24811
chr1:55000000-55100000	0.030884	0.0304081	1.01057	0.314767
chr1:55100000-55200000	0.0314672	0.0313377	1.11543	0.290904
chr1:55200000-55300000	0.0275507	0.0279819	1.01737	0.313144
chr1:55300000-55400000	0.0187986	0.0198425	0.829259	0.362487
chr1:55400000-55500000	0.0163455	0.0180387	1.12057	0.289796
chr1:55500000-55600000	0.0191436	0.0150498	1.57676	0.209228
chr1:55600000-55700000	0.0139499	0.0128581	0.153076	0.695613
chr1:55700000-55800000	0.0176498	0.0163938	0.280049	0.596669
chr1:55800000-55900000	0.0169889	0.0166766	0.298595	0.584765
chr1:55900000-56000000	0.00419099	0.00618721	1.07847	0.299041
chr1:56000000-56100000	-0.012552	-0.00875046	3.05208	0.0806336
chr1:56100000-56200000	-0.0173065	-0.0134037	3.36258	0.0666935
chr1:56200000-56300000	-0.0207889	-0.016835	3.59893	0.0578166
chr1:56300000-56400000	-0.0224929	-0.0197039	2.45391	0.117233
chr1:56400000-56500000	-0.0232705	-0.0201108	2.85823	0.0909073
chr1:56500000-56600000	-0.0215077	-0.0188638	2.26574	0.132263
chr1:56600000-56700000	-0.0199361	-0.0160672	3.45093	0.0632163
chr1:56700000-56800000	-0.0143606	-0.00543311	12.5488	0.000396461
chr1:56800000-56900000	-0.00550263	9.91433e-05	5.43863	0.0196961
chr1:56900000-57000000	0.00890299	0.00947963	0.332083	0.564435
chr1:57000000-57100000	-0.00771391	-0.00434473	2.42611	0.119328
chr1:57100000-57200000	-0.0108369	-0.00824036	1.7518	0.185651
chr1:57200000-57300000	-0.0025212	-2.07265e-05	1.49715	0.221111
chr1:57300000-57400000	0.0208489	0.0210366	0.571711	0.44958
chr1:57400000-57500000	0.0175363	0.017789	0.453025	0.500902
chr1:57500000-57600000	0.00490722	0.000751905	1.3533	0.244702
chr1:57600000-57700000	-9.02157e-05	-0.00352109	0.839302	0.359596
chr1:57700000-57800000	0.00330634	-0.000271802	0.916521	0.33839
chr1:57800000-57900000	0.0115279	0.0103358	0.0996819	0.752212
chr1:57900000-58000000	0.026219	0.0257212	0.706827	0.400499
chr1:58000000-58100000	0.0245151	0.0255668	1.11256	0.291525
chr1:58100000-58200000	0.0210676	0.0210101	0.516577	0.472305
chr1:58200000-58300000	0.025326	0.0240714	0.632874	0.426303
chr1:58300000-58400000	0.0310156	0.0309187	1.09065	0.296328
chr1:58400000-58500000	0.0336757	0.0315474	1.33275	0.248317
chr1:58500000-58600000	0.0330404	0.0317039	1.14195	0.28524
chr1:58600000-58700000	0.0315225	0.0312571	1.0909	0.296273
chr1:58700000-58800000	0.0328321	0.0312611	1.15219	0.28309
chr1:58800000-58900000	0.0324322	0.0308008	1.13172	0.287408
chr1:58900000-59000000	0.0331361	0.0317857	1.15026	0.283495
chr1:59000000-59100000	0.0280039	0.0291801	1.39063	0.238298
chr1:59100000-59200000	0.0312573	0.0312815	1.13828	0.286016
chr1:59200000-59300000	0.0293986	0.0306933	1.55162	0.212896
chr1:59300000-59400000	0.0246451	0.0269578	1.98181	0.159199
chr1:59400000-59500000	0.0290581	0.0296301	1.16948	0.279507
chr1:59500000-59600000	0.0267532	0.0293956	2.40213	0.12117
chr1:59600000-59700000	0.0332751	0.0316555	1.19232	0.274861
chr1:59700000-59800000	0.0322486	0.031444	1.07683	0.299409
chr1:59800000-59900000	0.0293718	0.031003	1.76262	0.184298
chr1:59900000-60000000	0.0328534	0.0319737	1.11819	0.290308
chr1:60000000-60100000	0.0320738	0.0312714	1.06415	0.302269
chr1:60100000-60200000	0.0326602	0.0315549	1.102	0.293828
chr1:60200000-60300000	0.0304472	0.0297578	0.956516	0.328066
chr1:60300000-60400000	0.0304	0.0291541	0.946676	0.330567
chr1:60400000-60500000	0.0298825	0.0275857	1.11584	0.290816
chr1:60500000-60600000	0.0271266	0.028127	1.24076	0.265324
chr1:60600000-60700000	0.0274508	0.0269152	0.776257	0.378288
chr1:60700000-60800000	0.0284874	0.0265483	0.924591	0.336272
chr1:60800000-60900000	0.02922	0.0283843	0.864473	0.35249
chr1:60900000-61000000	0.0257937	0.0253974	0.696329	0.40402
chr1:61000000-61100000	0.0135145	0.014329	0.534113	0.464883
chr1:61100000-61200000	0.0109743	0.00984119	0.0849249	0.770731
chr1:61200000-61300000	-0.000415547	-0.000142098	0.186394	0.665935
chr1:61300000-61400000	-0.000151588	0.000438232	0.291285	0.589398
chr1:61400000-61500000	-0.00961141	-0.00617148	2.54984	0.110306
chr1:61500000-61600000	-0.0101433	-0.00800926	1.35107	0.245092
chr1:61600000-61700000	0.0030411	0.00245829	0.0128995	0.909574
chr1:61700000-61800000	-0.000152589	0.00115157	0.626434	0.428666
chr1:61800000-61900000	-0.00242718	0.001858	3.44583	0.0634116
chr1:61900000-62000000	-0.00193949	0.00371753	5.49537	0.0190668
chr1:62000000-62100000	-0.00101318	0.00750438	11.324	0.000765097
chr1:62100000-62200000	0.00513886	0.0119725	7.67348	0.00560384
chr1:62200000-62300000	0.0050363	0.0124906	8.95064	0.00277373
chr1:62300000-62400000	0.00748013	0.0138605	6.83961	0.00891583
chr1:62400000-62500000	0.0120522	0.0182028	6.52918	0.0106119
chr1:62500000-62600000	0.0126733	0.0154225	1.85853	0.172794
chr1:62600000-62700000	0.0162658	0.0201851	3.2597	0.071002
chr1:62700000-62800000	0.0247549	0.0256273	1.03649	0.308639
chr1:62800000-62900000	0.0156778	0.015723	0.328858	0.566332
chr1:62900000-63000000	0.0141062	0.0152193	0.697066	0.403771
chr1:63000000-63100000	0.0287385	0.0273757	0.845516	0.357824
chr1:63100000-63200000	0.0310539	0.0295432	1.01639	0.313378
chr1:63200000-63300000	0.0118822	0.0100764	0.195521	0.65836
chr1:63300000-63400000	-0.0109527	-0.00887423	1.33399	0.248096
chr1:63400000-63500000	-0.0118509	-0.00800378	3.08334	0.079098
chr1:63500000-63600000	-0.0120215	-0.00682387	4.94056	0.0262336
chr1:63600000-63700000	0.00503565	0.007058	1.10402	0.293386
chr1:63700000-63800000	0.0186705	0.0189796	0.515358	0.472829
chr1:63800000-63900000	0.00774194	0.0111549	2.42945	0.119075
chr1:63900000-64000000	0.0216843	0.0228315	1.01475	0.313768
chr1:64000000-64100000	0.030592	0.0300607	0.982897	0.321485
chr1:64100000-64200000	0.0303263	0.0296757	0.951598	0.329313
chr1:64200000-64300000	0.0264259	0.0270343	1.01693	0.313249
chr1:64300000-64400000	0.0234331	0.0251483	1.45538	0.227666
chr1:64400000-64500000	0.0222002	0.0246488	1.96515	0.160963
chr1:64500000-64600000	0.0306349	0.0297344	0.957638	0.327783
chr1:64600000-64700000	0.0302027	0.0297075	0.960622	0.32703
chr1:64700000-64800000	0.0300032	0.0296508	0.968471	0.325062
chr1:64800000-64900000	0.0292242	0.0272108	0.989921	0.319762
chr1:64900000-65000000	0.0266443	0.0276752	1.22664	0.268061
chr1:65000000-65100000	0.0188822	0.0236007	4.44922	0.0349172
chr1:65100000-65200000	0.0249674	0.0265668	1.4627	0.2265
chr1:65200000-65300000	0.0183301	0.0221056	3.16732	0.0751256
chr1:65300000-65400000	-0.00674037	-0.00274248	3.1363	0.0765674
chr1:65400000-65500000	-0.0230629	-0.0197479	3.0057	0.0829723
chr1:65500000-65600000	-0.027624	-0.0266682	1.55372	0.212587
chr1:65600000-65700000	-0.0279114	-0.0281986	1.22361	0.268654
chr1:65700000-65800000	-0.0279787	-0.0278917	1.29307	0.255483
chr1:65800000-65900000	-0.0290966	-0.0281224	1.67463	0.195639
chr1:65900000-66000000	-0.028122	-0.0273518	1.51372	0.218573
chr1:66000000-66100000	-0.0230877	-0.0229802	0.953399	0.328856
chr1:66100000-66200000	-0.0154838	-0.0171145	0.509845	0.475206
chr1:66200000-66300000	-0.00983482	-0.0115193	0.295217	0.586896
chr1:66300000-66400000	-0.0195901	-0.0164335	2.64595	0.103814
chr1:66400000-66500000	-0.0202825	-0.0159477	4.05374	0.0440736
chr1:66500000-66600000	-0.014897	-0.0101065	4.43432	0.0352233
chr1:66600000-66700000	0.0138237	0.0164414	1.77044	0.183328
chr1:66700000-66800000	0.0294811	0.0275204	0.993403	0.318912
chr1:66800000-66900000	0.0274135	0.0261696	0.7537	0.385307
chr1:66900000-67000000	0.00986305	0.011827	1.12934	0.287917
chr1:67000000-67100000	0.0141163	0.0138937	0.221944	0.637563
chr1:67100000-67200000	-0.0115816	-0.0114448	0.38726	0.533743
chr1:67200000-67300000	-0.0243868	-0.022729	1.70092	0.192167
chr1:67300000-67400000	-0.0265031	-0.0230056	3.4249	0.0642201
chr1:67400000-67500000	-0.028329	-0.0253225	3.05029	0.0807228
chr1:67500000-67600000	-0.0280502	-0.0261934	2.08771	0.148488
chr1:67600000-67700000	-0.0287015	-0.0279606	1.54682	0.213606
chr1:67700000-67800000	-0.029055	-0.0279368	1.73816	0.187372
chr1:67800000-67900000	-0.0307637	-0.0304118	1.58226	0.208435
chr1:67900000-68000000	-0.0304853	-0.0296161	1.74069	0.187052
chr1:68000000-68100000	-0.0309337	-0.0300673	1.77656	0.182572
chr1:68100000-68200000	-0.0300444	-0.0288961	1.83126	0.175978
chr1:68200000-68300000	-0.0300267	-0.029573	1.55196	0.212846
chr1:68300000-68400000	-0.0302065	-0.0302034	1.45241	0.228142
chr1:68400000-68500000	-0.0294117	-0.0296835	1.34348	0.246422
chr1:68500000-68600000	-0.0290267	-0.0292231	1.32298	0.250059
chr1:68600000-68700000	-0.0290807	-0.0300684	1.29186	0.255705
chr1:68700000-68800000	-0.0271375	-0.0290398	1.29707	0.25475
chr1:68800000-68900000	-0.0297118	-0.0293733	1.49232	0.221857
chr1:68900000-69000000	-0.0287597	-0.0283174	1.44747	0.228934
chr1:69000000-69100000	-0.0263386	-0.0262567	1.16982	0.279439
chr1:69100000-69200000	-0.0131302	-0.0174782	1.9048	0.167542
chr1:69200000-69300000	-0.00881377	-0.00750983	0.768069	0.380815
chr1:69300000-69400000	-0.00711245	0.00238061	13.832	0.000199898
chr1:69400000-69500000	-0.00243463	0.00798221	16.3526	5.25844e-05
chr1:69500000-69600000	0.00229488	0.0125912	16.0264	6.24669e-05
chr1:69600000-69700000	0.0157743	0.0179319	1.44224	0.229777
chr1:69700000-69800000	0.00518619	0.00509298	0.0912323	0.762616
chr1:69800000-69900000	-0.0139704	-0.0148794	0.360257	0.548364
chr1:69900000-70000000	-0.0250761	-0.0236059	1.63425	0.201116
chr1:70000000-70100000	-0.0247348	-0.0256182	0.961995	0.326685
chr1:70100000-70200000	-0.0239537	-0.0246584	0.908269	0.340574
chr1:70200000-70300000	-0.0166547	-0.0228586	4.19171	0.0406221
chr1:70300000-70400000	-0.0243721	-0.0261868	1.07099	0.300721
chr1:70400000-70500000	-0.0286314	-0.0290568	1.26493	0.26072
chr1:70500000-70600000	-0.0285504	-0.0289574	1.26023	0.261607
chr1:70600000-70700000	-0.027653	-0.0274041	1.30723	0.252897
chr1:70700000-70800000	-0.0229938	-0.0248262	0.982229	0.321649
chr1:70800000-70900000	-0.0196526	-0.0184294	1.1675	0.279916
chr1:70900000-71000000	-0.00647693	-0.00952469	0.723662	0.394945
chr1:71000000-71100000	0.0220631	0.0195937	0.73912	0.389943
chr1:71100000-71200000	0.0136853	0.0135782	0.232864	0.629408
chr1:71200000-71300000	-0.00814333	-0.00682345	0.759219	0.383573
chr1:71300000-71400000	-0.0141529	-0.0118065	1.65682	0.198033
chr1:71400000-71500000	-0.00880293	-0.00415917	4.03565	0.0445484
chr1:71500000-71600000	0.0210959	0.0214231	0.627125	0.428412
chr1:71600000-71700000	0.0188966	0.0195207	0.64003	0.4237
chr1:71700000-71800000	0.0204504	0.0231814	2.13583	0.143893
chr1:71800000-71900000	0.0186394	0.0200968	1.05707	0.303885
chr1:71900000-72000000	0.0268493	0.023635	1.33972	0.247084
chr1:72000000-72100000	0.0173346	0.0190361	1.16327	0.280789
chr1:72100000-72200000	0.017878	0.0210218	2.43347	0.11877
chr1:72200000-72300000	0.0313133	0.0295073	1.08294	0.298041
chr1:72300000-72400000	0.0249659	0.0267329	1.57735	0.209143
chr1:72400000-72500000	0.016346	0.0211733	4.50053	0.0338844
chr1:72500000-72600000	0.0233104	0.0246918	1.23252	0.266917
chr1:72600000-72700000	0.0185019	0.0214019	2.21121	0.137011
chr1:72700000-72800000	0.0166808	0.0157086	0.234582	0.628147
chr1:72800000-72900000	0.00719798	0.00395934	0.711242	0.399032
chr1:72900000-73000000	-0.0169193	-0.0145725	1.77603	0.182637
chr1:73000000-73100000	-0.0242088	-0.0205146	3.49323	0.0616203
chr1:73100000-73200000	-0.026685	-0.0238448	2.77405	0.0958034
chr1:73200000-73300000	-0.0271433	-0.0247553	2.41452	0.120215
chr1:73300000-73400000	-0.0278473	-0.0261685	1.95691	0.161844
chr1:73400000-73500000	-0.0269111	-0.0252896	1.85272	0.173467
chr1:73500000-73600000	-0.0258888	-0.0241246	1.87045	0.171424
chr1:73600000-73700000	-0.0202757	-0.0171545	2.64666	0.103768
chr1:73700000-73800000	-0.00742372	-0.00720941	0.282224	0.595247
chr1:73800000-73900000	0.0120653	0.0134541	0.795409	0.37247
chr1:73900000-74000000	0.0296033	0.0285105	0.886828	0.346338
chr1:74000000-74100000	0.0311277	0.0315519	1.25599	0.262411
chr1:74100000-74200000	0.0350199	0.034044	1.28363	0.257225
chr1:74200000-74300000	0.0350471	0.0319449	1.83288	0.175788
chr1:74300000-74400000	0.0352641	0.0331439	1.4537	0.227936
chr1:74400000-74500000	0.0345779	0.0330524	1.27929	0.258031
chr1:74500000-74600000	0.0355771	0.033456	1.47901	0.223929
chr1:74600000-74700000	0.0348125	0.0330838	1.32869	0.249038
chr1:74700000-74800000	0.0348244	0.0325294	1.47154	0.225103
chr1:74800000-74900000	0.0331685	0.0310821	1.28314	0.257316
chr1:74900000-75000000	0.0269097	0.0279555	1.25072	0.263414
chr1:75000000-75100000	0.0278875	0.0295271	1.66898	0.196395
chr1:75100000-75200000	0.0349284	0.0330449	1.36846	0.242076
chr1:75200000-75300000	0.0358943	0.0338408	1.48645	0.222768
chr1:75300000-75400000	0.0320675	0.0315614	1.09148	0.296144
chr1:75400000-75500000	0.0313871	0.0305457	1.01268	0.314263
chr1:75500000-75600000	0.0303617	0.0280852	1.1411	0.28542
chr1:75600000-75700000	-0.00151522	-0.00021355	0.634887	0.425568
chr1:75700000-75800000	-0.0205798	-0.0187164	1.60319	0.205452
chr1:75800000-75900000	-0.0269385	-0.0235886	3.29676	0.0694168
chr1:75900000-76000000	-0.0275424	-0.0254804	2.19342	0.138601
chr1:76000000-76100000	-0.0271617	-0.0249569	2.27192	0.131737
chr1:76100000-76200000	-0.0291363	-0.0269866	2.37793	0.12306
chr1:76200000-76300000	-0.0295272	-0.0261713	3.49382	0.0615984
chr1:76300000-76400000	-0.029568	-0.0254297	4.39998	0.0359394
chr1:76400000-76500000	-0.0275023	-0.0235707	3.99374	0.0456697
chr1:76500000-76600000	-0.0275822	-0.0212673	7.59437	0.00585509
chr1:76600000-76700000	-0.0257781	-0.0218199	3.90679	0.0480913
chr1:76700000-76800000	-0.025576	-0.0212823	4.31452	0.0377885
chr1:76800000-76900000	-0.0253888	-0.0203878	5.28454	0.0215155
chr1:76900000-77000000	-0.0245489	-0.020299	4.19135	0.0406306
chr1:77000000-77100000	-0.0241853	-0.0191974	5.18899	0.0227305
chr1:77100000-77200000	-0.0190873	-0.0138495	5.28485	0.0215117
chr1:77200000-77300000	-0.0159919	-0.0086185	9.03939	0.00264224
chr1:77300000-77400000	-0.0187764	-0.0101129	12.0703	0.000512309
chr1:77400000-77500000	-0.0165235	-0.00629056	16.0989	6.01202e-05
chr1:77500000-77600000	-0.0190313	-0.0169986	1.63869	0.200505
chr1:77600000-77700000	-0.0288381	-0.027298	1.94761	0.162845
chr1:77700000-77800000	-0.0300958	-0.0285018	2.0787	0.149367
chr1:77800000-77900000	-0.0280565	-0.0277873	1.34325	0.246462
chr1:77900000-78000000	-0.0184059	-0.021628	1.31547	0.251407
chr1:78000000-78100000	-0.0237973	-0.0230981	1.18011	0.277333
chr1:78100000-78200000	-0.0100624	-0.01493	2.28151	0.130924
chr1:78200000-78300000	-0.00743078	-0.011049	1.11093	0.291879
chr1:78300000-78400000	-0.00651327	-0.0048036	0.957801	0.327741
chr1:78400000-78500000	0.0256922	0.0227781	1.11609	0.290762
chr1:78500000-78600000	0.0203404	0.0199017	0.413036	0.520433
chr1:78600000-78700000	0.0235679	0.0234573	0.627678	0.428208
chr1:78700000-78800000	0.00332151	0.00690244	2.57	0.108908
chr1:78800000-78900000	-0.0181859	-0.0135908	4.30023	0.0381073
chr1:78900000-79000000	-0.0226312	-0.01895	3.38179	0.0659204
chr1:79000000-79100000	-0.0241093	-0.0230821	1.33911	0.24719
chr1:79100000-79200000	-0.0237307	-0.0220932	1.64561	0.199557
chr1:79200000-79300000	-0.0231273	-0.0214074	1.65939	0.197685
chr1:79300000-79400000	-0.0190968	-0.016932	1.74039	0.18709
chr1:79400000-79500000	-0.0132189	-0.0101367	2.28866	0.130323
chr1:79500000-79600000	0.00267615	0.00361121	0.430272	0.511855
chr1:79600000-79700000	0.0282189	0.0263693	0.887457	0.346167
chr1:79700000-79800000	0.0327758	0.0309593	1.19009	0.27531
chr1:79800000-79900000	0.0233886	0.0272971	3.58315	0.0583682
chr1:79900000-80000000	0.00953939	0.0183528	12.1893	0.000480652
chr1:80000000-80100000	0.0149717	0.0219644	8.24835	0.0040789
chr1:80100000-80200000	0.019174	0.0249512	6.14578	0.0131726
chr1:80200000-80300000	0.0316882	0.0308318	1.03358	0.30932
chr1:80300000-80400000	0.0358322	0.0320008	2.34827	0.125423
chr1:80400000-80500000	0.0300457	0.0303515	1.13791	0.286093
chr1:80500000-80600000	0.029685	0.0298754	1.07601	0.299592
chr1:80600000-80700000	0.0345216	0.0318746	1.57759	0.209109
chr1:80700000-80800000	0.0332273	0.0299404	1.79761	0.180002
chr1:80800000-80900000	0.0173085	0.017713	0.494533	0.481912
chr1:80900000-81000000	0.00710684	0.00384649	0.723464	0.39501
chr1:81000000-81100000	-0.00265436	-0.00621406	0.960481	0.327066
chr1:81100000-81200000	-0.00687475	-0.00894605	0.30947	0.578005
chr1:81200000-81300000	0.00016464	-0.00468525	2.01718	0.155528
chr1:81300000-81400000	-0.0142664	-0.0171075	0.890209	0.345421
chr1:81400000-81500000	-0.027614	-0.0264589	1.64622	0.199474
chr1:81500000-81600000	-0.0273568	-0.0280618	1.15172	0.283189
chr1:81600000-81700000	-0.0305121	-0.0301686	1.55899	0.211814
chr1:81700000-81800000	-0.0294508	-0.0293993	1.40083	0.236584
chr1:81800000-81900000	-0.0255388	-0.0274706	1.18651	0.276035
chr1:81900000-82000000	-0.0276998	-0.0280835	1.19662	0.273998
chr1:82000000-82100000	-0.0264122	-0.0256189	1.39638	0.23733
chr1:82100000-82200000	-0.016238	-0.0197909	1.41707	0.233886
chr1:82200000-82300000	0.0126729	0.00441033	6.97493	0.00826593
chr1:82300000-82400000	0.0205656	0.0181687	0.64577	0.421629
chr1:82400000-82500000	-0.00388612	0.000883772	4.12969	0.0421372
chr1:82500000-82600000	-0.00901117	-0.00438793	4.01184	0.0451819
chr1:82600000-82700000	0.00229149	0.00616827	2.91566	0.0877234
chr1:82700000-82800000	0.0271595	0.0265549	0.750795	0.386225
chr1:82800000-82900000	0.0291332	0.0272448	0.953937	0.328719
chr1:82900000-83000000	0.00594615	0.0111677	4.82339	0.0280761
chr1:83000000-83100000	-0.00707533	-0.00463027	1.52228	0.217276
chr1:83100000-83200000	-0.0209394	-0.0186822	1.91167	0.166777
chr1:83200000-83300000	-0.0286284	-0.0266884	2.18816	0.139075
chr1:83300000-83400000	-0.0302003	-0.0300478	1.48402	0.223146
chr1:83400000-83500000	-0.0313137	-0.0301089	1.96353	0.161136
chr1:83500000-83600000	-0.0309333	-0.0301767	1.73238	0.188107
chr1:83600000-83700000	-0.0274269	-0.0264484	1.54914	0.213263
chr1:83700000-83800000	-0.0175076	-0.0174136	0.630764	0.427075
chr1:83800000-83900000	-0.0257827	-0.0224691	3.1788	0.0745997
chr1:83900000-84000000	-0.0263752	-0.0207298	6.35543	0.0117023
chr1:84000000-84100000	-0.0207031	-0.0140785	7.75551	0.0053549
chr1:84100000-84200000	-0.00741183	-0.000899198	7.08162	0.00778784
chr1:84200000-84300000	0.00771001	0.0120421	3.55562	0.0593441
chr1:84300000-84400000	0.00386818	0.0142611	16.3233	5.34029e-05
chr1:84400000-84500000	-0.00539586	0.00756877	24.5514	7.23521e-07
chr1:84500000-84600000	-0.0118787	-0.00220188	14.4183	0.000146373
chr1:84600000-84700000	0.00193414	0.00806445	6.31536	0.0119696
chr1:84700000-84800000	0.0272128	0.025064	0.902568	0.342094
chr1:84800000-84900000	0.0277441	0.0276825	0.879853	0.348242
chr1:84900000-85000000	0.0144635	0.0211331	7.58627	0.00588144
chr1:85000000-85100000	-0.00516065	0.00152974	7.38664	0.00657102
chr1:85100000-85200000	-0.00968133	0.000367985	15.3879	8.75476e-05
chr1:85200000-85300000	-0.0197376	-0.0162347	3.02002	0.0822427
chr1:85300000-85400000	-0.00592196	-0.00615916	0.1493	0.699205
chr1:85400000-85500000	0.00527435	0.0118199	7.11539	0.00764252
chr1:85500000-85600000	0.0195827	0.0215983	1.48383	0.223176
chr1:85600000-85700000	0.0315813	0.0292161	1.25437	0.262719
chr1:85700000-85800000	0.0350099	0.0325044	1.55971	0.211708
chr1:85800000-85900000	0.0346517	0.0336958	1.25462	0.262672
chr1:85900000-86000000	0.0318735	0.0328527	1.55475	0.212436
chr1:86000000-86100000	0.0356114	0.0334844	1.4834	0.223243
chr1:86100000-86200000	0.0368406	0.0335886	2.05871	0.151338
chr1:86200000-86300000	0.0372296	0.0332882	2.54131	0.110903
chr1:86300000-86400000	0.03588	0.0320026	2.38516	0.122492
chr1:86400000-86500000	0.0351309	0.0311324	2.41649	0.120063
chr1:86500000-86600000	0.0360725	0.0321734	2.41631	0.120077
chr1:86600000-86700000	0.0341109	0.0324688	1.25944	0.261757
chr1:86700000-86800000	0.0314832	0.0303999	1.01606	0.313455
chr1:86800000-86900000	0.028899	0.0285473	0.89474	0.344196
chr1:86900000-87000000	0.0295712	0.0282262	0.898137	0.343282
chr1:87000000-87100000	0.0310849	0.0297896	0.997249	0.317977
chr1:87100000-87200000	0.0325873	0.0302795	1.30687	0.252963
chr1:87200000-87300000	0.0360568	0.0332976	1.74682	0.186277
chr1:87300000-87400000	0.0357379	0.0334193	1.55178	0.212873
chr1:87400000-87500000	0.0338914	0.0320121	1.28701	0.2566
chr1:87500000-87600000	0.0344314	0.0317052	1.60421	0.205308
chr1:87600000-87700000	0.0344987	0.0318441	1.57898	0.208907
chr1:87700000-87800000	0.0340314	0.0311324	1.6525	0.198618
chr1:87800000-87900000	0.034841	0.031648	1.86598	0.171936
chr1:87900000-88000000	0.0347391	0.0326181	1.41251	0.234641
chr1:88000000-88100000	0.034811	0.0322553	1.56338	0.21117
chr1:88100000-88200000	0.0338411	0.0314767	1.41889	0.233586
chr1:88200000-88300000	-0.00341629	-0.00233738	0.538795	0.462932
chr1:88300000-88400000	0.000955052	0.00675367	5.7301	0.0166766
chr1:88400000-88500000	0.0324063	0.0295043	1.53431	0.215467
chr1:88500000-88600000	0.0356559	0.03368	1.44773	0.228893
chr1:88600000-88700000	0.0360201	0.0340815	1.46849	0.225585
chr1:88700000-88800000	0.0295857	0.0276516	0.993877	0.318797
chr1:88800000-88900000	0.00837531	0.0117029	2.34662	0.125555
chr1:88900000-89000000	0.0100136	0.0143275	3.57803	0.0585485
chr1:89000000-89100000	0.0292769	0.0273684	0.967789	0.325232
chr1:89100000-89200000	0.0250016	0.0259369	1.08095	0.298485
chr1:89200000-89300000	0.0278505	0.0277506	0.877527	0.34888
chr1:89300000-89400000	0.0216462	0.0244792	2.29271	0.129983
chr1:89400000-89500000	0.0294001	0.0294598	1.01879	0.312807
chr1:89500000-89600000	0.0353882	0.0331354	1.50271	0.220255
chr1:89600000-89700000	0.0353979	0.0332988	1.45858	0.227156
chr1:89700000-89800000	0.0318495	0.0310921	1.05061	0.305366
chr1:89800000-89900000	0.027866	0.029124	1.4282	0.232058
chr1:89900000-90000000	0.0272936	0.0252043	0.890352	0.345382
chr1:90000000-90100000	0.0147569	0.0156785	0.620794	0.430752
chr1:90100000-90200000	0.0123279	0.01127	0.110964	0.739049
chr1:90200000-90300000	0.0106591	0.00978791	0.0741168	0.785434
chr1:90300000-90400000	0.0057939	0.00798209	1.23898	0.265667
chr1:90400000-90500000	0.00667541	0.00888509	1.26617	0.260487
chr1:90500000-90600000	0.0228304	0.0207529	0.645821	0.421611
chr1:90600000-90700000	0.0288205	0.0261691	1.18029	0.277298
chr1:90700000-90800000	0.0140008	0.0166273	1.78406	0.181652
chr1:90800000-90900000	0.0194551	0.0214134	1.43479	0.230985
chr1:90900000-91000000	0.0342483	0.0320867	1.38596	0.239088
chr1:91000000-91100000	0.036851	0.0330932	2.37834	0.123028
chr1:91100000-91200000	0.037501	0.0341574	2.16636	0.14106
chr1:91200000-91300000	0.0371998	0.0335379	2.34161	0.125959
chr1:91300000-91400000	0.0376057	0.0341758	2.2269	0.135625
chr1:91400000-91500000	0.037356	0.0341548	2.07305	0.149921
chr1:91500000-91600000	0.0360405	0.0331343	1.81299	0.17815
chr1:91600000-91700000	0.0217604	0.0229192	1.02481	0.311381
chr1:91700000-91800000	0.020768	0.0221597	1.11127	0.291807
chr1:91800000-91900000	0.0225612	0.0248641	1.85884	0.172758
chr1:91900000-92000000	0.0334875	0.0320003	1.19049	0.27523
chr1:92000000-92100000	0.0360387	0.0332113	1.77594	0.182648
chr1:92100000-92200000	0.0368135	0.0334956	2.09427	0.147852
chr1:92200000-92300000	0.0300828	0.0314434	1.63855	0.200524
chr1:92300000-92400000	0.0313767	0.0316261	1.21337	0.270666
chr1:92400000-92500000	0.0350672	0.0329039	1.45034	0.228473
chr1:92500000-92600000	0.0253051	0.0268294	1.43334	0.23122
chr1:92600000-92700000	0.0350471	0.0334169	1.33098	0.248631
chr1:92700000-92800000	0.0321311	0.0330532	1.5452	0.213845
chr1:92800000-92900000	0.0351314	0.0333354	1.3665	0.242414
chr1:92900000-93000000	0.036369	0.0342051	1.55548	0.212329
chr1:93000000-93100000	0.0320325	0.0320644	1.19675	0.273972
chr1:93100000-93200000	0.0298573	0.030641	1.31523	0.25145
chr1:93200000-93300000	0.035419	0.033095	1.52795	0.21642
chr1:93300000-93400000	0.0367825	0.0341673	1.7455	0.186444
chr1:93400000-93500000	0.0369504	0.0338843	1.96698	0.160769
chr1:93500000-93600000	0.0352204	0.032736	1.56843	0.210436
chr1:93600000-93700000	0.0371823	0.0342375	1.92534	0.165269
chr1:93700000-93800000	0.0371059	0.0343947	1.81227	0.178237
chr1:93800000-93900000	0.0326828	0.0316275	1.10295	0.29362
chr1:93900000-94000000	0.0123609	0.0141736	1.0784	0.299056
chr1:94000000-94100000	0.0200182	0.020437	0.60977	0.434874
chr1:94100000-94200000	0.00771233	-0.000814419	7.42928	0.00641711
chr1:94200000-94300000	-0.00243259	-0.00973488	5.31608	0.0211295
chr1:94300000-94400000	0.000290303	-0.00980716	10.8549	0.000985344
chr1:94400000-94500000	0.00528929	-0.00592141	13.5786	0.000228779
chr1:94500000-94600000	0.00222969	-0.0059618	6.80644	0.00908296
chr1:94600000-94700000	-0.000107917	-0.00849193	7.20026	0.00728928
chr1:94700000-94800000	0.00341717	-0.00875342	16.2418	5.57505e-05
chr1:94800000-94900000	0.00337752	-0.00544201	8.01862	0.00462989
chr1:94900000-95000000	0.000276442	-0.00703569	5.28626	0.0214944
chr1:95000000-95100000	0.000323945	-0.00516901	2.71987	0.0991061
chr1:95100000-95200000	0.00673542	0.00170884	2.17909	0.139897
chr1:95200000-95300000	0.0174914	0.0143335	0.880782	0.347988
chr1:95300000-95400000	0.027077	0.0225642	2.30398	0.129043
chr1:95400000-95500000	0.0250687	0.0227217	0.844718	0.358051
chr1:95500000-95600000	0.0275	0.0244267	1.30024	0.25417
chr1:95600000-95700000	0.0314593	0.0264058	3.09644	0.0784639
chr1:95700000-95800000	0.0228811	0.0176535	2.79966	0.0942843
chr1:95800000-95900000	-0.000800456	-0.00400229	0.704828	0.401166
chr1:95900000-96000000	-0.0118383	-0.0161928	1.85583	0.173107
chr1:96000000-96100000	-0.013334	-0.0186277	2.87877	0.0897544
chr1:96100000-96200000	-0.019818	-0.0222673	0.995805	0.318328
chr1:96200000-96300000	-0.0206581	-0.0237965	1.39717	0.237199
chr1:96300000-96400000	-0.0215899	-0.0257122	2.16853	0.140861
chr1:96400000-96500000	-0.0220012	-0.0262493	2.30453	0.128998
chr1:96500000-96600000	-0.0210647	-0.0249523	1.94239	0.163409
chr1:96600000-96700000	-0.0205853	-0.0239542	1.53725	0.215028
chr1:96700000-96800000	-0.00162282	-0.00883069	5.14646	0.0232938
chr1:96800000-96900000	0.0159319	0.0155349	0.24926	0.617597
chr1:96900000-97000000	-0.00119704	-0.00168756	0.0415409	0.838497
chr1:97000000-97100000	-0.0014381	-0.00386881	0.331338	0.564872
chr1:97100000-97200000	-0.0181965	-0.0185064	0.593243	0.441168
chr1:97200000-97300000	-0.0196643	-0.0181006	1.3597	0.24359
chr1:97300000-97400000	-0.0173775	-0.0146855	2.092	0.148072
chr1:97400000-97500000	-0.00947508	-0.00675746	1.82056	0.177246
chr1:97500000-97600000	0.0112017	0.0140313	1.89637	0.168485
chr1:97600000-97700000	0.0285346	0.0271943	0.830528	0.36212
chr1:97700000-97800000	0.0273477	0.0270897	0.812838	0.367283
chr1:97800000-97900000	0.014616	0.0187407	3.46093	0.0628348
chr1:97900000-98000000	0.0153778	0.0203106	4.62075	0.0315874
chr1:98000000-98100000	0.0215502	0.0239957	1.92937	0.164827
chr1:98100000-98200000	0.0180549	0.0204085	1.69066	0.193514
chr1:98200000-98300000	-0.0118266	-0.00864023	2.34639	0.125574
chr1:98300000-98400000	-0.0151735	-0.0141472	0.85048	0.356417
chr1:98400000-98500000	-0.0200194	-0.0206484	0.665631	0.414579
chr1:98500000-98600000	-0.0104596	-0.0117542	0.251935	0.615716
chr1:98600000-98700000	-0.0190098	-0.0149776	3.60232	0.0576991
chr1:98700000-98800000	-0.0221072	-0.0181385	3.69088	0.0547108
chr1:98800000-98900000	-0.0234333	-0.0237329	0.903466	0.341854
chr1:98900000-99000000	-0.0266359	-0.0267319	1.1564	0.282214
chr1:99000000-99100000	-0.0272017	-0.0286892	1.20434	0.272456
chr1:99100000-99200000	-0.0269386	-0.0281086	1.13946	0.285766
chr1:99200000-99300000	-0.0266696	-0.0293611	1.56839	0.210441
chr1:99300000-99400000	-0.0261734	-0.0288199	1.50916	0.219267
chr1:99400000-99500000	-0.0277462	-0.0290063	1.21125	0.271085
chr1:99500000-99600000	-0.0273078	-0.0289129	1.23567	0.266306
chr1:99600000-99700000	-0.0273049	-0.0289339	1.24059	0.265357
chr1:99700000-99800000	-0.0249388	-0.0260591	0.989402	0.319889
chr1:99800000-99900000	-0.0246837	-0.0235934	1.40713	0.235534
chr1:99900000-100000000	-0.0220269	-0.0216868	0.947374	0.330389
chr1:100000000-100100000	-0.0154581	-0.0171737	0.527088	0.467834
chr1:100100000-100200000	-0.0226153	-0.0229909	0.841818	0.358877
chr1:100200000-100300000	-0.0245996	-0.026021	1.00312	0.316556
chr1:100300000-100400000	-0.0256303	-0.0290652	1.92445	0.165367
chr1:100400000-100500000	-0.0268854	-0.029729	1.66235	0.197286
chr1:100500000-100600000	-0.0270313	-0.0292456	1.39133	0.238181
chr1:100600000-100700000	-0.0278235	-0.029265	1.24409	0.264684
chr1:100700000-100800000	-0.0252317	-0.0282169	1.61586	0.203669
chr1:100800000-100900000	-0.0275828	-0.0284818	1.17034	0.27933
chr1:100900000-101000000	-0.0261332	-0.0289074	1.56923	0.21032
chr1:101000000-101100000	-0.0267737	-0.0292672	1.48433	0.223098
chr1:101100000-101200000	-0.0263991	-0.0291045	1.55469	0.212444
chr1:101200000-101300000	-0.026565	-0.0289929	1.44025	0.230099
chr1:101300000-101400000	-0.0247037	-0.0282658	1.94495	0.163132
chr1:101400000-101500000	-0.0286022	-0.0297441	1.26534	0.260644
chr1:101500000-101600000	-0.0275222	-0.0292247	1.27411	0.258998
chr1:101600000-101700000	-0.0260607	-0.0286404	1.46939	0.225443
chr1:101700000-101800000	-0.0243357	-0.0270582	1.41263	0.23462
chr1:101800000-101900000	-0.0141459	-0.0215643	5.92059	0.0149649
chr1:101900000-102000000	-0.0106988	-0.0188322	7.03166	0.00800811
chr1:102000000-102100000	-0.023408	-0.0262804	1.42534	0.232526
chr1:102100000-102200000	-0.025427	-0.0280875	1.46063	0.226829
chr1:102200000-102300000	-0.0250218	-0.0280986	1.65325	0.198517
chr1:102300000-102400000	-0.0262862	-0.0283079	1.26897	0.259961
chr1:102400000-102500000	-0.0278333	-0.0297166	1.34547	0.246072
chr1:102500000-102600000	-0.0260026	-0.029013	1.68708	0.193987
chr1:102600000-102700000	-0.0276295	-0.0295798	1.34919	0.245419
chr1:102700000-102800000	-0.0276098	-0.0299596	1.48837	0.22247
chr1:102800000-102900000	-0.0279256	-0.0300476	1.42786	0.232114
chr1:102900000-103000000	-0.0266496	-0.0288323	1.35077	0.245144
chr1:103000000-103100000	-0.0267392	-0.0285023	1.22918	0.267567
chr1:103100000-103200000	-0.0256911	-0.0283185	1.46419	0.226265
chr1:103200000-103300000	-0.0258566	-0.029476	2.07098	0.150125
chr1:103300000-103400000	-0.0252831	-0.0292441	2.29112	0.130116
chr1:103400000-103500000	-0.0266815	-0.0291089	1.44886	0.228711
chr1:103500000-103600000	-0.0260688	-0.0290865	1.6962	0.192786
chr1:103600000-103700000	-0.0262088	-0.0299381	2.17898	0.139907
chr1:103700000-103800000	-0.0262676	-0.0291755	1.64986	0.198979
chr1:103800000-103900000	-0.0268228	-0.0297249	1.68897	0.193737
chr1:103900000-104000000	-0.0272161	-0.0300629	1.68964	0.193649
chr1:104000000-104100000	-0.0267902	-0.0293068	1.49584	0.221313
chr1:104100000-104200000	-0.0265863	-0.0293461	1.59604	0.206465
chr1:104200000-104300000	-0.0258721	-0.0281735	1.33715	0.247537
chr1:104300000-104400000	-0.0264039	-0.0288643	1.44193	0.229827
chr1:104400000-104500000	-0.0262139	-0.0289702	1.56614	0.210768
chr1:104500000-104600000	-0.0254254	-0.0287982	1.86765	0.171744
chr1:104600000-104700000	-0.0236193	-0.0276603	2.23711	0.134733
chr1:104700000-104800000	-0.0241937	-0.0259997	1.05635	0.30405
chr1:104800000-104900000	-0.021385	-0.0237848	1.07039	0.300858
chr1:104900000-105000000	-0.00671933	-0.0118724	2.47528	0.115649
chr1:105000000-105100000	0.00061112	-0.00359656	1.41467	0.234283
chr1:105100000-105200000	0.00789945	0.00692621	0.0305589	0.861228
chr1:105200000-105300000	0.0153473	0.0098859	2.7926	0.0947007
chr1:105300000-105400000	0.00969804	0.00701941	0.448348	0.50312
chr1:105400000-105500000	0.0104174	0.00714725	0.768906	0.380556
chr1:105500000-105600000	0.0224921	0.0211886	0.489114	0.484323
chr1:105600000-105700000	0.0313043	0.0298688	1.02515	0.311301
chr1:105700000-105800000	0.0329178	0.0307972	1.27405	0.259008
chr1:105800000-105900000	0.0294357	0.0286946	0.884083	0.347086
chr1:105900000-106000000	0.0365583	0.0337506	1.80932	0.17859
chr1:106000000-106100000	0.0345577	0.0325044	1.38007	0.24009
chr1:106100000-106200000	0.0353817	0.032257	1.8711	0.171349
chr1:106200000-106300000	0.0310617	0.0273328	1.9266	0.165131
chr1:106300000-106400000	0.0292348	0.02624	1.36589	0.242519
chr1:106400000-106500000	0.0233447	0.0255697	1.836	0.175421
chr1:106500000-106600000	0.0339443	0.0323981	1.23275	0.266874
chr1:106600000-106700000	0.0326894	0.0320415	1.12135	0.289629
chr1:106700000-106800000	0.0337064	0.0321446	1.21663	0.270023
chr1:106800000-106900000	0.0209988	0.0231341	1.64302	0.199911
chr1:106900000-107000000	0.0151415	0.0160291	0.616952	0.432182
chr1:107000000-107100000	-0.00181823	-0.00203423	0.0852617	0.77029
chr1:107100000-107200000	-0.00877627	-0.0082893	0.402013	0.526051
chr1:107200000-107300000	-0.00294203	-0.00272392	0.196888	0.657244
chr1:107300000-107400000	0.012296	0.0123512	0.234767	0.628012
chr1:107400000-107500000	0.0189248	0.0176385	0.330809	0.565183
chr1:107500000-107600000	0.0190754	0.020044	0.802897	0.370229
chr1:107600000-107700000	-0.00356417	-0.0049138	0.0826936	0.77368
chr1:107700000-107800000	-0.0151601	-0.018707	1.35945	0.243633
chr1:107800000-107900000	-0.0221485	-0.0237636	0.875707	0.34938
chr1:107900000-108000000	-0.0221242	-0.0253791	1.56174	0.211411
chr1:108000000-108100000	-0.0242621	-0.026636	1.25035	0.263485
chr1:108100000-108200000	-0.0243905	-0.0284874	2.33874	0.126191
chr1:108200000-108300000	-0.0220489	-0.0265026	2.49462	0.114236
chr1:108300000-108400000	-0.023313	-0.0268051	1.79795	0.17996
chr1:108400000-108500000	-0.0232889	-0.0273232	2.20853	0.13725
chr1:108500000-108600000	-0.0247433	-0.0281988	1.87353	0.171072
chr1:108600000-108700000	-0.0239652	-0.0280477	2.2962	0.129691
chr1:108700000-108800000	-0.0255458	-0.0274083	1.16722	0.279974
chr1:108800000-108900000	-0.0257265	-0.0284619	1.51934	0.21772
chr1:108900000-109000000	-0.0258973	-0.0283404	1.39675	0.237269
chr1:109000000-109100000	-0.0249776	-0.0283707	1.84838	0.173972
chr1:109100000-109200000	-0.0265457	-0.028097	1.16696	0.280026
chr1:109200000-109300000	-0.0259336	-0.0281947	1.32623	0.249477
chr1:109300000-109400000	-0.0261742	-0.0282896	1.29154	0.255764
chr1:109400000-109500000	-0.0259859	-0.0287325	1.5442	0.213993
chr1:109500000-109600000	-0.0256756	-0.0285455	1.58515	0.208021
chr1:109600000-109700000	-0.0252307	-0.0276125	1.32242	0.250159
chr1:109700000-109800000	-0.0250354	-0.0284613	1.87456	0.170954
chr1:109800000-109900000	-0.0254102	-0.0277823	1.33146	0.248545
chr1:109900000-110000000	-0.0261253	-0.0281034	1.24338	0.264821
chr1:110000000-110100000	-0.0253742	-0.0277529	1.33152	0.248534
chr1:110100000-110200000	-0.025872	-0.0284282	1.44459	0.229397
chr1:110200000-110300000	-0.0262449	-0.0277271	1.13158	0.287438
chr1:110300000-110400000	-0.0258603	-0.0276796	1.17843	0.277676
chr1:110400000-110500000	-0.0261965	-0.0282505	1.2727	0.259261
chr1:110500000-110600000	-0.0259275	-0.027845	1.21068	0.271198
chr1:110600000-110700000	-0.0248239	-0.0277261	1.54047	0.214548
chr1:110700000-110800000	-0.0258629	-0.0284458	1.45614	0.227546
chr1:110800000-110900000	-0.0266866	-0.0281363	1.15871	0.281733
chr1:110900000-111000000	-0.0263471	-0.0273929	1.08492	0.297599
chr1:111000000-111100000	-0.0264235	-0.0286991	1.36825	0.242113
chr1:111100000-111200000	-0.0260864	-0.0280212	1.22746	0.267901
chr1:111200000-111300000	-0.0244259	-0.0269442	1.32313	0.250032
chr1:111300000-111400000	-0.0248441	-0.0279999	1.68751	0.193929
chr1:111400000-111500000	-0.0254026	-0.0283276	1.59485	0.206634
chr1:111500000-111600000	-0.0248561	-0.0275292	1.42541	0.232515
chr1:111600000-111700000	-0.018876	-0.0247405	3.8661	0.049271
chr1:111700000-111800000	-0.0215896	-0.0251506	1.73145	0.188226
chr1:111800000-111900000	-0.00282897	-0.0161122	19.7318	8.91047e-06
chr1:111900000-112000000	-0.0201154	-0.0244521	2.26328	0.132473
chr1:112000000-112100000	-0.0243783	-0.0272884	1.513	0.218681
chr1:112100000-112200000	-0.0244334	-0.0275981	1.66356	0.197123
chr1:112200000-112300000	-0.0230824	-0.0260587	1.45994	0.22694
chr1:112300000-112400000	-0.0209382	-0.0248522	1.95528	0.162019
chr1:112400000-112500000	-0.0193511	-0.0233907	1.96007	0.161506
chr1:112500000-112600000	-0.0230291	-0.0258102	1.35214	0.244905
chr1:112600000-112700000	-0.0236064	-0.0271965	1.88716	0.169523
chr1:112700000-112800000	-0.0242212	-0.0274737	1.70285	0.191916
chr1:112800000-112900000	-0.0240182	-0.0263187	1.20433	0.272457
chr1:112900000-113000000	-0.0243015	-0.0266874	1.258	0.26203
chr1:113000000-113100000	-0.0239802	-0.0275128	1.87256	0.171182
chr1:113100000-113200000	-0.0243223	-0.0266437	1.2336	0.266709
chr1:113200000-113300000	-0.0236569	-0.0267838	1.58632	0.207852
chr1:113300000-113400000	-0.0224301	-0.0259704	1.77195	0.183141
chr1:113400000-113500000	-0.0234419	-0.0262695	1.40404	0.236049
chr1:113500000-113600000	-0.023883	-0.026018	1.13452	0.286814
chr1:113600000-113700000	-0.0227042	-0.0259806	1.61368	0.203976
chr1:113700000-113800000	-0.023524	-0.0249604	0.932104	0.334317
chr1:113800000-113900000	-0.0245979	-0.0268139	1.21297	0.270744
chr1:113900000-114000000	-0.0238208	-0.0271734	1.73918	0.187243
chr1:114000000-114100000	-0.0236038	-0.0268642	1.66475	0.196963
chr1:114100000-114200000	-0.0224523	-0.0241359	0.910156	0.340073
chr1:114200000-114300000	-0.0227967	-0.0266174	2.00352	0.156934
chr1:114300000-114400000	-0.0248464	-0.0269574	1.19355	0.274614
chr1:114400000-114500000	-0.0232396	-0.0272962	2.22374	0.135904
chr1:114500000-114600000	-0.0231113	-0.0260386	1.43479	0.230985
chr1:114600000-114700000	-0.0235536	-0.0261123	1.28082	0.257746
chr1:114700000-114800000	-0.0235738	-0.026492	1.46137	0.226713
chr1:114800000-114900000	-0.023184	-0.0265533	1.70624	0.191475
chr1:114900000-115000000	-0.0249821	-0.0270014	1.17314	0.278757
chr1:115000000-115100000	-0.0252609	-0.0269773	1.10905	0.292288
chr1:115100000-115200000	-0.024	-0.0264973	1.28415	0.257129
chr1:115200000-115300000	-0.0237685	-0.0273941	1.9241	0.165406
chr1:115300000-115400000	-0.0234072	-0.0268261	1.75454	0.185307
chr1:115400000-115500000	-0.0246893	-0.0259413	0.985474	0.320851
chr1:115500000-115600000	-0.0234516	-0.0264508	1.49795	0.220987
chr1:115600000-115700000	-0.0239796	-0.0268412	1.45905	0.227082
chr1:115700000-115800000	-0.0242951	-0.0271636	1.48478	0.223028
chr1:115800000-115900000	-0.0233922	-0.0264914	1.55165	0.212891
chr1:115900000-116000000	-0.0240178	-0.0267174	1.37911	0.240253
chr1:116000000-116100000	-0.0243811	-0.0262246	1.07932	0.298851
chr1:116100000-116200000	-0.0232278	-0.0263835	1.5742	0.209598
chr1:116200000-116300000	-0.0230339	-0.026478	1.74608	0.18637
chr1:116300000-116400000	-0.0224913	-0.0261436	1.8563	0.173052
chr1:116400000-116500000	-0.0242321	-0.0267522	1.31034	0.252333
chr1:116500000-116600000	-0.0240369	-0.0274484	1.7934	0.180513
chr1:116600000-116700000	-0.024206	-0.0264419	1.19286	0.274753
chr1:116700000-116800000	-0.022941	-0.0267791	2.02682	0.154544
chr1:116800000-116900000	-0.0238469	-0.0268506	1.52772	0.216455
chr1:116900000-117000000	-0.024366	-0.0269197	1.3348	0.247952
chr1:117000000-117100000	-0.0230341	-0.0265202	1.77477	0.182793
chr1:117100000-117200000	-0.0241284	-0.0266645	1.31026	0.252347
chr1:117200000-117300000	-0.023145	-0.025966	1.38044	0.240026
chr1:117300000-117400000	-0.022898	-0.025792	1.40243	0.236317
chr1:117400000-117500000	-0.0215496	-0.0244512	1.3185	0.250861
chr1:117500000-117600000	-0.0220274	-0.0258328	1.94046	0.163619
chr1:117600000-117700000	-0.0230435	-0.0256597	1.27273	0.259256
chr1:117700000-117800000	-0.0219669	-0.0246856	1.25103	0.263355
chr1:117800000-117900000	-0.0213581	-0.0261003	2.72966	0.0985002
chr1:117900000-118000000	-0.0206282	-0.0243394	1.7796	0.182199
chr1:118000000-118100000	-0.0184455	-0.0217599	1.37576	0.240825
chr1:118100000-118200000	-0.0137804	-0.0172915	1.27055	0.259664
chr1:118200000-118300000	0.00951231	0.00734509	0.249947	0.617112
chr1:118300000-118400000	0.0344509	0.0313312	1.79616	0.180177
chr1:118400000-118500000	0.0353162	0.0323892	1.76519	0.183979
chr1:118500000-118600000	0.032251	0.0304529	1.14809	0.283949
chr1:118600000-118700000	0.0223072	0.0208075	0.501356	0.478905
chr1:118700000-118800000	0.00925382	0.010097	0.449542	0.502552
chr1:118800000-118900000	-0.0004733	0.000370476	0.39754	0.528362
chr1:118900000-119000000	0.000998197	0.00117137	0.150012	0.698524
chr1:119000000-119100000	0.00808691	0.00617445	0.158208	0.690812
chr1:119100000-119200000	0.00219861	0.00352151	0.630986	0.426994
chr1:119200000-119300000	-0.0043876	-0.000348434	3.14977	0.0759377
chr1:119300000-119400000	0.00293323	0.00721136	3.42932	0.0640484
chr1:119400000-119500000	0.0307072	0.0290204	1.01867	0.312834
chr1:119500000-119600000	0.0339175	0.0322291	1.25212	0.263149
chr1:119600000-119700000	0.0291468	0.0269792	1.02758	0.310727
chr1:119700000-119800000	0.024282	0.0240658	0.643438	0.422469
chr1:119800000-119900000	0.0292937	0.0275013	0.943902	0.331276
chr1:119900000-120000000	0.0224428	0.0232033	0.861291	0.353378
chr1:120000000-120100000	0.0300459	0.0295558	0.950566	0.329575
chr1:120100000-120200000	0.0336365	0.031647	1.29318	0.255463
chr1:120200000-120300000	0.0326748	0.0269591	3.91827	0.0477641
chr1:120300000-120400000	0.0217099	0.014905	4.78128	0.0287708
chr1:120400000-120500000	0.0118608	0.00798127	1.20598	0.272129
chr1:120500000-120600000	0.0112556	0.0052055	3.43268	0.0639183
chr1:120600000-120700000	0.0054376	-0.00253586	6.38841	0.0114868
chr1:120700000-120800000	-0.0104315	-0.0138982	1.10456	0.293268
chr1:120800000-120900000	-0.0161011	-0.0172914	0.472931	0.491642
chr1:120900000-121000000	-0.0176336	-0.0187525	0.543405	0.461025
chr1:121000000-121100000	-0.0171566	-0.0166373	0.735453	0.391121
chr1:121100000-121200000	-0.00763851	-0.0095081	0.272512	0.601652
chr1:121200000-121300000	0.00517647	0.00535287	0.156744	0.692172
chr1:121300000-121400000	0.0259765	0.0229586	1.18405	0.276533
chr1:121400000-121500000	0.0302079	0.0276386	1.23641	0.266164
chr1:121500000-121600000	0.0248404	0.0219066	1.08015	0.298665
chr1:121600000-121700000	-0.00898996	-0.0102587	0.20168	0.653368
chr1:121700000-121800000	-0.0186052	-0.0215337	1.15664	0.282163
chr1:121800000-121900000	-0.0222472	-0.0240356	0.922189	0.336901
chr1:121900000-122000000	-0.0233854	-0.0257072	1.16936	0.279532
chr1:122000000-122100000	-0.0223429	-0.0249699	1.23139	0.267137
chr1:122100000-122200000	-0.0241439	-0.025939	1.0501	0.305484
chr1:122200000-122300000	-0.0248414	-0.0270479	1.22675	0.26804
chr1:122300000-122400000	-0.0235074	-0.0261646	1.32342	0.249979
chr1:122400000-122500000	-0.0231356	-0.0259721	1.38793	0.238755
chr1:122500000-122600000	-0.0240228	-0.0264617	1.26067	0.261525
chr1:122600000-122700000	-0.0240941	-0.0258119	1.02751	0.310745
chr1:122700000-122800000	-0.0234451	-0.0261142	1.32488	0.249719
chr1:122800000-122900000	-0.0242215	-0.0261703	1.09811	0.29468
chr1:122900000-123000000	-0.0244318	-0.0260962	1.0385	0.308171
chr1:123000000-123100000	-0.0238962	-0.0269689	1.57083	0.210086
chr1:123100000-123200000	-0.0232298	-0.0259995	1.35992	0.243551
chr1:123200000-123300000	-0.0232626	-0.0258115	1.25662	0.262292
chr1:123300000-123400000	-0.0238658	-0.0258035	1.07036	0.300865
chr1:123400000-123500000	-0.0234064	-0.0263936	1.48804	0.22252
chr1:123500000-123600000	-0.0234788	-0.0259565	1.23987	0.265496
chr1:123600000-123700000	-0.0227941	-0.0251995	1.16343	0.280755
chr1:123700000-123800000	-0.0239045	-0.0247273	0.904213	0.341654
chr1:123800000-123900000	-0.0200086	-0.0238056	1.80631	0.178951
chr1:123900000-124000000	-0.0166348	-0.0232429	4.76829	0.0289886
chr1:124000000-124100000	-0.0199673	-0.024913	2.85181	0.0912709
chr1:124100000-124200000	-0.0228207	-0.0250684	1.10336	0.29353
chr1:124200000-124300000	-0.0233454	-0.0263096	1.47103	0.225184
chr1:124300000-124400000	-0.0236708	-0.0265451	1.44438	0.229431
chr1:124400000-124500000	-0.0216093	-0.0242239	1.17842	0.277677
chr1:124500000-124600000	-0.0215183	-0.0241638	1.1871	0.275915
chr1:124600000-124700000	-0.018963	-0.0227639	1.74726	0.186222
chr1:124700000-124800000	-0.0164702	-0.0213534	2.58554	0.107844
chr1:124800000-124900000	-0.0210202	-0.023224	0.972409	0.32408
chr1:124900000-125000000	-0.0195718	-0.0207547	0.654319	0.418573
chr1:125000000-125100000	-0.0140261	-0.0164898	0.703399	0.401644
chr1:125100000-125200000	-0.00538893	-0.00731575	0.231789	0.630201
chr1:125200000-125300000	0.00587989	0.00507151	0.0118579	0.913286
chr1:125300000-125400000	0.0272775	0.0270907	0.822674	0.3644
chr1:125400000-125500000	0.0355545	0.0327456	1.72871	0.188576
chr1:125500000-125600000	0.0329084	0.0322566	1.13738	0.286206
chr1:125600000-125700000	0.0185305	0.0205733	1.45906	0.22708
chr1:125700000-125800000	0.00518938	0.00853117	2.31746	0.127929
chr1:125800000-125900000	-0.00262105	0.000146176	1.73773	0.187427
chr1:125900000-126000000	-0.00753957	-0.00498543	1.62624	0.202224
chr1:126000000-126100000	-0.0141971	-0.0108201	2.63148	0.104764
chr1:126100000-126200000	-0.0168947	-0.0134272	2.84268	0.0917911
chr1:126200000-126300000	-0.0158274	-0.0122596	2.90723	0.0881832
chr1:126300000-126400000	-0.00993198	-0.00859888	0.816217	0.366289
chr1:126400000-126500000	-0.00441934	-0.00409435	0.250994	0.616376
chr1:126500000-126600000	0.00340168	-0.00017891	0.918015	0.337997
chr1:126600000-126700000	-0.00117153	-0.00128053	0.0981904	0.754012
chr1:126700000-126800000	0.00752505	0.00519325	0.281088	0.595989
chr1:126800000-126900000	0.0199703	0.015029	2.37728	0.123112
chr1:126900000-127000000	0.011224	0.0111504	0.179642	0.671681
chr1:127000000-127100000	0.018486	0.0182589	0.370009	0.542999
chr1:127100000-127200000	0.0268313	0.0264782	0.764434	0.381945
chr1:127200000-127300000	0.0376205	0.0345809	2.00939	0.156328
chr1:127300000-127400000	0.0379869	0.0341805	2.50689	0.113349
chr1:127400000-127500000	0.0345809	0.0322212	1.47396	0.224722
chr1:127500000-127600000	0.0280953	0.0252415	1.22588	0.268211
chr1:127600000-127700000	0.026707	0.0250188	0.764471	0.381933
chr1:127700000-127800000	0.032803	0.032384	1.15857	0.281763
chr1:127800000-127900000	0.0355073	0.0335159	1.43954	0.230215
chr1:127900000-128000000	0.0340504	0.0334255	1.22762	0.26787
chr1:128000000-128100000	0.0344916	0.0332544	1.24669	0.264186
chr1:128100000-128200000	0.0362485	0.0340167	1.56576	0.210824
chr1:128200000-128300000	0.0354073	0.0331277	1.51267	0.218733
chr1:128300000-128400000	0.0352563	0.0326687	1.61088	0.204369
chr1:128400000-128500000	0.0358753	0.0327455	1.91305	0.166625
chr1:128500000-128600000	0.0359281	0.0325842	2.03772	0.15344
chr1:128600000-128700000	0.0366303	0.0330905	2.21487	0.136687
chr1:128700000-128800000	0.0364623	0.0332014	2.03278	0.153939
chr1:128800000-128900000	0.0343707	0.0318882	1.50143	0.220451
chr1:128900000-129000000	0.0184485	0.016415	0.445205	0.504621
chr1:129000000-129100000	0.0103134	0.00610131	1.44446	0.229418
chr1:129100000-129200000	0.00474804	0.000688015	1.2751	0.258812
chr1:129200000-129300000	0.00814595	0.00065562	5.5522	0.0184575
chr1:129300000-129400000	0.00272736	-0.0042209	4.68045	0.0305078
chr1:129400000-129500000	0.00102628	-0.0041193	2.31896	0.127805
chr1:129500000-129600000	0.00136408	-0.000875056	0.234925	0.627896
chr1:129600000-129700000	-0.001044	-0.000783086	0.187771	0.664779
chr1:129700000-129800000	-0.00488612	-0.00703332	0.286947	0.592184
chr1:129800000-129900000	-0.000307486	-0.00584167	2.77647	0.095659
chr1:129900000-130000000	-0.00405966	-0.010816	4.4924	0.0340458
chr1:130000000-130100000	-0.0050594	-0.010682	2.97385	0.08462
chr1:130100000-130200000	0.00375601	-0.00377586	5.62054	0.0177512
chr1:130200000-130300000	0.00794753	0.00296566	2.14031	0.143473
chr1:130300000-130400000	0.0156592	0.01248	0.834868	0.360869
chr1:130400000-130500000	0.030543	0.0270901	1.71011	0.190972
chr1:130500000-130600000	0.0304752	0.0266325	1.96823	0.160636
chr1:130600000-130700000	0.0311972	0.0285755	1.32449	0.249787
chr1:130700000-130800000	0.0359509	0.0327587	1.95298	0.162266
chr1:130800000-130900000	0.0338028	0.0307086	1.73356	0.187958
chr1:130900000-131000000	0.0322237	0.0320442	1.15967	0.281535
chr1:131000000-131100000	0.0364885	0.0342323	1.593	0.206898
chr1:131100000-131200000	0.0346201	0.0323528	1.44673	0.229054
chr1:131200000-131300000	0.0355382	0.0330508	1.59478	0.206644
chr1:131300000-131400000	0.0349968	0.031977	1.7862	0.18139
chr1:131400000-131500000	0.0360141	0.0322692	2.3018	0.129224
chr1:131500000-131600000	0.0352011	0.0324641	1.66875	0.196426
chr1:131600000-131700000	0.0350052	0.0324894	1.56322	0.211194
chr1:131700000-131800000	0.0353006	0.03298	1.51743	0.218009
chr1:131800000-131900000	0.0350882	0.0334173	1.34065	0.246919
chr1:131900000-132000000	0.0357411	0.0333605	1.57286	0.209792
chr1:132000000-132100000	0.0356584	0.0332741	1.56747	0.210574
chr1:132100000-132200000	0.0352035	0.0324068	1.69543	0.192887
chr1:132200000-132300000	0.0337948	0.0313881	1.43002	0.231761
chr1:132300000-132400000	0.0366478	0.0336671	1.8987	0.168224
chr1:132400000-132500000	0.0365029	0.0337028	1.80134	0.17955
chr1:132500000-132600000	0.0320481	0.0295392	1.33945	0.247132
chr1:132600000-132700000	0.0254894	0.0228439	0.982311	0.321629
chr1:132700000-132800000	0.0286588	0.0257177	1.30278	0.253705
chr1:132800000-132900000	0.0295121	0.0263929	1.44872	0.228733
chr1:132900000-133000000	0.0318837	0.0304198	1.06945	0.301069
chr1:133000000-133100000	0.0353725	0.033495	1.40249	0.236307
chr1:133100000-133200000	0.0352927	0.0331102	1.47382	0.224744
chr1:133200000-133300000	0.0311446	0.0295543	1.03357	0.309321
chr1:133300000-133400000	0.0309617	0.0295206	1.00179	0.316879
chr1:133400000-133500000	0.0303333	0.027752	1.24955	0.263639
chr1:133500000-133600000	0.029422	0.026112	1.55062	0.213044
chr1:133600000-133700000	0.0341302	0.0324834	1.26169	0.261331
chr1:133700000-133800000	0.0319111	0.0305876	1.05801	0.303669
chr1:133800000-133900000	0.0328272	0.0309853	1.19911	0.273499
chr1:133900000-134000000	0.0291217	0.0285364	0.877111	0.348994
chr1:134000000-134100000	0.0335581	0.0316386	1.27066	0.259642
chr1:134100000-134200000	0.0336572	0.0318193	1.26037	0.261581
chr1:134200000-134300000	0.0322236	0.0303168	1.16922	0.279562
chr1:134300000-134400000	0.0342224	0.032036	1.39121	0.2382
chr1:134400000-134500000	0.0337708	0.0304404	1.86314	0.172263
chr1:134500000-134600000	0.0343809	0.0316669	1.59505	0.206607
chr1:134600000-134700000	0.0336517	0.0318469	1.25324	0.262935
chr1:134700000-134800000	0.0335538	0.0315189	1.29835	0.254515
chr1:134800000-134900000	0.0321705	0.0307981	1.08085	0.298506
chr1:134900000-135000000	0.0342236	0.0321312	1.36464	0.242735
chr1:135000000-135100000	0.0334765	0.0301788	1.82223	0.177049
chr1:135100000-135200000	0.0356555	0.03338	1.53124	0.215927
chr1:135200000-135300000	0.0355201	0.0326464	1.75594	0.185132
chr1:135300000-135400000	0.034968	0.032592	1.50978	0.219173
chr1:135400000-135500000	0.0355799	0.0326459	1.78953	0.180984
chr1:135500000-135600000	0.0334979	0.0316933	1.24155	0.265172
chr1:135600000-135700000	0.0354111	0.0330228	1.5491	0.213269
chr1:135700000-135800000	0.0368218	0.0335336	2.07775	0.149461
chr1:135800000-135900000	0.032315	0.028507	2.06846	0.150374
chr1:135900000-136000000	0.0305591	0.027121	1.70195	0.192034
chr1:136000000-136100000	0.033893	0.031098	1.59367	0.206802
chr1:136100000-136200000	0.0367657	0.0340874	1.77005	0.183376
chr1:136200000-136300000	0.033875	0.0311443	1.56378	0.211112
chr1:136300000-136400000	0.0341983	0.0317112	1.48991	0.222231
chr1:136400000-136500000	0.0368844	0.0340815	1.83403	0.175652
chr1:136500000-136600000	0.0336701	0.0326462	1.17736	0.277894
chr1:136600000-136700000	0.0367323	0.0345944	1.5782	0.209021
chr1:136700000-136800000	0.0327301	0.0308217	1.20647	0.272033
chr1:136800000-136900000	0.0208854	0.0206027	0.461863	0.496755
chr1:136900000-137000000	0.0187337	0.0163756	0.558191	0.45499
chr1:137000000-137100000	0.0128162	0.0116949	0.12502	0.723653
chr1:137100000-137200000	0.0130122	0.0116125	0.15256	0.696101
chr1:137200000-137300000	0.0156953	0.0129268	0.623634	0.4297
chr1:137300000-137400000	0.0167303	0.0127245	1.42497	0.232587
chr1:137400000-137500000	0.0172652	0.0125835	2.02716	0.154509
chr1:137500000-137600000	0.0208877	0.0146331	3.96673	0.0464079
chr1:137600000-137700000	0.023161	0.0179031	2.84553	0.0916286
chr1:137700000-137800000	0.0253419	0.0220185	1.31967	0.250651
chr1:137800000-137900000	0.0322458	0.0282194	2.22541	0.135757
chr1:137900000-138000000	0.0324236	0.0288827	1.89495	0.168644
chr1:138000000-138100000	0.0296963	0.0290552	0.909664	0.340204
chr1:138100000-138200000	0.0331851	0.0308088	1.37379	0.241162
chr1:138200000-138300000	0.0320752	0.0311075	1.05851	0.303555
chr1:138300000-138400000	0.0264925	0.0287132	2.01588	0.155661
chr1:138400000-138500000	0.0259738	0.0279122	1.76184	0.184395
chr1:138500000-138600000	0.0311708	0.0310886	1.10517	0.293134
chr1:138600000-138700000	0.0305989	0.030009	0.976567	0.323048
chr1:138700000-138800000	0.0237983	0.0248346	1.06505	0.302065
chr1:138800000-138900000	0.0308373	0.0292838	1.007	0.315623
chr1:138900000-139000000	0.033865	0.0318073	1.32787	0.249185
chr1:139000000-139100000	0.0344223	0.0314261	1.72992	0.188421
chr1:139100000-139200000	0.0287801	0.0287119	0.944784	0.33105
chr1:139200000-139300000	0.0213931	0.0215149	0.578024	0.447088
chr1:139300000-139400000	0.0220191	0.0194797	0.764385	0.38196
chr1:139400000-139500000	0.0293929	0.0263188	1.41707	0.233886
chr1:139500000-139600000	-0.00302345	-0.00503402	0.210023	0.646749
chr1:139600000-139700000	-0.0157983	-0.0187923	1.04449	0.306779
chr1:139700000-139800000	-0.0181693	-0.0206341	0.908824	0.340427
chr1:139800000-139900000	-0.017989	-0.0223074	2.12172	0.145224
chr1:139900000-140000000	-0.0179784	-0.0220317	1.89232	0.168941
chr1:140000000-140100000	-0.0183846	-0.0221656	1.69888	0.192434
chr1:140100000-140200000	-0.0153305	-0.0183292	1.02428	0.311507
chr1:140200000-140300000	-0.0169056	-0.0209474	1.82439	0.176791
chr1:140300000-140400000	-0.0187509	-0.0225117	1.70452	0.191698
chr1:140400000-140500000	-0.0177526	-0.0212631	1.46769	0.225711
chr1:140500000-140600000	-0.0131324	-0.01946	4.18596	0.0407601
chr1:140600000-140700000	-0.0129293	-0.0198967	5.12813	0.0235411
chr1:140700000-140800000	-0.0163469	-0.0222447	3.76543	0.0523225
chr1:140800000-140900000	-0.0162562	-0.0224784	4.19541	0.0405335
chr1:140900000-141000000	-0.0177798	-0.0199318	0.768132	0.380795
chr1:141000000-141100000	-0.0169558	-0.0213985	2.17826	0.139973
chr1:141100000-141200000	-0.0150765	-0.0199623	2.51688	0.112633
chr1:141200000-141300000	-0.0167672	-0.0206297	1.67333	0.195813
chr1:141300000-141400000	-0.0156143	-0.0200049	2.06055	0.151155
chr1:141400000-141500000	-0.0149613	-0.0182824	1.19926	0.273469
chr1:141500000-141600000	-0.0140172	-0.0176248	1.34859	0.245526
chr1:141600000-141700000	-0.0111243	-0.0153894	1.74806	0.186121
chr1:141700000-141800000	-0.0087103	-0.0152258	4.27416	0.038696
chr1:141800000-141900000	-0.0115498	-0.0158294	1.77756	0.182449
chr1:141900000-142000000	-0.00952163	-0.0151085	3.0677	0.0798623
chr1:142000000-142100000	-0.0138208	-0.0170709	1.10205	0.293817
chr1:142100000-142200000	-0.01575	-0.0184281	0.879386	0.34837
chr1:142200000-142300000	-0.0149578	-0.0188177	1.58008	0.208749
chr1:142300000-142400000	-0.0153125	-0.0179107	0.82113	0.36485
chr1:142400000-142500000	-0.0126398	-0.0158752	1.04211	0.307332
chr1:142500000-142600000	-0.00784945	-0.0144938	4.43345	0.0352413
chr1:142600000-142700000	0.000299043	-0.00840546	7.8217	0.00516227
chr1:142700000-142800000	-0.000297636	-0.00578876	2.72538	0.0987648
chr1:142800000-142900000	0.00483835	0.000687853	1.34921	0.245417
chr1:142900000-143000000	0.00427907	0.00411609	0.0726078	0.787577
chr1:143000000-143100000	0.00519553	0.00258155	0.377797	0.538785
chr1:143100000-143200000	-0.000541312	-0.00165407	0.0221531	0.88168
chr1:143200000-143300000	0.00462435	0.00314117	0.0458378	0.830471
chr1:143300000-143400000	0.012645	0.00957272	0.698088	0.403427
chr1:143400000-143500000	0.0119207	0.0109315	0.100194	0.751597
chr1:143500000-143600000	0.0116764	0.0101338	0.141494	0.7068
chr1:143600000-143700000	0.0253211	0.0228583	0.900209	0.342726
chr1:143700000-143800000	0.0258829	0.0258576	0.775926	0.37839
chr1:143800000-143900000	0.0216018	0.022573	0.919014	0.337734
chr1:143900000-144000000	0.0286817	0.026378	1.0408	0.307635
chr1:144000000-144100000	0.0232582	0.0222927	0.513973	0.473424
chr1:144100000-144200000	0.016452	0.0162877	0.306958	0.579553
chr1:144200000-144300000	0.0192551	0.0192269	0.443897	0.505248
chr1:144300000-144400000	0.0211756	0.0187947	0.666346	0.414328
chr1:144400000-144500000	0.00503259	0.00213662	0.510414	0.47496
chr1:144500000-144600000	0.00651268	0.00172232	1.9367	0.164027
chr1:144600000-144700000	0.00822619	0.00322772	2.15993	0.141651
chr1:144700000-144800000	0.0209076	0.017836	0.964147	0.326144
chr1:144800000-144900000	0.0103733	0.00821056	0.262374	0.608494
chr1:144900000-145000000	0.00628179	0.00310289	0.669825	0.413113
chr1:145000000-145100000	0.00363678	-0.00191229	2.76167	0.0965476
chr1:145100000-145200000	0.000963821	-0.00572533	4.30396	0.0380236
chr1:145200000-145300000	-0.0026927	-0.00677548	1.35515	0.244379
chr1:145300000-145400000	-0.00355573	-0.00897347	2.69534	0.100642
chr1:145400000-145500000	-0.00687108	-0.0109702	1.46408	0.226282
chr1:145500000-145600000	-0.00877097	-0.0123831	1.14772	0.284028
chr1:145600000-145700000	-0.00735526	-0.0120747	2.04159	0.15305
chr1:145700000-145800000	-0.0103092	-0.0119707	0.306255	0.579987
chr1:145800000-145900000	-0.0119375	-0.0127707	0.278429	0.597733
chr1:145900000-146000000	-0.0131156	-0.013568	0.342663	0.558296
chr1:146000000-146100000	-0.011606	-0.0131479	0.329291	0.566077
chr1:146100000-146200000	-0.0111631	-0.0121921	0.254778	0.61373
chr1:146200000-146300000	-0.00304337	-0.00736183	1.56198	0.211376
chr1:146300000-146400000	-0.00836661	-0.00550729	1.92375	0.165444
chr1:146400000-146500000	-0.0107204	-0.0130839	0.530478	0.466406
chr1:146500000-146600000	-0.0135373	-0.0157324	0.579144	0.446648
chr1:146600000-146700000	-0.0136293	-0.0151783	0.411045	0.521439
chr1:146700000-146800000	-0.0118679	-0.0153079	1.14149	0.285338
chr1:146800000-146900000	-0.0125522	-0.0158681	1.08869	0.296762
chr1:146900000-147000000	-0.0133989	-0.0168325	1.20129	0.273064
chr1:147000000-147100000	-0.0156992	-0.0182712	0.827941	0.362869
chr1:147100000-147200000	-0.0154436	-0.0187152	1.19111	0.275106
chr1:147200000-147300000	-0.0144755	-0.0191072	2.23212	0.135168
chr1:147300000-147400000	-0.0149096	-0.0191939	1.9302	0.164736
chr1:147400000-147500000	-0.0152114	-0.0194054	1.86614	0.171918
chr1:147500000-147600000	-0.0149956	-0.0194156	2.05688	0.15152
chr1:147600000-147700000	-0.0150419	-0.0190519	1.70357	0.191822
chr1:147700000-147800000	-0.0138066	-0.0201722	4.27136	0.0387598
chr1:147800000-147900000	-0.0139497	-0.0200657	3.93264	0.0473577
chr1:147900000-148000000	-0.0149947	-0.0190635	1.74962	0.185924
chr1:148000000-148100000	-0.014304	-0.0195232	2.83968	0.0919622
chr1:148100000-148200000	-0.0156448	-0.0199918	2.02258	0.154975
chr1:148200000-148300000	-0.0149831	-0.0195738	2.21689	0.136508
chr1:148300000-148400000	-0.0149713	-0.0189173	1.64853	0.199159
chr1:148400000-148500000	-0.0142537	-0.0183032	1.69853	0.19248
chr1:148500000-148600000	-0.0141	-0.0185049	2.00031	0.157267
chr1:148600000-148700000	-0.0138835	-0.0181408	1.85813	0.172841
chr1:148700000-148800000	-0.00942805	-0.0162976	4.82936	0.027979
chr1:148800000-148900000	-0.00433761	-0.0131067	8.04832	0.00455458
chr1:148900000-149000000	-0.00771056	-0.0143144	4.36903	0.0365979
chr1:149000000-149100000	-0.00849658	-0.0152183	4.57083	0.0325208
chr1:149100000-149200000	-0.00896539	-0.0150446	3.67535	0.0552226
chr1:149200000-149300000	-0.0100687	-0.0168297	4.68807	0.0303727
chr1:149300000-149400000	-0.0136215	-0.0186585	2.60729	0.106374
chr1:149400000-149500000	-0.0142812	-0.0189689	2.27777	0.13124
chr1:149500000-149600000	-0.014632	-0.0187661	1.787	0.181293
chr1:149600000-149700000	-0.0115948	-0.0160537	1.94122	0.163536
chr1:149700000-149800000	-0.00051035	-0.00583339	2.5338	0.111431
chr1:149800000-149900000	0.0157452	0.0151025	0.215928	0.64216
chr1:149900000-150000000	0.0218445	0.0221299	0.649037	0.420457
chr1:150000000-150100000	0.015115	0.0152385	0.33152	0.564765
chr1:150100000-150200000	0.0161919	0.0167852	0.52471	0.468839
chr1:150200000-150300000	0.00841015	0.00813277	0.0900595	0.764101
chr1:150300000-150400000	0.0188944	0.0195283	0.643973	0.422276
chr1:150400000-150500000	0.0270205	0.0250689	0.838233	0.359903
chr1:150500000-150600000	0.0180035	0.0121461	3.34658	0.0673449
chr1:150600000-150700000	0.0102816	0.00130178	8.35389	0.00384862
chr1:150700000-150800000	0.0130074	0.00381369	8.83531	0.00295457
chr1:150800000-150900000	0.0137077	0.00614457	5.74658	0.0165208
chr1:150900000-151000000	0.021117	0.0176928	1.17809	0.277746
chr1:151000000-151100000	0.0324105	0.0301589	1.27594	0.258654
chr1:151100000-151200000	0.0297787	0.0288461	0.898472	0.343192
chr1:151200000-151300000	0.0339129	0.0317516	1.3602	0.243503
chr1:151300000-151400000	0.0355889	0.0327316	1.75375	0.185406
chr1:151400000-151500000	0.0350624	0.0322902	1.6734	0.195804
chr1:151500000-151600000	0.0361032	0.0332797	1.7794	0.182223
chr1:151600000-151700000	0.0358531	0.0332975	1.64597	0.199509
chr1:151700000-151800000	0.0362899	0.0337294	1.68331	0.194485
chr1:151800000-151900000	0.0321295	0.0305846	1.09719	0.294883
chr1:151900000-152000000	0.0347275	0.0324335	1.46362	0.226355
chr1:152000000-152100000	0.0344654	0.0318647	1.55438	0.21249
chr1:152100000-152200000	0.0292341	0.0279768	0.86943	0.351113
chr1:152200000-152300000	0.0333384	0.0306258	1.51581	0.218255
chr1:152300000-152400000	0.0321729	0.0288671	1.73279	0.188055
chr1:152400000-152500000	0.0287942	0.0271047	0.892454	0.344813
chr1:152500000-152600000	0.0356633	0.0326695	1.82565	0.176642
chr1:152600000-152700000	0.0350403	0.0317386	1.94304	0.163339
chr1:152700000-152800000	0.0358033	0.0332227	1.65172	0.198725
chr1:152800000-152900000	0.0344562	0.0318196	1.5683	0.210454
chr1:152900000-153000000	0.035271	0.0311175	2.54787	0.110443
chr1:153000000-153100000	0.0297364	0.0267523	1.3927	0.237949
chr1:153100000-153200000	0.0307924	0.025117	3.74414	0.0529929
chr1:153200000-153300000	0.029775	0.0249652	2.74279	0.0976939
chr1:153300000-153400000	0.0331019	0.0279655	3.29598	0.0694497
chr1:153400000-153500000	0.0343537	0.0322376	1.38118	0.2399
chr1:153500000-153600000	0.0354461	0.0321769	1.95605	0.161936
chr1:153600000-153700000	0.0337997	0.0292038	2.81541	0.0933632
chr1:153700000-153800000	0.0361349	0.0329702	1.95274	0.162292
chr1:153800000-153900000	0.0335251	0.0295907	2.24749	0.133831
chr1:153900000-154000000	0.0332904	0.0306055	1.50042	0.220606
chr1:154000000-154100000	0.0333413	0.0306433	1.50976	0.219176
chr1:154100000-154200000	0.0310088	0.0266155	2.44044	0.118243
chr1:154200000-154300000	0.025577	0.0203117	2.97176	0.0847294
chr1:154300000-154400000	0.0178662	0.0119865	3.3702	0.0663858
chr1:154400000-154500000	0.0180861	0.0120686	3.55306	0.0594356
chr1:154500000-154600000	0.0200733	0.0138375	3.91037	0.0479891
chr1:154600000-154700000	0.0288066	0.0223708	4.60292	0.0319176
chr1:154700000-154800000	0.0308315	0.0270437	1.95248	0.162319
chr1:154800000-154900000	0.0343686	0.0307084	2.11608	0.145759
chr1:154900000-155000000	0.0307526	0.0282133	1.26117	0.26143
chr1:155000000-155100000	0.0357337	0.0330979	1.66834	0.196481
chr1:155100000-155200000	0.0367774	0.0334378	2.10397	0.146918
chr1:155200000-155300000	0.0360049	0.0326612	2.04382	0.152825
chr1:155300000-155400000	0.0354022	0.0327823	1.63543	0.200954
chr1:155400000-155500000	0.0359791	0.0334044	1.66361	0.197117
chr1:155500000-155600000	0.0337876	0.0319778	1.26456	0.260791
chr1:155600000-155700000	0.0303102	0.028074	1.12484	0.288879
chr1:155700000-155800000	0.0352704	0.0317747	2.0784	0.149397
chr1:155800000-155900000	0.0356063	0.0328452	1.71143	0.190799
chr1:155900000-156000000	0.0349641	0.0313599	2.12441	0.144969
chr1:156000000-156100000	0.0361508	0.03343	1.7377	0.18743
chr1:156100000-156200000	0.025289	0.0249098	0.670195	0.412984
chr1:156200000-156300000	0.0285403	0.0269661	0.857865	0.354337
chr1:156300000-156400000	0.0276571	0.0266057	0.761448	0.382876
chr1:156400000-156500000	0.0362503	0.0334522	1.77979	0.182175
chr1:156500000-156600000	0.0358837	0.0328357	1.87077	0.171387
chr1:156600000-156700000	0.0364412	0.0334517	1.88619	0.169633
chr1:156700000-156800000	0.033383	0.0316887	1.21249	0.270839
chr1:156800000-156900000	0.0302166	0.0276924	1.2193	0.269499
chr1:156900000-157000000	0.0359928	0.0318537	2.59303	0.107335
chr1:157000000-157100000	0.0352167	0.0309786	2.61211	0.106051
chr1:157100000-157200000	0.0212267	0.0197467	0.4486	0.503001
chr1:157200000-157300000	0.0165847	0.0141919	0.495124	0.481651
chr1:157300000-157400000	0.0221386	0.0187419	1.20596	0.272134
chr1:157400000-157500000	0.0311677	0.0262594	2.92976	0.0869605
chr1:157500000-157600000	0.020122	0.0155974	1.9822	0.159158
chr1:157600000-157700000	-0.00525977	-0.0074503	0.309423	0.578035
chr1:157700000-157800000	-0.0108384	-0.013281	0.566299	0.451734
chr1:157800000-157900000	-0.0159725	-0.0186044	0.8686	0.351343
chr1:157900000-158000000	-0.0183944	-0.0207798	0.888397	0.345912
chr1:158000000-158100000	-0.0156317	-0.0189146	1.20741	0.271847
chr1:158100000-158200000	-0.0147769	-0.018328	1.34402	0.246326
chr1:158200000-158300000	-0.00723833	-0.0143007	5.05483	0.0245574
chr1:158300000-158400000	-0.0152954	-0.0173252	0.603726	0.43716
chr1:158400000-158500000	-0.0173192	-0.018147	0.515482	0.472775
chr1:158500000-158600000	-0.0128385	-0.0151916	0.608069	0.435516
chr1:158600000-158700000	0.000986877	-0.0040833	2.23802	0.134653
chr1:158700000-158800000	-0.00418225	-0.00798915	1.16718	0.279982
chr1:158800000-158900000	-0.0023828	-0.00623485	1.16746	0.279923
chr1:158900000-159000000	0.00284985	-0.0022553	2.26226	0.13256
chr1:159000000-159100000	0.00514585	0.000209609	2.08018	0.149222
chr1:159100000-159200000	0.0184757	0.0166624	0.392224	0.531133
chr1:159200000-159300000	0.0299802	0.0283698	0.957006	0.327942
chr1:159300000-159400000	0.0260167	0.0242967	0.730391	0.392756
chr1:159400000-159500000	0.0030161	0.0049091	0.997922	0.317814
chr1:159500000-159600000	0.000735493	0.00224952	0.74599	0.387749
chr1:159600000-159700000	0.00316501	0.00568694	1.49848	0.220905
chr1:159700000-159800000	0.0132639	0.0148487	0.949255	0.329909
chr1:159800000-159900000	0.0202144	0.0233616	2.54096	0.110928
chr1:159900000-160000000	0.0289614	0.0270509	0.947951	0.330242
chr1:160000000-160100000	0.0329373	0.0300453	1.56787	0.210517
chr1:160100000-160200000	0.0238946	0.0262919	2.01156	0.156105
chr1:160200000-160300000	0.0345793	0.0317804	1.64779	0.19926
chr1:160300000-160400000	0.0311118	0.0298965	0.994261	0.318703
chr1:160400000-160500000	0.0188705	0.0223659	2.86136	0.0907305
chr1:160500000-160600000	0.0169171	0.0189493	1.38624	0.23904
chr1:160600000-160700000	0.0178188	0.0220719	3.75338	0.0527007
chr1:160700000-160800000	0.0298013	0.0277132	1.04748	0.306088
chr1:160800000-160900000	0.0296094	0.0298687	1.09264	0.295887
chr1:160900000-161000000	0.03338	0.0309678	1.40084	0.236583
chr1:161000000-161100000	0.0357464	0.03231	2.07897	0.149341
chr1:161100000-161200000	0.033383	0.0319168	1.18017	0.27732
chr1:161200000-161300000	0.0328441	0.0312602	1.1549	0.282526
chr1:161300000-161400000	0.0229358	0.0236532	0.86751	0.351646
chr1:161400000-161500000	0.0189431	0.0193924	0.574781	0.448365
chr1:161500000-161600000	0.0125015	0.0173218	4.35672	0.0368631
chr1:161600000-161700000	0.0200731	0.0192467	0.367808	0.544202
chr1:161700000-161800000	0.0332877	0.029584	2.06532	0.150684
chr1:161800000-161900000	0.0352343	0.0308956	2.69726	0.100521
chr1:161900000-162000000	0.0336008	0.0313401	1.36665	0.242388
chr1:162000000-162100000	0.0304542	0.0270439	1.67787	0.195208
chr1:162100000-162200000	0.0226006	0.0196959	0.954189	0.328655
chr1:162200000-162300000	0.021318	0.0182539	0.977801	0.322742
chr1:162300000-162400000	0.0170091	0.0164756	0.269012	0.603996
chr1:162400000-162500000	0.0136147	0.0128387	0.144912	0.703446
chr1:162500000-162600000	0.0325467	0.0299167	1.42306	0.2329
chr1:162600000-162700000	0.0306786	0.0288483	1.04398	0.306897
chr1:162700000-162800000	0.0292902	0.0264562	1.29111	0.255844
chr1:162800000-162900000	0.00675131	0.0051533	0.0772767	0.781022
chr1:162900000-163000000	-0.00577087	-0.0051076	0.394093	0.530156
chr1:163000000-163100000	-0.00446932	-0.00595212	0.117638	0.731611
chr1:163100000-163200000	-0.00142387	7.74645e-05	0.750706	0.386253
chr1:163200000-163300000	-0.000399599	0.00218741	1.55711	0.212089
chr1:163300000-163400000	0.0140845	0.0142374	0.308569	0.57856
chr1:163400000-163500000	0.0136802	0.0151492	0.888086	0.345997
chr1:163500000-163600000	-0.00143116	0.000678871	1.16923	0.27956
chr1:163600000-163700000	-0.00114065	0.0014995	1.60887	0.204651
chr1:163700000-163800000	0.0116197	0.0105236	0.0965116	0.756057
chr1:163800000-163900000	0.0221045	0.0214181	0.468088	0.493868
chr1:163900000-164000000	0.0340694	0.0306624	1.93134	0.164612
chr1:164000000-164100000	0.034174	0.0314819	1.56987	0.210226
chr1:164100000-164200000	0.0337797	0.0318469	1.29051	0.255953
chr1:164200000-164300000	0.0351704	0.0322125	1.76883	0.183527
chr1:164300000-164400000	0.0318501	0.0295971	1.23629	0.266187
chr1:164400000-164500000	0.0338099	0.0289751	3.04153	0.0811596
chr1:164500000-164600000	0.0312276	0.0219599	9.7033	0.00183938
chr1:164600000-164700000	0.0255058	0.0173722	7.15464	0.00747704
chr1:164700000-164800000	0.0251274	0.0170425	7.04763	0.00793703
chr1:164800000-164900000	0.0293321	0.0225062	5.19512	0.0226504
chr1:164900000-165000000	0.0306007	0.0264101	2.24361	0.134167
chr1:165000000-165100000	0.028095	0.0248154	1.45047	0.228453
chr1:165100000-165200000	0.0335247	0.0309507	1.47238	0.224971
chr1:165200000-165300000	0.0338687	0.0320216	1.27839	0.258199
chr1:165300000-165400000	0.0312641	0.0300999	1.00272	0.316654
chr1:165400000-165500000	0.0346244	0.0319884	1.58103	0.208612
chr1:165500000-165600000	0.0320549	0.0307528	1.06679	0.301671
chr1:165600000-165700000	0.0351369	0.0321176	1.79694	0.180083
chr1:165700000-165800000	0.0347983	0.0327897	1.38747	0.238833
chr1:165800000-165900000	0.0355125	0.0320218	2.09413	0.147866
chr1:165900000-166000000	0.0346762	0.0312127	2.01218	0.156041
chr1:166000000-166100000	0.0328147	0.029821	1.60887	0.204651
chr1:166100000-166200000	0.0273516	0.02627	0.743243	0.388624
chr1:166200000-166300000	0.0170684	0.0190052	1.32026	0.250546
chr1:166300000-166400000	0.0295585	0.0280914	0.909657	0.340205
chr1:166400000-166500000	0.0202198	0.0196913	0.396543	0.52888
chr1:166500000-166600000	0.00260339	0.00290002	0.182874	0.668915
chr1:166600000-166700000	-0.00132715	0.000597364	1.03082	0.309966
chr1:166700000-166800000	0.0122048	0.011094	0.1101	0.740031
chr1:166800000-166900000	0.0236046	0.0195015	1.77459	0.182815
chr1:166900000-167000000	0.0141331	0.00999905	1.45509	0.227714
chr1:167000000-167100000	0.00798003	0.0102499	1.33335	0.24821
chr1:167100000-167200000	0.00522948	0.009238	3.09978	0.0783027
chr1:167200000-167300000	0.0337281	0.0307012	1.69297	0.193209
chr1:167300000-167400000	0.0328892	0.0307299	1.28299	0.257344
chr1:167400000-167500000	0.0168942	0.0156557	0.25199	0.615677
chr1:167500000-167600000	0.00581371	0.00685917	0.500011	0.479495
chr1:167600000-167700000	0.0119954	0.00856047	0.899251	0.342982
chr1:167700000-167800000	0.000416996	-0.00122768	0.0811963	0.775683
chr1:167800000-167900000	-0.00632182	-0.00637491	0.191876	0.66136
chr1:167900000-168000000	-0.00848607	-0.00995879	0.213727	0.643862
chr1:168000000-168100000	-0.0121973	-0.0125023	0.324419	0.568964
chr1:168100000-168200000	-0.00251708	-0.000221773	1.32521	0.249659
chr1:168200000-168300000	0.00793148	0.0119859	3.1964	0.0738004
chr1:168300000-168400000	0.0128732	0.0167156	3.04901	0.0807862
chr1:168400000-168500000	0.0157626	0.0171625	0.912396	0.339479
chr1:168500000-168600000	-0.00743476	-0.00252025	4.396	0.0360232
chr1:168600000-168700000	-0.010822	-0.0107141	0.353933	0.551895
chr1:168700000-168800000	-0.0148035	-0.0167165	0.546709	0.459666
chr1:168800000-168900000	-0.0166033	-0.0188731	0.749059	0.386774
chr1:168900000-169000000	-0.0173281	-0.0205664	1.26658	0.26041
chr1:169000000-169100000	-0.0166119	-0.0186625	0.674254	0.411572
chr1:169100000-169200000	-0.0158696	-0.0177334	0.583374	0.444993
chr1:169200000-169300000	-0.016581	-0.016789	0.526384	0.468131
chr1:169300000-169400000	-0.0127941	-0.0121618	0.586512	0.443771
chr1:169400000-169500000	0.00212898	0.0014632	0.00772698	0.929954
chr1:169500000-169600000	0.0171418	0.017383	0.434824	0.509631
chr1:169600000-169700000	-9.89056e-05	0.00443829	3.77545	0.0520099
chr1:169700000-169800000	-0.00723479	-0.00250109	4.12926	0.0421477
chr1:169800000-169900000	-0.00303021	0.00142848	3.68403	0.0549359
chr1:169900000-170000000	0.0217124	0.0221911	0.709889	0.399481
chr1:170000000-170100000	0.0130225	0.0186442	5.63598	0.0175955
chr1:170100000-170200000	0.0296908	0.0300229	1.12254	0.289372
chr1:170200000-170300000	0.0315981	0.0313651	1.10273	0.293668
chr1:170300000-170400000	0.0260054	0.0301405	4.02972	0.0447054
chr1:170400000-170500000	0.0246623	0.0292559	4.57528	0.0324365
chr1:170500000-170600000	0.0289794	0.0317675	2.68814	0.101098
chr1:170600000-170700000	0.0314845	0.031518	1.15713	0.282061
chr1:170700000-170800000	0.0326747	0.0317728	1.1041	0.293368
chr1:170800000-170900000	0.0335986	0.0315134	1.31505	0.251483
chr1:170900000-171000000	0.0334036	0.0301064	1.81653	0.177727
chr1:171000000-171100000	0.0321834	0.0286462	1.87563	0.170832
chr1:171100000-171200000	0.0338977	0.0301713	2.12585	0.144833
chr1:171200000-171300000	0.0331715	0.029469	2.05604	0.151604
chr1:171300000-171400000	0.0323382	0.0296715	1.42337	0.23285
chr1:171400000-171500000	0.0331771	0.0298205	1.83488	0.175553
chr1:171500000-171600000	0.0340595	0.0307542	1.87008	0.171465
chr1:171600000-171700000	0.0344641	0.0311749	1.89138	0.169047
chr1:171700000-171800000	0.0326867	0.0301924	1.37984	0.240128
chr1:171800000-171900000	0.0335596	0.0308354	1.53728	0.215023
chr1:171900000-172000000	0.0334283	0.031154	1.35801	0.243882
chr1:172000000-172100000	0.0339027	0.0322186	1.25025	0.263505
chr1:172100000-172200000	0.0337509	0.0319532	1.25935	0.261774
chr1:172200000-172300000	0.0350258	0.0328394	1.45381	0.227918
chr1:172300000-172400000	0.0328775	0.0318444	1.11733	0.290493
chr1:172400000-172500000	0.0297126	0.0311506	1.66043	0.197546
chr1:172500000-172600000	0.0316507	0.0313773	1.09863	0.294568
chr1:172600000-172700000	0.0247071	0.0277523	2.67296	0.102066
chr1:172700000-172800000	0.00657732	0.0120462	5.22869	0.0222172
chr1:172800000-172900000	-0.000364386	0.00386775	3.36474	0.066606
chr1:172900000-173000000	-0.00711584	-0.0014587	5.55694	0.0184076
chr1:173000000-173100000	-0.00631566	-0.00275659	2.60755	0.106356
chr1:173100000-173200000	-0.00687526	-0.0019708	4.37041	0.0365681
chr1:173200000-173300000	-0.00173199	0.00361788	4.99272	0.0254541
chr1:173300000-173400000	0.0170458	0.0205049	2.7433	0.0976626
chr1:173400000-173500000	0.0238299	0.0242887	0.810573	0.367951
chr1:173500000-173600000	0.0189529	0.0143925	1.971	0.160342
chr1:173600000-173700000	0.0228879	0.0163698	4.41438	0.0356373
chr1:173700000-173800000	0.0191594	0.0172298	0.445568	0.504447
chr1:173800000-173900000	0.0217615	0.0201791	0.48756	0.485018
chr1:173900000-174000000	0.0208933	0.0205924	0.459048	0.498069
chr1:174000000-174100000	0.0214704	0.0206795	0.431706	0.511153
chr1:174100000-174200000	0.0147438	0.0152217	0.433283	0.510382
chr1:174200000-174300000	0.00632311	0.00687842	0.290046	0.590191
chr1:174300000-174400000	0.00594589	0.00514085	0.0124389	0.911196
chr1:174400000-174500000	0.00775334	0.0047209	0.599239	0.438869
chr1:174500000-174600000	0.00363073	-0.000170318	1.0749	0.299841
chr1:174600000-174700000	0.00305317	-0.00534198	7.1845	0.00735359
chr1:174700000-174800000	-0.0096542	-0.013563	1.39833	0.237003
chr1:174800000-174900000	-0.0125336	-0.0155892	0.931429	0.334492
chr1:174900000-175000000	-0.0122286	-0.0169526	2.22192	0.136064
chr1:175000000-175100000	-0.0108175	-0.0162222	2.89995	0.0885823
chr1:175100000-175200000	-0.0117487	-0.0164554	2.18485	0.139374
chr1:175200000-175300000	-0.0127113	-0.0165994	1.50031	0.220623
chr1:175300000-175400000	-0.00968328	-0.0128189	0.870319	0.350867
chr1:175400000-175500000	0.00597531	-0.00110209	4.87223	0.0272921
chr1:175500000-175600000	0.00988223	0.00756136	0.307368	0.5793
chr1:175600000-175700000	0.0253137	0.0238866	0.647553	0.420989
chr1:175700000-175800000	0.00598875	0.00533188	0.0196475	0.888526
chr1:175800000-175900000	0.0136861	0.010767	0.641917	0.423017
chr1:175900000-176000000	0.00553196	0.00322119	0.258834	0.610922
chr1:176000000-176100000	-0.00684672	-0.00582109	0.575285	0.448166
chr1:176100000-176200000	-0.00866029	-0.0100306	0.203957	0.651546
chr1:176200000-176300000	-0.00885185	-0.0103568	0.229892	0.631604
chr1:176300000-176400000	-0.0129384	-0.0144453	0.374943	0.540322
chr1:176400000-176500000	-0.0123853	-0.0142488	0.430353	0.511816
chr1:176500000-176600000	-0.0102873	-0.01146	0.233983	0.628586
chr1:176600000-176700000	0.00069487	0.00235116	0.836214	0.360482
chr1:176700000-176800000	0.0278362	0.0267035	0.774383	0.378865
chr1:176800000-176900000	0.0279182	0.0280366	0.938364	0.332699
chr1:176900000-177000000	0.0270974	0.0272942	0.910269	0.340043
chr1:177000000-177100000	0.0266655	0.0256254	0.701418	0.402308
chr1:177100000-177200000	0.0262807	0.0263289	0.818266	0.365688
chr1:177200000-177300000	0.0285436	0.0270227	0.850702	0.356354
chr1:177300000-177400000	0.0278654	0.0252474	1.10749	0.292628
chr1:177400000-177500000	0.0319559	0.0300538	1.14892	0.283775
chr1:177500000-177600000	0.0291637	0.0268576	1.07221	0.300448
chr1:177600000-177700000	0.0266455	0.0246294	0.832503	0.36155
chr1:177700000-177800000	0.0274958	0.0280302	1.05313	0.304787
chr1:177800000-177900000	0.0180876	0.0191836	0.827367	0.363035
chr1:177900000-178000000	0.0206076	0.0198492	0.394235	0.530082
chr1:178000000-178100000	0.00836733	0.0104947	1.22588	0.268211
chr1:178100000-178200000	0.0227779	0.0230089	0.67814	0.410228
chr1:178200000-178300000	0.0242871	0.0266803	2.03017	0.154203
chr1:178300000-178400000	0.0323796	0.0309707	1.09955	0.294366
chr1:178400000-178500000	0.0291593	0.0297478	1.18299	0.276749
chr1:178500000-178600000	0.0198777	0.0214003	1.15165	0.283205
chr1:178600000-178700000	0.00951515	0.0172182	9.57965	0.00196746
chr1:178700000-178800000	0.00602801	0.0112729	4.86119	0.0274673
chr1:178800000-178900000	0.00806671	0.0145465	7.03813	0.00797923
chr1:178900000-179000000	0.0129637	0.0193268	6.94915	0.0083859
chr1:179000000-179100000	0.0165846	0.0230731	7.32085	0.0068159
chr1:179100000-179200000	0.0168361	0.0211	3.72704	0.0535383
chr1:179200000-179300000	0.0165682	0.0200583	2.75963	0.0966706
chr1:179300000-179400000	0.0186862	0.0217965	2.43278	0.118822
chr1:179400000-179500000	0.0262997	0.0270515	1.07081	0.300764
chr1:179500000-179600000	0.03428	0.0326586	1.26934	0.25989
chr1:179600000-179700000	0.0329539	0.0311295	1.20485	0.272354
chr1:179700000-179800000	0.033124	0.0314105	1.19641	0.27404
chr1:179800000-179900000	0.0334891	0.0321092	1.17945	0.277468
chr1:179900000-180000000	0.0295905	0.0263975	1.49434	0.221544
chr1:180000000-180100000	0.0282591	0.0255283	1.17964	0.277429
chr1:180100000-180200000	0.0331311	0.0319451	1.13966	0.285724
chr1:180200000-180300000	0.0336129	0.0322016	1.19184	0.274959
chr1:180300000-180400000	0.0328931	0.0303278	1.42223	0.233037
chr1:180400000-180500000	0.0335309	0.0313593	1.33428	0.248046
chr1:180500000-180600000	0.0339935	0.0312794	1.56555	0.210854
chr1:180600000-180700000	0.0340935	0.0310346	1.73696	0.187524
chr1:180700000-180800000	0.0322125	0.0304343	1.1414	0.285356
chr1:180800000-180900000	0.0316182	0.0296778	1.13375	0.286976
chr1:180900000-181000000	0.0336369	0.0311578	1.44436	0.229435
chr1:181000000-181100000	0.0327395	0.0306945	1.24047	0.265381
chr1:181100000-181200000	0.0332159	0.0303278	1.58646	0.207833
chr1:181200000-181300000	0.0344628	0.031363	1.78649	0.181355
chr1:181300000-181400000	0.0338198	0.0314012	1.43619	0.230757
chr1:181400000-181500000	0.0299298	0.0282943	0.957559	0.327803
chr1:181500000-181600000	0.0304301	0.0289306	0.971993	0.324184
chr1:181600000-181700000	0.0276362	0.0263574	0.769629	0.380332
chr1:181700000-181800000	0.0292482	0.0282805	0.862705	0.352983
chr1:181800000-181900000	0.0338402	0.0315705	1.38757	0.238815
chr1:181900000-182000000	0.0322442	0.0286498	1.91713	0.166174
chr1:182000000-182100000	0.0322345	0.0297983	1.32573	0.249567
chr1:182100000-182200000	0.0327404	0.0305067	1.29438	0.255243
chr1:182200000-182300000	0.0322308	0.0306661	1.10724	0.292684
chr1:182300000-182400000	0.0342236	0.0324057	1.29967	0.254273
chr1:182400000-182500000	0.0352187	0.0325092	1.6583	0.197833
chr1:182500000-182600000	0.0322274	0.0312312	1.06933	0.301096
chr1:182600000-182700000	0.024173	0.0242548	0.707745	0.400193
chr1:182700000-182800000	0.024582	0.0246722	0.732409	0.392103
chr1:182800000-182900000	0.0253239	0.0263046	1.12218	0.28945
chr1:182900000-183000000	0.0318514	0.0305991	1.04884	0.305775
chr1:183000000-183100000	0.026264	0.0264094	0.844467	0.358122
chr1:183100000-183200000	0.0301096	0.0304672	1.16016	0.281433
chr1:183200000-183300000	0.0334836	0.0321014	1.17925	0.277509
chr1:183300000-183400000	0.0339397	0.0328109	1.19942	0.273437
chr1:183400000-183500000	0.0267817	0.0263982	0.756534	0.384415
chr1:183500000-183600000	0.0182281	0.0196935	1.04505	0.306651
chr1:183600000-183700000	0.0183318	0.0183181	0.40997	0.521985
chr1:183700000-183800000	0.0151194	0.0150369	0.280495	0.596377
chr1:183800000-183900000	0.0151698	0.0172066	1.32724	0.249298
chr1:183900000-184000000	0.0262025	0.0230577	1.26435	0.260829
chr1:184000000-184100000	0.0312993	0.0295992	1.06204	0.302751
chr1:184100000-184200000	0.0189381	0.019915	0.801259	0.370717
chr1:184200000-184300000	0.020556	0.0224232	1.41786	0.233757
chr1:184300000-184400000	0.021531	0.0236012	1.6178	0.203399
chr1:184400000-184500000	0.0298111	0.0298825	1.04984	0.305545
chr1:184500000-184600000	0.0280188	0.0298037	1.77853	0.18233
chr1:184600000-184700000	0.0301322	0.0295274	0.942815	0.331555
chr1:184700000-184800000	0.0315251	0.0305706	1.01903	0.312748
chr1:184800000-184900000	0.0324743	0.0314258	1.08747	0.297032
chr1:184900000-185000000	0.0183445	0.0221958	3.26056	0.0709649
chr1:185000000-185100000	0.0120436	0.0166622	4.05134	0.0441364
chr1:185100000-185200000	0.0230419	0.0255669	2.07736	0.149498
chr1:185200000-185300000	0.0319795	0.0308889	1.05183	0.305086
chr1:185300000-185400000	0.0317885	0.030318	1.0634	0.302442
chr1:185400000-185500000	0.0191094	0.0185765	0.349211	0.55456
chr1:185500000-185600000	0.00256863	0.00021631	0.270598	0.602931
chr1:185600000-185700000	-0.00628172	-0.00782752	0.167235	0.682581
chr1:185700000-185800000	-0.011898	-0.0149753	0.918157	0.337959
chr1:185800000-185900000	-0.0150923	-0.0176185	0.778722	0.377532
chr1:185900000-186000000	-0.0142095	-0.0189478	2.32461	0.127342
chr1:186000000-186100000	-0.0118631	-0.0187781	4.9983	0.0253722
chr1:186100000-186200000	-0.00450749	-0.0130498	7.60118	0.00583301
chr1:186200000-186300000	-0.0114721	-0.0160188	2.01862	0.15538
chr1:186300000-186400000	-0.0130076	-0.0145574	0.385379	0.534738
chr1:186400000-186500000	-0.00415458	-0.00685092	0.490136	0.483866
chr1:186500000-186600000	0.00015022	-0.000598508	0.0125383	0.910844
chr1:186600000-186700000	0.00192552	0.000242353	0.0807145	0.776331
chr1:186700000-186800000	0.018919	0.015327	1.19931	0.27346
chr1:186800000-186900000	-0.00332787	-0.00717715	1.18214	0.27692
chr1:186900000-187000000	-0.0117602	-0.0137432	0.439269	0.507475
chr1:187000000-187100000	-0.00827071	-0.0102655	0.325053	0.568587
chr1:187100000-187200000	0.00124461	0.00131838	0.1233	0.725483
chr1:187200000-187300000	0.0193705	0.0190842	0.395195	0.529581
chr1:187300000-187400000	0.0143467	0.0111854	0.788377	0.374591
chr1:187400000-187500000	-0.00473188	-0.00562217	0.074517	0.78487
chr1:187500000-187600000	-0.00892482	-0.0103681	0.222272	0.637314
chr1:187600000-187700000	-0.00841132	-0.0112322	0.657803	0.417337
chr1:187700000-187800000	-0.0127922	-0.0144944	0.407516	0.523233
chr1:187800000-187900000	-0.0117269	-0.0136973	0.434345	0.509865
chr1:187900000-188000000	-0.00908337	-0.0112903	0.417595	0.518139
chr1:188000000-188100000	-0.0087919	-0.0101026	0.200419	0.654383
chr1:188100000-188200000	-0.0110191	-0.012503	0.297913	0.585194
chr1:188200000-188300000	-0.0120255	-0.0149983	0.864721	0.352421
chr1:188300000-188400000	-0.0111185	-0.0131263	0.422672	0.515607
chr1:188400000-188500000	-0.0119448	-0.0135328	0.350613	0.553766
chr1:188500000-188600000	-0.0119472	-0.0153121	1.09541	0.295275
chr1:188600000-188700000	-0.0116676	-0.0159529	1.78734	0.18125
chr1:188700000-188800000	-0.0128598	-0.0169367	1.65867	0.197783
chr1:188800000-188900000	-0.0119535	-0.0132402	0.304771	0.580907
chr1:188900000-189000000	0.00867278	0.00619444	0.349577	0.554352
chr1:189000000-189100000	0.0167154	0.0137578	0.747605	0.387235
chr1:189100000-189200000	-0.00534807	-0.005486	0.154527	0.694246
chr1:189200000-189300000	-0.00990916	-0.011682	0.317622	0.57304
chr1:189300000-189400000	-0.011201	-0.0134121	0.491635	0.483199
chr1:189400000-189500000	-0.0117256	-0.0137271	0.443412	0.50548
chr1:189500000-189600000	-0.00387091	-0.00550366	0.132862	0.715483
chr1:189600000-189700000	0.0232704	0.0211749	0.672466	0.412193
chr1:189700000-189800000	0.0217913	0.0195783	0.637258	0.424706
chr1:189800000-189900000	0.0184167	0.0167493	0.361009	0.547947
chr1:189900000-190000000	0.0165596	0.0135548	0.767079	0.381122
chr1:190000000-190100000	-0.00156421	-0.00225842	0.030346	0.861707
chr1:190100000-190200000	-0.00330362	-0.00647887	0.726792	0.393925
chr1:190200000-190300000	-0.011502	-0.0131072	0.33731	0.561386
chr1:190300000-190400000	-0.0111331	-0.0122219	0.257039	0.612162
chr1:190400000-190500000	-0.0069151	-0.00864909	0.220468	0.638684
chr1:190500000-190600000	-0.00482291	-0.00534863	0.0911768	0.762686
chr1:190600000-190700000	0.00131795	0.00366132	1.34329	0.246455
chr1:190700000-190800000	0.0151474	0.0177209	1.77347	0.182954
chr1:190800000-190900000	0.0283789	0.0296164	1.44986	0.22855
chr1:190900000-191000000	0.0334115	0.0322579	1.15966	0.281535
chr1:191000000-191100000	0.0330891	0.0316398	1.15621	0.282254
chr1:191100000-191200000	0.0339932	0.0316935	1.40883	0.23525
chr1:191200000-191300000	0.0330851	0.0314733	1.17692	0.277984
chr1:191300000-191400000	0.0319054	0.0299464	1.15856	0.281765
chr1:191400000-191500000	0.0339505	0.031509	1.45427	0.227843
chr1:191500000-191600000	0.0343159	0.0310701	1.85533	0.173164
chr1:191600000-191700000	0.0327843	0.0315789	1.11458	0.291089
chr1:191700000-191800000	0.0332216	0.0319577	1.15045	0.283456
chr1:191800000-191900000	0.0328138	0.0316891	1.11386	0.291244
chr1:191900000-192000000	0.0335576	0.0320943	1.1931	0.274706
chr1:192000000-192100000	0.0292222	0.028844	0.911683	0.339668
chr1:192100000-192200000	0.0300405	0.029204	0.919265	0.337668
chr1:192200000-192300000	0.0137319	0.0161886	1.6242	0.202507
chr1:192300000-192400000	0.00843204	0.010986	1.58313	0.208311
chr1:192400000-192500000	0.00532057	0.00886012	2.53888	0.111073
chr1:192500000-192600000	0.00576439	0.00883484	2.03783	0.153428
chr1:192600000-192700000	0.0125118	0.0123246	0.185926	0.666329
chr1:192700000-192800000	0.0274602	0.0250855	0.990172	0.3197
chr1:192800000-192900000	0.0226044	0.0173781	2.78579	0.0951038
chr1:192900000-193000000	0.0133602	0.00977448	1.02776	0.310686
chr1:193000000-193100000	0.020225	0.0174924	0.768267	0.380754
chr1:193100000-193200000	0.0335087	0.031434	1.30546	0.253219
chr1:193200000-193300000	0.0331286	0.0307801	1.36013	0.243516
chr1:193300000-193400000	0.0316182	0.029568	1.16117	0.281223
chr1:193400000-193500000	0.0209988	0.0199043	0.407595	0.523193
chr1:193500000-193600000	0.0143981	0.0116778	0.564868	0.452306
chr1:193600000-193700000	0.0107274	0.00691976	1.13248	0.287248
chr1:193700000-193800000	0.00160426	-0.00240141	1.2405	0.265374
chr1:193800000-193900000	-0.00338171	-0.00960954	3.71729	0.0538518
chr1:193900000-194000000	-0.00475852	-0.0100549	2.58325	0.107999
chr1:194000000-194100000	-0.00415196	-0.0124	7.02519	0.00803711
chr1:194100000-194200000	-0.00669888	-0.0121305	2.79046	0.0948269
chr1:194200000-194300000	-0.00596699	-0.0119724	3.48262	0.0620164
chr1:194300000-194400000	-0.0100407	-0.0141428	1.56821	0.210467
chr1:194400000-194500000	-0.00858664	-0.0131021	1.88394	0.169887
chr1:194500000-194600000	-0.00383039	-0.00844272	1.84763	0.174059
chr1:194600000-194700000	0.00761157	0.00221434	2.59144	0.107443
chr1:194700000-194800000	0.00812169	0.00545649	0.421915	0.515983
chr1:194800000-194900000	0.0178774	0.0164129	0.309631	0.577906
chr1:194900000-195000000	0.024326	0.0233266	0.569507	0.450455
chr1:195000000-195100000	0.0240523	0.022385	0.614062	0.433263
chr1:195100000-195200000	0.0253428	0.0204346	2.58569	0.107833
chr1:195200000-195300000	0.0103371	0.00486909	2.70085	0.100295
chr1:195300000-195400000	0.00336965	0.0027183	0.00820211	0.927838
chr2:3000000-3100000	-0.0101806	-0.0127602	0.601341	0.438067
chr2:3100000-3200000	-0.00266	-0.00520717	0.396767	0.528764
chr2:3200000-3300000	0.00640969	0.0050685	0.0379738	0.845496
chr2:3300000-3400000	0.0144296	0.0146422	0.335965	0.562167
chr2:3400000-3500000	0.0201738	0.0216857	1.15826	0.281827
chr2:3500000-3600000	0.0195979	0.022387	2.15155	0.142426
chr2:3600000-3700000	0.0221056	0.023189	1.00149	0.31695
chr2:3700000-3800000	0.023791	0.0235424	0.61094	0.434434
chr2:3800000-3900000	0.00969501	0.00978398	0.188576	0.664104
chr2:3900000-4000000	0.000297911	0.00346947	2.11786	0.14559
chr2:4000000-4100000	-0.00360557	-0.00316519	0.274847	0.600099
chr2:4100000-4200000	-0.00438472	-0.00293358	0.756711	0.38436
chr2:4200000-4300000	-0.000712531	0.00101042	0.886846	0.346334
chr2:4300000-4400000	0.003492	0.00412365	0.301241	0.583105
chr2:4400000-4500000	0.00680086	0.00995135	2.13321	0.144139
chr2:4500000-4600000	0.0172586	0.0205904	2.61001	0.106191
chr2:4600000-4700000	0.0134744	0.0159737	1.65379	0.198444
chr2:4700000-4800000	0.00524954	0.00776836	1.50971	0.219183
chr2:4800000-4900000	0.0115495	0.0146461	2.17138	0.1406
chr2:4900000-5000000	0.016588	0.0199744	2.6439	0.103948
chr2:5000000-5100000	0.0168509	0.0191597	1.60518	0.205171
chr2:5100000-5200000	0.00724517	0.00791412	0.344724	0.557115
chr2:5200000-5300000	0.00654132	0.00594693	0.0289536	0.864886
chr2:5300000-5400000	0.0129145	0.0137711	0.53673	0.463791
chr2:5400000-5500000	0.0175961	0.0177894	0.437298	0.508429
chr2:5500000-5600000	0.0196782	0.0180096	0.410986	0.521469
chr2:5600000-5700000	0.0217338	0.0218097	0.581606	0.445684
chr2:5700000-5800000	0.0230825	0.0239807	0.957933	0.327708
chr2:5800000-5900000	0.0240176	0.0254602	1.30842	0.252681
chr2:5900000-6000000	0.0224071	0.0242098	1.46261	0.226516
chr2:6000000-6100000	0.0191943	0.0216242	1.80482	0.179131
chr2:6100000-6200000	0.0181245	0.0201576	1.43472	0.230996
chr2:6200000-6300000	0.0190144	0.0208551	1.32928	0.248934
chr2:6300000-6400000	0.0203143	0.0219956	1.27599	0.258645
chr2:6400000-6500000	0.0156828	0.0177091	1.33683	0.247595
chr2:6500000-6600000	0.0181751	0.019699	1.07967	0.298771
chr2:6600000-6700000	0.0204109	0.020365	0.489524	0.48414
chr2:6700000-6800000	0.0184868	0.0185512	0.435898	0.509109
chr2:6800000-6900000	0.00912775	0.00730508	0.150113	0.698427
chr2:6900000-7000000	-0.00213986	-0.00142712	0.356824	0.550275
chr2:7000000-7100000	-0.00374201	-0.004433	0.0607763	0.805273
chr2:7100000-7200000	-0.00315026	-0.00936453	3.69379	0.0546153
chr2:7200000-7300000	-0.00927545	-0.0143298	2.44965	0.117551
chr2:7300000-7400000	-0.0136043	-0.0166347	0.962672	0.326514
chr2:7400000-7500000	-0.0152591	-0.0184439	1.12881	0.288029
chr2:7500000-7600000	-0.0162066	-0.0206122	2.10452	0.146864
chr2:7600000-7700000	-0.01657	-0.0218887	3.06788	0.0798536
chr2:7700000-7800000	-0.0154433	-0.0227999	5.88351	0.0152833
chr2:7800000-7900000	-0.0181423	-0.0238942	3.67888	0.055106
chr2:7900000-8000000	-0.018729	-0.0232231	2.32558	0.127263
chr2:8000000-8100000	-0.0177372	-0.0234568	3.61478	0.0572684
chr2:8100000-8200000	-0.0180813	-0.0230301	2.74309	0.0976759
chr2:8200000-8300000	-0.0182437	-0.0243468	4.14426	0.041776
chr2:8300000-8400000	-0.0181039	-0.0232063	2.9099	0.0880376
chr2:8400000-8500000	-0.0179298	-0.022868	2.7232	0.0988993
chr2:8500000-8600000	-0.0158005	-0.0202409	2.11583	0.145783
chr2:8600000-8700000	-0.00284836	-0.0106574	6.19064	0.0128428
chr2:8700000-8800000	-0.00721001	-0.0114469	1.59042	0.207267
chr2:8800000-8900000	-0.0114659	-0.016594	2.61287	0.106
chr2:8900000-9000000	-0.0143799	-0.0178106	1.24343	0.264811
chr2:9000000-9100000	-0.0145918	-0.0162368	0.471848	0.492138
chr2:9100000-9200000	-0.014673	-0.0153144	0.394256	0.530071
chr2:9200000-9300000	-0.0139503	-0.0136088	0.534075	0.464899
chr2:9300000-9400000	-0.0107781	-0.0111146	0.269646	0.603569
chr2:9400000-9500000	-0.0108992	-0.00878832	1.35665	0.244118
chr2:9500000-9600000	-0.00515923	-0.00599718	0.0830316	0.77323
chr2:9600000-9700000	-0.00203334	-0.00181041	0.186865	0.665538
chr2:9700000-9800000	-0.0015138	0.000655853	1.21596	0.270155
chr2:9800000-9900000	0.0101381	0.00827482	0.175422	0.675337
chr2:9900000-10000000	0.0132823	0.0137829	0.399072	0.527569
chr2:10000000-10100000	0.0161773	0.0169421	0.595838	0.44017
chr2:10100000-10200000	0.0148991	0.0134975	0.203636	0.651802
chr2:10200000-10300000	0.00995305	0.0098804	0.154521	0.694252
chr2:10300000-10400000	0.0134277	0.0100654	0.884651	0.346931
chr2:10400000-10500000	0.00173866	-0.00249335	1.42628	0.232372
[truncated: 21,983 more rows]

## Sheet: Fig. 1d
H3K27ac					H3K27me3
Index	Group	RPKM(Old-Young)	Bin		Index	Group	RPKM(Old-Young)	Bin
0	AtoB	-0.00637954	chr10|100700000|100800000		0	AtoB	0.0556154	chr10|100700000|100800000
1	AtoB	-0.152237	chr10|119400000|119500000		1	AtoB	-0.252613	chr10|119400000|119500000
2	AtoB	-0.149673	chr10|45800000|45900000		2	AtoB	0.0321074	chr10|45800000|45900000
3	AtoB	-0.00819791	chr10|79000000|79100000		3	AtoB	-0.0271881	chr10|79000000|79100000
4	AtoB	0.0144563	chr10|82100000|82200000		4	AtoB	-0.0996438	chr10|82100000|82200000
5	AtoB	0.0426686	chr10|82200000|82300000		5	AtoB	-0.0573898	chr10|82200000|82300000
6	AtoB	0.00841865	chr10|82300000|82400000		6	AtoB	-0.029349	chr10|82300000|82400000
7	AtoB	-0.021351	chr10|87000000|87100000		7	AtoB	-0.0945876	chr10|87000000|87100000
8	AtoB	-0.327929	chr11|114100000|114200000		8	AtoB	-0.151481	chr11|114100000|114200000
9	AtoB	-0.469597	chr11|44600000|44700000		9	AtoB	0.112955	chr11|44600000|44700000
10	AtoB	-0.276636	chr11|44700000|44800000		10	AtoB	0.0846669	chr11|44700000|44800000
11	AtoB	-0.826967	chr11|44800000|44900000		11	AtoB	0.0848602	chr11|44800000|44900000
12	AtoB	-1.3031	chr11|44900000|45000000		12	AtoB	0.0671708	chr11|44900000|45000000
13	AtoB	-0.0958418	chr11|45000000|45100000		13	AtoB	-0.238733	chr11|45000000|45100000
14	AtoB	-0.0443876	chr11|82300000|82400000		14	AtoB	-0.369695	chr11|82300000|82400000
15	AtoB	0.038406	chr12|113800000|113900000		15	AtoB	-0.26851	chr12|113800000|113900000
16	AtoB	-0.679777	chr12|114100000|114200000		16	AtoB	0.110636	chr12|114100000|114200000
17	AtoB	0.0249255	chr12|119400000|119500000		17	AtoB	-0.0469074	chr12|119400000|119500000
18	AtoB	0.0265778	chr12|119900000|120000000		18	AtoB	-0.20904	chr12|119900000|120000000
19	AtoB	0.0166749	chr12|36400000|36500000		19	AtoB	0.0163716	chr12|36400000|36500000
20	AtoB	-0.108201	chr12|36900000|37000000		20	AtoB	0.0357055	chr12|36900000|37000000
21	AtoB	-0.0225367	chr12|38700000|38800000		21	AtoB	0.0488056	chr12|38700000|38800000
22	AtoB	-0.0508317	chr12|38900000|39000000		22	AtoB	0.0352539	chr12|38900000|39000000
23	AtoB	-0.137552	chr12|41800000|41900000		23	AtoB	0.0303075	chr12|41800000|41900000
24	AtoB	0.0619255	chr12|57500000|57600000		24	AtoB	-0.586536	chr12|57500000|57600000
25	AtoB	0.0309239	chr12|89300000|89400000		25	AtoB	-0.0208459	chr12|89300000|89400000
26	AtoB	-0.228958	chr12|92800000|92900000		26	AtoB	0.0187258	chr12|92800000|92900000
27	AtoB	-0.00859226	chr12|92900000|93000000		27	AtoB	0.0383173	chr12|92900000|93000000
28	AtoB	0.0598312	chr13|103300000|103400000		28	AtoB	-0.248822	chr13|103300000|103400000
29	AtoB	0.0550325	chr13|103400000|103500000		29	AtoB	-0.0806728	chr13|103400000|103500000
30	AtoB	0.0494015	chr13|103500000|103600000		30	AtoB	-0.0556859	chr13|103500000|103600000
31	AtoB	0.0305973	chr13|12000000|12100000		31	AtoB	-0.0368327	chr13|12000000|12100000
32	AtoB	-0.234256	chr13|33100000|33200000		32	AtoB	-0.0248712	chr13|33100000|33200000
33	AtoB	0.0407299	chr13|60900000|61000000		33	AtoB	0.00723034	chr13|60900000|61000000
34	AtoB	0.00250471	chr13|68500000|68600000		34	AtoB	0.034803	chr13|68500000|68600000
35	AtoB	0.0164668	chr13|82700000|82800000		35	AtoB	0.0178421	chr13|82700000|82800000
36	AtoB	0.0380566	chr13|82800000|82900000		36	AtoB	0.0453331	chr13|82800000|82900000
37	AtoB	0.0488645	chr13|83700000|83800000		37	AtoB	-0.778037	chr13|83700000|83800000
38	AtoB	-0.136081	chr13|85500000|85600000		38	AtoB	-0.011814	chr13|85500000|85600000
39	AtoB	0.024074	chr14|100200000|100300000		39	AtoB	-0.108359	chr14|100200000|100300000
40	AtoB	0.0204997	chr14|102100000|102200000		40	AtoB	-0.0249856	chr14|102100000|102200000
41	AtoB	0.0264019	chr14|10600000|10700000		41	AtoB	0.0159278	chr14|10600000|10700000
42	AtoB	0.0340358	chr14|115300000|115400000		42	AtoB	0.0356121	chr14|115300000|115400000
43	AtoB	0.0471302	chr14|15100000|15200000		43	AtoB	0.0187487	chr14|15100000|15200000
44	AtoB	-0.122323	chr14|15700000|15800000		44	AtoB	0.0439601	chr14|15700000|15800000
45	AtoB	0.0191468	chr14|16000000|16100000		45	AtoB	-0.0145236	chr14|16000000|16100000
46	AtoB	0.0710716	chr14|68700000|68800000		46	AtoB	-0.0805162	chr14|68700000|68800000
47	AtoB	0.0452617	chr14|68800000|68900000		47	AtoB	-0.00995365	chr14|68800000|68900000
48	AtoB	-0.0856225	chr14|97500000|97600000		48	AtoB	0.0352712	chr14|97500000|97600000
49	AtoB	0.0409946	chr15|103900000|104000000		49	AtoB	-0.02763	chr15|103900000|104000000
50	AtoB	-0.0684957	chr15|34700000|34800000		50	AtoB	-0.0682259	chr15|34700000|34800000
51	AtoB	0.0447135	chr15|34800000|34900000		51	AtoB	-0.081718	chr15|34800000|34900000
52	AtoB	0.221484	chr15|60100000|60200000		52	AtoB	-0.139776	chr15|60100000|60200000
53	AtoB	0.0626078	chr15|9300000|9400000		53	AtoB	-0.0733373	chr15|9300000|9400000
54	AtoB	-0.186839	chr16|19100000|19200000		54	AtoB	-0.154506	chr16|19100000|19200000
55	AtoB	0.0605845	chr16|19200000|19300000		55	AtoB	-0.187932	chr16|19200000|19300000
56	AtoB	0.0653488	chr16|28500000|28600000		56	AtoB	-0.0959453	chr16|28500000|28600000
57	AtoB	0.043746	chr16|28800000|28900000		57	AtoB	-0.0169463	chr16|28800000|28900000
58	AtoB	0.0451439	chr16|28900000|29000000		58	AtoB	-0.145149	chr16|28900000|29000000
59	AtoB	0.02806	chr16|42100000|42200000		59	AtoB	-0.0531689	chr16|42100000|42200000
60	AtoB	0.0293722	chr16|49200000|49300000		60	AtoB	0.0283775	chr16|49200000|49300000
61	AtoB	-0.262762	chr17|4400000|4500000		61	AtoB	0.0388818	chr17|4400000|4500000
62	AtoB	-0.018373	chr17|49100000|49200000		62	AtoB	-0.0204899	chr17|49100000|49200000
63	AtoB	-0.040255	chr17|51500000|51600000		63	AtoB	0.0729635	chr17|51500000|51600000
64	AtoB	-0.0617495	chr17|51600000|51700000		64	AtoB	0.062926	chr17|51600000|51700000
65	AtoB	-0.266914	chr17|51900000|52000000		65	AtoB	0.0477683	chr17|51900000|52000000
66	AtoB	0.0335554	chr17|52100000|52200000		66	AtoB	0.0427312	chr17|52100000|52200000
67	AtoB	-0.0298452	chr17|52200000|52300000		67	AtoB	0.0596771	chr17|52200000|52300000
68	AtoB	-0.138017	chr17|62800000|62900000		68	AtoB	-0.14643	chr17|62800000|62900000
69	AtoB	0.0557122	chr18|15500000|15600000		69	AtoB	-0.0700855	chr18|15500000|15600000
70	AtoB	-0.193252	chr18|21600000|21700000		70	AtoB	-0.166633	chr18|21600000|21700000
71	AtoB	-0.0161818	chr18|21700000|21800000		71	AtoB	-0.0446021	chr18|21700000|21800000
72	AtoB	0.0265123	chr18|46000000|46100000		72	AtoB	-0.0104042	chr18|46000000|46100000
73	AtoB	-0.185119	chr18|47100000|47200000		73	AtoB	-0.0380395	chr18|47100000|47200000
74	AtoB	-0.0959143	chr19|27100000|27200000		74	AtoB	0.0525053	chr19|27100000|27200000
75	AtoB	0.0442353	chr19|27200000|27300000		75	AtoB	-0.0956843	chr19|27200000|27300000
76	AtoB	0.00342315	chr19|27300000|27400000		76	AtoB	0.0209534	chr19|27300000|27400000
77	AtoB	0.0451308	chr19|30200000|30300000		77	AtoB	-0.0684094	chr19|30200000|30300000
78	AtoB	-0.0912962	chr19|58800000|58900000		78	AtoB	-0.130365	chr19|58800000|58900000
79	AtoB	0.0539519	chr1|142600000|142700000		79	AtoB	0.000853012	chr1|142600000|142700000
80	AtoB	-0.106755	chr1|174600000|174700000		80	AtoB	0.0192602	chr1|174600000|174700000
81	AtoB	-0.378751	chr1|33200000|33300000		81	AtoB	-0.00703923	chr1|33200000|33300000
82	AtoB	-0.0470941	chr1|94100000|94200000		82	AtoB	0.0349239	chr1|94100000|94200000
83	AtoB	0.0109466	chr1|94300000|94400000		83	AtoB	0.0255117	chr1|94300000|94400000
84	AtoB	0.00122598	chr1|94400000|94500000		84	AtoB	0.0340215	chr1|94400000|94500000
85	AtoB	0.00877953	chr1|94500000|94600000		85	AtoB	0.0244185	chr1|94500000|94600000
86	AtoB	0.0079303	chr1|94700000|94800000		86	AtoB	0.0134449	chr1|94700000|94800000
87	AtoB	-0.00758847	chr1|94800000|94900000		87	AtoB	0.0435981	chr1|94800000|94900000
88	AtoB	-0.499329	chr2|124700000|124800000		88	AtoB	0.0179596	chr2|124700000|124800000
89	AtoB	-0.268813	chr2|169500000|169600000		89	AtoB	0.0173451	chr2|169500000|169600000
90	AtoB	-0.123066	chr2|169600000|169700000		90	AtoB	-0.0417043	chr2|169600000|169700000
91	AtoB	-0.0769823	chr2|169700000|169800000		91	AtoB	0.0531628	chr2|169700000|169800000
92	AtoB	0.0472501	chr3|110100000|110200000		92	AtoB	-0.0854926	chr3|110100000|110200000
93	AtoB	0.0425586	chr3|129100000|129200000		93	AtoB	-0.206319	chr3|129100000|129200000
94	AtoB	0.0251899	chr3|139300000|139400000		94	AtoB	0.0147465	chr3|139300000|139400000
95	AtoB	0.0465945	chr3|141900000|142000000		95	AtoB	0.000608554	chr3|141900000|142000000
96	AtoB	0.0366037	chr3|148000000|148100000		96	AtoB	-0.0232139	chr3|148000000|148100000
97	AtoB	-0.00116287	chr3|149700000|149800000		97	AtoB	0.0231212	chr3|149700000|149800000
98	AtoB	0.0223021	chr3|149800000|149900000		98	AtoB	0.00774081	chr3|149800000|149900000
99	AtoB	0.030631	chr3|151100000|151200000		99	AtoB	0.033848	chr3|151100000|151200000
100	AtoB	0.0268009	chr3|156400000|156500000		100	AtoB	0.0285966	chr3|156400000|156500000
101	AtoB	0.0359426	chr3|159400000|159500000		101	AtoB	0.0470447	chr3|159400000|159500000
102	AtoB	0.0348276	chr3|54000000|54100000		102	AtoB	-0.0486616	chr3|54000000|54100000
103	AtoB	0.0283103	chr3|75100000|75200000		103	AtoB	-0.0260251	chr3|75100000|75200000
104	AtoB	-0.0589668	chr3|80700000|80800000		104	AtoB	0.0223839	chr3|80700000|80800000
105	AtoB	-0.0981905	chr3|80800000|80900000		105	AtoB	0.0150793	chr3|80800000|80900000
106	AtoB	0.0234397	chr3|80900000|81000000		106	AtoB	-0.067933	chr3|80900000|81000000
107	AtoB	-0.00782018	chr3|81500000|81600000		107	AtoB	0.0339257	chr3|81500000|81600000
108	AtoB	0.0106921	chr3|81600000|81700000		108	AtoB	0.0272447	chr3|81600000|81700000
109	AtoB	-0.023091	chr3|81700000|81800000		109	AtoB	0.0526798	chr3|81700000|81800000
110	AtoB	-0.0143897	chr3|82100000|82200000		110	AtoB	0.0425486	chr3|82100000|82200000
111	AtoB	-0.0698539	chr4|111400000|111500000		111	AtoB	0.0162321	chr4|111400000|111500000
112	AtoB	-0.183231	chr4|111800000|111900000		112	AtoB	-0.0258782	chr4|111800000|111900000
113	AtoB	0.00461081	chr4|49100000|49200000		113	AtoB	-0.00483509	chr4|49100000|49200000
114	AtoB	-0.175029	chr4|96500000|96600000		114	AtoB	0.0408902	chr4|96500000|96600000
115	AtoB	0.0165732	chr4|97400000|97500000		115	AtoB	0.0217498	chr4|97400000|97500000
116	AtoB	-0.130231	chr5|131800000|131900000		116	AtoB	0.0301101	chr5|131800000|131900000
117	AtoB	-0.121435	chr5|51500000|51600000		117	AtoB	0.0181554	chr5|51500000|51600000
118	AtoB	-0.107793	chr5|66800000|66900000		118	AtoB	-0.0557958	chr5|66800000|66900000
119	AtoB	0.0245663	chr5|89100000|89200000		119	AtoB	-0.0992401	chr5|89100000|89200000
120	AtoB	-0.188078	chr5|89200000|89300000		120	AtoB	-0.116241	chr5|89200000|89300000
121	AtoB	-0.0658819	chr6|26700000|26800000		121	AtoB	0.0304975	chr6|26700000|26800000
122	AtoB	-0.205352	chr6|43200000|43300000		122	AtoB	-0.0279846	chr6|43200000|43300000
123	AtoB	-0.0571215	chr6|59400000|59500000		123	AtoB	0.0342766	chr6|59400000|59500000
124	AtoB	-0.0442955	chr6|60900000|61000000		124	AtoB	0.0455943	chr6|60900000|61000000
125	AtoB	-0.00212187	chr6|61000000|61100000		125	AtoB	0.0366229	chr6|61000000|61100000
126	AtoB	-0.00511816	chr6|61100000|61200000		126	AtoB	-0.0103497	chr6|61100000|61200000
127	AtoB	-0.115006	chr6|61200000|61300000		127	AtoB	0.0736688	chr6|61200000|61300000
128	AtoB	-0.0336637	chr7|103700000|103800000		128	AtoB	0.00853181	chr7|103700000|103800000
129	AtoB	0.00517944	chr7|114900000|115000000		129	AtoB	0.0407713	chr7|114900000|115000000
130	AtoB	-0.0216333	chr7|115100000|115200000		130	AtoB	0.0382321	chr7|115100000|115200000
131	AtoB	0.0174744	chr7|137600000|137700000		131	AtoB	-0.00695149	chr7|137600000|137700000
132	AtoB	0.0182638	chr7|41500000|41600000		132	AtoB	0.0122304	chr7|41500000|41600000
133	AtoB	-0.0349019	chr7|41600000|41700000		133	AtoB	0.0223134	chr7|41600000|41700000
134	AtoB	-0.106256	chr7|76400000|76500000		134	AtoB	-0.0374845	chr7|76400000|76500000
135	AtoB	-0.00451924	chr7|77100000|77200000		135	AtoB	0.00424501	chr7|77100000|77200000
136	AtoB	0.0452622	chr7|89500000|89600000		136	AtoB	-0.153689	chr7|89500000|89600000
137	AtoB	-0.0181296	chr7|89600000|89700000		137	AtoB	-0.0186596	chr7|89600000|89700000
138	AtoB	-0.117232	chr8|23600000|23700000		138	AtoB	-0.0458159	chr8|23600000|23700000
139	AtoB	-0.010232	chr8|39000000|39100000		139	AtoB	0.0207162	chr8|39000000|39100000
140	AtoB	-0.053653	chr8|45600000|45700000		140	AtoB	-0.0927924	chr8|45600000|45700000
141	AtoB	0.0417495	chr8|54700000|54800000		141	AtoB	-0.14354	chr8|54700000|54800000
142	AtoB	0.00649586	chr8|67500000|67600000		142	AtoB	0.0363761	chr8|67500000|67600000
143	AtoB	-0.00222255	chr8|67600000|67700000		143	AtoB	0.042217	chr8|67600000|67700000
144	AtoB	-0.0675483	chr8|90300000|90400000		144	AtoB	-0.0152955	chr8|90300000|90400000
145	AtoB	-0.00997714	chr8|9400000|9500000		145	AtoB	0.0499802	chr8|9400000|9500000
146	AtoB	-0.0848288	chr9|112000000|112100000		146	AtoB	0.0137218	chr9|112000000|112100000
147	AtoB	-0.238004	chr9|112100000|112200000		147	AtoB	0.0673436	chr9|112100000|112200000
148	AtoB	-0.621094	chr9|112200000|112300000		148	AtoB	0.0747303	chr9|112200000|112300000
149	AtoB	-0.229726	chr9|23100000|23200000		149	AtoB	0.0670802	chr9|23100000|23200000
150	AtoB	0.0179266	chr9|83100000|83200000		150	AtoB	0.0238669	chr9|83100000|83200000
151	AtoB	-0.453166	chr9|83200000|83300000		151	AtoB	0.0329205	chr9|83200000|83300000
152	AtoB	-0.128791	chr9|83300000|83400000		152	AtoB	0.052834	chr9|83300000|83400000
153	AtoB	-0.101137	chr9|83400000|83500000		153	AtoB	0.0556998	chr9|83400000|83500000
154	AtoB	0.0231435	chr9|83500000|83600000		154	AtoB	0.0311615	chr9|83500000|83600000
155	AtoB	-0.120889	chr9|83600000|83700000		155	AtoB	0.00416578	chr9|83600000|83700000
156	AtoB	-0.0624997	chr9|94900000|95000000		156	AtoB	0.00771219	chr9|94900000|95000000
157	AtoB	-0.00637954	chr10|100700000|100800000		157	AtoB	0.0556154	chr10|100700000|100800000
158	AtoB	-0.152237	chr10|119400000|119500000		158	AtoB	-0.252613	chr10|119400000|119500000
159	AtoB	-0.149673	chr10|45800000|45900000		159	AtoB	0.0321074	chr10|45800000|45900000
160	AtoB	-0.00819791	chr10|79000000|79100000		160	AtoB	-0.0271881	chr10|79000000|79100000
161	AtoB	0.0144563	chr10|82100000|82200000		161	AtoB	-0.0996438	chr10|82100000|82200000
162	AtoB	0.0426686	chr10|82200000|82300000		162	AtoB	-0.0573898	chr10|82200000|82300000
163	AtoB	0.00841865	chr10|82300000|82400000		163	AtoB	-0.029349	chr10|82300000|82400000
164	AtoB	-0.021351	chr10|87000000|87100000		164	AtoB	-0.0945876	chr10|87000000|87100000
165	AtoB	-0.327929	chr11|114100000|114200000		165	AtoB	-0.151481	chr11|114100000|114200000
166	AtoB	-0.469597	chr11|44600000|44700000		166	AtoB	0.112955	chr11|44600000|44700000
167	AtoB	-0.276636	chr11|44700000|44800000		167	AtoB	0.0846669	chr11|44700000|44800000
168	AtoB	-0.826967	chr11|44800000|44900000		168	AtoB	0.0848602	chr11|44800000|44900000
169	AtoB	-1.3031	chr11|44900000|45000000		169	AtoB	0.0671708	chr11|44900000|45000000
170	AtoB	-0.0958418	chr11|45000000|45100000		170	AtoB	-0.238733	chr11|45000000|45100000
171	AtoB	-0.0443876	chr11|82300000|82400000		171	AtoB	-0.369695	chr11|82300000|82400000
172	AtoB	0.038406	chr12|113800000|113900000		172	AtoB	-0.26851	chr12|113800000|113900000
173	AtoB	-0.679777	chr12|114100000|114200000		173	AtoB	0.110636	chr12|114100000|114200000
174	AtoB	0.0249255	chr12|119400000|119500000		174	AtoB	-0.0469074	chr12|119400000|119500000
175	AtoB	0.0265778	chr12|119900000|120000000		175	AtoB	-0.20904	chr12|119900000|120000000
176	AtoB	0.0166749	chr12|36400000|36500000		176	AtoB	0.0163716	chr12|36400000|36500000
177	AtoB	-0.108201	chr12|36900000|37000000		177	AtoB	0.0357055	chr12|36900000|37000000
178	AtoB	-0.0225367	chr12|38700000|38800000		178	AtoB	0.0488056	chr12|38700000|38800000
179	AtoB	-0.0508317	chr12|38900000|39000000		179	AtoB	0.0352539	chr12|38900000|39000000
180	AtoB	-0.137552	chr12|41800000|41900000		180	AtoB	0.0303075	chr12|41800000|41900000
181	AtoB	0.0619255	chr12|57500000|57600000		181	AtoB	-0.586536	chr12|57500000|57600000
182	AtoB	0.0309239	chr12|89300000|89400000		182	AtoB	-0.0208459	chr12|89300000|89400000
183	AtoB	-0.228958	chr12|92800000|92900000		183	AtoB	0.0187258	chr12|92800000|92900000
184	AtoB	-0.00859226	chr12|92900000|93000000		184	AtoB	0.0383173	chr12|92900000|93000000
185	AtoB	0.0598312	chr13|103300000|103400000		185	AtoB	-0.248822	chr13|103300000|103400000
186	AtoB	0.0550325	chr13|103400000|103500000		186	AtoB	-0.0806728	chr13|103400000|103500000
187	AtoB	0.0494015	chr13|103500000|103600000		187	AtoB	-0.0556859	chr13|103500000|103600000
188	AtoB	0.0305973	chr13|12000000|12100000		188	AtoB	-0.0368327	chr13|12000000|12100000
189	AtoB	-0.234256	chr13|33100000|33200000		189	AtoB	-0.0248712	chr13|33100000|33200000
190	AtoB	0.0407299	chr13|60900000|61000000		190	AtoB	0.00723034	chr13|60900000|61000000
191	AtoB	0.00250471	chr13|68500000|68600000		191	AtoB	0.034803	chr13|68500000|68600000
192	AtoB	0.0164668	chr13|82700000|82800000		192	AtoB	0.0178421	chr13|82700000|82800000
193	AtoB	0.0380566	chr13|82800000|82900000		193	AtoB	0.0453331	chr13|82800000|82900000
194	AtoB	0.0488645	chr13|83700000|83800000		194	AtoB	-0.778037	chr13|83700000|83800000
195	AtoB	-0.136081	chr13|85500000|85600000		195	AtoB	-0.011814	chr13|85500000|85600000
196	AtoB	0.024074	chr14|100200000|100300000		196	AtoB	-0.108359	chr14|100200000|100300000
197	AtoB	0.0204997	chr14|102100000|102200000		197	AtoB	-0.0249856	chr14|102100000|102200000
198	AtoB	0.0264019	chr14|10600000|10700000		198	AtoB	0.0159278	chr14|10600000|10700000
199	AtoB	0.0340358	chr14|115300000|115400000		199	AtoB	0.0356121	chr14|115300000|115400000
200	AtoB	0.0471302	chr14|15100000|15200000		200	AtoB	0.0187487	chr14|15100000|15200000
201	AtoB	-0.122323	chr14|15700000|15800000		201	AtoB	0.0439601	chr14|15700000|15800000
202	AtoB	0.0191468	chr14|16000000|16100000		202	AtoB	-0.0145236	chr14|16000000|16100000
203	AtoB	0.0710716	chr14|68700000|68800000		203	AtoB	-0.0805162	chr14|68700000|68800000
204	AtoB	0.0452617	chr14|68800000|68900000		204	AtoB	-0.00995365	chr14|68800000|68900000
205	AtoB	-0.0856225	chr14|97500000|97600000		205	AtoB	0.0352712	chr14|97500000|97600000
206	AtoB	0.0409946	chr15|103900000|104000000		206	AtoB	-0.02763	chr15|103900000|104000000
207	AtoB	-0.0684957	chr15|34700000|34800000		207	AtoB	-0.0682259	chr15|34700000|34800000
208	AtoB	0.0447135	chr15|34800000|34900000		208	AtoB	-0.081718	chr15|34800000|34900000
209	AtoB	0.221484	chr15|60100000|60200000		209	AtoB	-0.139776	chr15|60100000|60200000
210	AtoB	0.0626078	chr15|9300000|9400000		210	AtoB	-0.0733373	chr15|9300000|9400000
211	AtoB	-0.186839	chr16|19100000|19200000		211	AtoB	-0.154506	chr16|19100000|19200000
212	AtoB	0.0605845	chr16|19200000|19300000		212	AtoB	-0.187932	chr16|19200000|19300000
213	AtoB	0.0653488	chr16|28500000|28600000		213	AtoB	-0.0959453	chr16|28500000|28600000
214	AtoB	0.043746	chr16|28800000|28900000		214	AtoB	-0.0169463	chr16|28800000|28900000
215	AtoB	0.0451439	chr16|28900000|29000000		215	AtoB	-0.145149	chr16|28900000|29000000
216	AtoB	0.02806	chr16|42100000|42200000		216	AtoB	-0.0531689	chr16|42100000|42200000
217	AtoB	0.0293722	chr16|49200000|49300000		217	AtoB	0.0283775	chr16|49200000|49300000
218	AtoB	-0.262762	chr17|4400000|4500000		218	AtoB	0.0388818	chr17|4400000|4500000
219	AtoB	-0.018373	chr17|49100000|49200000		219	AtoB	-0.0204899	chr17|49100000|49200000
220	AtoB	-0.040255	chr17|51500000|51600000		220	AtoB	0.0729635	chr17|51500000|51600000
221	AtoB	-0.0617495	chr17|51600000|51700000		221	AtoB	0.062926	chr17|51600000|51700000
222	AtoB	-0.266914	chr17|51900000|52000000		222	AtoB	0.0477683	chr17|51900000|52000000
223	AtoB	0.0335554	chr17|52100000|52200000		223	AtoB	0.0427312	chr17|52100000|52200000
224	AtoB	-0.0298452	chr17|52200000|52300000		224	AtoB	0.0596771	chr17|52200000|52300000
225	AtoB	-0.138017	chr17|62800000|62900000		225	AtoB	-0.14643	chr17|62800000|62900000
226	AtoB	0.0557122	chr18|15500000|15600000		226	AtoB	-0.0700855	chr18|15500000|15600000
227	AtoB	-0.193252	chr18|21600000|21700000		227	AtoB	-0.166633	chr18|21600000|21700000
228	AtoB	-0.0161818	chr18|21700000|21800000		228	AtoB	-0.0446021	chr18|21700000|21800000
229	AtoB	0.0265123	chr18|46000000|46100000		229	AtoB	-0.0104042	chr18|46000000|46100000
230	AtoB	-0.185119	chr18|47100000|47200000		230	AtoB	-0.0380395	chr18|47100000|47200000
231	AtoB	-0.0959143	chr19|27100000|27200000		231	AtoB	0.0525053	chr19|27100000|27200000
232	AtoB	0.0442353	chr19|27200000|27300000		232	AtoB	-0.0956843	chr19|27200000|27300000
233	AtoB	0.00342315	chr19|27300000|27400000		233	AtoB	0.0209534	chr19|27300000|27400000
234	AtoB	0.0451308	chr19|30200000|30300000		234	AtoB	-0.0684094	chr19|30200000|30300000
235	AtoB	-0.0912962	chr19|58800000|58900000		235	AtoB	-0.130365	chr19|58800000|58900000
236	AtoB	0.0539519	chr1|142600000|142700000		236	AtoB	0.000853012	chr1|142600000|142700000
237	AtoB	-0.106755	chr1|174600000|174700000		237	AtoB	0.0192602	chr1|174600000|174700000
238	AtoB	-0.378751	chr1|33200000|33300000		238	AtoB	-0.00703923	chr1|33200000|33300000
239	AtoB	-0.0470941	chr1|94100000|94200000		239	AtoB	0.0349239	chr1|94100000|94200000
240	AtoB	0.0109466	chr1|94300000|94400000		240	AtoB	0.0255117	chr1|94300000|94400000
241	AtoB	0.00122598	chr1|94400000|94500000		241	AtoB	0.0340215	chr1|94400000|94500000
242	AtoB	0.00877953	chr1|94500000|94600000		242	AtoB	0.0244185	chr1|94500000|94600000
243	AtoB	0.0079303	chr1|94700000|94800000		243	AtoB	0.0134449	chr1|94700000|94800000
244	AtoB	-0.00758847	chr1|94800000|94900000		244	AtoB	0.0435981	chr1|94800000|94900000
245	AtoB	-0.499329	chr2|124700000|124800000		245	AtoB	0.0179596	chr2|124700000|124800000
246	AtoB	-0.268813	chr2|169500000|169600000		246	AtoB	0.0173451	chr2|169500000|169600000
247	AtoB	-0.123066	chr2|169600000|169700000		247	AtoB	-0.0417043	chr2|169600000|169700000
248	AtoB	-0.0769823	chr2|169700000|169800000		248	AtoB	0.0531628	chr2|169700000|169800000
249	AtoB	0.0472501	chr3|110100000|110200000		249	AtoB	-0.0854926	chr3|110100000|110200000
250	AtoB	0.0425586	chr3|129100000|129200000		250	AtoB	-0.206319	chr3|129100000|129200000
251	AtoB	0.0251899	chr3|139300000|139400000		251	AtoB	0.0147465	chr3|139300000|139400000
252	AtoB	0.0465945	chr3|141900000|142000000		252	AtoB	0.000608554	chr3|141900000|142000000
253	AtoB	0.0366037	chr3|148000000|148100000		253	AtoB	-0.0232139	chr3|148000000|148100000
254	AtoB	-0.00116287	chr3|149700000|149800000		254	AtoB	0.0231212	chr3|149700000|149800000
255	AtoB	0.0223021	chr3|149800000|149900000		255	AtoB	0.00774081	chr3|149800000|149900000
256	AtoB	0.030631	chr3|151100000|151200000		256	AtoB	0.033848	chr3|151100000|151200000
257	AtoB	0.0268009	chr3|156400000|156500000		257	AtoB	0.0285966	chr3|156400000|156500000
258	AtoB	0.0359426	chr3|159400000|159500000		258	AtoB	0.0470447	chr3|159400000|159500000
259	AtoB	0.0348276	chr3|54000000|54100000		259	AtoB	-0.0486616	chr3|54000000|54100000
260	AtoB	0.0283103	chr3|75100000|75200000		260	AtoB	-0.0260251	chr3|75100000|75200000
261	AtoB	-0.0589668	chr3|80700000|80800000		261	AtoB	0.0223839	chr3|80700000|80800000
262	AtoB	-0.0981905	chr3|80800000|80900000		262	AtoB	0.0150793	chr3|80800000|80900000
263	AtoB	0.0234397	chr3|80900000|81000000		263	AtoB	-0.067933	chr3|80900000|81000000
264	AtoB	-0.00782018	chr3|81500000|81600000		264	AtoB	0.0339257	chr3|81500000|81600000
265	AtoB	0.0106921	chr3|81600000|81700000		265	AtoB	0.0272447	chr3|81600000|81700000
266	AtoB	-0.023091	chr3|81700000|81800000		266	AtoB	0.0526798	chr3|81700000|81800000
267	AtoB	-0.0143897	chr3|82100000|82200000		267	AtoB	0.0425486	chr3|82100000|82200000
268	AtoB	-0.0698539	chr4|111400000|111500000		268	AtoB	0.0162321	chr4|111400000|111500000
269	AtoB	-0.183231	chr4|111800000|111900000		269	AtoB	-0.0258782	chr4|111800000|111900000
270	AtoB	0.00461081	chr4|49100000|49200000		270	AtoB	-0.00483509	chr4|49100000|49200000
271	AtoB	-0.175029	chr4|96500000|96600000		271	AtoB	0.0408902	chr4|96500000|96600000
272	AtoB	0.0165732	chr4|97400000|97500000		272	AtoB	0.0217498	chr4|97400000|97500000
273	AtoB	-0.130231	chr5|131800000|131900000		273	AtoB	0.0301101	chr5|131800000|131900000
274	AtoB	-0.121435	chr5|51500000|51600000		274	AtoB	0.0181554	chr5|51500000|51600000
275	AtoB	-0.107793	chr5|66800000|66900000		275	AtoB	-0.0557958	chr5|66800000|66900000
276	AtoB	0.0245663	chr5|89100000|89200000		276	AtoB	-0.0992401	chr5|89100000|89200000
277	AtoB	-0.188078	chr5|89200000|89300000		277	AtoB	-0.116241	chr5|89200000|89300000
278	AtoB	-0.0658819	chr6|26700000|26800000		278	AtoB	0.0304975	chr6|26700000|26800000
279	AtoB	-0.205352	chr6|43200000|43300000		279	AtoB	-0.0279846	chr6|43200000|43300000
280	AtoB	-0.0571215	chr6|59400000|59500000		280	AtoB	0.0342766	chr6|59400000|59500000
281	AtoB	-0.0442955	chr6|60900000|61000000		281	AtoB	0.0455943	chr6|60900000|61000000
282	AtoB	-0.00212187	chr6|61000000|61100000		282	AtoB	0.0366229	chr6|61000000|61100000
283	AtoB	-0.00511816	chr6|61100000|61200000		283	AtoB	-0.0103497	chr6|61100000|61200000
284	AtoB	-0.115006	chr6|61200000|61300000		284	AtoB	0.0736688	chr6|61200000|61300000
285	AtoB	-0.0336637	chr7|103700000|103800000		285	AtoB	0.00853181	chr7|103700000|103800000
286	AtoB	0.00517944	chr7|114900000|115000000		286	AtoB	0.0407713	chr7|114900000|115000000
287	AtoB	-0.0216333	chr7|115100000|115200000		287	AtoB	0.0382321	chr7|115100000|115200000
288	AtoB	0.0174744	chr7|137600000|137700000		288	AtoB	-0.00695149	chr7|137600000|137700000
289	AtoB	0.0182638	chr7|41500000|41600000		289	AtoB	0.0122304	chr7|41500000|41600000
290	AtoB	-0.0349019	chr7|41600000|41700000		290	AtoB	0.0223134	chr7|41600000|41700000
291	AtoB	-0.106256	chr7|76400000|76500000		291	AtoB	-0.0374845	chr7|76400000|76500000
292	AtoB	-0.00451924	chr7|77100000|77200000		292	AtoB	0.00424501	chr7|77100000|77200000
293	AtoB	0.0452622	chr7|89500000|89600000		293	AtoB	-0.153689	chr7|89500000|89600000
294	AtoB	-0.0181296	chr7|89600000|89700000		294	AtoB	-0.0186596	chr7|89600000|89700000
295	AtoB	-0.117232	chr8|23600000|23700000		295	AtoB	-0.0458159	chr8|23600000|23700000
296	AtoB	-0.010232	chr8|39000000|39100000		296	AtoB	0.0207162	chr8|39000000|39100000
297	AtoB	-0.053653	chr8|45600000|45700000		297	AtoB	-0.0927924	chr8|45600000|45700000
298	AtoB	0.0417495	chr8|54700000|54800000		298	AtoB	-0.14354	chr8|54700000|54800000
299	AtoB	0.00649586	chr8|67500000|67600000		299	AtoB	0.0363761	chr8|67500000|67600000
300	AtoB	-0.00222255	chr8|67600000|67700000		300	AtoB	0.042217	chr8|67600000|67700000
301	AtoB	-0.0675483	chr8|90300000|90400000		301	AtoB	-0.0152955	chr8|90300000|90400000
302	AtoB	-0.00997714	chr8|9400000|9500000		302	AtoB	0.0499802	chr8|9400000|9500000
303	AtoB	-0.0848288	chr9|112000000|112100000		303	AtoB	0.0137218	chr9|112000000|112100000
304	AtoB	-0.238004	chr9|112100000|112200000		304	AtoB	0.0673436	chr9|112100000|112200000
305	AtoB	-0.621094	chr9|112200000|112300000		305	AtoB	0.0747303	chr9|112200000|112300000
306	AtoB	-0.229726	chr9|23100000|23200000		306	AtoB	0.0670802	chr9|23100000|23200000
307	AtoB	0.0179266	chr9|83100000|83200000		307	AtoB	0.0238669	chr9|83100000|83200000
308	AtoB	-0.453166	chr9|83200000|83300000		308	AtoB	0.0329205	chr9|83200000|83300000
309	AtoB	-0.128791	chr9|83300000|83400000		309	AtoB	0.052834	chr9|83300000|83400000
310	AtoB	-0.101137	chr9|83400000|83500000		310	AtoB	0.0556998	chr9|83400000|83500000
311	AtoB	0.0231435	chr9|83500000|83600000		311	AtoB	0.0311615	chr9|83500000|83600000
312	AtoB	-0.120889	chr9|83600000|83700000		312	AtoB	0.00416578	chr9|83600000|83700000
313	AtoB	-0.0624997	chr9|94900000|95000000		313	AtoB	0.00771219	chr9|94900000|95000000
314	BtoA	0.0757439	chr10|51600000|51700000		314	BtoA	-0.0695508	chr10|51600000|51700000
315	BtoA	0.118043	chr10|56400000|56500000		315	BtoA	0.0181337	chr10|56400000|56500000
316	BtoA	0.0614557	chr10|98500000|98600000		316	BtoA	0.0172131	chr10|98500000|98600000
317	BtoA	0.168195	chr11|9200000|9300000		317	BtoA	-0.00466113	chr11|9200000|9300000
318	BtoA	0.112972	chr11|9500000|9600000		318	BtoA	0.030829	chr11|9500000|9600000
319	BtoA	0.0926364	chr12|31000000|31100000		319	BtoA	-0.0459584	chr12|31000000|31100000
320	BtoA	0.0631983	chr12|5100000|5200000		320	BtoA	0.00117224	chr12|5100000|5200000
321	BtoA	0.0528572	chr12|69000000|69100000		321	BtoA	0.00607734	chr12|69000000|69100000
322	BtoA	0.0506936	chr12|71400000|71500000		322	BtoA	-0.00467849	chr12|71400000|71500000
323	BtoA	0.0512951	chr12|71500000|71600000		323	BtoA	-0.0604779	chr12|71500000|71600000
324	BtoA	0.0543043	chr12|71600000|71700000		324	BtoA	-0.023654	chr12|71600000|71700000
325	BtoA	0.0624182	chr12|8000000|8100000		325	BtoA	-0.0242142	chr12|8000000|8100000
326	BtoA	0.0443114	chr13|107200000|107300000		326	BtoA	-0.0687358	chr13|107200000|107300000
327	BtoA	0.0847049	chr13|107300000|107400000		327	BtoA	-0.0185765	chr13|107300000|107400000
328	BtoA	0.0980374	chr13|5400000|5500000		328	BtoA	0.0242061	chr13|5400000|5500000
329	BtoA	0.0552517	chr13|58700000|58800000		329	BtoA	0.0278589	chr13|58700000|58800000
330	BtoA	0.0882162	chr13|59100000|59200000		330	BtoA	0.0431078	chr13|59100000|59200000
331	BtoA	0.13659	chr14|36300000|36400000		331	BtoA	0.0464041	chr14|36300000|36400000
332	BtoA	0.11981	chr14|44100000|44200000		332	BtoA	0.025169	chr14|44100000|44200000
333	BtoA	0.0816302	chr15|12600000|12700000		333	BtoA	0.0488223	chr15|12600000|12700000
334	BtoA	0.119002	chr15|41500000|41600000		334	BtoA	0.0308575	chr15|41500000|41600000
335	BtoA	0.0595093	chr15|6100000|6200000		335	BtoA	0.0327308	chr15|6100000|6200000
336	BtoA	0.10236	chr15|66100000|66200000		336	BtoA	-0.0371694	chr15|66100000|66200000
337	BtoA	0.0694249	chr15|66200000|66300000		337	BtoA	-0.132575	chr15|66200000|66300000
338	BtoA	0.0617328	chr15|86500000|86600000		338	BtoA	0.0322865	chr15|86500000|86600000
339	BtoA	0.137055	chr15|93000000|93100000		339	BtoA	0.0337577	chr15|93000000|93100000
340	BtoA	0.0693531	chr15|93100000|93200000		340	BtoA	0.0409309	chr15|93100000|93200000
341	BtoA	0.0631667	chr16|12100000|12200000		341	BtoA	-0.0277358	chr16|12100000|12200000
342	BtoA	0.0748798	chr16|12200000|12300000		342	BtoA	-0.0146443	chr16|12200000|12300000
343	BtoA	0.10409	chr16|12700000|12800000		343	BtoA	0.0066987	chr16|12700000|12800000
344	BtoA	0.066397	chr16|56800000|56900000		344	BtoA	-0.0224047	chr16|56800000|56900000
345	BtoA	0.0578488	chr16|85200000|85300000		345	BtoA	0.0177558	chr16|85200000|85300000
346	BtoA	0.0947179	chr17|57400000|57500000		346	BtoA	0.000959728	chr17|57400000|57500000
347	BtoA	0.0741406	chr18|13200000|13300000		347	BtoA	-0.00435382	chr18|13200000|13300000
348	BtoA	0.0687339	chr18|13300000|13400000		348	BtoA	0.046808	chr18|13300000|13400000
349	BtoA	0.0623882	chr18|20500000|20600000		349	BtoA	0.00440462	chr18|20500000|20600000
350	BtoA	0.0975369	chr18|21200000|21300000		350	BtoA	0.0108124	chr18|21200000|21300000
351	BtoA	0.109895	chr18|3800000|3900000		351	BtoA	0.00421766	chr18|3800000|3900000
352	BtoA	0.0824096	chr18|3900000|4000000		352	BtoA	0.0132293	chr18|3900000|4000000
353	BtoA	0.0740363	chr18|62300000|62400000		353	BtoA	-0.0785884	chr18|62300000|62400000
354	BtoA	0.0438224	chr18|63900000|64000000		354	BtoA	0.0259672	chr18|63900000|64000000
355	BtoA	0.104706	chr18|7100000|7200000		355	BtoA	0.028393	chr18|7100000|7200000
356	BtoA	0.0761041	chr18|7300000|7400000		356	BtoA	0.0272275	chr18|7300000|7400000
357	BtoA	0.0629105	chr18|73400000|73500000		357	BtoA	0.0265968	chr18|73400000|73500000
358	BtoA	0.0691639	chr18|77400000|77500000		358	BtoA	0.020212	chr18|77400000|77500000
359	BtoA	0.0821917	chr19|12600000|12700000		359	BtoA	-0.145248	chr19|12600000|12700000
360	BtoA	0.0828591	chr19|36700000|36800000		360	BtoA	-0.144561	chr19|36700000|36800000
361	BtoA	0.0760768	chr19|42600000|42700000		361	BtoA	-0.047009	chr19|42600000|42700000
362	BtoA	0.0539342	chr1|62000000|62100000		362	BtoA	0.0443519	chr1|62000000|62100000
363	BtoA	0.0866095	chr1|69300000|69400000		363	BtoA	0.0222935	chr1|69300000|69400000
364	BtoA	0.103241	chr1|69400000|69500000		364	BtoA	0.0463343	chr1|69400000|69500000
365	BtoA	0.13453	chr1|84400000|84500000		365	BtoA	0.0300453	chr1|84400000|84500000
366	BtoA	0.290361	chr1|85000000|85100000		366	BtoA	0.136748	chr1|85000000|85100000
367	BtoA	0.285767	chr1|85100000|85200000		367	BtoA	0.143601	chr1|85100000|85200000
368	BtoA	0.120719	chr2|134700000|134800000		368	BtoA	-0.00914367	chr2|134700000|134800000
369	BtoA	0.0986936	chr2|49900000|50000000		369	BtoA	0.0341522	chr2|49900000|50000000
370	BtoA	0.100005	chr2|50600000|50700000		370	BtoA	0.0193822	chr2|50600000|50700000
371	BtoA	0.0779506	chr2|61200000|61300000		371	BtoA	-0.0191988	chr2|61200000|61300000
372	BtoA	0.141653	chr2|80000000|80100000		372	BtoA	-0.0370313	chr2|80000000|80100000
373	BtoA	0.110897	chr3|15800000|15900000		373	BtoA	0.0302951	chr3|15800000|15900000
374	BtoA	0.0983375	chr3|15900000|16000000		374	BtoA	0.0417733	chr3|15900000|16000000
375	BtoA	0.0769011	chr3|18200000|18300000		375	BtoA	0.00282649	chr3|18200000|18300000
376	BtoA	0.0575676	chr3|20300000|20400000		376	BtoA	0.0114792	chr3|20300000|20400000
377	BtoA	0.0558235	chr3|30100000|30200000		377	BtoA	0.0340924	chr3|30100000|30200000
378	BtoA	0.0526945	chr3|34100000|34200000		378	BtoA	0.0115228	chr3|34100000|34200000
379	BtoA	0.078422	chr3|56000000|56100000		379	BtoA	-0.0365717	chr3|56000000|56100000
380	BtoA	0.0828525	chr3|57400000|57500000		380	BtoA	-0.0258995	chr3|57400000|57500000
381	BtoA	0.0592794	chr3|58200000|58300000		381	BtoA	-0.0380858	chr3|58200000|58300000
382	BtoA	0.0985642	chr3|65100000|65200000		382	BtoA	-0.00282288	chr3|65100000|65200000
383	BtoA	0.0642939	chr4|16200000|16300000		383	BtoA	0.0226869	chr4|16200000|16300000
384	BtoA	0.0879101	chr4|4000000|4100000		384	BtoA	0.00571787	chr4|4000000|4100000
385	BtoA	0.0804101	chr4|40500000|40600000		385	BtoA	0.00725571	chr4|40500000|40600000
386	BtoA	0.0326494	chr4|83100000|83200000		386	BtoA	0.011266	chr4|83100000|83200000
387	BtoA	0.0843246	chr5|16600000|16700000		387	BtoA	0.029463	chr5|16600000|16700000
388	BtoA	0.0726975	chr5|4200000|4300000		388	BtoA	-0.02408	chr5|4200000|4300000
389	BtoA	0.0996396	chr5|42900000|43000000		389	BtoA	0.0285041	chr5|42900000|43000000
390	BtoA	0.10425	chr5|5300000|5400000		390	BtoA	-0.0633959	chr5|5300000|5400000
391	BtoA	0.0705119	chr5|72400000|72500000		391	BtoA	-0.051686	chr5|72400000|72500000
392	BtoA	0.062613	chr5|74800000|74900000		392	BtoA	-0.00438569	chr5|74800000|74900000
393	BtoA	0.0553792	chr6|125900000|126000000		393	BtoA	0.0119613	chr6|125900000|126000000
394	BtoA	0.0848019	chr6|130900000|131000000		394	BtoA	-0.013259	chr6|130900000|131000000
395	BtoA	0.10455	chr6|131000000|131100000		395	BtoA	-0.025328	chr6|131000000|131100000
396	BtoA	0.097671	chr6|131100000|131200000		396	BtoA	-0.0619942	chr6|131100000|131200000
397	BtoA	0.0823134	chr6|6300000|6400000		397	BtoA	-0.0257024	chr6|6300000|6400000
398	BtoA	0.0886745	chr6|6400000|6500000		398	BtoA	0.0273447	chr6|6400000|6500000
399	BtoA	0.0635633	chr6|6600000|6700000		399	BtoA	0.0427022	chr6|6600000|6700000
400	BtoA	0.064435	chr6|82400000|82500000		400	BtoA	-0.0376754	chr6|82400000|82500000
401	BtoA	0.0671548	chr7|44000000|44100000		401	BtoA	0.0493805	chr7|44000000|44100000
402	BtoA	0.0922274	chr7|47200000|47300000		402	BtoA	0.00960433	chr7|47200000|47300000
403	BtoA	0.123731	chr7|47300000|47400000		403	BtoA	0.0681313	chr7|47300000|47400000
404	BtoA	0.271187	chr7|47400000|47500000		404	BtoA	0.0608105	chr7|47400000|47500000
405	BtoA	0.116443	chr7|47500000|47600000		405	BtoA	0.0858141	chr7|47500000|47600000
406	BtoA	0.0756437	chr8|10100000|10200000		406	BtoA	-0.0167475	chr8|10100000|10200000
407	BtoA	0.0783887	chr8|10200000|10300000		407	BtoA	-0.0198229	chr8|10200000|10300000
408	BtoA	0.0734007	chr8|19000000|19100000		408	BtoA	0.0555707	chr8|19000000|19100000
409	BtoA	0.0696825	chr8|40600000|40700000		409	BtoA	-0.014288	chr8|40600000|40700000
410	BtoA	0.107515	chr8|60700000|60800000		410	BtoA	0.0410737	chr8|60700000|60800000
411	BtoA	0.0796949	chr8|61700000|61800000		411	BtoA	0.0140963	chr8|61700000|61800000
412	BtoA	0.057378	chr8|92000000|92100000		412	BtoA	-0.0305456	chr8|92000000|92100000
413	BtoA	0.0743294	chr8|92100000|92200000		413	BtoA	0.0394278	chr8|92100000|92200000
414	BtoA	0.052907	chr9|30900000|31000000		414	BtoA	-0.142089	chr9|30900000|31000000
415	BtoA	0.0623419	chr9|34900000|35000000		415	BtoA	0.00688932	chr9|34900000|35000000
416	BtoA	0.081534	chr9|41300000|41400000		416	BtoA	-0.127067	chr9|41300000|41400000
417	BtoA	0.0700192	chr9|43500000|43600000		417	BtoA	0.00289029	chr9|43500000|43600000
418	BtoA	0.0690654	chr9|46400000|46500000		418	BtoA	-0.0663262	chr9|46400000|46500000
419	BtoA	0.0800522	chr9|48200000|48300000		419	BtoA	-0.0422837	chr9|48200000|48300000
420	BtoA	0.144652	chr9|49500000|49600000		420	BtoA	-0.011575	chr9|49500000|49600000
421	BtoA	0.0609456	chr9|69800000|69900000		421	BtoA	-0.0732384	chr9|69800000|69900000
422	BtoA	0.0591192	chr9|7600000|7700000		422	BtoA	-0.0093479	chr9|7600000|7700000
423	BtoA	0.139821	chr9|92300000|92400000		423	BtoA	-0.00326071	chr9|92300000|92400000
424	BtoA	0.0757439	chr10|51600000|51700000		424	BtoA	-0.0695508	chr10|51600000|51700000
425	BtoA	0.118043	chr10|56400000|56500000		425	BtoA	0.0181337	chr10|56400000|56500000
426	BtoA	0.0614557	chr10|98500000|98600000		426	BtoA	0.0172131	chr10|98500000|98600000
427	BtoA	0.168195	chr11|9200000|9300000		427	BtoA	-0.00466113	chr11|9200000|9300000
428	BtoA	0.112972	chr11|9500000|9600000		428	BtoA	0.030829	chr11|9500000|9600000
429	BtoA	0.0926364	chr12|31000000|31100000		429	BtoA	-0.0459584	chr12|31000000|31100000
430	BtoA	0.0631983	chr12|5100000|5200000		430	BtoA	0.00117224	chr12|5100000|5200000
431	BtoA	0.0528572	chr12|69000000|69100000		431	BtoA	0.00607734	chr12|69000000|69100000
432	BtoA	0.0506936	chr12|71400000|71500000		432	BtoA	-0.00467849	chr12|71400000|71500000
433	BtoA	0.0512951	chr12|71500000|71600000		433	BtoA	-0.0604779	chr12|71500000|71600000
434	BtoA	0.0543043	chr12|71600000|71700000		434	BtoA	-0.023654	chr12|71600000|71700000
435	BtoA	0.0624182	chr12|8000000|8100000		435	BtoA	-0.0242142	chr12|8000000|8100000
436	BtoA	0.0443114	chr13|107200000|107300000		436	BtoA	-0.0687358	chr13|107200000|107300000
437	BtoA	0.0847049	chr13|107300000|107400000		437	BtoA	-0.0185765	chr13|107300000|107400000
438	BtoA	0.0980374	chr13|5400000|5500000		438	BtoA	0.0242061	chr13|5400000|5500000
439	BtoA	0.0552517	chr13|58700000|58800000		439	BtoA	0.0278589	chr13|58700000|58800000
440	BtoA	0.0882162	chr13|59100000|59200000		440	BtoA	0.0431078	chr13|59100000|59200000
441	BtoA	0.13659	chr14|36300000|36400000		441	BtoA	0.0464041	chr14|36300000|36400000
442	BtoA	0.11981	chr14|44100000|44200000		442	BtoA	0.025169	chr14|44100000|44200000
443	BtoA	0.0816302	chr15|12600000|12700000		443	BtoA	0.0488223	chr15|12600000|12700000
444	BtoA	0.119002	chr15|41500000|41600000		444	BtoA	0.0308575	chr15|41500000|41600000
445	BtoA	0.0595093	chr15|6100000|6200000		445	BtoA	0.0327308	chr15|6100000|6200000
446	BtoA	0.10236	chr15|66100000|66200000		446	BtoA	-0.0371694	chr15|66100000|66200000
447	BtoA	0.0694249	chr15|66200000|66300000		447	BtoA	-0.132575	chr15|66200000|66300000
448	BtoA	0.0617328	chr15|86500000|86600000		448	BtoA	0.0322865	chr15|86500000|86600000
449	BtoA	0.137055	chr15|93000000|93100000		449	BtoA	0.0337577	chr15|93000000|93100000
450	BtoA	0.0693531	chr15|93100000|93200000		450	BtoA	0.0409309	chr15|93100000|93200000
451	BtoA	0.0631667	chr16|12100000|12200000		451	BtoA	-0.0277358	chr16|12100000|12200000
452	BtoA	0.0748798	chr16|12200000|12300000		452	BtoA	-0.0146443	chr16|12200000|12300000
453	BtoA	0.10409	chr16|12700000|12800000		453	BtoA	0.0066987	chr16|12700000|12800000
454	BtoA	0.066397	chr16|56800000|56900000		454	BtoA	-0.0224047	chr16|56800000|56900000
455	BtoA	0.0578488	chr16|85200000|85300000		455	BtoA	0.0177558	chr16|85200000|85300000
456	BtoA	0.0947179	chr17|57400000|57500000		456	BtoA	0.000959728	chr17|57400000|57500000
457	BtoA	0.0741406	chr18|13200000|13300000		457	BtoA	-0.00435382	chr18|13200000|13300000
458	BtoA	0.0687339	chr18|13300000|13400000		458	BtoA	0.046808	chr18|13300000|13400000
459	BtoA	0.0623882	chr18|20500000|20600000		459	BtoA	0.00440462	chr18|20500000|20600000
460	BtoA	0.0975369	chr18|21200000|21300000		460	BtoA	0.0108124	chr18|21200000|21300000
461	BtoA	0.109895	chr18|3800000|3900000		461	BtoA	0.00421766	chr18|3800000|3900000
462	BtoA	0.0824096	chr18|3900000|4000000		462	BtoA	0.0132293	chr18|3900000|4000000
463	BtoA	0.0740363	chr18|62300000|62400000		463	BtoA	-0.0785884	chr18|62300000|62400000
464	BtoA	0.0438224	chr18|63900000|64000000		464	BtoA	0.0259672	chr18|63900000|64000000
465	BtoA	0.104706	chr18|7100000|7200000		465	BtoA	0.028393	chr18|7100000|7200000
466	BtoA	0.0761041	chr18|7300000|7400000		466	BtoA	0.0272275	chr18|7300000|7400000
467	BtoA	0.0629105	chr18|73400000|73500000		467	BtoA	0.0265968	chr18|73400000|73500000
468	BtoA	0.0691639	chr18|77400000|77500000		468	BtoA	0.020212	chr18|77400000|77500000
469	BtoA	0.0821917	chr19|12600000|12700000		469	BtoA	-0.145248	chr19|12600000|12700000
470	BtoA	0.0828591	chr19|36700000|36800000		470	BtoA	-0.144561	chr19|36700000|36800000
471	BtoA	0.0760768	chr19|42600000|42700000		471	BtoA	-0.047009	chr19|42600000|42700000
472	BtoA	0.0539342	chr1|62000000|62100000		472	BtoA	0.0443519	chr1|62000000|62100000
473	BtoA	0.0866095	chr1|69300000|69400000		473	BtoA	0.0222935	chr1|69300000|69400000
474	BtoA	0.103241	chr1|69400000|69500000		474	BtoA	0.0463343	chr1|69400000|69500000
475	BtoA	0.13453	chr1|84400000|84500000		475	BtoA	0.0300453	chr1|84400000|84500000
476	BtoA	0.290361	chr1|85000000|85100000		476	BtoA	0.136748	chr1|85000000|85100000
477	BtoA	0.285767	chr1|85100000|85200000		477	BtoA	0.143601	chr1|85100000|85200000
478	BtoA	0.120719	chr2|134700000|134800000		478	BtoA	-0.00914367	chr2|134700000|134800000
479	BtoA	0.0986936	chr2|49900000|50000000		479	BtoA	0.0341522	chr2|49900000|50000000
480	BtoA	0.100005	chr2|50600000|50700000		480	BtoA	0.0193822	chr2|50600000|50700000
481	BtoA	0.0779506	chr2|61200000|61300000		481	BtoA	-0.0191988	chr2|61200000|61300000
482	BtoA	0.141653	chr2|80000000|80100000		482	BtoA	-0.0370313	chr2|80000000|80100000
483	BtoA	0.110897	chr3|15800000|15900000		483	BtoA	0.0302951	chr3|15800000|15900000
484	BtoA	0.0983375	chr3|15900000|16000000		484	BtoA	0.0417733	chr3|15900000|16000000
485	BtoA	0.0769011	chr3|18200000|18300000		485	BtoA	0.00282649	chr3|18200000|18300000
486	BtoA	0.0575676	chr3|20300000|20400000		486	BtoA	0.0114792	chr3|20300000|20400000
487	BtoA	0.0558235	chr3|30100000|30200000		487	BtoA	0.0340924	chr3|30100000|30200000
488	BtoA	0.0526945	chr3|34100000|34200000		488	BtoA	0.0115228	chr3|34100000|34200000
489	BtoA	0.078422	chr3|56000000|56100000		489	BtoA	-0.0365717	chr3|56000000|56100000
490	BtoA	0.0828525	chr3|57400000|57500000		490	BtoA	-0.0258995	chr3|57400000|57500000
491	BtoA	0.0592794	chr3|58200000|58300000		491	BtoA	-0.0380858	chr3|58200000|58300000
492	BtoA	0.0985642	chr3|65100000|65200000		492	BtoA	-0.00282288	chr3|65100000|65200000
493	BtoA	0.0642939	chr4|16200000|16300000		493	BtoA	0.0226869	chr4|16200000|16300000
494	BtoA	0.0879101	chr4|4000000|4100000		494	BtoA	0.00571787	chr4|4000000|4100000
495	BtoA	0.0804101	chr4|40500000|40600000		495	BtoA	0.00725571	chr4|40500000|40600000
496	BtoA	0.0326494	chr4|83100000|83200000		496	BtoA	0.011266	chr4|83100000|83200000
497	BtoA	0.0843246	chr5|16600000|16700000		497	BtoA	0.029463	chr5|16600000|16700000
498	BtoA	0.0726975	chr5|4200000|4300000		498	BtoA	-0.02408	chr5|4200000|4300000
499	BtoA	0.0996396	chr5|42900000|43000000		499	BtoA	0.0285041	chr5|42900000|43000000
500	BtoA	0.10425	chr5|5300000|5400000		500	BtoA	-0.0633959	chr5|5300000|5400000
501	BtoA	0.0705119	chr5|72400000|72500000		501	BtoA	-0.051686	chr5|72400000|72500000
502	BtoA	0.062613	chr5|74800000|74900000		502	BtoA	-0.00438569	chr5|74800000|74900000
503	BtoA	0.0553792	chr6|125900000|126000000		503	BtoA	0.0119613	chr6|125900000|126000000
504	BtoA	0.0848019	chr6|130900000|131000000		504	BtoA	-0.013259	chr6|130900000|131000000
505	BtoA	0.10455	chr6|131000000|131100000		505	BtoA	-0.025328	chr6|131000000|131100000
506	BtoA	0.097671	chr6|131100000|131200000		506	BtoA	-0.0619942	chr6|131100000|131200000
507	BtoA	0.0823134	chr6|6300000|6400000		507	BtoA	-0.0257024	chr6|6300000|6400000
508	BtoA	0.0886745	chr6|6400000|6500000		508	BtoA	0.0273447	chr6|6400000|6500000
509	BtoA	0.0635633	chr6|6600000|6700000		509	BtoA	0.0427022	chr6|6600000|6700000
510	BtoA	0.064435	chr6|82400000|82500000		510	BtoA	-0.0376754	chr6|82400000|82500000
511	BtoA	0.0671548	chr7|44000000|44100000		511	BtoA	0.0493805	chr7|44000000|44100000
512	BtoA	0.0922274	chr7|47200000|47300000		512	BtoA	0.00960433	chr7|47200000|47300000
513	BtoA	0.123731	chr7|47300000|47400000		513	BtoA	0.0681313	chr7|47300000|47400000
514	BtoA	0.271187	chr7|47400000|47500000		514	BtoA	0.0608105	chr7|47400000|47500000
515	BtoA	0.116443	chr7|47500000|47600000		515	BtoA	0.0858141	chr7|47500000|47600000
516	BtoA	0.0756437	chr8|10100000|10200000		516	BtoA	-0.0167475	chr8|10100000|10200000
517	BtoA	0.0783887	chr8|10200000|10300000		517	BtoA	-0.0198229	chr8|10200000|10300000
518	BtoA	0.0734007	chr8|19000000|19100000		518	BtoA	0.0555707	chr8|19000000|19100000
519	BtoA	0.0696825	chr8|40600000|40700000		519	BtoA	-0.014288	chr8|40600000|40700000
520	BtoA	0.107515	chr8|60700000|60800000		520	BtoA	0.0410737	chr8|60700000|60800000
521	BtoA	0.0796949	chr8|61700000|61800000		521	BtoA	0.0140963	chr8|61700000|61800000
522	BtoA	0.057378	chr8|92000000|92100000		522	BtoA	-0.0305456	chr8|92000000|92100000
523	BtoA	0.0743294	chr8|92100000|92200000		523	BtoA	0.0394278	chr8|92100000|92200000
524	BtoA	0.052907	chr9|30900000|31000000		524	BtoA	-0.142089	chr9|30900000|31000000
525	BtoA	0.0623419	chr9|34900000|35000000		525	BtoA	0.00688932	chr9|34900000|35000000
526	BtoA	0.081534	chr9|41300000|41400000		526	BtoA	-0.127067	chr9|41300000|41400000
527	BtoA	0.0700192	chr9|43500000|43600000		527	BtoA	0.00289029	chr9|43500000|43600000
528	BtoA	0.0690654	chr9|46400000|46500000		528	BtoA	-0.0663262	chr9|46400000|46500000
529	BtoA	0.0800522	chr9|48200000|48300000		529	BtoA	-0.0422837	chr9|48200000|48300000
530	BtoA	0.144652	chr9|49500000|49600000		530	BtoA	-0.011575	chr9|49500000|49600000
531	BtoA	0.0609456	chr9|69800000|69900000		531	BtoA	-0.0732384	chr9|69800000|69900000
532	BtoA	0.0591192	chr9|7600000|7700000		532	BtoA	-0.0093479	chr9|7600000|7700000
533	BtoA	0.139821	chr9|92300000|92400000		533	BtoA	-0.00326071	chr9|92300000|92400000

## Sheet: Fig. 1e
Index	Group	Exp(Old-Young)	Gene
0	AtoB	-0.233606	Gm49391
1	AtoB	-0.0259229	4930426D05Rik
2	AtoB	-0.151813	Gm44731
3	AtoB	0.0433386	Gm47572
4	AtoB	-0.316729	Olfr47
5	AtoB	0.0439058	Gm36120
6	AtoB	-0.345295	Auts2
7	AtoB	-0.190568	Psd3
8	AtoB	0.287635	Gm6517
9	AtoB	0.546636	Cd9-ps
10	AtoB	0.823109	Ctla2a
11	AtoB	-0.434718	Gm37695
12	AtoB	-0.404636	Tmem132e
13	AtoB	-0.0558292	Gm7895
14	AtoB	0.103736	Mtrr
15	AtoB	-0.177997	Immp2l
16	AtoB	0.396051	Sorbs2
17	AtoB	0.030851	Nat2
18	AtoB	-0.18143	2310075C17Rik
19	AtoB	-0.169974	Gm13994
20	AtoB	-0.333248	Ppargc1a
21	AtoB	-0.32602	Gm16271
22	AtoB	-0.114842	BC024063
23	AtoB	-0.0788684	Fhit
24	AtoB	-0.1242	Fastkd3
25	AtoB	0.0386287	Tusc3
26	AtoB	-0.0172416	Ispd
27	AtoB	-0.206765	Ebf1
28	AtoB	-0.0600195	Pum3
29	AtoB	-0.214539	Iglv3
30	AtoB	-0.821176	Gm12158
31	AtoB	-0.0837248	2610008E11Rik
32	AtoB	0.205522	Gm31804
33	AtoB	-0.180288	Zfp788
34	AtoB	-0.245376	Lca5
35	AtoB	0.14331	Gpx4-ps2
36	AtoB	-0.396509	Gm2065
37	AtoB	-0.0207277	Stab2
38	AtoB	-0.571348	2900079G21Rik
39	AtoB	-0.16694	Gm12960
40	AtoB	-0.162622	Stk3
41	AtoB	-0.329269	Gria2
42	AtoB	-0.854028	Ighv14-4
43	AtoB	-0.029552	Spata6
44	AtoB	0.259712	Efna5
45	AtoB	0.0381221	Gprin3
46	AtoB	0.329531	Etv1
47	AtoB	-0.235887	Bend5
48	AtoB	0.181388	Prss23
49	AtoB	0.709601	D030045P18Rik
50	AtoB	-0.044229	Gm2546
51	AtoB	-0.213889	Arpp21
52	AtoB	0.150114	Slc5a9
53	AtoB	-0.367481	Mast4
54	AtoB	-0.161838	Arhgef5
55	AtoB	-0.086336	AU041133
56	AtoB	0.162674	Sh3bgrl2
57	AtoB	-0.16924	Mmrn1
58	AtoB	0.366248	Iglv2
59	AtoB	0.167212	Slc9a9
60	AtoB	0.0652407	Zfp938
61	AtoB	-0.0766724	2610021A01Rik
62	AtoB	-0.922483	C230071H17Rik
63	AtoB	0.370857	A530030E21Rik
64	AtoB	-0.121674	Hmgn3
65	AtoB	0.361959	Olfr164
66	AtoB	0.419769	Limch1
67	AtoB	0.995394	Gm2682
68	AtoB	0.30978	AC117239.2
69	AtoB	-0.211499	Cyp2j6
70	AtoB	0.142293	Rpl19-ps10
71	AtoB	-0.141544	Cyp2j9
72	AtoB	-0.339936	Gm9755
73	AtoB	0.838907	Gm19585
74	AtoB	0.363084	Klf12
75	AtoB	0.0233829	Depdc1a
76	AtoB	0.380137	Gm4924
77	BtoA	0.293204	Adgre1
78	BtoA	0.18833	A530032D15Rik
79	BtoA	0.0851461	Gm7609
80	BtoA	0.397439	3110039I08Rik
81	BtoA	0.00696886	Mpp7
82	BtoA	0.691435	Gm49101
83	BtoA	-0.121915	Gm9118
84	BtoA	0.125034	Gm5150
85	BtoA	0.188074	Nxpe4
86	BtoA	0.349583	Gm42975
87	BtoA	0.402516	Mrgpra2b
88	BtoA	-0.267754	Gm18342
89	BtoA	0.386493	Gm7582
90	BtoA	-0.480708	Gm11865
91	BtoA	0.030194	Gm27018
92	BtoA	0.0518758	Hgf
93	BtoA	0.508827	Sirpb1c
94	BtoA	0.29157	Kcnab1
95	BtoA	-0.351997	Mtmr7
96	BtoA	0.163031	Abca13
97	BtoA	0.277569	Klk1b27
98	BtoA	-0.169988	Pard3b
99	BtoA	0.50157	Palld
100	BtoA	0.480735	Wwtr1
101	BtoA	0.470981	A530040E14Rik
102	BtoA	0.316977	Cdk14
103	BtoA	0.38745	C130026I21Rik
104	BtoA	0.113444	Wdr7
105	BtoA	0.938975	Mrgpra2a
106	BtoA	-0.259935	Gm14038
107	BtoA	0.0177196	Oxr1
108	BtoA	-0.463454	Gm7343
109	BtoA	-0.918791	Gm23712
110	BtoA	-0.310107	Gm11149
111	BtoA	-0.562778	Loxl4
112	BtoA	0.250302	Gm15366
113	BtoA	0.37314	Gm10553
114	BtoA	0.592165	Rpl19-ps1
115	BtoA	0.291415	Ncam1
116	BtoA	0.293808	Mecom
117	BtoA	0.371767	Plcb1
118	BtoA	0.370291	Gm29479
119	BtoA	0.252369	Ear2
120	AtoA	-0.482831	Gm12066
121	AtoA	0.404784	Myo1b
122	AtoA	0.241322	Grk5
123	AtoA	0.23039	Mpeg1
124	AtoA	-0.0529449	Hells
125	AtoA	-0.338426	4930555A03Rik
126	AtoA	-0.00708088	Mrps28
127	AtoA	-0.671324	Ch25h
128	AtoA	0.202286	9330111N05Rik
129	AtoA	-0.065818	5830444F18Rik
130	AtoA	0.269894	Gm47662
131	AtoA	-0.173373	Uchl1
132	AtoA	-0.011565	Tnik
133	AtoA	-0.0736841	Gm6934
134	AtoA	0.17553	Stx3
135	AtoA	-0.569472	Dpt
136	AtoA	-0.211079	Lef1
137	AtoA	-0.258191	Tmem108
138	AtoA	0.125034	Gm5150
139	AtoA	-0.00363761	Calhm2
140	AtoA	0.382576	Clec4a4
141	AtoA	0.399416	Slc36a1
142	AtoA	0.180837	Glis3
143	AtoA	-0.0348249	Stat4
144	AtoA	-0.0790503	Cep70
145	AtoA	-0.373739	A930028N01Rik
146	AtoA	0.154629	Klhl7
147	AtoA	-0.0346536	Cyp39a1
148	AtoA	0.431964	Gm10015
149	AtoA	-0.0549244	Ythdf3
150	AtoA	-0.554425	Gm15467
151	AtoA	0.378206	Fndc3b
152	AtoA	-0.114842	BC024063
153	AtoA	0.411862	Gm16274
154	AtoA	0.290321	Adam19
155	AtoA	0.169549	Usp46
156	AtoA	-0.120632	Satb1
157	AtoA	-0.424686	1810046K07Rik
158	AtoA	-0.858767	Colca2
159	AtoA	-0.260625	Gm6195
160	AtoA	0.261854	Snx16
161	AtoA	-0.167903	A930023M06Rik
162	AtoA	-0.0690086	Tnfrsf19
163	AtoA	-0.270326	Gm20939
164	AtoA	0.249756	Snx14
165	AtoA	0.912637	Gm15931
166	AtoA	-0.20677	Naf1
167	AtoA	0.249835	Lrmda
168	AtoA	-0.279355	Rfx3
169	AtoA	0.742287	Lilra5
170	AtoA	-0.473946	Tubb4a
171	AtoA	-0.603146	Chrm3
172	AtoA	0.200317	Nt5e
173	AtoA	-0.0500544	Gtf2f1
174	AtoA	0.398973	Trav14n-3
175	AtoA	-0.519598	Olfr1421-ps1
176	AtoA	-0.415482	F530104D19Rik
177	AtoA	0.0111975	1700001D01Rik
178	AtoA	0.19386	Naip5
179	AtoA	0.0614146	Rtp4
180	AtoA	0.00516659	Ubxn2b
181	AtoA	-0.414603	Sh3rf1
182	AtoA	-0.611975	4930538E20Rik
183	AtoA	-0.149516	Ms4a2
184	AtoA	0.156001	Tbc1d12
185	AtoA	0.609948	Gm6545
186	AtoA	-0.79035	n-R5s21
187	AtoA	0.107911	Gramd1b
188	AtoA	0.728334	Cp
189	AtoA	-0.117392	Gm8170
190	AtoA	0.771293	D630036H23Rik
191	AtoA	0.00205291	Gm12166
192	AtoA	-0.0148094	Olfr1420
193	AtoA	0.135582	Supt3
194	AtoA	0.487695	Nnmt
195	AtoA	0.488197	Dab2
196	AtoA	0.0516764	Fam111a
197	AtoA	-0.185189	Tnfsf9
198	AtoA	-0.0427656	Eif3f
199	AtoA	0.165331	Dnajc19-ps
200	AtoA	0.656309	Gm39149
201	AtoA	-0.405972	Gm9042
202	AtoA	0.471259	Tmem26
203	AtoA	-0.0307825	Olfm2
204	AtoA	0.162516	Gm48321
205	AtoA	-0.512956	2310067P03Rik
206	AtoA	0.781742	B230303A05Rik
207	AtoA	0.0382125	Eif3h
208	AtoA	-0.287973	Pcbp3
209	AtoA	0.129876	Larp1b
210	AtoA	-0.0947339	Lmo1
211	AtoA	0.0689536	Aptx
212	AtoA	-0.153408	Ablim1
213	AtoA	0.32982	Clec4b1
214	AtoA	0.618094	Gm11947
215	AtoA	-0.316651	Gm8508
216	AtoA	-0.472043	Capsl
217	AtoA	-0.0390736	Platr25
218	AtoA	-0.0151409	Fam204a
219	AtoA	-0.0918731	Zswim6
220	AtoA	0.0124519	Napa
221	AtoA	-0.0627147	Nhlrc2
222	AtoA	0.00696886	Mpp7
223	AtoA	-0.161988	Dst
224	AtoA	-0.0756044	Eif5a2
225	AtoA	0.68094	Vegfc
226	AtoA	0.366415	4933417G07Rik
227	AtoA	0.58967	Alkbh7
228	AtoA	0.0539681	AC102268.2
229	AtoA	0.188074	Nxpe4
230	AtoA	0.116372	Sirpb1b
231	AtoA	-0.00260998	Fgf1
232	AtoA	0.81658	Gm3724
233	AtoA	-0.0307773	Xrcc2
234	AtoA	0.289965	Dtx4
235	AtoA	-0.273668	Nupl2
236	AtoA	-0.637884	Blk
237	AtoA	0.242204	Pld1
238	AtoA	-0.0187892	Mrpl16
239	AtoA	0.481984	Gm7363
240	AtoA	-0.70213	Gm42449
241	AtoA	0.969143	Tmem45a2
242	AtoA	-0.110554	Pdlim1
243	AtoA	-0.381445	Bcl11a
244	AtoA	-0.0788684	Fhit
245	AtoA	-0.513349	Fbxo36
246	AtoA	-0.404636	Tmem132e
247	AtoA	-0.0172416	Ispd
248	AtoA	0.0895267	Gm43143
249	AtoA	-0.522156	Gm26819
250	AtoA	-0.841104	Gm10791
251	AtoA	0.00872184	Zfp451
252	AtoA	0.12025	Rnf180
253	AtoA	0.758078	Gm10197
254	AtoA	0.50157	Palld
255	AtoA	-0.169988	Pard3b
256	AtoA	0.0234353	Eepd1
257	AtoA	0.480735	Wwtr1
258	AtoA	0.851549	Gm25577
259	AtoA	0.351679	Gm37266
260	AtoA	-0.14791	Smtn
261	AtoA	-0.380998	2010007H06Rik
262	AtoA	-0.221326	Gfra1
263	AtoA	-0.0546784	Smc3
264	AtoA	-0.275678	Cd200r3
265	AtoA	0.0584252	Rpl10-ps3
266	AtoA	-0.0556713	Gbp9
267	AtoA	0.154167	Dnmbp
268	AtoA	-0.57565	C230085N15Rik
269	AtoA	0.0452052	Fam126a
270	AtoA	0.1657	D030051J21Rik
271	AtoA	0.212456	4930422M22Rik
272	AtoA	0.972503	Iglc3
273	AtoA	0.182563	Gm4813
274	AtoA	0.163518	Lamb1
275	AtoA	-0.0779057	Dpp4
276	AtoA	0.5076	Ttc39c
277	AtoA	0.363878	1700047N06Rik
278	AtoA	0.122832	Clpp
279	AtoA	0.0930099	Gsto1
280	AtoA	0.00910856	Sfr1
281	AtoA	-0.73957	E430014B02Rik
282	AtoA	1.30664	Ms4a6d
283	AtoA	0.835637	Gm25450
284	AtoA	0.221634	Matn2
285	AtoA	0.0504913	Apbb2
286	AtoA	-0.0156246	Zfp521
287	AtoA	-0.135181	Rapgef5
288	AtoA	-0.246404	Dlg2
289	AtoA	0.373129	AC132251.1
290	AtoA	-0.0856588	Uhrf2
291	AtoA	0.515492	Gm15433
292	AtoA	0.719976	Ces2g
293	AtoA	0.297147	Gm15466
294	AtoA	-0.00379934	Rbpj
295	AtoA	-0.555873	Gm20407
296	AtoA	-0.118898	Fam172a
297	AtoA	0.130342	Deptor
298	AtoA	0.366065	Naip2
299	AtoA	0.484825	Hbb-bs
300	AtoA	0.26354	Inpp4b
301	AtoA	0.137242	Mctp1
302	AtoA	-0.0526564	Gm15772
303	AtoA	0.350162	Snhg6
304	AtoA	-0.0521927	Jkamp
305	AtoA	-0.0920887	Gm48734
306	AtoA	0.276429	Ank3
307	AtoA	0.425889	Ms4a3
308	AtoA	0.1972	Lair1
309	AtoA	-0.0802976	Slc7a11
310	AtoA	0.46738	Nmnat3
311	AtoA	-0.593923	Gm19557
312	AtoA	-0.231299	Bfsp2
313	AtoA	-0.407074	AC112949.1
314	AtoA	-0.410742	Gm36931
315	AtoA	0.202507	Mtus1
316	AtoA	-0.135153	Oosp1
317	AtoA	-0.340258	Gm1976
318	AtoA	0.115484	Gm5066
319	AtoA	0.650958	Gm47242
320	AtoA	-0.141462	Rasgrp3
321	AtoA	-0.147729	Gphn
322	AtoA	0.991565	Crtam
323	AtoA	-0.413249	C130060C02Rik
324	AtoA	0.430765	Tmem215
325	AtoA	-0.380783	Gm47558
326	AtoA	0.113071	Cd209a
327	AtoA	0.254908	Serpinb9
328	AtoA	-0.84239	Gm8290
329	AtoA	-0.178313	Gm15591
330	AtoA	-0.0451092	Myadm
331	AtoA	0.24441	Galnt14
332	AtoA	0.342937	Gm5529
333	AtoA	-0.38369	Gm47828
334	AtoA	-0.432291	Gm11743
335	AtoA	-0.386896	Spef2
336	AtoA	-0.386927	Gm12064
337	AtoA	0.0339206	2023-09-07
338	AtoA	-0.171384	Gm37569
339	AtoA	0.694225	Gbp8
340	AtoA	-0.375897	Gm16252
341	AtoA	-0.0716067	Cyfip2
342	AtoA	-0.340167	Gm11110
343	AtoA	0.596325	Cd200r2
344	AtoA	0.0292807	Pcgf5
345	AtoA	0.291727	Inpp5j
346	AtoA	-0.027281	Sh3pxd2a
347	AtoA	-0.0372371	Itprip
348	AtoA	0.638861	Gm10557
349	AtoA	0.514003	Trav16d-dv11
350	AtoA	0.492006	Hbb-bt
351	AtoA	0.0692022	Cpa3
352	AtoA	-0.425167	Ric3
353	AtoA	-0.00794812	Ndufs4
354	AtoA	-0.0816096	Dhx34
355	AtoA	-0.0885748	Smyd3
356	AtoA	-0.508218	Gm37649
357	AtoA	0.458047	Lpin1
358	AtoA	-0.0523307	Ccdc50
359	AtoA	-0.417141	Gm22038
360	AtoA	0.224301	Gm37176
361	AtoA	0.470248	Trav15-2-dv6-2
362	AtoA	0.213981	Naip6
363	AtoA	0.180173	Mxi1
364	AtoA	-0.278428	Apoo-ps
365	AtoA	0.131899	Gm23624
366	AtoA	0.0169711	Dennd1c
367	AtoA	-0.409714	Ighv14-1
368	AtoA	-0.581848	Taf4b
369	AtoA	-0.0516952	Gm37537
370	AtoA	-0.0222576	Cep135
371	AtoA	-0.00439761	Cops5
372	AtoA	0.0562324	Gbp4
373	AtoA	0.311167	Gm42553
374	AtoA	0.456724	Tnfsf14
375	AtoA	0.113444	Wdr7
376	AtoA	-0.547728	Trav7d-3
377	AtoA	0.329531	Etv1
378	AtoA	0.267069	AC144860.4
379	AtoA	1.09741	Meis3
380	AtoA	0.343991	5430437J10Rik
381	AtoA	0.239917	Lipa
382	AtoA	0.683955	Tarm1
383	AtoA	0.0299543	Fra10ac1
384	AtoA	-0.383644	Gm43352
385	AtoA	-0.052248	Mllt1
386	AtoA	0.92412	Gm18101
387	AtoA	-0.505367	Gm11946
388	AtoA	0.155526	Noc3l
389	AtoA	-0.0644457	Cdkal1
390	AtoA	1.19149	Ncr1
391	AtoA	0.106514	Hps3
392	AtoA	0.347586	Pid1
393	AtoA	0.118517	Gm24514
394	AtoA	0.35585	Zbtb16
395	AtoA	0.647516	Slc7a13
396	AtoA	-0.169811	Arhgap26
397	AtoA	-0.374695	AC133451.2
398	AtoA	-0.381142	Gna14
399	AtoA	0.456464	Gm21963
400	AtoA	0.156751	Prkca
401	AtoA	0.0633303	Selenom
402	AtoA	0.0371956	Pdzd2
403	AtoA	-0.380359	Gm37248
404	AtoA	-0.0582656	Lilra6
405	AtoA	0.167771	Dmxl2
406	AtoA	-0.143931	Pou2af1
407	AtoA	-0.524041	4931403E22Rik
408	AtoA	-0.323247	Fam167a
409	AtoA	-0.119324	Ect2
410	AtoA	0.0408001	Gm33378
411	AtoA	0.124659	Clec4b2
412	AtoA	0.302514	Ikzf2
413	AtoA	0.210196	Crb3
414	AtoA	-0.958737	Gm23792
415	AtoA	0.14339	4930522L14Rik
416	AtoA	0.341226	Ahr
417	AtoA	0.106699	Spdl1
418	AtoA	0.231931	Adamtsl3
419	AtoA	-0.631196	C130051F05Rik
420	AtoA	-0.559541	CT571247.1
421	AtoA	0.476225	Gm10269
422	AtoA	0.0233829	Depdc1a
423	AtoA	0.330044	Mras
424	AtoA	0.583842	Nxpe2
425	AtoA	0.293204	Adgre1
426	AtoA	-0.332812	Gm26734
427	AtoA	0.842126	Ppp1r42
428	AtoA	0.288093	Gm8517
429	AtoA	1.60931	Atp6v0d2
430	AtoA	-0.191342	Pde4d
431	AtoA	-0.145845	Prmt6
432	AtoA	0.0970425	Erlin1
433	AtoA	0.0712858	Gm5141
434	AtoA	-0.522391	AC133451.1
435	AtoA	-0.190568	Psd3
436	AtoA	-0.474462	AC144860.3
437	AtoA	0.084231	Slk
438	AtoA	-0.142705	Bbs9
439	AtoA	-0.541343	Gm28071
440	AtoA	0.0714782	Dtd1
441	AtoA	-1.13089	Gm47773
442	AtoA	-0.0890142	Ighv14-2
443	AtoA	-0.00657773	Cstf2t
444	AtoA	0.185416	Shpk
445	AtoA	0.649326	Met
446	AtoA	0.232911	Clec4a2
447	AtoA	0.381373	Sirpb1a
448	AtoA	0.0183343	Smarca2
449	AtoA	-0.125847	Pdcd11
450	AtoA	0.030851	Nat2
451	AtoA	-0.898049	Gm16068
452	AtoA	0.897052	Gm23330
453	AtoA	-0.12388	Stn1
454	AtoA	-0.952328	Snord87
455	AtoA	0.85729	Gm22685
456	AtoA	1.23893	Gm24405
457	AtoA	0.29157	Kcnab1
458	AtoA	0.634862	Gm5063
459	AtoA	-0.0151719	Pgrmc2
460	AtoA	0.0234547	Zwint
461	AtoA	-0.0412528	Dhrs9
462	AtoA	-0.117055	Atg10
463	AtoA	-1.09898	Gm46194
464	AtoA	0.324011	Gm19142
465	AtoA	0.0664045	Gm8399
466	AtoA	0.846961	Gm17528
467	AtoA	0.234344	App
468	AtoA	-0.557373	5830418P13Rik
469	AtoA	-0.692504	Gm47735
470	AtoA	0.327275	Large1
471	AtoA	-0.240906	Kptn
472	AtoA	-0.255411	Cspp1
473	AtoA	0.129144	Sgk3
474	AtoA	-0.0602513	Ust
475	AtoA	-0.0454158	Rfx2
476	AtoA	-0.34586	Pdgfrl
477	AtoA	-0.00163732	Med10
478	AtoA	-0.0676592	Khsrp
479	AtoA	0.0188939	Abhd10
480	AtoA	-0.109936	Il7r
481	AtoA	0.164678	Zfp873
482	AtoA	0.371498	Abcc2
483	AtoA	0.0236106	Vav1
484	AtoA	-0.0640182	Rnf219
485	AtoA	0.0198539	Arfgef1
486	AtoA	0.192616	Gm42552
487	AtoA	0.192129	Slc12a2
488	AtoA	-0.0203816	Thrb
489	AtoA	-0.297286	Gm13561
490	AtoA	-0.166733	Gm37199
491	AtoA	-0.353179	AC102132.2
492	AtoA	-0.443094	Cacng8
493	AtoA	-0.619965	Gm37593
494	AtoA	0.956729	Gm15818
495	AtoA	-0.175891	Smndc1
496	AtoA	-0.349496	AC133525.3
497	AtoA	-0.592666	Olfr1422-ps1
498	AtoA	0.0827658	Hrh4
499	AtoA	-0.257684	2610307P16Rik
500	AtoA	0.114699	Sorbs1
501	AtoA	-0.367481	Mast4
502	AtoA	0.0705715	Add3
503	AtoA	-0.682322	Gm37468
504	AtoA	0.139641	Gda
505	AtoA	-0.0155247	Lclat1
506	AtoA	0.450692	Cd200r4
507	AtoA	0.106552	Specc1
508	AtoA	0.0955033	Chuk
509	AtoA	0.157206	Tox
510	AtoA	-0.802399	Gm48231
511	AtoA	0.653714	Mboat1
512	AtoA	-0.278567	Cacng7
513	AtoA	0.310843	Gm18990
514	AtoA	-1.29725	Gm11362
515	AtoA	0.293808	Mecom
516	AtoA	0.529755	B4galt6
517	AtoA	-0.400654	Map9
518	AtoA	-0.24628	Rbp1
519	AtoA	-0.0505933	Cped1
520	AtoA	0.812728	Tenm4
521	AtoA	0.194061	Rbp2
522	AtoA	0.133752	Gm12696
523	AtoA	-0.00222318	3830406C13Rik
524	AtoA	-0.470444	AC144860.1
525	AtoA	0.110192	Emcn
526	AtoA	0.414744	Sox6
527	AtoA	-0.0334074	Gm34225
528	AtoA	0.0957572	Slc25a23
529	AtoA	-0.243253	Nubpl
530	AtoA	-0.202252	Neurl1a
531	AtoA	-0.771559	Gm6081
532	BtoB	-0.162285	Gm16386
533	BtoB	-0.271568	Zfp976
534	BtoB	-0.274781	AC098880.2
535	BtoB	-0.126925	Gm3375
536	BtoB	-0.1679	Gm6478
537	BtoB	-0.15382	Gm3325
538	BtoB	0.280055	Gm6560
539	BtoB	0.0931933	Gm9531
540	BtoB	0.4301	Abca9
541	BtoB	0.430515	Igkv2-112
542	BtoB	0.331231	AC110375.1
543	BtoB	-0.0599379	1700084J12Rik
544	BtoB	0.0606379	Satb2
545	BtoB	-0.392189	C230086J09Rik
546	BtoB	0.282405	Gm12161
547	BtoB	0.11869	Gm46329
548	BtoB	0.211748	AC157903.1
549	BtoB	-0.571348	2900079G21Rik
550	BtoB	-0.17579	Pde4b
551	BtoB	0.870115	Gm23095
552	BtoB	0.259712	Efna5
553	BtoB	-0.237569	Gm27217
554	BtoB	0.79782	Gm23686
555	BtoB	-0.0352366	Rpsa-ps10
556	BtoB	1.18975	Upp1
557	BtoB	0.21126	Cfap54
558	BtoB	0.241832	Gm47693
559	BtoB	0.890835	Gm22448
560	BtoB	0.371767	Plcb1
561	BtoB	0.11295	Plxdc2
562	BtoB	-0.0240006	Gm8188
563	BtoB	-0.622074	Igkv1-88
564	BtoB	-0.507322	Gm42959
565	BtoB	0.211459	5730522E02Rik
566	BtoB	-0.108396	Lyplal1
567	BtoB	0.380137	Gm4924
568	BtoB	-0.015218	Gm11361
569	BtoB	-0.432006	Gm42543
570	BtoB	1.25526	Aldh1a1
571	BtoB	0.397439	3110039I08Rik
572	BtoB	1.00145	Gm47451
573	BtoB	0.798174	Gm5873
574	BtoB	-0.00236428	Zfp951
575	BtoB	-0.162343	Gm43586
576	BtoB	0.251773	Ltbp1
577	BtoB	0.188074	Nxpe4
578	BtoB	-0.058722	Gm25698
579	BtoB	-0.177997	Immp2l
580	BtoB	0.353814	Gm43528
581	BtoB	0.0889425	Gm24260
582	BtoB	-0.23066	Gm49760
583	BtoB	-0.0353962	Ptprm
584	BtoB	-0.273485	Nr2f2
585	BtoB	-0.0788684	Fhit
586	BtoB	0.60792	Pros1
587	BtoB	-0.139495	Zfp945
588	BtoB	0.218614	Cd226
589	BtoB	-0.0638304	Dsel
590	BtoB	0.644459	Gm25436
591	BtoB	0.38964	Snai2
592	BtoB	-0.14352	Mei4
593	BtoB	-0.373169	Pcdh9
594	BtoB	1.15901	Snca
595	BtoB	-0.0897295	Ube2e2
596	BtoB	0.232279	Afdn
597	BtoB	-0.246404	Dlg2
598	BtoB	-0.403567	Gm47374
599	BtoB	0.291415	Ncam1
600	BtoB	1.53394	Aspa
601	BtoB	0.361959	Olfr164
602	BtoB	0.448546	Dlc1
603	BtoB	0.0411169	AI429214
604	BtoB	0.276429	Ank3
605	BtoB	0.485881	Tm4sf1
606	BtoB	0.838907	Gm19585
607	BtoB	0.235633	Stxbp6
608	BtoB	0.288295	Gm16296
609	BtoB	0.739498	AC122846.1
610	BtoB	-0.563417	Mir99ahg
611	BtoB	-0.0938543	Lipo3
612	BtoB	-0.618591	Gm37058
613	BtoB	-0.477546	Gm7353
614	BtoB	0.351782	Egfr
615	BtoB	0.163031	Abca13
616	BtoB	0.344552	Cpq
617	BtoB	-0.340916	Gm36501
618	BtoB	0.491121	Gm43111
619	BtoB	-0.907738	Igkv14-111
620	BtoB	0.316977	Cdk14
621	BtoB	-0.329269	Gria2
622	BtoB	-0.243208	Zfp975
623	BtoB	0.0571416	Tfpi2
624	BtoB	0.0393275	Khdrbs3
625	BtoB	-0.204622	Slc24a3
626	BtoB	0.221242	Mpped2
627	BtoB	-0.138895	Lrrn3
628	BtoB	0.347586	Pid1
629	BtoB	-0.618759	Igkv1-110
630	BtoB	-1.1086	Gm11993
631	BtoB	0.108711	Zfp808
632	BtoB	0.446752	Stk39
633	BtoB	-0.146703	Hmgcll1
634	BtoB	-0.889414	Gm37311
635	BtoB	0.524294	Agmo
636	BtoB	-0.00397913	Hs3st1
637	BtoB	-0.181867	Speer2
638	BtoB	0.257465	Prelid2
639	BtoB	-0.385094	Gpm6a
640	BtoB	-0.149636	Tjp2
641	BtoB	0.285734	Negr1
642	BtoB	-0.295364	CT030642.2
643	BtoB	-0.54452	9530003O04Rik
644	BtoB	0.455031	Gm48228
645	BtoB	0.11864	Gm2541
646	BtoB	-0.0992388	Gm6767
647	BtoB	-0.504138	Igkv8-34
648	BtoB	0.226544	Gli3
649	BtoB	-0.568505	Kcnh8
650	BtoB	0.0158544	D430036J16Rik
651	BtoB	0.0718971	Ppp1r2-ps3
652	BtoB	0.425342	Dpysl3
653	BtoB	-0.483489	AC141640.1
654	BtoB	0.180468	Cadm1
655	BtoB	-0.23593	AC154486.3
656	other	0.0280064	Gm3365
657	other	-0.00211711	Mxd1
658	other	0.091262	Mtag2
659	other	-0.395627	AC166058.1
660	other	-0.628109	Gm16259
661	other	0.870115	Gm23144
662	other	-0.427175	Gm37954
663	other	0.224311	Pou6f1
664	other	-0.0817019	Ccnt1
665	other	-0.548823	AC148016.2
666	other	-0.120233	Agrp
667	other	-0.74832	Gm24029
668	other	0.157743	Mettl1
669	other	0.00741597	Mterf1b
670	other	0.111719	Tmed10-ps
671	other	-0.0444881	2810402E24Rik
672	other	-0.136659	Gm15459
673	other	-0.447831	1300014J16Rik
674	other	0.165694	Pi4k2a
675	other	0.032136	Sacm1l
676	other	0.0225426	Rpl7a
677	other	0.15602	Ak3l2-ps
678	other	0.243456	Gm20681
679	other	-0.0380666	Med23
680	other	-0.0222026	Gm24305
681	other	0.681437	Mlycd
682	other	-0.0147121	Tctn3
683	other	-0.0781095	Fbl
684	other	0.0460331	Ube2q1
685	other	0.321674	Pex7
686	other	-0.0695472	Dop1b
687	other	-0.00175912	Prc1
688	other	0.844779	Shox2
689	other	1.22519	Gstm2-ps1
690	other	-0.239574	Gm10384
691	other	-0.203034	Tmem81
692	other	0.0612658	Selenon
693	other	-0.249254	Bcl7a
694	other	-0.339617	Gm9776
695	other	0.119788	Pard6g
696	other	-0.104215	Rel
697	other	0.367824	Akr1b7
698	other	-0.39244	Myo1h
699	other	-0.168694	Gm10353
700	other	-0.237536	Gm24451
701	other	0.0123598	Rpl26
702	other	0.935078	Gm5514
703	other	0.00538834	mt-Nd6
704	other	-0.208049	Zpbp2
705	other	-0.138888	Ercc1
706	other	0.0978667	Slc25a44
707	other	-0.0640292	Ube4b
708	other	0.146697	Irgm2
709	other	0.0444531	Gm23297
710	other	-0.0946695	Ctdp1
711	other	-0.0692011	Gm16581
712	other	-0.137993	Polr2a
713	other	-0.399773	Spata1
714	other	-0.082896	Tnrc6a
715	other	0.0196768	Cib1
716	other	-0.0408109	Lrrk1
717	other	-0.147822	Gm49338
718	other	0.0978026	Dhrs1
719	other	-0.471032	Igkv2-109
720	other	-0.21687	Zc3h12a
721	other	-0.445543	Gm38236
722	other	-0.624649	Brsk2
723	other	-0.0116148	Gnb1l
724	other	0.173602	Hk3
725	other	-0.581263	AC133968.1
726	other	0.115133	Glrx
727	other	-0.455125	Cacna2d4
728	other	0.354837	Zfp189
729	other	0.0136222	Mob3a
730	other	0.196518	Gm16200
731	other	0.344176	Mrps11
732	other	0.102666	Rhbdd1
733	other	0.12472	Ext2
734	other	-0.664133	Rpl27-ps1
735	other	-0.00271459	Emd
736	other	-0.473814	Gm18982
737	other	-0.353838	Rad51b
738	other	0.0205689	Rtl5
739	other	-0.0316897	Nelfcd
740	other	0.0447612	Dcaf7
741	other	-0.0116893	Mrps10
742	other	0.162307	Gm43335
743	other	0.413578	Gm11274
744	other	-0.192159	AC131185.2
745	other	-0.137527	Gm42907
746	other	-0.132233	Polq
747	other	-0.0767259	Wdr77
748	other	0.0282373	Gm9392
749	other	-0.575479	Gm12000
750	other	-0.219953	Zfand1
751	other	-0.126434	Heatr1
752	other	-0.124527	Taf1d
753	other	-0.0449099	Bora
754	other	0.122284	Ddx31
755	other	0.312639	Tbxas1
756	other	0.0468625	Cdc25a
757	other	0.843478	Ly96
758	other	0.180885	Cgas
759	other	0.920111	Gm26501
760	other	0.286919	Gm5700
761	other	0.0995213	Tmem127
762	other	0.0999347	Smim19
763	other	-0.0326516	Haus7
764	other	0.151067	9530056E24Rik
765	other	-0.75877	Gm23479
766	other	0.680521	Gm20658
767	other	-0.124933	Gm16158
768	other	0.277607	Gm49437
769	other	0.395621	Vcan
770	other	0.247202	AW011738
771	other	0.0392495	Prmt1
772	other	-0.0938331	Dnajc11
773	other	-0.28875	AC154492.2
774	other	0.0645774	Ppp1r11
775	other	0.0208441	Cog4
776	other	0.59787	Serpinb8
777	other	0.191859	Nfe2
778	other	-0.272248	Sgce
779	other	-0.166492	Tatdn1
780	other	-0.0838853	Bivm
781	other	0.154546	E130116L18Rik
782	other	-0.112745	Capn10
783	other	-0.1934	Zfp473
784	other	0.468449	Gm6223
785	other	-0.0427042	Emg1
786	other	-0.770442	Gm38062
787	other	-0.051273	Ptgr2
788	other	-0.0624359	Orai3
789	other	-0.19547	Cic
790	other	0.851683	Cisd3
791	other	-0.369834	Gm12599
792	other	-0.0268407	Rnf7
793	other	0.0104942	H2afj
794	other	-0.184641	A930019D19Rik
795	other	0.313118	Fam129b
796	other	0.199385	Ss18l2
797	other	0.212577	Stk36
798	other	-0.0523549	Zfp106
799	other	-0.278339	Gm42727
800	other	-0.00367918	Aldh3a2
801	other	0.0419574	Gm6382
802	other	-0.15772	Dyrk2
803	other	0.0931063	Gm26816
804	other	-0.432218	Dnaaf2
805	other	0.739398	Pla2g4a
806	other	0.895205	Gm24962
807	other	0.151426	Col3a1
808	other	-0.471671	Gm4285
809	other	0.056903	Arhgef39
810	other	-0.0896142	Akap8l
811	other	0.658735	Fggy
812	other	-0.042511	Gng2
813	other	-0.0404611	Rnf187
814	other	0.0244652	Calm3
815	other	-0.00272807	Gm43457
816	other	-0.366944	Adtrp
817	other	-0.184084	Ltn1
818	other	0.154811	Gm43012
819	other	-0.0288858	Pik3ca
820	other	-0.0138909	Cpsf6
821	other	-0.0193515	Tug1
822	other	0.0734395	Pigz
823	other	-0.0651754	Il16
824	other	0.81137	Myof
825	other	0.500306	Rcan1
826	other	-0.300132	Gm26789
827	other	-0.14056	Gm32856
828	other	-0.458156	AC129188.1
829	other	0.188202	Zcchc18
830	other	-0.072038	Phactr2
831	other	0.0423344	Akirin1
832	other	-0.739814	Gm22639
833	other	-0.204179	4933417E11Rik
834	other	0.278247	Hist1h1t
835	other	-0.41212	Gm47680
836	other	-0.0491496	Cep152
837	other	-0.0853528	Gm15798
838	other	-0.690427	Gm43378
839	other	0.581135	Ccl17
840	other	0.0537233	Sirt7
841	other	-0.774012	Gm45546
842	other	0.0237739	Mea1
843	other	0.113734	AB124611
844	other	0.136077	Crygn
845	other	0.529837	Epdr1
846	other	-0.0352233	Hnrnpd
847	other	-0.0340256	Gm6030
848	other	0.0183102	5430427M07Rik
849	other	-0.00193585	Rpl4
850	other	-0.892673	C130089K02Rik
851	other	-0.581252	Tmtc2
852	other	-0.588063	P2rx3
853	other	0.206164	Crebl2
854	other	-0.0652236	Rreb1
855	other	-0.0686803	Gm2245
856	other	0.0508466	Hcar2
857	other	0.0445241	Litaf
858	other	0.00251581	Ssb
859	other	-0.0145765	Asah2
860	other	0.0750716	Sav1
861	other	-0.0448613	Tspyl2
862	other	0.409376	Gm18405
863	other	-0.114467	Fam13b
864	other	0.0964889	Hemgn
865	other	0.620555	Fam213b
866	other	-0.00976306	Tpx2
867	other	0.057312	Inpp4a
868	other	0.0853967	Sp100
869	other	-0.171121	1700096K18Rik
870	other	0.0209492	Parp6
871	other	-0.307382	Gm26766
872	other	0.120785	Atp11a
873	other	-1.32911	Gm28037
874	other	0.0128569	Impa1
875	other	0.0568699	Hist1h4i
876	other	0.0371003	Gm28707
877	other	-0.0186715	Chst14
878	other	-0.369843	Gm6274
879	other	0.500841	Selp
880	other	0.734712	Klrg1
881	other	-0.011997	Mars
882	other	0.0742156	Smim15
883	other	-1.31123	Ighv1-69
884	other	-0.14021	Trp53bp2
885	other	0.656261	Dmc1
886	other	-0.216985	Slc25a53
887	other	-0.33809	Gm16335
888	other	0.431199	Adh1
889	other	-0.0854543	Tnfrsf13b
890	other	0.0647588	Myo1g
891	other	-0.666537	Gm47956
892	other	-0.722764	Gm37860
893	other	0.0471549	Fnip1
894	other	-0.0882171	Gnb4
895	other	0.00677234	Cacul1
896	other	0.0112716	D5Ertd579e
897	other	0.416715	Dhdh
898	other	-0.773219	Gm9009
899	other	-0.331621	4930478L05Rik
900	other	-0.626077	Gm11935
901	other	-0.313912	Cd101
902	other	-1.06252	AC122861.4
903	other	0.802322	Tctex1d2
904	other	-1.24017	Gm17096
905	other	0.00384846	Ankle2
906	other	-0.127337	Gm26982
907	other	0.0832584	Gm4366
908	other	0.0733155	Gabarap
909	other	-0.481798	Gm5928
910	other	0.0189864	Dynlrb1
911	other	0.354545	Sugct
912	other	0.0103737	Cpox
913	other	-0.558329	Gm42658
914	other	0.404379	Ndufs6b
915	other	-0.790102	A630072L19Rik
916	other	0.472728	Mycl
917	other	-0.59014	Gm37510
918	other	-0.133907	Tut4
919	other	-0.114161	Dlx1
920	other	0.137971	Gm15353
921	other	0.0392792	Gm42671
922	other	0.328234	3110031N09Rik
923	other	0.00341991	Dnajc5
924	other	0.0785723	Adipor1
925	other	0.155118	Ift57
926	other	0.0768421	Gm12097
927	other	-0.169268	Slc16a1
928	other	-0.0581076	Zbtb34
929	other	-0.509786	Gm11025
930	other	0.191718	Spata2l
931	other	-0.199337	Gm32123
932	other	-0.0106163	Klhl42
933	other	0.285417	Slc16a10
934	other	-0.154093	Larp7
935	other	-0.364862	Gm44951
936	other	-0.00734265	Klhl21
937	other	-0.253855	D930048N14Rik
938	other	-0.0897246	Bicral
939	other	-0.970508	Gm45354
940	other	-0.195017	Chml
941	other	-0.100454	Yeats2
942	other	0.946906	Gm2573
943	other	0.0810868	Lap3
944	other	-0.103009	Lman2l
945	other	0.0298694	Mmp11
946	other	-0.0648064	Gm12481
947	other	0.361212	Gm7870
948	other	1.02808	5830454E08Rik
949	other	-0.075294	Ttc5
950	other	-0.0823145	Pdcl
951	other	0.0376844	Gm8190
952	other	-0.11663	Rnf214
953	other	-0.463177	Gm26648
954	other	-0.0105409	Gm15920
955	other	0.329834	Zfyve21
956	other	-0.224699	Gm12057
957	other	0.272838	Gm23759
958	other	-0.301897	Gm43544
959	other	0.851549	Gm25473
960	other	-0.0379195	Gm15336
961	other	0.261498	Isoc2b
962	other	-0.062542	Gm48405
963	other	-0.103001	Ttl
964	other	0.446709	Gm7846
965	other	0.0692543	Asf1a
966	other	0.417809	AC166172.4
967	other	0.475864	Kank2
968	other	-0.103511	Acbd3
969	other	0.414347	Rassf8
970	other	-0.00627613	Lrif1
971	other	-0.0445613	Dcakd
972	other	0.265715	Lactb
973	other	0.138729	Gm6768
974	other	0.194335	Alkbh3os1
975	other	0.0134829	Pdxdc1
976	other	-1.08568	Ighv1-55
977	other	-0.821531	Gm17083
978	other	-0.538167	Gm16091
979	other	0.00353428	Gm32687
980	other	-0.0227087	Gm12183
981	other	-0.00576042	Cd46
982	other	-0.160827	Atad5
983	other	-0.206243	2310068J16Rik
984	other	0.241527	Gm12795
985	other	-0.0962576	Cbx1
986	other	-0.61466	Clic5
987	other	0.0847109	Gpn2
988	other	-0.0702178	Gm13204
989	other	-0.00338985	Ppp1ca
990	other	0.00164571	Gripap1
991	other	-0.0278025	Gspt1
992	other	-0.0594022	Sltm
993	other	0.310799	4930463O16Rik
994	other	-0.126546	Mcm9
995	other	-0.786271	Gm28988
996	other	-0.178046	Gm46404
997	other	-0.279582	Tsga10
998	other	-0.237142	Pdcd5-ps
999	other	0.00709978	Klk8
1000	other	-0.307054	3300002A11Rik
1001	other	0.0933685	Hsdl1
1002	other	0.028544	Mat2b
1003	other	0.103125	Vdac3-ps1
1004	other	-0.287401	Gm6112
1005	other	0.630236	Gstm4
1006	other	-0.0613803	Aldoc
1007	other	-0.0577989	Fem1b
1008	other	-0.0311768	Gm43729
1009	other	0.308389	Gm29155
1010	other	0.0256228	Nefh
1011	other	0.0755033	Tmem186
1012	other	0.609804	Plscr4
1013	other	0.0358356	Txn1
1014	other	0.183324	Rundc1
1015	other	-0.487776	Ciart
1016	other	0.0112287	Lpin2
1017	other	0.258973	Gm9745
1018	other	-0.00360437	Fdxacb1
1019	other	-0.0254097	Dnajc8
1020	other	0.0666838	Gm5904
1021	other	-0.0696349	Bms1
1022	other	0.0539113	Usp14
1023	other	0.019593	Uba7
1024	other	-0.21962	Tmem60
1025	other	0.644989	Gm13840
1026	other	-0.284699	Cyb5rl
1027	other	0.0764271	Slc2a1
1028	other	-0.000130607	Pitrm1
1029	other	-0.433167	6330549D23Rik
1030	other	0.0668074	Manf
1031	other	0.0210347	4930535I16Rik
1032	other	-0.0250952	Rps24
1033	other	0.20493	AC150898.1
1034	other	0.0980624	1700099I09Rik
1035	other	0.400224	Gpx8
1036	other	0.185529	Gm47863
1037	other	0.153637	Cfap73
1038	other	0.124793	9630013K17Rik
1039	other	0.0619646	Knop1
1040	other	-0.264718	Tmem255a
1041	other	-0.309515	Lamb3
1042	other	-0.00923798	Fam160b2
1043	other	0.0164179	Slc25a3
1044	other	0.0634192	Gm13456
1045	other	0.0220722	Aup1
1046	other	-0.151753	Trp53i13
1047	other	-0.0381115	Sec23b
1048	other	-0.0210179	Tubgcp3
1049	other	-0.0814808	Dntt
1050	other	-0.00259608	Psmd3
1051	other	-0.536151	Gm4737
1052	other	-0.0535225	Ankfy1
1053	other	-0.361065	Hoxb6
1054	other	0.126615	Vps50
1055	other	0.436629	Nudt18
1056	other	0.0804813	Mtmr6
1057	other	-0.434819	Ovgp1
1058	other	0.0762731	Gaa
1059	other	-0.109629	Clk2
1060	other	-0.0949818	2010300C02Rik
1061	other	0.0919178	Pigh
1062	other	0.0514334	Rpl19-ps11
1063	other	-0.163638	Gm48302
1064	other	0.278525	Gm42787
1065	other	0.0930709	Frmd4a
1066	other	0.117714	Aco1
1067	other	0.0785787	Psmd10
1068	other	-0.677973	D830050J10Rik
1069	other	-0.218675	Spata2
1070	other	-0.031944	Nxt2
1071	other	0.568557	Chac2
1072	other	-0.0424143	Smarcb1
1073	other	0.185346	AC134576.3
1074	other	-0.0127758	Adsl
1075	other	-0.050239	Crlf3
1076	other	-0.0261744	Tpst1
1077	other	0.0878779	Slc26a8
1078	other	-0.136166	6330408M09Rik
1079	other	-0.0768774	Baz1b
1080	other	-0.0595879	Lin54
1081	other	0.881615	BC147527
1082	other	-0.422955	Pkd1l3
1083	other	0.271884	AC125544.1
1084	other	0.0394704	Zfp729a
1085	other	-0.105305	Rrp1b
1086	other	0.0823532	Dpm3
1087	other	-0.0980528	Slc27a1
1088	other	0.0744127	Psmg4
1089	other	-0.365624	Gm10344
1090	other	0.342291	Gm12664
1091	other	0.257548	Gm11222
1092	other	0.0349611	Eif3k
1093	other	-0.0228936	Iws1
1094	other	0.0379716	Rab1a
1095	other	0.172414	Fdft1
1096	other	0.447622	Usp51
1097	other	-0.411776	Mfsd4b3
1098	other	1.63514	Gm25587
1099	other	0.184726	Tirap
1100	other	-0.38667	Gm2174
1101	other	-0.631317	Gm42798
1102	other	0.0274143	Eif3g
1103	other	-0.226614	C430019N01Rik
1104	other	-0.476603	Gm37909
1105	other	-0.0949937	Tceal9
1106	other	0.586923	Tmem237
1107	other	0.148794	Glt8d1
1108	other	0.283917	Gm38383
1109	other	0.28647	Gm46546
1110	other	0.164655	Zmpste24
1111	other	0.169322	Gm14335
1112	other	-0.158473	C1qtnf1
1113	other	0.280818	Gstp2
1114	other	-0.143762	Mcts1
1115	other	-0.153598	Hemk1
1116	other	-0.191976	AA914427
1117	other	0.588883	Ltbp2
1118	other	0.325124	Gm10518
1119	other	0.510942	Pglyrp2
1120	other	-1.21772	Gm47917
1121	other	-0.118137	Asrgl1
1122	other	0.399019	4933431C10Rik
1123	other	0.244905	Nckap1
1124	other	-0.0883462	Catsperg1
1125	other	-0.0870075	Gpr89
1126	other	-0.0943774	2610301B20Rik
1127	other	-0.00896215	Zfp780b
1128	other	-0.104054	Gm45110
1129	other	-0.258437	Helq
1130	other	-0.224495	Prkrip1
1131	other	-0.000976234	Eps8
1132	other	0.551809	Rasgef1a
1133	other	-0.251023	Ighv1-83
1134	other	-0.0231766	Dennd1a
1135	other	-0.136331	Btbd7
1136	other	-0.344934	Gm16152
1137	other	0.968297	Ccn5
1138	other	-0.00218079	Eif4e3
1139	other	-0.271627	1700065D16Rik
1140	other	0.373579	Cryl1
1141	other	-0.00204419	Gm36949
1142	other	0.0184177	Bbs12
1143	other	0.277537	Zfp759
1144	other	-0.238134	Aff3
1145	other	-0.541293	C330013E15Rik
1146	other	2.55189	Gm22739
1147	other	-0.0996917	Gm28872
1148	other	0.0725138	Zfp53
1149	other	-0.0859622	Lin37
1150	other	0.0402077	Dctn6
1151	other	0.674642	Bax
1152	other	0.272215	Ift88
1153	other	0.385058	Gstm5
1154	other	0.0338106	Zfp386
1155	other	0.065455	Treml2
1156	other	-0.118732	Cyb561a3
1157	other	0.138929	Txndc17
1158	other	0.135209	Pot1b
1159	other	0.260249	Prkcz2
1160	other	1.45647	Gm26264
1161	other	-0.231446	Gm13502
1162	other	0.432852	Gm31814
1163	other	-1.04853	A930015D03Rik
1164	other	-0.442383	Gm37422
1165	other	-0.340475	Gm10676
1166	other	0.0202559	Rilpl2
1167	other	0.031337	Rad23a
1168	other	0.149255	Man2b1
1169	other	-0.414118	Gm49085
1170	other	0.0770994	Sike1
1171	other	-0.495974	Gm38160
1172	other	-0.0612511	Kctd4
1173	other	0.0353448	Rpusd2
1174	other	0.0436661	Elmod3
1175	other	-0.640442	Gm21887
1176	other	0.614375	Marco
1177	other	-0.106734	Cd79b
1178	other	-0.321516	Gm15464
1179	other	0.0209705	2610306M01Rik
1180	other	0.321066	Ace
1181	other	0.0061143	Nrbp1
1182	other	-0.015516	Rara
1183	other	0.14569	0610010F05Rik
1184	other	0.439891	Pigg
1185	other	0.904713	Fblim1
1186	other	0.138211	Tcta
1187	other	-0.281084	Ehd2
1188	other	0.000951043	Rmnd5a
1189	other	-0.300255	Igsf9
1190	other	0.697443	Clnk
1191	other	1.43647	Gm37376
1192	other	-0.0931291	Pik3ap1
1193	other	0.354199	Hgh1
1194	other	-0.0140725	Set
1195	other	0.523442	Tnfsf11
1196	other	0.165846	Vcl
1197	other	-0.653505	Ccdc38
1198	other	0.151777	Stk26
1199	other	0.295758	Lbp
1200	other	0.0564778	Ggt1
1201	other	-0.511203	Ttc19
1202	other	-0.563962	Gm9929
1203	other	0.18766	Sfrp4
1204	other	0.0439575	Asb7
1205	other	0.00180892	BC025920
1206	other	-0.136511	Rbm17
1207	other	-0.13089	Sdc1
1208	other	0.00355088	Pcmt1
1209	other	0.127824	Als2
1210	other	0.0458786	Armcx3
1211	other	0.128168	Gm25581
1212	other	-0.0221002	Foxd2os
1213	other	-0.715478	Pou5f2
1214	other	-0.0024432	Gm45501
1215	other	-0.667011	Gm48887
1216	other	-0.130384	Ino80
1217	other	0.523099	Gm37139
1218	other	0.417533	AL732309.1
1219	other	-0.246016	Trem1
1220	other	-0.194399	Diablo
1221	other	-0.34172	Amy1
1222	other	-0.419504	Gm37136
1223	other	-0.0253518	Ipp
1224	other	0.0670098	Agtrap
1225	other	0.120538	Arl14ep
1226	other	0.240406	Mpo
1227	other	-0.101115	Zfp444
1228	other	0.418302	C87436
1229	other	0.0398644	Pacs1
1230	other	-0.162735	AC157548.1
1231	other	-0.0697947	Brd7
1232	other	-0.856121	Gm48081
1233	other	0.619083	Zc3h8
1234	other	0.640461	Gm7429
1235	other	0.509717	Igf1
1236	other	0.173132	Gm12715
1237	other	-1.03251	Gm18665
1238	other	-0.0555253	Gm44067
1239	other	0.89063	Gypa
1240	other	0.0162933	Trim35
1241	other	-0.234984	Gm5446
1242	other	-0.585412	Gm26511
1243	other	-0.0156477	Erh
1244	other	-0.880014	Gm26330
1245	other	0.036323	Lactb2
1246	other	0.299927	Gm11697
1247	other	0.0109908	Otub1
1248	other	0.0300522	Prkx
1249	other	-0.0895174	Ikbip
1250	other	0.715216	Snhg15
1251	other	0.0437994	Ppp4c
1252	other	0.0427266	Ano10
1253	other	-0.431319	BC037039
1254	other	-0.00957676	H3f3a
1255	other	0.731072	Zfp420
1256	other	-0.0904702	Bag5
1257	other	-0.0574505	Rptor
1258	other	0.469225	Gm8894
1259	other	0.0384129	Psen1
1260	other	-0.12601	Gm14016
1261	other	0.0676612	Poli
1262	other	-0.137327	Dnajc24
1263	other	0.120732	Gm44321
1264	other	2.59698	Gm23924
1265	other	0.0483805	Fam219b
1266	other	-0.103374	Gm20056
1267	other	0.472681	Decr2
1268	other	0.357428	Gm18770
1269	other	0.189193	Pcyox1
1270	other	0.212278	Gm19721
1271	other	0.375943	Gm5552
1272	other	-0.0483189	Atg101
1273	other	-0.219394	Bbs10
1274	other	0.211055	Capn2
1275	other	-0.0810143	Sf3a1
1276	other	-0.0183672	Mtrex
1277	other	0.0236751	Zfand5
1278	other	0.0233478	Nrros
1279	other	-0.146063	H2-T10
1280	other	-0.46221	Gm6611
1281	other	0.0287999	Dffa
1282	other	0.196048	Gm15194
1283	other	0.391404	Abcb1b
1284	other	0.0334705	Clta
1285	other	0.393412	Trim43c
1286	other	-0.522454	Gm38001
1287	other	0.109673	Gm6969
1288	other	0.0393649	Exoc7
1289	other	-0.0656535	Nbas
1290	other	-0.132234	Toe1
1291	other	-0.407141	Pcgf1
1292	other	0.00696834	Cdadc1
1293	other	0.214624	Tmem65
1294	other	0.0294557	Grina
1295	other	0.472154	Gm44000
1296	other	0.0477994	Cgrrf1
1297	other	-0.029233	Gm4149
1298	other	0.059316	Sun2
1299	other	-0.00156168	Hnrnpc
1300	other	-0.275552	Gm31373
1301	other	-0.0212253	Edc3
1302	other	-0.239905	Gm7902
1303	other	0.49625	4930509H03Rik
1304	other	0.154054	Tgds
1305	other	-0.487568	Ttll3
1306	other	-0.0494525	P2ry12
1307	other	-0.11403	Gm45867
1308	other	-0.0460721	Prmt3
1309	other	1.69561	Gm21769
1310	other	-0.0734825	Sh2b2
1311	other	0.676898	Slc27a6
1312	other	0.127053	Ywhaq-ps3
1313	other	0.0249821	Pgrmc1
1314	other	-0.755176	Scarna3a
1315	other	-0.721762	Gm44434
1316	other	-0.0796465	Lpcat1
1317	other	-0.184573	Wdr70
1318	other	-0.161675	CT025659.2
1319	other	-0.158951	Snta1
1320	other	-0.120549	Endod1
1321	other	-0.115695	Sesn3
1322	other	0.023435	AL731706.1
1323	other	0.0391412	Patz1
1324	other	-0.224679	Gm43594
1325	other	0.346475	Gm47861
1326	other	0.159051	Elovl1
1327	other	-0.0906662	Zfp346
1328	other	-0.743145	Gm43808
1329	other	-0.116026	Tet3
1330	other	0.25776	Gm43177
1331	other	0.245348	Lysmd1
1332	other	-0.451932	Cntf
1333	other	0.00830275	Gbf1
1334	other	-0.387549	Gm19688
1335	other	-0.00227938	Gm24601
1336	other	-0.132578	Zc3h10
1337	other	-0.187737	Kantr
1338	other	0.00926186	Mon1b
1339	other	-0.0619586	Cdc23
1340	other	-0.232581	Sufu
1341	other	-0.103885	Pcdhgc3
1342	other	0.887907	Tnfsfm13
1343	other	0.0982686	Mia2
1344	other	0.376548	Gm45060
1345	other	-0.00435319	Npat
1346	other	0.330407	Tmem119
1347	other	0.00943217	Gm13034
1348	other	-0.145705	Dnajc19
1349	other	-0.407775	Gm38043
1350	other	0.300959	Gm41480
1351	other	0.109275	Glp2r
1352	other	-0.0935215	Tubgcp5
1353	other	0.130207	Rab11fip4
1354	other	0.631216	Lhfp
1355	other	0.345225	Gm44716
1356	other	-0.051748	Gm44053
1357	other	9.12021e-05	Gm24928
1358	other	0.683415	Gm9240
1359	other	-0.472493	Gm26749
1360	other	0.0520116	Taz
1361	other	-0.0102166	Pdlim2
1362	other	-0.112251	Trim44
1363	other	0.143568	Slc12a3
1364	other	-0.106352	Cnot6l
1365	other	-0.538308	AC153155.1
1366	other	-0.404337	Ccdc15
1367	other	-0.118134	Cherp
1368	other	0.06023	St6galnac3
1369	other	-0.137268	Gm26616
1370	other	-0.0716664	Miga2
1371	other	0.0761762	Gm43216
1372	other	-1.77989	Gm44238
1373	other	0.074866	Slc35a1
1374	other	-0.135415	Gm12261
1375	other	-0.00234098	Cpsf2
1376	other	-0.00872195	Entpd6
1377	other	0.147712	Gm43652
1378	other	-0.0397684	Gm15564
1379	other	0.339817	Zfp691
1380	other	0.0245064	Pld2
1381	other	-0.631929	Gad1-ps
1382	other	0.572934	Gm45213
1383	other	-0.441949	Gm48880
1384	other	0.138688	Krt80
1385	other	-0.0523392	Pet100
1386	other	0.0175769	Snf8
1387	other	0.592106	Rpp25l
1388	other	0.185168	P2ry10
1389	other	-0.402082	Crocc
1390	other	-0.0557816	Vars2
1391	other	-0.211893	Cecr2
1392	other	-0.792604	Gm10120
1393	other	0.014102	Nub1
1394	other	-0.505599	Stamos
1395	other	-0.178284	Prmt2
1396	other	-0.0717285	Atrx
1397	other	-0.198747	Osm
1398	other	0.405494	Rps4x-ps
1399	other	-0.0249865	Cks2
1400	other	-0.682803	Gm2214
1401	other	0.100747	Rtn4
1402	other	-0.0469643	Entpd5
1403	other	0.0869008	Slc26a7
1404	other	-0.0830262	Banp
1405	other	-0.276027	Gm10785
1406	other	0.00495563	Zfp385a
1407	other	0.578796	Iqcc
1408	other	-0.343417	Tchp
1409	other	-0.00768821	Zwilch
1410	other	-0.13966	Gm20707
1411	other	0.0802214	Smim12
1412	other	0.275381	Gm36756
1413	other	-0.116645	2010109I03Rik
1414	other	0.104305	Bnip3
1415	other	-0.00717416	Gm44695
1416	other	-0.0616994	Rfx1
1417	other	-0.0462911	Aak1
1418	other	0.0449253	Amigo3
1419	other	-0.152126	Vti1a
1420	other	-0.0419259	L3mbtl3
1421	other	0.563094	Gm9847
1422	other	0.0615227	Gm5763
1423	other	0.0513095	0610030E20Rik
1424	other	0.137205	Gbp5
1425	other	0.0936791	Agpat5
1426	other	-0.533197	Gm43176
1427	other	1.25752	Gm15361
1428	other	0.101117	Ndufb8
1429	other	0.0744989	Gm43582
1430	other	0.093863	1700025G04Rik
1431	other	-0.726476	Gm42515
1432	other	0.0310844	Gm37607
1433	other	-0.0703523	Atf7ip
1434	other	-0.00847731	Gm15489
1435	other	0.298463	Gm8113
1436	other	-0.608743	AC140047.1
1437	other	0.0319981	Arf2
1438	other	0.241642	Gm43071
1439	other	-0.0294229	Gm26083
1440	other	-0.0112226	LTO1
1441	other	-0.24215	Gm336
1442	other	0.478385	Gm44618
1443	other	0.0375585	Hmg20b
1444	other	0.0256194	4631405J19Rik
1445	other	1.37267	Gm7331
1446	other	-0.132097	Trmt1
1447	other	-0.01214	Dynlt1-ps1
1448	other	-0.51693	Gm32569
1449	other	0.218601	A130077B15Rik
1450	other	-0.716105	Gm48291
1451	other	-0.00936524	Ppp4r3a
1452	other	-0.00355003	Smim11
1453	other	-0.642431	Gm45328
1454	other	0.0619082	Mcur1
1455	other	0.738179	Pianp
1456	other	-0.0604069	Snrk
1457	other	0.0534805	Myl6
1458	other	-0.902217	Gm38252
1459	other	0.087341	Gm47727
1460	other	-0.319434	Gm18030
1461	other	-0.129428	Smap2
1462	other	0.442197	Cuedc1
1463	other	-0.327509	Pkp3
1464	other	-0.0256168	Rapgef1
1465	other	-0.0715849	Snord118
1466	other	-0.184507	Ptpn23
1467	other	-0.206116	Bud13
1468	other	-0.042677	Mtif2
1469	other	-0.0360693	Dip2a
1470	other	0.227699	Wdr41
1471	other	0.15999	Mospd2
1472	other	0.00230784	Wdr89
1473	other	0.0817638	Erc1
1474	other	-0.109098	Bag6
1475	other	-0.0509087	Iffo1
1476	other	-0.970321	Nnat
1477	other	0.0404585	Gm16125
1478	other	-0.499466	Raet1d
1479	other	0.199626	Ndufv3
1480	other	-0.116706	Pidd1
1481	other	0.322732	AC091309.7
1482	other	0.479613	Arhgap21
1483	other	-0.539351	Nrarp
1484	other	0.100533	Gm44911
1485	other	-0.269763	Gm37486
1486	other	0.210582	Slc6a1
1487	other	-0.0902462	Traf3ip1
1488	other	-0.0170094	Drap1
1489	other	-0.679813	Gm14453
1490	other	-0.0170582	Pdk4
1491	other	0.471004	Dcxr
1492	other	-0.616158	Gm45309
1493	other	-0.483674	Gm43058
1494	other	-0.48304	Myo19
1495	other	-0.0395471	Sde2
1496	other	-0.269194	Dtx3
1497	other	-0.544181	2700038G22Rik
1498	other	0.0317098	Rpl37a
1499	other	0.179036	Layn
1500	other	-0.128961	R3hdm2
1501	other	-0.306309	Gm38380
1502	other	-0.219088	Gm43178
1503	other	-0.00714432	Gm7160
1504	other	-0.124218	Zfp212
1505	other	-0.0432762	Dars2
1506	other	-0.548595	Gm42987
1507	other	0.290069	Gm10800
1508	other	0.159124	Gm13920
1509	other	0.0971698	Gm20634
1510	other	-0.0492803	Bub1
1511	other	-0.221017	Fam129c
1512	other	0.0683065	Rnu1a1
1513	other	0.0719125	St3gal4
1514	other	0.300863	Aldoart1
1515	other	-0.138063	Paxip1
1516	other	-0.0297366	Gm5457
1517	other	-0.0815994	Stxbp3-ps
1518	other	0.249427	H2-T24
1519	other	-0.00085177	Map2k2
1520	other	0.280992	Frrs1
1521	other	-0.372334	Gm6283
1522	other	0.0951115	Dapp1
1523	other	-0.106525	Polr2k
1524	other	-0.0198543	Rabggta
1525	other	0.183569	Hp
1526	other	0.153294	Zfp512
1527	other	-0.630963	Gm47657
1528	other	0.388879	Nicn1
1529	other	-0.179982	Taf9
1530	other	0.0410292	Ndufb7
1531	other	-0.30758	Gm15747
1532	other	-0.555552	Gm43011
1533	other	-0.0710404	Cyb5r1
1534	other	1.15942	Anapc15-ps
1535	other	-0.0742813	Clcn3
1536	other	-0.114041	Gm45890
1537	other	-0.953833	Gm47257
1538	other	-0.690814	Gm11365
1539	other	0.317332	Vmn1r-ps136
1540	other	-0.0987728	Tyms
1541	other	0.0494491	Gk5
1542	other	-0.173873	E230014E18Rik
1543	other	0.369748	AC133601.1
1544	other	-0.308755	Gm17477
1545	other	0.697503	Gm29477
1546	other	0.0191043	Gm44985
1547	other	0.274673	2900076G11Rik
1548	other	-0.050218	Msh6
1549	other	0.112566	Atp6ap2
1550	other	0.373872	Hfe
1551	other	0.399744	Gm15911
1552	other	0.0193945	Abi1
1553	other	-0.0903357	Kansl1
1554	other	-0.754971	Gm37370
1555	other	0.264112	Gpr27
1556	other	0.214476	Klhl15
1557	other	0.0384382	Cdkn2aipnl
1558	other	0.341034	Mrpl44
1559	other	0.145338	4732440D04Rik
1560	other	0.202603	Trmo
1561	other	-0.0345667	Cdk13
1562	other	-0.156205	Psmd9
1563	other	0.317174	Gm28730
1564	other	0.00861393	Snord15a
1565	other	0.250953	Slc39a11
1566	other	0.289527	Abhd14a
1567	other	0.452081	AC165951.4
1568	other	0.279512	Ly6k
1569	other	0.242687	Myl2
1570	other	-0.55031	Ghrl
1571	other	0.916778	Gm20519
1572	other	-0.360337	Brd4
1573	other	0.275335	Slc23a4
1574	other	-0.0610024	Pygb
1575	other	-0.0686289	Mri1
1576	other	-0.145976	Ypel2
1577	other	0.0876208	Amd1
1578	other	0.0915897	Tnfsf13os
1579	other	0.394049	Cd3eap
1580	other	-0.0160223	Ralbp1
1581	other	-0.095315	Heatr6
1582	other	-0.14579	2200002D01Rik
1583	other	0.169896	Sec22c
1584	other	0.149495	Gm13408
1585	other	-0.0755177	Hook1
1586	other	0.0123683	Prkci
1587	other	-0.072308	Gm38253
1588	other	0.383498	Gm17586
1589	other	0.227748	Gys1
1590	other	0.237409	Xkrx
1591	other	-0.0602322	Tgfb3
1592	other	-0.0579711	Bap1
1593	other	-0.0792973	Zfp458
1594	other	0.0813297	Cxcr2
1595	other	-0.000957138	Pdap1
1596	other	-0.0239504	Gm10501
1597	other	0.117216	Hoga1
1598	other	-0.0211431	Hist1h2bj
1599	other	0.791595	Fam20c
1600	other	0.0432297	H2-D1
1601	other	-0.0255226	Nup88
1602	other	-0.0505676	Memo1
1603	other	-0.0671273	Brip1
1604	other	-0.325633	AC136921.1
1605	other	1.32396	Rpl39-ps
1606	other	-0.566438	Gm28940
1607	other	0.265931	Gm49730
1608	other	0.0082961	Ptpn7
1609	other	0.274701	Fads6
1610	other	0.146766	Ski
1611	other	0.272153	Gm36378
1612	other	0.825671	Gm24336
1613	other	-0.876999	4930549C15Rik
1614	other	-0.710486	9430007M09Rik
1615	other	-0.37048	Gm49785
1616	other	-0.617178	6330537M06Rik
1617	other	-0.0275334	Kctd12
1618	other	-0.0268787	Zfp654
1619	other	-0.687627	Gm12264
1620	other	-0.641735	Gm23054
1621	other	-0.220048	Ube2v2
1622	other	-0.0447178	Chtop
1623	other	-0.507887	AC148017.1
1624	other	-0.00158953	Sem1
1625	other	-0.483916	Gm47159
1626	other	0.131114	Gm26397
1627	other	0.629276	Gm23386
1628	other	-0.377332	Mfsd4b5
1629	other	-0.968782	Gm16106
1630	other	-0.0773509	Gm7461
1631	other	-0.38902	Pld6
1632	other	0.00860686	Vps25
1633	other	-0.189099	A630023P12Rik
1634	other	0.530327	Gm48383
1635	other	0.183535	Gm14125
1636	other	0.251703	Mrpl46
1637	other	-0.419882	Gm5915
1638	other	-0.090978	Eef2k
1639	other	-0.465696	Gm13185
1640	other	-0.347003	Gm17813
1641	other	0.285484	Agap1
1642	other	-0.0328628	Ric8a
1643	other	-0.125596	Gm24119
1644	other	0.272726	Gm7665
1645	other	-0.163396	Gm5555
1646	other	0.00334212	Trpm7
1647	other	0.191856	Syngr2
1648	other	0.278074	Gm27241
1649	other	-0.155974	Trmt12
1650	other	-0.104635	Zfp568
1651	other	-0.0283739	Psma4
1652	other	-0.016426	Map3k3
1653	other	-0.498653	Gm45838
1654	other	0.0712081	Frmd8
1655	other	0.0324861	Ppa2
1656	other	-0.639913	Gm22478
1657	other	-0.0345874	Sec22b
1658	other	0.23133	Slco1a5
1659	other	0.0734016	Akr1e1
1660	other	0.156695	Gm4419
1661	other	0.232933	Itgb3
1662	other	-0.188135	Slc20a2
1663	other	0.0849195	Mier1
1664	other	-0.0783777	Gm17354
1665	other	-0.186589	Gm25545
1666	other	0.0354095	Slc25a38
1667	other	-0.222536	Pou2f1
1668	other	-0.108761	Map1b
1669	other	0.631666	Clec1a
1670	other	0.210218	Ccdc149
1671	other	-0.103894	Gmeb2
1672	other	0.0761622	4930526A20Rik
1673	other	0.0770948	Myl12a
1674	other	-0.31801	Parvb
1675	other	-0.114736	Styx
1676	other	0.0590364	AI839979
1677	other	0.703429	Gm19187
1678	other	0.0999273	Tmsb4x
1679	other	-0.207199	Nip7
1680	other	0.395242	Pkia
1681	other	-0.723638	Nmb
1682	other	0.194782	4930589O11Rik
1683	other	0.00513818	Gm1966
1684	other	0.801923	Gm25180
1685	other	-0.0268384	Vezt
1686	other	0.375991	AC161530.1
1687	other	-0.125522	Rnf169
1688	other	0.0483987	Mmgt1
1689	other	-0.45041	Gm17315
1690	other	-0.189673	Gm15267
1691	other	1.05685	Mgp
1692	other	-0.107349	Gm37973
1693	other	-0.0328922	Becn1
1694	other	0.0870583	Ifi27
1695	other	-0.0102215	Rmnd1
1696	other	-0.424305	Gm32999
1697	other	-0.313775	AU019990
1698	other	0.0147721	Rom1
1699	other	0.166871	Orai1
1700	other	-0.0658971	Ncl
1701	other	0.300165	Mafb
1702	other	-0.58699	Gm22198
1703	other	-0.360857	Gm49411
1704	other	0.0951696	Tmem176b
1705	other	-0.0409413	Sbno1
1706	other	-0.815104	1810044D09Rik
1707	other	-0.254819	Dscc1
1708	other	-0.040771	Bcap29
1709	other	0.273138	Gm11585
1710	other	0.0747572	Acap3
1711	other	-0.119919	Zfp956
1712	other	0.98247	Tcrg-V1
1713	other	0.00935593	Os9
1714	other	0.565372	Zfp524
1715	other	-0.347267	Hmgb1-ps3
1716	other	-0.716273	Snora20
1717	other	0.197605	Frg2f1
1718	other	-0.118872	Cpsf7
1719	other	-0.122366	Gm10774
1720	other	0.248379	Atp8b4
1721	other	0.159452	AW112010
1722	other	0.477982	2900093K20Rik
1723	other	-0.107921	Adgra3
1724	other	0.416795	Pfkfb1
1725	other	0.56415	Gm13991
1726	other	-0.210649	Gm13548
1727	other	-0.264035	Gm12246
1728	other	-0.295391	Maml3
1729	other	-0.84328	8430422M14Rik
1730	other	0.0121446	Zfp953
1731	other	-0.202295	Pigo
1732	other	0.020293	Dars
1733	other	0.276801	Gm11831
1734	other	-0.0397639	Srsf6
1735	other	-0.103068	Wrn
1736	other	-0.0682533	Zfyve26
1737	other	0.00972454	Nras
1738	other	-0.104295	Inafm2
1739	other	0.188605	Nthl1
1740	other	-1.00377	Gm18988
1741	other	-0.353168	Gm22343
1742	other	0.00544926	Snd1
1743	other	0.307364	Gm28731
1744	other	0.129176	Gm48604
1745	other	0.423473	Gm43552
1746	other	0.00760487	Rmdn2
1747	other	0.223113	Hyal1
1748	other	0.912495	Ppbp
1749	other	-0.14435	Unc45a
1750	other	-0.766948	Pp2d1
1751	other	-0.122581	Il1b
1752	other	-0.083717	Strbp
1753	other	0.00362714	Cpeb4
1754	other	-0.179715	Pde1b
1755	other	-0.0112817	Ippk
1756	other	-0.0101524	Rpl18
1757	other	0.450863	CAAA01141682.1
1758	other	-0.651924	Gm37522
1759	other	-0.711135	Gm49628
1760	other	0.0392522	Rmc1
1761	other	0.0314157	Man2c1
1762	other	0.118674	Gm48882
1763	other	0.292851	Gm17099
1764	other	-0.0166929	Gm24888
1765	other	0.0604262	Gapvd1
1766	other	-0.0751632	Aldh7a1
1767	other	0.379684	Gm48337
1768	other	0.397985	Gm15738
1769	other	-0.17731	Lancl2
1770	other	0.369934	Gm38188
1771	other	-0.00421163	Gm8355
1772	other	-0.0948947	Cbx2
1773	other	0.272949	Snhg3
1774	other	0.0074235	Gm44573
1775	other	-0.304253	Gse1
1776	other	0.362039	Spint1
1777	other	-0.0794974	Dgcr8
1778	other	0.0885571	Hyou1
1779	other	-0.471794	Erfe
1780	other	-0.0152497	Dhcr7
1781	other	0.558456	Slc35f5
1782	other	0.055575	Ndufa2
1783	other	0.0457713	Lrrc40
1784	other	0.0771996	Vcp-rs
1785	other	-0.065218	Slbp
1786	other	0.303266	Ear6
1787	other	0.0916699	Atp5mpl
1788	other	-0.231396	Pik3c2b
1789	other	0.00747346	Acat1
1790	other	-0.744787	Ighv1-14
1791	other	0.603254	Adora3
1792	other	-0.660545	Gm38273
1793	other	-0.0268684	Kif11
1794	other	0.118479	Mfap1a
1795	other	-0.0985542	Rbm26
1796	other	-0.873164	Psapl1
1797	other	-0.137434	Rnf31
1798	other	-0.57101	Gm15700
1799	other	-0.192025	Metap1d
1800	other	0.226411	Col6a2
1801	other	-0.0432155	Zfp456
1802	other	-0.0504209	Sp1
1803	other	-0.145834	Wdr6
1804	other	0.071839	Eif1b
1805	other	0.0433556	Tmem167b
1806	other	-0.026125	Puf60
1807	other	-0.0399644	Mycbp2
1808	other	-0.135664	Rbm15
1809	other	-0.10706	Ccm2
1810	other	-0.457171	Gm20522
1811	other	0.0281938	Gm26751
1812	other	-0.30659	Gm12979
1813	other	-0.0260294	Trim41
1814	other	-0.104611	Cdk12
1815	other	1.25487	Ear-ps9
1816	other	-0.216744	Jun
1817	other	-0.676838	Gm42587
1818	other	0.0666065	Gm48622
1819	other	0.0245572	Magt1
1820	other	-0.112838	Gm11223
1821	other	-0.0171969	Kctd1
1822	other	0.203641	Mapkapk3
1823	other	0.542241	Psma8
1824	other	-0.0471571	Naif1
1825	other	-0.0044489	Rpl3
1826	other	-0.292381	Gm13854
1827	other	-0.15987	Gm15763
1828	other	0.0288681	Rpl23
1829	other	-0.198724	Gm34006
1830	other	0.308687	Epx
1831	other	0.0370676	Necap2
1832	other	0.420904	Pcdhb9
1833	other	-0.356027	Gm37718
1834	other	-0.381331	Gm15034
1835	other	0.410646	Nudt2
1836	other	-0.26562	Gm15411
1837	other	0.0264432	Fam32a
1838	other	0.163821	Nkiras2
1839	other	-0.22272	1700030K09Rik
1840	other	0.156846	Rab31
1841	other	-0.0713927	Tmem250-ps
1842	other	-0.392747	E130308A19Rik
1843	other	0.185132	Ifitm6
1844	other	-0.036071	Igbp1
1845	other	0.298657	Stox2
1846	other	-0.033328	Sec23ip
1847	other	0.0834079	Eif2ak2
1848	other	0.0929832	Ehbp1l1
1849	other	0.0309778	Gm7278
1850	other	-0.13029	Dnaja3
1851	other	0.0615166	Fli1
1852	other	-0.0644146	Zranb2
1853	other	0.0378334	Ube2d3
1854	other	0.0306886	Ipo11
1855	other	0.0508928	Timm29
1856	other	-0.0104536	Baz1a
1857	other	-0.571123	C130083A15Rik
1858	other	0.239725	Znf41-ps
1859	other	-0.743109	Gm27240
1860	other	0.0826209	Smim14
1861	other	0.298704	Edil3
1862	other	-0.135331	Zfas1
1863	other	-0.429952	Ss18l1
1864	other	0.566211	Ak1
1865	other	-0.0366327	Nr2c1
1866	other	0.835637	Gm23191
1867	other	0.296301	Emc7
1868	other	0.190611	Cd74
1869	other	-0.0347911	Suz12
1870	other	-0.0751625	Slc30a7
1871	other	-0.310816	Gm11457
1872	other	-0.838013	Gm44553
1873	other	0.300629	Gm48900
1874	other	-0.635597	Gm18382
1875	other	-0.464651	A130050O07Rik
1876	other	0.431207	Mapk4
1877	other	-0.625084	5430434F05Rik
1878	other	-0.106339	Tnks1bp1
1879	other	0.140548	Gm49345
1880	other	0.349555	Ceacam18
1881	other	-0.305902	Gm26763
1882	other	-0.352918	Gm45221
1883	other	0.983039	Snora31
1884	other	-0.0300381	Chst15
1885	other	-0.0455523	Ngly1
1886	other	-0.110046	Cirbp
1887	other	0.500686	AC163399.1
1888	other	-0.059991	Prmt5
1889	other	-1.24861	Gm17056
1890	other	-0.00938036	Mpdu1
1891	other	0.0718243	Ppib
1892	other	-0.659914	Gpc2
1893	other	-0.299246	Rgs7
1894	other	0.187463	Haus8
1895	other	0.0842665	Cox5a
1896	other	-0.0801876	G2e3
1897	other	0.182849	Cuedc2
1898	other	-0.290129	AC164314.1
1899	other	0.0698916	Hps1
1900	other	-0.337735	Gm26617
1901	other	0.565283	Ccl22
1902	other	0.186446	Camk2n2
1903	other	0.671681	Gm14403
1904	other	0.440363	Gm13806
1905	other	-0.041828	Srek1ip1
1906	other	0.191354	Cadm3
1907	other	0.0243651	Aacs
1908	other	0.188177	Fam162a
1909	other	-0.0920639	Ptdss1
1910	other	-0.173647	Gm32250
1911	other	-0.115266	Lyrm4
1912	other	0.233802	Prg2
1913	other	0.285694	Zfp820
1914	other	-0.0494342	Sbds
1915	other	0.0361548	Psmc2
1916	other	-0.00742093	Umad1
1917	other	-0.0277762	Ndufb1-ps
1918	other	-0.284228	Gm21021
1919	other	0.673466	Mme
1920	other	-0.0918922	Snapc4
1921	other	0.0955531	Ech1
1922	other	0.15501	Mgst1
1923	other	0.356869	Rras
1924	other	0.21253	Gm16726
1925	other	-0.435865	Epb41l5
1926	other	0.0135372	Map4k5
1927	other	-0.0477203	Unc50
1928	other	0.159895	Wif1
1929	other	0.204241	BC028528
1930	other	0.258966	Fbxw17
1931	other	-0.732809	Gm24289
1932	other	0.00977278	Rps23
1933	other	-0.37951	Gm14488
1934	other	-0.00111097	Gm25363
1935	other	-0.0653084	Scamp4
1936	other	0.326535	Lime1
1937	other	-1.196	Gm12527
1938	other	-0.0486889	Zfp459
1939	other	-0.149028	Acod1
1940	other	-0.0591333	Nadk2
1941	other	-0.644884	Gm6142
1942	other	-0.0857443	Gm44567
1943	other	-0.0804407	Tiparp
1944	other	-0.142954	Map3k14
1945	other	0.0337737	Odf2l
1946	other	0.0130796	Tmx3
1947	other	0.651169	Gm7664
1948	other	0.144365	Tmem70
1949	other	0.0723688	Gm11948
1950	other	-0.0847235	Akap13
1951	other	-0.352561	Grtp1
1952	other	-0.158727	Pecam1
1953	other	-0.130039	Gm43980
1954	other	0.750752	Rybp-ps
1955	other	-0.178005	Zfp326
1956	other	0.614695	Gdpd2
1957	other	-1.79725	Gm24967
1958	other	0.160931	Notch3
1959	other	-0.132582	Prrc2c
1960	other	0.046429	Gm17058
1961	other	0.236577	L1cam
1962	other	-0.0422394	Polh
1963	other	0.398026	Ctsl
1964	other	-0.73905	Ifitm5
1965	other	0.0645215	R3hdm4
1966	other	-0.119574	Mecp2
1967	other	-0.961314	Gm17334
1968	other	0.41663	Kitl
1969	other	-0.0530572	Dolk
1970	other	1.8386	Xist
1971	other	0.000739621	Ranbp9
1972	other	0.00902586	Rplp2
1973	other	0.0432961	Shf
1974	other	-0.042187	Hist1h3e
1975	other	0.165336	Cybb
1976	other	-0.286974	Gm16181
1977	other	0.0623436	Gadd45a
1978	other	-0.490044	Gm29480
1979	other	-0.424718	Ighv1-15
1980	other	-0.101225	Lrmp
1981	other	-0.103026	Nudcd1
1982	other	0.0327751	Ublcp1
1983	other	-0.123546	Atxn7
1984	other	1.12379	Gm47942
1985	other	-0.0907856	Llgl1
1986	other	0.278701	Rpl7a-ps9
1987	other	0.840485	Cd4
1988	other	-0.357142	Gm20100
1989	other	0.0700264	Pdcl3
1990	other	-0.401733	Ttc28
1991	other	-0.0362093	Gtf2ird1
1992	other	-0.0594888	3000002C10Rik
1993	other	-0.240472	Zfat
1994	other	0.151804	Gm17951
1995	other	-0.0522582	4921524J17Rik
1996	other	-0.119694	Apobec3
1997	other	-0.0238988	Gm37850
1998	other	0.273181	Gm37559
[truncated: 16,655 more rows]

## Sheet: Fig. 1i
Ebf1 to periphery (center to edge, μm)			Young vs. Old
Young	Old	Non-B	Unpaired t test
1.25885	0.421371	0.378164	P value	0.0031
0.938319	0.34306	0.300562	P value summary	**
0.318785	1.1008	0.194202	Are means signif. different? (P < 0.05)	Yes
0.104055	0.0473175	0.307697	One- or two-tailed P value?	Two-tailed
0.798693	1.06509	0.336461	t, df	t=2.998 df=198
0.802412	0.136247	0.122655	Young vs. Non-B
0.982265	0.255901	0.401198	Unpaired t test
0.617981	0.203854	0.784433	P value	< 0.0001
1.67626	0.0426343	0.820287	P value summary	***
0.611406	0.299324	0.273112	Are means signif. different? (P < 0.05)	Yes
1.95903	0.0897872	0.112899	One- or two-tailed P value?	Two-tailed
0.441342	0.529462	0.379036	t, df	t=9.034 df=198
1.61865	1.51714	0.18379	Old vs. Non-B
1.10127	0.136247	0.480152	Unpaired t test
1.95903	1.10615	0.18379	P value	< 0.0001
0.365869	1.25033	0.480152	P value summary	***
1.18061	1.53596	0.442666	Are means signif. different? (P < 0.05)	Yes
0.777735	0.137819	0.490707	One- or two-tailed P value?	Two-tailed
1.72279	0.111657	0.341062	t, df	t=5.524 df=198
0.117463	0.649009	0.333276
0.701749	1.08607	0.389681
1.54243	0.512228	0.275604
0.568607	0.454792	0.843696
1.51372	1.91512	0.196828
0.973615	0.351091	0.534136
1.2717	1.4231	0.74515
0.973615	1.48611	0.204881
1.2717	1.82891	0.36061
1.09416	0.933308	1.65066
0.726856	0.850627	1.66004
1.7727	1.06122	0.307282
1.35662	1.4624	0.13638
1.57226	1.4624	0.174742
2.23355	1.10581	0.212191
1.55587	1.13865	0.66532
0.935988	0.530644	0.317397
0.263616	0.148152	0.0589989
1.45541	1.01396	1.04751
0.611416	1.08437	0.480636
1.63763	0.0621831	0.185802
0.351065	1.32237	0.0831489
1.20968	0.860756	1.24378
1.32901	0.691071	0.146329
2.35961	0.895372	0.0776598
1.96229	0.846637	0.222082
0.44019	1.02059	0.89315
0.198618	1.02202	1.5822
0.310739	0.231795	0.459797
1.57412	0.925337	0.647474
1.02836	1.46451	0.0825144
1.17572	0.836309	0.136993
1.42889	0.0963048	0.216082
1.72416	0.153797	1.72
0.475868	1.20546	0.0759903
1.42997	0.700922	0.092239
0.990796	1.84144	0.148547
1.77162	1.70803	0.608318
0.372303	0.356274	0.0667271
0.660683	0.407383	0.355996
0.579113	0.728	0.186737
0.0719959	0.880466	0.186886
1.03586	0.29146	0.41143
0.268856	0.113725	0.765889
0.230371	0.293013	0.891505
1.40753	1.51899	1.36935
1.99783	0.834161	0.94189
1.1382	1.39921	0.0576507
1.05792	0.851164	0.494987
1.22586	0.16536	1.39838
1.83845	1.44028	0.136122
1.21612	0.886123	0.470023
1.7903	0.832106	0.228782
0.141788	0.266648	1.12122
1.43041	1.26342	0.328759
0.889723	0.98026	0.137688
1.0423	1.57774	0.831359
1.57354	0.323251	0.0736016
1.71279	1.39252	0.824237
0.658045	2.23426	0.106603
0.584206	0.117028	1.53244
0.413695	1.50043	0.528595
1.83632	0.143187	0.41439
1.41468	1.84376	0.846943
1.88609	0.296593	1.05284
0.905984	2.54609	0.206348
1.42625	1.84376	1.24579
1.53637	0.296593	0.0596719
0.522767	0.287761	0.246546
1.58774	0.551806	0.090482
2.63194	1.66387	1.0638
0.798538	1.5294	0.16639
1.89661	2.01981	0.0837688
0.599213	0.759567	0.0784704
1.68527	0.248872	0.137085
0.692937	1.05477	0.195041
1.77296	1.10283	0.548048
0.98196	0.932081	0.0968784
1.57962	0.229016	0.147304
0.696233	1.20834	0.490901
0.805251	1.13895	0.265211
