# Supplementary material for: Three-dimensional chromatin reorganization regulates B cell development during ageing
Source: Nat Cell Biol. 2024 Jun 12;26(6):991–1002. doi: 10.1038/s41556-024-01424-9 (PMC11178499; doi:10.1038/s41556-024-01424-9)
Supplement: Supplementary file 6 — Statistical source data. [file 41556_2024_1424_MOESM6_ESM.xlsx]

## Sheet: Fig. 2a
Ebf1+/+_x	Ebf1+/+_y	Ebf1+/-_x	Ebf1+/-_y
-2.80697	1.23112e-09	-2.80697	1.23112e-09
-2.76577	1.98132e-08	-2.76577	1.98132e-08
-2.72457	8.60612e-08	-2.72457	8.60612e-08
-2.68337	1.00893e-07	-2.68337	1.00893e-07
-2.64218	3.19238e-08	-2.64218	3.19238e-08
-2.60098	2.72627e-09	-2.60098	2.72627e-09
-2.55978	6.28383e-11	-2.55978	6.28383e-11
-2.51858	3.93512e-13	-2.51858	3.93512e-13
-2.47738	1.36268e-12	-2.47738	1.36268e-12
-2.43619	1.926e-10	-2.43619	1.926e-10
-2.39499	7.35152e-09	-2.39499	7.35152e-09
-2.35379	7.58489e-08	-2.35379	7.58489e-08
-2.31259	2.15118e-07	-2.31259	2.15118e-07
-2.2714	2.00927e-07	-2.2714	2.00927e-07
-2.2302	1.40102e-07	-2.2302	1.40102e-07
-2.189	8.33207e-08	-2.189	8.33207e-08
-2.1478	9.9038e-08	-2.1478	9.9038e-08
-2.10661	2.71762e-07	-2.10661	2.71762e-07
-2.06541	4.1156e-07	-2.06541	4.1156e-07
-2.02421	5.74518e-07	-2.02421	5.74518e-07
-1.98301	8.59335e-07	-1.98301	8.59335e-07
-1.94182	1.19523e-06	-1.94182	1.19523e-06
-1.90062	1.427e-06	-1.90062	1.427e-06
-1.85942	1.85261e-06	-1.85942	1.85261e-06
-1.81822	2.58352e-06	-1.81822	2.58352e-06
-1.77703	4.07377e-06	-1.77703	4.07377e-06
-1.73583	6.10608e-06	-1.73583	6.10608e-06
-1.69463	8.45748e-06	-1.69463	8.45748e-06
-1.65343	1.25826e-05	-1.65343	1.25826e-05
-1.61224	1.78549e-05	-1.61224	1.78549e-05
-1.57104	2.66012e-05	-1.57104	2.66012e-05
-1.52984	4.0495e-05	-1.52984	4.0495e-05
-1.48864	5.91573e-05	-1.48864	5.91573e-05
-1.44745	8.99333e-05	-1.44745	8.99333e-05
-1.40625	0.000139078	-1.40625	0.000139078
-1.36505	0.000211821	-1.36505	0.000211821
-1.32385	0.000317285	-1.32385	0.000317285
-1.28265	0.00047066	-1.28265	0.00047066
-1.24146	0.000684449	-1.24146	0.000684449
-1.20026	0.00100343	-1.20026	0.00100343
-1.15906	0.00157452	-1.15906	0.00157452
-1.11786	0.00283116	-1.11786	0.00283116
-1.07667	0.00520155	-1.07667	0.00520155
-1.03547	0.00852959	-1.03547	0.00852959
-0.994272	0.0125771	-0.994272	0.0125771
-0.953074	0.0170502	-0.953074	0.0170502
-0.911876	0.0213672	-0.911876	0.0213672
-0.870679	0.0239638	-0.870679	0.0239638
-0.829481	0.0217797	-0.829481	0.0217797
-0.788284	0.0167462	-0.788284	0.0167462
-0.747086	0.0136397	-0.747086	0.0136397
-0.705889	0.0114394	-0.705889	0.0114394
-0.664691	0.00974903	-0.664691	0.00974903
-0.623493	0.00960895	-0.623493	0.00960895
-0.582296	0.0105619	-0.582296	0.0105619
-0.541098	0.0118408	-0.541098	0.0118408
-0.499901	0.0134177	-0.499901	0.0134177
-0.458703	0.0153982	-0.458703	0.0153982
-0.417505	0.0177825	-0.417505	0.0177825
-0.376308	0.0206736	-0.376308	0.0206736
-0.33511	0.0241338	-0.33511	0.0241338
-0.293913	0.0280312	-0.293913	0.0280312
-0.252715	0.0322994	-0.252715	0.0322994
-0.211517	0.0368718	-0.211517	0.0368718
-0.17032	0.0421915	-0.17032	0.0421915
-0.129122	0.0509447	-0.129122	0.0509447
-0.0879247	0.0652983	-0.0879247	0.0652983
-0.0467271	0.0796863	-0.0467271	0.0796863
-0.00552956	0.0898589	-0.00552956	0.0898589
0.035668	0.0981295	0.035668	0.0981295
0.0768656	0.106635	0.0768656	0.106635
0.118063	0.115999	0.118063	0.115999
0.159261	0.125808	0.159261	0.125808
0.200458	0.135486	0.200458	0.135486
0.241656	0.145532	0.241656	0.145532
0.282854	0.155935	0.282854	0.155935
0.324051	0.165908	0.324051	0.165908
0.365249	0.175515	0.365249	0.175515
0.406446	0.184729	0.406446	0.184729
0.447644	0.193119	0.447644	0.193119
0.488841	0.200312	0.488841	0.200312
0.530039	0.206312	0.530039	0.206312
0.571237	0.210915	0.571237	0.210915
0.612434	0.213925	0.612434	0.213925
0.653632	0.215235	0.653632	0.215235
0.694829	0.21499	0.694829	0.21499
0.736027	0.213548	0.736027	0.213548
0.777225	0.211184	0.777225	0.211184
0.818422	0.208143	0.818422	0.208143
0.85962	0.204976	0.85962	0.204976
0.900817	0.201676	0.900817	0.201676
0.942015	0.198458	0.942015	0.198458
0.983213	0.195685	0.983213	0.195685
1.02441	0.193259	1.02441	0.193259
1.06561	0.191277	1.06561	0.191277
1.10681	0.189727	1.10681	0.189727
1.148	0.188536	1.148	0.188536
1.1892	0.187572	1.1892	0.187572
1.2304	0.186735	1.2304	0.186735
1.2716	0.185993	1.2716	0.185993
1.31279	0.18549	1.31279	0.18549
1.35399	0.185116	1.35399	0.185116
1.39519	0.184917	1.39519	0.184917
1.43639	0.184958	1.43639	0.184958
1.47758	0.185267	1.47758	0.185267
1.51878	0.185841	1.51878	0.185841
1.55998	0.186612	1.55998	0.186612
1.60118	0.18774	1.60118	0.18774
1.64237	0.189161	1.64237	0.189161
1.68357	0.190904	1.68357	0.190904
1.72477	0.193126	1.72477	0.193126
1.76597	0.195715	1.76597	0.195715
1.80716	0.198407	1.80716	0.198407
1.84836	0.201363	1.84836	0.201363
1.88956	0.204698	1.88956	0.204698
1.93076	0.208145	1.93076	0.208145
1.97195	0.211726	1.97195	0.211726
2.01315	0.21566	2.01315	0.21566
2.05435	0.219917	2.05435	0.219917
2.09555	0.224284	2.09555	0.224284
2.13674	0.228487	2.13674	0.228487
2.17794	0.232574	2.17794	0.232574
2.21914	0.236779	2.21914	0.236779
2.26034	0.240824	2.26034	0.240824
2.30154	0.244271	2.30154	0.244271
2.34273	0.247409	2.34273	0.247409
2.38393	0.250254	2.38393	0.250254
2.42513	0.252633	2.42513	0.252633
2.46633	0.25472	2.46633	0.25472
2.50752	0.256292	2.50752	0.256292
2.54872	0.257193	2.54872	0.257193
2.58992	0.257502	2.58992	0.257502
2.63112	0.257011	2.63112	0.257011
2.67231	0.255516	2.67231	0.255516
2.71351	0.253198	2.71351	0.253198
2.75471	0.250104	2.75471	0.250104
2.79591	0.24657	2.79591	0.24657
2.8371	0.24294	2.8371	0.24294
2.8783	0.23908	2.8783	0.23908
2.9195	0.234669	2.9195	0.234669
2.9607	0.22955	2.9607	0.22955
3.00189	0.224013	3.00189	0.224013
3.04309	0.218188	3.04309	0.218188
3.08429	0.212383	3.08429	0.212383
3.12549	0.206811	3.12549	0.206811
3.16668	0.201218	3.16668	0.201218
3.20788	0.195666	3.20788	0.195666
3.24908	0.190003	3.24908	0.190003
3.29028	0.183961	3.29028	0.183961
3.33147	0.177891	3.33147	0.177891
3.37267	0.172199	3.37267	0.172199
3.41387	0.166871	3.41387	0.166871
3.45507	0.16188	3.45507	0.16188
3.49627	0.157464	3.49627	0.157464
3.53746	0.15356	3.53746	0.15356
3.57866	0.15015	3.57866	0.15015
3.61986	0.147146	3.61986	0.147146
3.66106	0.144594	3.66106	0.144594
3.70225	0.143457	3.70225	0.143457
3.74345	0.143631	3.74345	0.143631
3.78465	0.144033	3.78465	0.144033
3.82585	0.145405	3.82585	0.145405
3.86704	0.148365	3.86704	0.148365
3.90824	0.152174	3.90824	0.152174
3.94944	0.156837	3.94944	0.156837
3.99064	0.161702	3.99064	0.161702
4.03183	0.167438	4.03183	0.167438
4.07303	0.174832	4.07303	0.174832
4.11423	0.183359	4.11423	0.183359
4.15543	0.192685	4.15543	0.192685
4.19662	0.202783	4.19662	0.202783
4.23782	0.214141	4.23782	0.214141
4.27902	0.225987	4.27902	0.225987
4.32022	0.235863	4.32022	0.235863
4.36141	0.24107	4.36141	0.24107
4.40261	0.243145	4.40261	0.243145
4.44381	0.244542	4.44381	0.244542
4.48501	0.24411	4.48501	0.24411
4.5262	0.240589	4.5262	0.240589
4.5674	0.23449	4.5674	0.23449
4.6086	0.225822	4.6086	0.225822
4.6498	0.213586	4.6498	0.213586
4.691	0.196941	4.691	0.196941
4.73219	0.177608	4.73219	0.177608
4.77339	0.158491	4.77339	0.158491
4.81459	0.137944	4.81459	0.137944
4.85579	0.116797	4.85579	0.116797
4.89698	0.095656	4.89698	0.095656
4.93818	0.0734662	4.93818	0.0734662
4.97938	0.051984	4.97938	0.051984
5.02058	0.0333687	5.02058	0.0333687
5.06177	0.0198839	5.06177	0.0198839
5.10297	0.0113129	5.10297	0.0113129
5.14417	0.00584608	5.14417	0.00584608
5.18537	0.00260587	5.18537	0.00260587
5.22656	0.00096535	5.22656	0.00096535
5.26776	0.000271592	5.26776	0.000271592
5.30896	4.76711e-05	5.30896	4.76711e-05
5.35016	3.96427e-06	5.35016	3.96427e-06
5.39135	1.2439e-07	5.39135	1.2439e-07

## Sheet: Fig. 2e
Old vs. Young DEGs (log2 FC >1, P < 0.001)	Ebf1+/- vs. Ebf1+/+ DEGs (log2 FC >1, P < 0.001)
Gpnmb	Tmem132e
Prtn3	Nrxn1
Anpep	Hnrnpll
Lgals3	Ctse
Mmp12	Tmc5
Mpo	Stau2
Fosb	Mpzl2
Mpeg1	Grip1
Il2rb	Plxdc2
Klf2	Epha5
F630028O10Rik	Rarres1
Cd74	Sertad4
Atp6v0d2	9330182L06Rik
Ctsg	Pcdh17
Myof	Car13
Ebf1	Mmrn1
Lyz2	Smtnl2
Elane	Cnn1
H2-Aa	Htr1b
Clec12a	Pou3f4
Chil3	Cd2
Hp	Lrrn3
Ctss	Zap70
Cd63	Bdnf
Rere	Trmt9b
Ccl3	Gpr161
F5	Stk32c
Grn	Cacna1i
Ly6c2	Vipr1
Zmiz1	Nrxn2
Lef1	Lhx2
Ms4a3	Tnnt2
Serpinb1a	Megf10
Klri2	Gm8369
Dstn	Mgll
Gse1	Dntt
Ncr1	Ankrd33b
H2-Eb1	Col5a3
Ifitm6	Slc7a3
Bcl7a	Phka1
Col1a1	Flot2
Csf1r	Zdhhc15
Lamp1	Eng
Ngp	Lgr5
Wfdc17	Plscr4
Itgax	Arntl
Anxa4	Trib2
Fos	Bves
Cd4	Rtn4rl2
C3	Scn4b
Atf3	Gm36211
Hexa	Lcp2
S100a1	Ubash3b
Trak1	Clic6
Kdm6b	Gm12057
Zfp622	Mt2
Camp	Sorcs2
Klra8	Smad1
Per1	Car2
Cx3cr1	Gcnt1
Gatm	Adgrf1
Nfkbiz	Cth
Cbfa2t3	Fam53b
Ms4a7	Phlda1
Ptafr	Spata18
Bcl11a	Shank2
Kif1a	Efemp1
Cd69	Rtl6
Mef2d	Lpl
S100a8	Gm16299
Fcgr2b	Lat
Nfkbid	Nkd2
Plxna1	Rbpms
Rasgrp1	Trim2
Dock3	Pcp4l1
Hck	Bmpr1a
Mfge8	Bok
Olfm4	Scn2b
Clec4a1	Tom1l1
Alas1	Pfn2
Hdac7	Rhbdl3
Cybb	Gnao1
Anxa5	Tmprss3
Aldoa	Ndrg1
Lrp1	Armcx3
Ctsh	Kitl
Aspa	Prr7
Hbb-bs	Ltk
G6pdx	Gm25679
Fcnb	Nhs
Slc11a1	Plekhg1
Dusp2	Rflnb
Id2	Zfp462
Bach2	Igf1r
Cxcr6	Prag1
Ptgs2	Dll4
Ifitm3	Gfra2
Ctsb	Gm36120
Thbs1	Gm44250
Wfdc21	Myo6
Cd177	Plk3
Lima1	Ltbp4
Hpgds	Rap1gap2
Pea15a	Sox12
Gpr137b	Enpep
Ahnak2	Prss23
H2-Ab1	Pogk
Anxa3	Chd3
Zfpm1	Ntng2
Hvcn1	AB124611
App	Gm42870
Ptp4a3	Lhfp
Drc7	Tnfsf10
Bcl9l	Ttc39c
Ahnak	Timp2
Fcgr3	Polm
Ms4a4b	Lxn
Gm37084	Tead1
Ighj3	Gng12
Tenm4	Insm1
Hpse	Gm43937
Wapl	Gm38391
Nkg7	Rnf150
Gm38034	Col6a3
Ly6a2	Gsdmd
Gstm1	Plscr1
5430420F09Rik	Abcb4
Dync2h1	St3gal1
Dusp1	Cd36
Klre1	Neurl1b
Prss57	Gm34095
Slc48a1	Acp6
Ap3s1	Gm44001
Cd36	Rnf144b
Vsig4	Pon3
Bmpr1a	Egr1
1700027J07Rik	Arhgef12
Cebpe	Slc5a9
Psap	Adam19
Plk2	H2-T10
Asah1	Mlkl
B4galt6	Prdm16
Cxcl2	Otub2
Lpl	Pitpnm1
Gpc1	Ogfrl1
Mamdc2	Grn
Aplp2	Pla2g16
Gpr65	Prkaa2
Irf7	Tor3a
Shtn1	Psrc1
Ccr2	Gpam
Syvn1	Gm9728
Tent5a	Zfp677
Cd3g	Gm49085
Clec2d	Capn2
Rftn2	Cxcl12
C130089K02Rik	Col4a1
Bicra	Rhobtb1
Ets2	Dusp6
Zfp36	AC102496.1
Cdk18	Hmgn3
Efhd2	Angpt1
Mcee	Xk
Gm42449	Pcolce
Slfn5	Celsr1
Bcl6b	Tgfbr3
Ctsz	Zfp442
Ncam1	Atp8a1
Gyg	Tmc7
Hba-a1	Zbtb20
Cmah	Cep164
Jun	Bgn
Gimap3	Fkbp9
Ccr5	Slc27a3
Lair1	Ryk
Nlrp3	Dclk2
Zfp36l1	2610035D17Rik
Klf4	Npr3
Fabp5	Thbs1
Klrc2	Fam49a
Gm21188	Tcf7l2
Igf2bp3	Rd3l
Ttn	Edaradd
Acp2	Mctp2
Tnfrsf11a	Tifa
Tcf7l2	Rgs2
Ppp1r15a	Thbs2
Pxylp1	Klf2
Ctsw	Car3
Rnf128	AI854703
Nfe2	Tnk2
Tlr1	Gas1
Adgre4	Sema6d
Gm38257	Plod2
H2-M2	Mrc2
Nrp1	Kbtbd11
Ppm1h	Dusp23
Bfsp2	Rdh10
Vat1	Plxna1
Alas2	Il12a
Fpr2	Gprin1
Pltp	Gpr150
Ifi30	Map2
Apold1	Rapgefl1
Clec4a3	Kctd12b
Idh1	Smtn
Lbp	Zfp507
Rnh1	Cpe
Hivep3	Glns-ps1
Ms4a6c	Stxbp1
Klrb1b	B3gnt2
Htra1	Rnf227
Clec4n	Anxa2
Hspa1b	Lamb2
Ccl5	Mical3
AC154542.1	Soat1
Timp2	Chac1
Itpripl2	Ninj1
Spib	Acvr2a
Pom121	Dlg3
Phactr3	Pmp22
Aif1	Dusp4
Cttnbp2nl	Mospd3
Sqor	Sytl2
Clec4a2	Elof1
Nr4a1	Arhgap31
Prrc2a	Tfr2
Gm43274	Nckap1
Nrp2	Prelp
Brd4	Ms4a6b
Lipa	Aebp1
Soat1	D630045J12Rik
Ifi207	A930006K02Rik
Adgre1	Tmem74
Ripor1	Ncoa1
Fcgr4	Fosb
Mafg	Cdyl2
Plppr3	Galnt10
Naip2	Cdc25b
Gapt	Sh3pxd2b
Ms4a6d	Rasa4
Stom	Sbf2
Lipg	Gfi1
Cd163l1	Slfn9
Lgmn	Cntln
H2-DMb1	Mvb12b
Klf11	Abcg3
Lax1	Sox9
Fcgr1	Phyh
Ifi27l2a	Cyp2j6
Klrd1	Pcdhgc3
Tspo	Gm26444
Gm36161	Fam129c
Gem	Ulbp1
Slc4a1	Ccdc80
Pirb	Synj2
Cldn15	Gm6012
Creg1	Lig4
Maml3	Hist2h2ab
Clec7a	Plpp3
Pla2g2d	1810046K07Rik
F830115B05Rik	Nr4a2
C77080	Mycn
Olfr111	Phlda3
Pla2g7	Nfia
Fbrsl1	Zswim6
Akr1b8	Agpat4
Ces1d	Cyp2j9
Ms4a6b	Phlpp1
Daam1	H2-Q4
Ikzf3	Pld3
Gm14461	Wwc2
Gm8113	Ikzf3
Lrg1	Nnt
Gm37465	Fbln2
Cp	Cyp1b1
Trbc1	Casp7
Eya1	Itpripl2
Clcn7	Als2
Cacnb1	Pitpnm3
Egr1	Tanc1
Fblim1	Tmc6
Gm4070	Serpinh1
Oas1g	Alpl
Plk3	Ankrd6
Srcap	Mei4
Tcp11l1	Mmp2
Gm44664	Ptger2
Tent5c	Hes5
Carmil2	Spp1
Tmem132e	Atoh8
Siglece	Pik3ap1
Kmt2d	Nuak1
Gm42992	Ehd2
Adgrg7	Zcchc2
Fcer1a	Col1a2
Auts2	Prune2
Adap2	E2f5
Mmp14	Ephx1
Cd2	Mgat5
Setbp1	Gm42688
Adra1a	Arhgap23
Gm38067	Ccn1
Ms4a14	Nyx
Trem3	Pcdh11x
Ptgs1	Itpr2
F2r	Trp53cor1
Serpina3g	Gm48623
Slc8a1	Itgb4
Plekhg2	Zfp580
1810059H22Rik	6530402F18Rik
Dtx4	Sparc
Dusp5	Pdlim7
Fuca2	Cald1
Naaa	Irs2
1700048O20Rik	Fat1
Gm47508	Vasn
Gm42993	E2f2
Ighj4	Gm17056
Clic5	Plcl1
Orm1	Ptprv
Gm38062	Tsnax
Csf2rb2	4933421O10Rik
Ltbr	Gm36266
2610307P16Rik	Foxd2
Otulinl	Kctd1
Ppm1m	Arhgap24
C3ar1	Urgcp
Tmem45a2	Hivep2
Gm43051	Nnt
Sh2d1b1	Frmd4a
Ifi211	Zfp94
Hsph1	Mroh2a
Rusc2	Fzd7
Syngr1	Ankle1
Colec12	Rasal1
Gm42929	Slamf6
Pf4	Prep
Pde2a	Mblac1
Gm4956	Mllt3
Gm44834	Acp2
Rab7b	Lgals4
6820402A03Rik	Cavin1
Gm43581	Plxna2
Tns1	Prkd2
Ftl1	B3galt1
Myd88	Gm37795
Gas6	Rundc3b
Klrb1f	Fn1
Cd68	Il3ra
Gm26532	Pear1
Khk	Zfp971
Hspa1a	Sptbn1
Smim5	Acvr1
Met	C1s1
Mgl2	Mr1
Cdkn1c	Lif
Serpinb2	Lonrf1
Aldh1a1	Aldh3a1
Jund	Pik3r3
Gm28192	Amotl2
Itih5	Cdc42ep3
Cklf	Bcl2l1
Aldh1a2	App
Rab10os	A630023P12Rik
Ehf	Gbp9
Nespas	Sgk1
Gm47087	Bace1
Klra13-ps	Inka2
Slc40a1	Neat1
Il12a	Spry2
Gm43336	Zfp449
Gm37082	Gm43760
Agpat2	Ppm1h
Upp1	B3gnt8
Daglb	Cttn
Paqr7	Fry
Cst7	Tmem131l
Sestd1	Neto2
Cyb5a	Mybl1
Gm37352	Thra
Jag1	Cplx2
Ms4a8a	Cobll1
Ltb4r1	Tcf3
Sdc3	Sdr39u1
Ccdc134	Pcolce2
Scpep1	Samd1
Gm20559	Nacad
C1qa	Slfn10-ps
Fcrl5	Fam120c
Havcr2	Ppp1r16b
Sptb	Ptgr1
Mir7683	Trpc4
Svip	Lipg
Txk	Large1
Setd1b	Rragd
C1qb	Stx2
Mertk	Lpar1
Bhlhe40	Ankrd9
Phex	Cep89
E430021H15Rik	Ptp4a3
Fech	Crybg1
Gm15411	Bach2
Tcrg-C4	Nphp4
Gpr34	4833445I07Rik
Mapk13	Nuak2
Xcl1	Ap1ar
Zfp971	Lrba
Cd160	B430305J03Rik
Ccm2l	Gpr4
Cd200r1	Aldh1b1
Trbc2	Sipa1l2
Gm44187	Btg1
Gm37033	Ctdspl
Fam20c	Col1a1
Tmprss4	Arc
Hnrnpll	Zc3h12c
Emp2	Btbd19
Trem2	Slco1b2
Gm48225	Gm29666
Rhoq	E2f8
P3h3	Slc1a5
Apoe	Snx30
Cbr2	Cat
Crtap	Lox
C920009B18Rik	Nr3c1
Ncor2	Syde1
Aoah	Galnt4
Maoa	Lysmd4
Cd200r3	Syce2
Gm20696	Ephb4
Gm44434	Rdm1
Tmem106a	Fbxo33
Mlycd	Peg13
Gpx3	Etv5
C130051F05Rik	Il7r
Gm37706	Crhbp
Spta1	Asb2
Ppbp	Kifap3
Gm44668	Ell3
A130048G24Rik	Dcaf6
Bcl2a1d	Gpr152
9430034N14Rik	Irgq
Tmem147	Slc2a4rg-ps
4930438A08Rik	Cpd
Rgs10	Gpsm2
Myo1e	Slc12a2
Cd7	Fktn
Pygm	Tedc1
Olfm1	Gm4890
Gm38365	Serpinb9
P2rx7	Palm
Cfh	Phc1
Stfa2	P2ry10b
Ltbp2	Tmem143
Loxl3	Ccnd3-ps
Rab27b	Gm37534
Klra14-ps	Ecm1
March8	Rftn2
Adap1	Ttll1
C130026I21Rik	Gng4
Ptpn13	Btbd2
Ppp1r42	Tiparp
Fasl	Irf4
Ogn	2010007H06Rik
Cd300c2	Kctd7
Adam15	Ucp2
Rnf43	Pax5
A430078I02Rik	Ift122
Evi5	Cdyl
Dab2	Ifit2
Klrk1	Cenps
Ppnr	Rfx2
2210406H18Rik	Proser3
Ighj2	Ehd1
Epb41l1	Pold1
Ccl8	Coro7
Gm43654	Cdk5rap1
Cracr2b	Stxbp5
Ighj1	Zfp493
Ift20	Gm38227
Gpr55	Shf
Raver2	Chst3
Mir17hg	Ccn3
2610011E03Rik	Spib
Fkbp9	Dtd1
Abca9	Tesk1
Ebag9	Pmepa1
Stx3	Pak1
Il10ra	4933404O12Rik
Gm2767	Arhgap10
Gm38055	Csad
Gm10728	Begain
Gm43011	Plxdc1
Col1a2	Ptk2b
Shox2	Il27ra
Epas1	Tent5c
Rassf8	Cnn2
Thy1	Fstl1
Pik3cb	Bend4
Bhlhe41	Tnfrsf21
Aph1a	Rai14
Gm45084	Zfp653
Cd34	Epb41l5
Pgap1	Kctd2
Prr12	Spry1
Rora	Tmem263
Cd300e	Gm16576
4833445I07Rik	Mbd4
Gm43668	Cdk5rap2
D030045P18Rik	Cntrob
Pdxk	0610030E20Rik
Dok2	Gpr68
Adam33	Foxd2os
Dclre1a	Gm49499
Lilra5	Asrgl1
Prdm11	Ube2l6
Gm4951	Cd1d1
Prune2	Antxr2
Ttyh2	Mmp11
Gm2682	Mindy1
Mrc1	Man2a1
Camk1	Gfra1
Zfp607b	Ralgds
P2rx3	Iscu
Nckipsd	Hace1
Tmem51	Xdh
Gm13574	Cep70
Trmt5	Trps1
Pmp22	Rnf141
Man1c1	Ttll11
Zfp64	Rb1
Gm44553	Cdkn2c
Mir99ahg	Reep2
4930431P19Rik	Kansl1l
Cebpb	Erc1
Rap2a	Col6a1
Phf11b	Zmym6
Dubr	Tars2
Gm20682	Id3
Pnma1	Slc45a4
Zfhx2	Gm45140
Clec1b	Foxp4
Podnl1	Zfp36
Dock1	Neil3
Ctla2a	Csf2ra
Lhfpl2	Lgals3
Slc6a8	Gimap9
Pdgfc	Snord118
Rybp	Snord22
Cdc42bpa	Rhoh
Tmem273	Zfp296
Nfkb2	Rtp4
Icos	Prrg4
Kctd21	Rida
Mrgpra2a	Itga6
Gab3	Zfp995
Tuba8	Pdk1
Tfec	Prelid2
Apba1	Art4
Gm37420	Micall1
Blvrb	Pepd
Cygb	Ero1l
Stap2	Ddah2
Bgn	Arl11
Itgb5	Tmem185a
Rida	Pcdh9
Abcb4	Uba5
Mcoln2	Plekho1
Txndc15	Dnmt3b
Snord118	Pgk1
Dennd2a	Adcy7
Il1rn	Arid3b
Dse	Nudt14
Iqcn	5430427O19Rik
Gm25099	Tyro3
Gm37879	Saraf
Gm3081	Ivd
Gm8251	C2cd2
Ubtd1	2610307P16Rik
Snx24	Gdpd1
P2ry6	Extl2
Apol11b	Gm10521
Ugt8a	Tmsb10
Gm19585	Gm6166
Mitf	Ddc
Rfxap	Akr1e1
Fmn1	Pafah2
Tnfsf8	Ostf1
Ddit4	Spcs2
Hba-a2	Slfn5
Gm47828	Bpgm
Hnf1b	Gm32122
Pid1	Rn7s6
Gm43585	Ninl
Ptprd	Abcg1
Tctex1d2	Dsel
Btbd8	Capg
Cavin2	Arhgef17
Cacna1a	Slc39a11
Gm36933	Cyth4
Mefv	S100a10
5430434F05Rik	Fam162a
A630081D01Rik	Themis2
Gm42987	Atrnl1
Gm10095	Rny3
Gm47138	Evl
Eomes	S100a11
2010007H06Rik	Jun
Cd3d	Klf7
Dnah17	Rnasel
Gm47798	Ly9
Dnlz	Sall2
Dcn	Nlrc3
P2ry1	Zfp946
Pla2g4a	Terc
Rnu1a1	Ctss
Slc30a1	Daam1
Ier3	Lgmn
Gask1a	Ckap4
Lrp12	Acsbg1
P2ry14	Slc25a12
Inppl1	Ptpmt1
Apobr	Ston1
A430110C17Rik	Gm25360
Slc35f5	Klf6
Ank1	Usp53
Iffo2	Kcnk6
Igf1	Zfp623
Kcnb1	Ubash3a
Gm23971	Sgms1
Pop7	Tal1
Gm37598	Fam3c
Ankrd13d	Cox17
Tnfrsf9	BC028528
Tmem38b	Pqlc3
Gm36445	Rtkn
Tcrg-C1	Gm5452
Meis3	Hgsnat
Nrg1	Gja1
Gm37868	Reps1
Ffar2	Syne2
Cenpv	Tpi1
Pex2	Sh2d2a
Gm42763	Dbi
Tgm2	Sem1
Dapk1	Elac1
Mafb	Spi1
Arl4d	Ugcg
AA467197	Micall2
Dclk1	Il1rap
Gm42941	Tgfb3
Hpn	Klhdc2
Kifc3	6430571L13Rik
Il2ra	Rassf2
Efemp1	Aldoa
C1ra	Greb1l
Gm38057	Bnip3
Galnt6	Itgb2
Ndufb6	Stk17b
Mbd6	Fggy
Gm43982	Hlcs
Raph1	Pik3r6
Rnf217	Spcs2-ps
Rhoc	Abcc1
E030022I16Rik	Gpm6b
Pitpnm2	Pced1b
Fbln1	Gm16439
Itga2b	Ifi27
Ica1	Gm30948
Ptpn3	Camk2b
Adamts14	Kif1b
Gm47469	Ier5l
Gm39326	Fgd2
Gm28373	Nabp1
Gm45354	Ccnd2
Gm27271	Sytl1
Gm15987	Abracl
Slc25a18	1700025G04Rik
Cald1	Susd3
Gm38387	Clstn1
Samd3	Dgke
Ptgir	Emilin1
Gm44745	Cdc42bpa
Gm44860	Myof
Gm42728	Grhpr
Panct2	Anxa4
Mpzl1	Fbxo32
Il1rl1	Rasgrp1
Gm42467	S100a4
Tln2	Clcn5
Fbxw8	Card6
Taf4b	AW209491
Decr2	Klf4
S1pr5	Bcl2l11
Dscam	Pcx
Gm37342	Blk
Ms4a4c	Tbc1d12
Lrrc75aos2	Clip2
Siglec1	Ccdc126
Gm49883	Ebpl
Ubd	Ifi27l2a
Vcan	Galnt11
Pkdcc	Cd48
Lst1	Tcrg-C3
Htra3	Gbp3
Fer	Kcnk5
Rab32	Snora17
Gm37409	Gdpd5
A530032D15Rik	Ifngr1
Stk39	Appl2
Tspan10	n-R5s65
Egf	Irf7
E430014B02Rik	Cpne5
Pglyrp2	Ly6d
Gpr174	Igtp
Cerkl	Cst7
Fdps	3830406C13Rik
Ear-ps9	Vat1l
Zfp619	Castor2
Tlr6	Anxa5
Sox6	N4bp3
1700020L24Rik	Rufy1
Mkks	Clec4f
Ank	Ccdc112
Gm47690	Ralgps2
Gm14325	Padi2
Gm36638	Stat4
Dnase1l3	Tmem156
Pex10	Isg20
Cd96	Rnase4
Klrb1a	Zbtb4
Ciita	Myl10
Slc35f6	Scin
Gm28424	Ppm1l
Slc27a6	Higd1a
1700006J14Rik	Evi5
Cpq	Gm2a
Id1	Chd7
Spic	Spr
Gm48798	Snx10
Ifit3	Serpinf1
Clec10a	Maoa
Amz1	Gbp7
Pxmp2	Naip2
3110040N11Rik	Gprin3
Gm45053	Parp8
Gm42514	Rxra
Gm2531	Rabl2
Mybpc2	Hdac9
Serpinf1	Zyx
Tmem216	Cd22
Palld	2022-09-08
Mboat1	Pomk
Spag6l	Cyb5a
Iqcc	Ncam2
Pianp	Slc16a3
Coq6	Wdfy3
Gm37510	Ifi213
Arhgap29	Abtb2
Gorab	Cav2
Gm42991	Bhlha15
Arrdc4	Zfp385a
Dlc1	Hdgfl3
Trub1	Socs1
Slc36a1	Ctnnbip1
Lmna	Slc14a1
Cxcr3	Slc35f2
Styk1	Ang
2700081O15Rik	Xbp1
C4b	Zfp516
Gm43275	Fam234a
Sit1	Fam167a
Fbxo25	Rcbtb1
Kitl	Ppp1r3b
Fap	Dock8
Cysltr1	Stx7
Pde3a	Gpr174
Basp1	Diras2
Il15	Ggh
Fam219a	Sccpdh
Pafah2	Usp11
Fgf7	Gm45694
Pros1	Hspb11
Rsl1	Tanc2
Macrod1	Ccl9
Gm48382	Dynll2
Ighd4-1	Arhgef11
Gm15971	Tln2
Gm48796	Fnbp1l
Gm38142	Cd82
Ecm1	Shisa5
Osbpl3	Ikzf4
Tgm1	Cd180
Cenph	Slc16a14
Gpr162	Tmem132a
Dnajc25	Mzb1
Nme6	Kcng1
Coa3	Pik3r5
Mogat2	Rps6ka2
Plscr4	Acer3
Mmp19	Tnfrsf1a
Colq	Ccr7
Rcan1	Slfn2
Wwtr1	Slc29a3
Ctsd	Csf2rb
Aqp1	Rap2a
Siglecf	Slc37a3
Pde7b	Tspan5
Dnal4	Bc1
Gm43259	Prex1
Slc46a3	P2ry10
Ppm1j	Map3k8
Dmtn	Pfkfb4
Gm47230	Lsp1
Gm42572	Sell
E330032C10Rik	Gbp5
Gm15657	Scpep1
Papss2	Plxnc1
Kng2	Gm43412
Chpf	Tlr9
Gm49308	Diaph2
Paqr3	Mta3
Tgfbr3l	Rims3
Tnfaip3	Fmnl2
P2ry13	Slc15a3
Tmcc2	Batf
Gm19684	Cd5
Gm48375	Cdk18
Kcna5	Tcrg-C2
Fam217b	Ankrd13b
Sfrp1	Rnu1b6
Tnnt1	Cacnb2
4930596I21Rik	Clcf1
Ces2g	Eps8l1
Ildr1	Cndp2
Gm23458	Inpp4b
AI837181	Fgfbp3
Slc49a4	Hspbap1
1810006J02Rik	Galnt14
Stard5	Cln3
Fcgrt	Rgs18
Igfbp5	Klf3
Gm42658	Napsa
Dnase1l1	Olfml2b
Tcaf1	Tmed3
Gm47920	2900092N22Rik
4930405O22Rik	Lmo7
Gm37566	Fam222a
Chac2	Ncs1
Zkscan7	Lynx1
Tfap4	Avpi1
Rnu12	Elk3
Fxyd6	Capn5
Psmg3	A2ml1
Bach2it1	Spint2
2010016I18Rik	Nmrk1
BC147527	Gm37090
Zfp429	Qrfp
2021-09-08	Fgd6
Rnu73b	Slc52a3
Myo18b	Angptl4
Slc41a2	Gm22265
Gbp8	Gm13012
Dmc1	Shb
D530018E20Rik	Trio
Rab3a	Tctex1d2
Yipf2	Tmem181a
Rbbp9	Casp6
Serpine2	Plxnb2
1700021F05Rik	Fnip2
Btg3	Stk39
Nr3c2	Kcnj15
Cd200	Evi2a
Nckap5	Oas2
Chl1	Rnf130
Gas2l1	Ttll9
4933424M12Rik	Igf2bp2
Gpr160	Agpat2
1110038F14Rik	Fxyd5
Lyrm7	Gm15987
Gm37702	Tmem255a
Gm44291	Dtx4
Chst13	Arhgef5
Acsf3	Tuba1a
BC030867	D930048N14Rik
Gm26892	Hook1
Gm28661	Abhd15
Cxcl16	Kdm7a
Gm47826	Vash2
Gm47921	Acvr1b
Rpp14	Btbd3
Zeb2os	Uchl1
P2ry2	Tsku
Zfp874a	March8
F10	Snx29
Gm12066	Cd28
Anxa9	Pdzd4
Ptgfrn	F2r
Ptch2	Sh3pxd2a
Mgp	Zfp768
Cacna1b	Tm6sf1
Zfp251	C1qtnf1
A430005L14Rik	Nphp3
Gm14295	Prr5
Rpusd1	Rab3d
Gm19391	Agap1
Cxcl10	Thbd
Med31	BC043934
Gm50070	Rtl5
Gfi1b	Psd3
Gm38301	Pygm
Mtss1l	Irs1
Adora3	Dok2
Cadm1	Lyz2
Cptp	Eef1akmt1
Gm24265	Tubb2a
Angptl2	Tmem173
Gm44078	Bcl2
Mfap3l	Gm34680
Mx1	Lmo2
Gm45872	Grasp
Gm42515	Suox
Zmat1	Slc8b1
Gm44704	Sema7a
Klhl4	Nfil3
Smpdl3b	Lgr4
Nudt22	Cdc42bpb
Nr1h3	Bank1
St6galnac2	Atf3
Epb41l3	Bex6
Elp6	Lifr
Gm36551	Adam15
Myo5c	Gtf2ird1
Arhgef10l	Renbp
Col4a2	Kcnc3
Fgfr1	Mgarp
Ttll3	Itgam
Lonrf1	St3gal5
Zfp683	Dyrk4
Gm15931	Ifitm3
Gm24371	Tnfsf11
Hint3	Soga1
Gm24083	Dse
Zcchc14	Plag1
Gm43499	Magee1
Scamp5	Gm47283
Htatip2	Myo1f
Ficd	Cyth3
9630013D21Rik	Ramp1
Gm10134	Parp12
Gm37593	Cyp4f18
Gbp6	Actn1
Rps11-ps1	Pls3
Sult1a1	Mum1l1
2810001G20Rik	Angel1
Sgsm1	Rgs8
Dnah6	Ccdc88a
Gm13357	Specc1
Wnk2	Gbp2
Pheta2	Gm25890
Mvd	Stac2
Nupr1	Arhgef9
Dusp3	Klrb1f
Zmynd15	Tnfaip8l2
5830487J09Rik	Lyplal1
Fam210b	Zfp983
Ajuba	Tnni2
Tha1	Itm2c
Rab34	Myo10
Prf1	Cd84
Gm15711	Cers6
Tlr12	Garem1
Ret	Cmah
Tbc1d25	Atg9b
Mpzl2	Gm21738
Nxpe5	CAAA01141682.1
Treml1	Osbpl3
Ly6i	Rps6ka1
Mcub	Gimap8
Gm49396	Errfi1
Tpgs1	Bicdl1
Ppic	Pim2
Ccdc181	Rsph9
Zbtb10	Mlycd
Gm15326	Fam117a
Rpp25l	Pex2
Vcpkmt	Tbc1d9
Tmem26	Nsg2
Zfp286	Fcrl1
Il5ra	Tmem108
Lhfp	Gm10800
Slc16a2	Tjp2
Slc22a4	Tmem267
Ppdpf	Tnnt3
Ccdc141	Gab3
Rilpl1	Lax1
S1pr3	Ncf1
Gm44164	Usp27x
Taf1a	Epha2
Snca	Coro2b
Bco2	Rasgrp3
Gm43256	Gstt2
Gata1	Il6ra
Vangl2	BC049715
Errfi1	Adamtsl2
AW209491	Cask
Gstm4	Spats2
Gm38146	Cd244a
Rsad1	Retreg1
C130083A15Rik	Aim2
Slc1a3	4930594C11Rik
Asns	Whrn
Abcc3	Dirc2
Cyp11a1	Klhl7
Gm28229	2010300C02Rik
Tubb2a	Il4ra
Ogfod3	Gm43213
Crhbp	Col5a2
Pfdn1	D130040H23Rik
Flt4	Traf5
Pccb	Ifitm1
Gm48569	Kdelc2
Slc39a4	Gm26110
Evc	Alox5ap
Gm43360	Actr3b
Bmp1	Zfp820
Enpp1	Ly6a
Gm43052	Aqp1
Scarf1	Tubb2b
Gm37289	Plek
Gm24305	Fbln1
Gm43421	Pomgnt2
Chdh	Mgat4a
Sytl4	Satb2
Mrpl23	Zfp521
Cpne7	Myo7a
Gata3	Slc2a6
Cd226	Lrig3
Crtac1	Slc25a53
Gm42638	Gcat
Trmt61a	Nlrp10
Msrb2	Endou
Yars2	Med12l
Zfp661	Dmxl2
Gm43197	Eci1
Gm38331	Card11
Gm26265	Gm3604
Sh3bp4	Gm10801
Gm37522	Ppic
Slamf8	Nlrc4
Scamp1	Espnl
Ccdc126	Tgm1
2310009B15Rik	Selenon
Ttbk1	Gm10717
Tnfsf13	Pde5a
Nbea	P2rx7
Gm37390	Tmem218
Atad3aos	Kmo
Bloc1s1	Fes
Gm37906	Haao
Mrgpra2b	Tnf
Ctu1	Sirpa
2810408A11Rik	Spire1
Gm26514	Gramd1b
AI413582	H1f0
Zfp524	Atxn1
Gm43788	Il2ra
Cmklr1	Rapgef3
Gm36279	Igsf9b
Slc23a4	Ffar2
Gm37663	S1pr3
Gm20604	Tgfb2
Mir142	Plaur
Gm48138	Dennd3
Gm25190	Hhex
Enah	Arl5c
Sirpb1c	Smo
Gm29216	Egfl7
Fbln5	Chn2
AC109138.8	Abcc4
Parva	Ckb
Ttc39c	Nr2c1
Zfp579	Stc2
Tnfsf14	Cdh17
1700023H06Rik	Zfp827
Gcdh	Myl4
Gm6545	Gldc
Dmkn	Mfsd2a
Coil	Fbxw8
Ahr	Pja1
Stag3	Gpr171
Kank2	Gm17767
Mfhas1	Emb
Gm28437	Itgal
Prdm16	Usp44
Trpv4	Pld4
Gm43481	Tes
Scn4a	Sla2
Cryl1	Klhl23
Tmem132a	Pkib
Gask1b	Enah
Klra7	St6galnac5
Dhtkd1	Atp2b4
Mecom	Lck
Ttc41	Prkar2a
Gm48623	Meis1
Gm15712	Stum
Nsg2	Gimap4
Gm43466	Kcnma1
Acot11	Syde2
Gm34084	Sestd1
Gm43359	Emp1
Gm37726	Cysltr1
Zfp189	Fat4
Nat8l	Tmem119
Ltbp3	Trem1
Mansc1	1700048O20Rik
Gm9484	Eif5a2
Gm37204	Magi1
Ccdc90b	Sh2b2
Timp3	Mcoln2
Cd40	Hmgcll1
Rnf113a1	Nfam1
Btbd11	Ltb
Mcat	Cdk17
Sept5	Jchain
Pipox	Gm22973
Pcnx4	Adgra3
Sned1	Cd74
Akap17b	Creb5
Spon1	Setbp1
Kcnk6	Lrrc32
Wdr83	Nav1
Gm38111	Igf2
Slit3	Xylt1
Gm37553	Zfp760
A130012E19Rik	Lta
Timm10	Csf2rb2
Ccdc122	Ighg2b
Hps6	H19
Dkk3	Tcea3
Acvr1	Slc2a3
Mpl	Nkg7
Gm42930	Cybb
Egr3	Ccl4
Timmdc1	Vash1
Ttpa	Il18rap
Gm26947	Mdfi
Gm37006	Egln3
Gm43813	5033430I15Rik
Clca3a1	En2
Farp2	Trem3
Rras	Shisa2
9430038I01Rik	Eid2
Bmp6	Stxbp6
Slc41a1	Fam69c
Atl1	Slitrk3
Ryr1	Mrgpra1
Commd10	Tusc1
Dnajc4	A630091E08Rik
Gm11688	Krtap13-1
Ddc	Ntm
Aff2	Atp8b4
Alg14	Tnnt1
Grem1	Gm1673
Adcy2	Gm10451
Hyi	2410018L13Rik
Slc13a3	Trbc2
Clcn1	Zfp982
Ghr	Ak3l2-ps
Nr2c2ap	Gm5405
Pou6f1	Gm15902
6430590A07Rik	Kis2
Micu3	Gm16867
Gm17068	Ighv1-64
Gm13370	Gm21887
Cd14	Igkv14-111
Fam135a	9330159M07Rik
Tspan17	Gm26520
Bambi-ps1	Gm27243
Krt83	1810006J02Rik
Scrn3	Gm19331
Nudt18	Gm38137
Them4	Ceacam-ps1
Hoxa7	Gm45085
Gm48357	Gm29684
3930402G23Rik	Gm33091
Camkk1	Gm5953
Faah	Gm47860
Gypa	AC138768.1
3110080O07Rik	Iqcf5
Ppfia4	2210408F21Rik
Mc5r	Gm5119
Apol7e	Rnu2-10
Rpl3l	Gm14699
Adipoq	Gm28707
Rhobtb3	Ighv1-62-3
Pld3	Gm8838
4921525O09Rik	Ighv1-55
Dkkl1	Gm21827
Gm36940	Gm12314
Gm45823	Gm17074
Gm37645	Trbv1
Gm48840	Gm17158
Gm38200	Gm43933
Vstm4	Eya1
Meak7	Gm24830
Gm35853	Igkv1-135
Rhbdd3	Gm29650
Klc2	Igkv3-1
Gm43072	Gm49258
C030017G13Rik	Gm25078

## Sheet: Fig. 2f
Genes	Ebf1+/+Pax5+/+_Rep1	Ebf1+/+Pax5+/+_Rep2	Ebf1+/-Pax5+/+_Rep1	Ebf1+/-Pax5+/+_Rep2	Ebf1+/-Pax5+/-_Rep1	Ebf1+/-Pax5+/-_Rep2	Young_Rep1	Young_Rep2	Old_Rep1	Old_Rep2
Bach2	35.3624	35.1991	15.4012	14.823	14.5963	15.0699	6.47	22.48	9.29	4.27
Bcl11a	110.945	109.681	67.5625	67.4098	75.9044	80.1027	22.43	19.61	9.01	4.75
CD19	143.267	139.855	93.4371	97.9084	93.2664	94.2196	45.2	59.98	37.56	23.13
Ebf1	122.741	125.972	82.7666	80.9867	85.6985	86.2733	69.61	89.51	37.02	22.92
Egr1	24.779	22.7772	4.43129	5.1023	4.26424	5.24665	10.75	14.42	4.29	2.66
Ets1	96.3062	99.6272	67.474	62.71	71.428	70.9794	31.9	48.64	38.87	27.61
Foxo1	23.2333	23.0128	16.8948	16.5816	16.5459	16.9002	10.34	11.92	7.96	3.16
Il7r	70.3063	71.3131	31.8646	32.1044	24.9033	24.7274	21.97	32.2	24.45	11.18
Irf4	23.4491	22.0877	10.2949	10.7846	12.9802	13.344	5.79	9.07	6.02	3.61
Lef1	121.831	116.349	63.1296	59.5412	53.4755	55.1366	49.81	83.54	34.69	16.62
Pax5	193.65	184.306	87.5097	87.854	75.3148	81.5913	35.99	33.08	20.14	11.01
Tcf3	246.183	243.806	102.199	101.641	107.922	109.391	34.22	47.46	26.42	14.73
