# Supplementary material for: Three-dimensional chromatin reorganization regulates B cell development during ageing
Source: Nat Cell Biol. 2024 Jun 12;26(6):991–1002. doi: 10.1038/s41556-024-01424-9 (PMC11178499; doi:10.1038/s41556-024-01424-9)
Supplement: Supplementary file 7 — Statistical source data. [file 41556_2024_1424_MOESM7_ESM.xlsx]

## Sheet: Fig. 3a
Domain Id	Young_ES	Old_ES	Mahalanobis distance	Chi-Square test P-value
chr10:46050000-50500000	0.603968	0.527816	2.22163	0.136089
chr10:103400000-105775000	0.432047	0.41454	0.0435366	0.834718
chr10:113025000-115000000	0.457209	0.433593	0.0305903	0.861157
chr10:71450000-74850000	0.530869	0.456847	2.33583	0.126428
chr10:63700000-66700000	0.48842	0.440771	0.679385	0.409799
chr10:81175000-81550000	0.742044	0.764151	10.0719	0.0015055
chr10:22025000-22400000	0.26967	0.256905	1.9411	0.163549
chr10:99150000-99600000	0.542331	0.571453	4.00833	0.0452761
chr10:34775000-36475000	0.409953	0.389389	0.192779	0.660613
chr10:128025000-128675000	0.928801	0.888381	10.7978	0.0010162
chr10:31775000-33575000	0.426187	0.410107	0.0555917	0.813604
chr10:66825000-67275000	0.494844	0.485265	0.25348	0.614636
chr10:27175000-28950000	0.465529	0.439812	0.0412376	0.83908
chr10:24600000-27025000	0.727879	0.615516	6.00208	0.014289
chr10:29375000-31425000	0.458366	0.433764	0.0401038	0.841278
chr10:91325000-92625000	0.405349	0.375836	0.493205	0.482501
chr10:117725000-118125000	0.494829	0.568998	10.146	0.00144614
chr10:33900000-34425000	0.421518	0.411092	0.0723846	0.787896
chr10:66800000-69350000	0.924699	0.789913	11.0179	0.000902378
chr10:3975000-4350000	0.48208	0.470011	0.11757	0.731685
chr10:7800000-8225000	0.453961	0.498141	4.05887	0.04394
chr10:44250000-46000000	0.626134	0.57414	1.15791	0.281899
chr10:126950000-128975000	1.82492	1.49416	87.5007	1e-300
chr10:15200000-17700000	0.824609	0.806371	8.13604	0.0043394
chr10:75125000-76225000	0.690044	0.602195	3.42786	0.0641052
chr10:93025000-93550000	0.626806	0.615794	2.12984	0.144456
chr10:43525000-44075000	0.604074	0.57668	0.949673	0.329802
chr10:77975000-78475000	0.622219	0.570331	1.11707	0.290551
chr10:120150000-121550000	0.706982	0.65656	2.38509	0.122498
chr10:4375000-5550000	0.823705	0.767314	5.38907	0.0202633
chr10:20950000-21350000	0.549797	0.521387	0.315601	0.574263
chr10:108600000-109625000	0.353729	0.332362	0.800575	0.370921
chr10:129025000-130575000	0.512656	0.444291	1.97003	0.160444
chr10:39150000-39600000	0.463619	0.466415	0.511648	0.474426
chr10:78650000-79500000	0.319806	0.270609	3.49964	0.0613823
chr10:100600000-102400000	0.488035	0.437387	0.848564	0.356959
chr10:36950000-39050000	0.706083	0.633022	2.73368	0.0982528
chr10:107775000-108325000	0.401411	0.425778	1.41127	0.234846
chr10:82650000-83625000	0.70346	0.687139	3.77429	0.0520461
chr10:110725000-112150000	0.76789	0.688187	3.99121	0.0457383
chr10:128250000-128925000	0.955294	0.858242	9.66098	0.00188223
chr10:8700000-9050000	0.365686	0.357972	0.372247	0.541782
chr10:3100000-3950000	0.565283	0.553312	0.925681	0.335988
chr10:6775000-7300000	0.421996	0.410829	0.0674366	0.795106
chr10:3500000-3950000	0.4579	0.470723	1.02912	0.310366
chr10:95525000-96025000	0.42245	0.490544	7.05041	0.00792471
chr10:26300000-27000000	0.436614	0.417021	0.0442338	0.833419
chr10:89275000-89875000	0.378652	0.364031	0.334409	0.563074
chr10:62425000-63425000	0.7322	0.632188	4.7614	0.0291049
chr10:125125000-126850000	0.529357	0.514822	0.390253	0.532167
chr10:39125000-40625000	0.869583	0.749186	8.49539	0.00356048
chr10:18750000-20150000	0.90431	0.895553	13.4627	0.000243353
chr10:122550000-123250000	0.480647	0.507333	2.48011	0.115294
chr10:126900000-127350000	0.672349	0.641473	2.10211	0.147096
chr10:94625000-94950000	0.360758	0.382785	1.14324	0.284969
chr10:115150000-116150000	0.441327	0.394019	1.04862	0.305824
chr10:59300000-59825000	0.464107	0.488675	2.02939	0.154282
chr10:79675000-80250000	0.942775	1.00839	34.0278	5.43303e-09
chr10:13000000-14375000	0.769695	0.724932	4.09657	0.0429702
chr10:95000000-95450000	0.46705	0.467472	0.42892	0.512519
chr10:99650000-100300000	0.290616	0.28432	1.30767	0.252818
chr10:94500000-95525000	0.625995	0.627088	3.07132	0.0796849
chr10:62725000-63425000	0.551328	0.504613	0.549284	0.45861
chr10:24625000-25525000	0.496385	0.485885	0.237234	0.626211
chr10:85975000-86450000	0.377027	0.386913	0.577606	0.447252
chr10:66800000-67850000	0.705458	0.687498	3.70788	0.054156
chr10:21450000-21975000	0.578919	0.574636	1.58712	0.207738
chr10:30525000-30825000	0.298216	0.29315	1.15451	0.282607
chr10:40000000-40625000	0.527443	0.524674	0.862061	0.353163
chr10:59850000-60225000	0.495507	0.420815	2.7748	0.0957588
chr10:116300000-116875000	0.380338	0.351143	0.769715	0.380305
chr10:23750000-24275000	0.333517	0.340447	0.709378	0.39965
chr10:14400000-14750000	0.234315	0.257717	2.1432	0.143203
chr10:94150000-96025000	0.816547	0.789874	6.93572	0.00844911
chr10:18875000-19200000	0.398032	0.451654	4.40363	0.0358624
chr10:118550000-119075000	0.560264	0.497824	1.28882	0.256266
chr10:88350000-88825000	0.356747	0.353013	0.436436	0.508848
chr10:74900000-75525000	0.566311	0.514454	0.767177	0.381092
chr10:18800000-19875000	0.737706	0.753436	8.82775	0.00296683
chr10:45075000-46025000	0.398487	0.351607	1.60293	0.205489
chr10:12675000-12975000	0.403836	0.403202	0.238682	0.625159
chr10:41800000-42300000	0.48797	0.509628	2.10425	0.14689
chr10:13550000-14350000	0.559315	0.536542	0.484171	0.486539
chr10:62175000-63425000	0.861241	0.71019	12.1786	0.000483417
chr10:3100000-5800000	1.40892	1.05985	75.1011	1e-300
chr10:39125000-39850000	0.561238	0.535465	0.448322	0.503133
chr10:87550000-88300000	0.363364	0.360125	0.385879	0.534474
chr10:9775000-10300000	0.386889	0.427733	2.75924	0.0966939
chr10:44250000-45025000	0.504821	0.552246	5.62646	0.0176913
chr10:117050000-117700000	0.529118	0.463854	1.59294	0.206906
chr10:24875000-25225000	0.331736	0.354893	1.24818	0.263901
chr10:28375000-28850000	0.316319	0.322171	0.852678	0.355796
chr10:83775000-85125000	0.754946	0.682129	3.5341	0.0601191
chr10:86550000-87000000	0.32686	0.299578	1.52873	0.216304
chr10:60300000-60750000	0.483699	0.494138	1.13614	0.28647
chr10:87025000-87500000	0.26037	0.24127	2.49383	0.114294
chr10:40650000-41250000	0.315272	0.311073	0.89011	0.345447
chr10:53275000-53775000	0.330323	0.332945	0.690988	0.405828
chr10:125625000-126800000	0.432769	0.430051	0.187351	0.66513
chr10:121650000-122075000	0.363029	0.370876	0.55398	0.456696
chr10:11450000-12325000	0.354664	0.33996	0.584401	0.444593
chr10:96100000-97325000	0.706571	0.748664	12.1251	0.000497463
chr10:77225000-77900000	0.455675	0.454816	0.314551	0.574901
chr10:13025000-13525000	0.424082	0.466976	3.4161	0.0645633
chr10:69375000-70300000	0.376737	0.368839	0.287664	0.591721
chr10:37050000-37850000	0.495663	0.518876	2.37888	0.122986
chr10:68000000-69325000	0.534023	0.466546	1.7389	0.187278
chr10:112250000-112750000	0.26345	0.25306	1.97246	0.160187
chr10:52550000-53000000	0.24808	0.227207	2.92536	0.0871978
chr10:75175000-75500000	0.382952	0.386542	0.379047	0.538114
chr10:5925000-6675000	0.369915	0.33992	0.952883	0.328987
chr10:67325000-67825000	0.476816	0.500212	2.09887	0.147408
chr10:20350000-20925000	0.52757	0.579238	6.93315	0.00846123
chr10:85200000-85650000	0.359342	0.380005	1.06962	0.301032
chr10:76775000-77075000	0.282956	0.280337	1.35577	0.244271
chr10:17725000-18225000	0.405268	0.439557	2.27491	0.131483
chr10:83800000-84450000	0.52296	0.485443	0.247627	0.618751
chr10:25700000-26125000	0.271925	0.26593	1.64003	0.200321
chr10:102450000-102875000	0.246988	0.256792	1.82739	0.176436
chr10:43050000-43450000	0.311169	0.313254	0.897042	0.343576
chr10:61125000-61700000	0.486336	0.464068	0.0236004	0.877906
chr10:12400000-12975000	0.480312	0.458709	0.013366	0.907961
chr10:69850000-70300000	0.31014	0.317402	0.9298	0.334915
chr10:41300000-41700000	0.384947	0.420621	2.23859	0.134604
chr10:90100000-90650000	0.259011	0.246876	2.14884	0.142678
chr10:96200000-96625000	0.414757	0.443422	1.84959	0.173831
chr10:8275000-8650000	0.290622	0.287954	1.23025	0.267358
chr10:111500000-111900000	0.428975	0.416401	0.0457727	0.830589
chr10:122100000-122500000	0.258952	0.255685	1.81593	0.177798
chr10:84500000-85125000	0.474031	0.480162	0.766319	0.381358
chr10:120250000-120850000	0.469579	0.449538	0.00232388	0.961552
chr10:97775000-98375000	0.29148	0.277912	1.52955	0.216181
chr10:45400000-46000000	0.317507	0.288751	1.80479	0.179134
chr10:30900000-31350000	0.242647	0.243891	2.03108	0.154111
chr10:56375000-57000000	0.293832	0.305816	1.16392	0.280653
chr10:98475000-99050000	0.415465	0.460272	3.52555	0.0604299
chr10:19800000-20225000	0.454394	0.470742	1.23941	0.265585
chr10:9125000-9625000	0.313584	0.305422	0.98411	0.321186
chr10:80350000-80850000	0.797738	0.81011	11.1313	0.000848841
chr10:75575000-75950000	0.415181	0.438054	1.3886	0.238641
chr10:14775000-15175000	0.259045	0.25505	1.83522	0.175512
chr10:58675000-59075000	0.264813	0.247608	2.27542	0.13144
chr10:125175000-125525000	0.302726	0.312127	1.03207	0.309674
chr10:88875000-89175000	0.221201	0.209948	3.04644	0.0809143
chr10:16500000-17700000	0.602686	0.662431	11.1069	0.000860093
chr10:68425000-68950000	0.339776	0.310929	1.38078	0.239968
chr10:16950000-17700000	0.495085	0.556828	7.75092	0.00536852
chr11:36125000-40550000	0.64788	0.620269	1.70971	0.191023
chr11:12650000-16175000	0.635213	0.618548	1.96607	0.160866
chr11:46850000-48300000	0.394222	0.37242	0.346675	0.556001
chr11:90975000-93700000	0.615343	0.57943	0.956556	0.328056
chr11:34875000-36025000	0.378646	0.375029	0.285811	0.592918
chr11:90825000-93450000	0.618809	0.585224	1.03787	0.308318
chr11:118925000-119400000	0.647953	0.548815	4.37652	0.0364373
chr11:103975000-105875000	0.684074	0.587106	4.18625	0.0407531
chr11:85125000-87875000	1.15462	0.864452	50.0183	1.52311e-12
chr11:55550000-57375000	0.434368	0.407867	0.168769	0.681208
chr11:116850000-121975000	2.60408	1.78484	436.924	1e-300
chr11:81575000-83250000	0.845657	0.613575	32.1292	1.44254e-08
chr11:29100000-31125000	0.587979	0.558847	0.694018	0.404801
chr11:108000000-108400000	0.44798	0.416774	0.221018	0.638265
chr11:65075000-66875000	0.440822	0.417316	0.0776872	0.780456
chr11:94850000-96850000	0.998651	0.789486	24.8542	6.18356e-07
chr11:34875000-35700000	0.331443	0.331198	0.671705	0.412458
chr11:8425000-8875000	0.56316	0.559928	1.37234	0.241409
chr11:109225000-109650000	0.565241	0.55949	1.25251	0.263074
chr11:53975000-55475000	0.950876	0.816813	11.5557	0.000675423
chr11:67025000-67800000	0.435116	0.425022	0.0551226	0.814378
chr11:17300000-19775000	0.589059	0.576985	1.30621	0.253081
chr11:43500000-45925000	0.909644	0.653406	39.451	3.3639e-10
chr11:104225000-105875000	0.637557	0.557245	2.5917	0.107425
chr11:43450000-44450000	0.462217	0.418845	0.625007	0.429193
chr11:4900000-6675000	1.24341	0.977074	43.3475	4.58332e-11
chr11:40775000-43400000	0.538367	0.4769	1.27719	0.258423
chr11:8400000-9125000	0.576424	0.582382	2.32398	0.127393
chr11:7250000-8200000	0.384437	0.370917	0.270691	0.602869
chr11:121475000-121975000	0.630811	0.695126	13.3255	0.000261817
chr11:89100000-90725000	0.554137	0.508893	0.514243	0.473308
chr11:45950000-46725000	0.551078	0.528105	0.395779	0.529277
chr11:43775000-44550000	0.452636	0.406204	0.876922	0.349046
chr11:56175000-57350000	0.387431	0.363924	0.463252	0.496108
chr11:69175000-70825000	1.25011	1.0861	25.5838	4.23579e-07
chr11:6325000-6650000	0.510215	0.513898	1.01633	0.313391
chr11:23975000-27025000	0.936766	0.765552	16.3431	5.28484e-05
chr11:69525000-70825000	1.0955	0.987214	15.8447	6.87602e-05
chr11:51575000-52375000	0.854127	0.72196	9.47836	0.0020791
chr11:32325000-32725000	0.474678	0.44568	0.0770158	0.781383
chr11:113175000-114625000	0.791273	0.661373	8.54756	0.00345986
chr11:9275000-11100000	0.51658	0.504014	0.332687	0.564081
chr11:49650000-50425000	0.701986	0.628467	2.69848	0.100444
chr11:107175000-107550000	0.437054	0.46756	2.24787	0.133799
chr11:67875000-68875000	0.671671	0.514514	14.0465	0.000178344
chr11:105925000-107150000	1.04474	0.92613	13.6717	0.000217706
chr11:107175000-107825000	0.477434	0.472983	0.3058	0.580269
chr11:57425000-57900000	0.428079	0.38874	0.715685	0.397563
chr11:63225000-64950000	0.496673	0.493123	0.487671	0.484968
chr11:98675000-99300000	0.779517	0.648304	8.65949	0.00325363
chr11:87950000-88850000	0.709004	0.581559	8.02427	0.00461547
chr11:3100000-3925000	1.2164	0.986843	33.4796	7.20144e-09
chr11:20100000-20750000	0.429516	0.457818	1.95802	0.161725
chr11:31625000-32225000	0.476388	0.431978	0.583066	0.445113
chr11:19800000-21550000	0.839184	0.805112	7.22939	0.00717195
chr11:49975000-50425000	0.650713	0.63189	2.19153	0.138771
chr11:99475000-100225000	0.384104	0.346142	1.19779	0.273764
chr11:44600000-45900000	0.657401	0.491625	16.3693	5.21217e-05
chr11:97200000-98650000	1.08392	0.860087	29.3374	6.08104e-08
chr11:16450000-17275000	0.461811	0.446971	0.0179734	0.893351
chr11:100475000-101175000	0.895463	0.821363	7.47179	0.00626733
chr11:118500000-118900000	0.36243	0.379598	0.894527	0.344253
chr11:9950000-10950000	0.379751	0.37025	0.27204	0.601966
chr11:82900000-83275000	0.356258	0.360314	0.505683	0.477013
chr11:79600000-79950000	0.418986	0.445219	1.68076	0.194823
chr11:3450000-3875000	0.63341	0.584407	1.19129	0.275069
chr11:117050000-118475000	1.27459	1.02443	39.8753	2.70706e-10
chr11:98250000-98625000	0.4966	0.449573	0.608304	0.435427
chr11:90300000-90700000	0.331482	0.322093	0.759419	0.38351
chr11:87525000-87875000	0.466669	0.458178	0.132589	0.715763
chr11:78450000-79975000	1.16858	1.0173	20.7065	5.3535e-06
chr11:73300000-74300000	0.351213	0.314451	1.67976	0.194957
chr11:115150000-116650000	1.31548	1.07991	38.0639	6.84645e-10
chr11:23575000-23950000	0.358229	0.360587	0.468044	0.493888
chr11:69625000-69975000	0.590284	0.59547	2.56488	0.109261
chr11:109875000-110275000	0.324196	0.359392	1.99612	0.157702
chr11:76650000-78325000	1.13978	0.976757	20.43	6.18518e-06
chr11:61850000-62700000	0.578035	0.57642	1.75465	0.185293
chr11:89950000-90700000	0.455032	0.469998	1.14753	0.284067
chr11:82200000-82700000	0.488994	0.379257	7.98584	0.00471446
chr11:72575000-73125000	0.559279	0.517222	0.461253	0.497039
chr11:94850000-95525000	0.619325	0.54707	1.96921	0.160532
chr11:76650000-77800000	0.86798	0.802307	6.64996	0.00991578
chr11:72175000-73175000	0.70585	0.624163	3.15534	0.0756791
chr11:102700000-103925000	0.783519	0.68247	5.43853	0.0196972
chr11:59300000-60500000	0.799798	0.649272	11.7716	0.000601408
chr11:67975000-68400000	0.428946	0.359104	3.30207	0.0691926
chr11:96225000-96725000	0.48326	0.429675	1.06672	0.301687
chr11:16475000-16925000	0.339578	0.324576	0.785347	0.375511
chr11:104225000-105150000	0.550586	0.494171	0.9534	0.328855
chr11:80425000-80850000	0.39894	0.367173	0.658974	0.416922
chr11:83325000-84050000	0.612889	0.577671	0.930893	0.334631
chr11:68425000-68875000	0.43321	0.385631	1.16139	0.281177
chr11:59825000-60450000	0.597013	0.529364	1.62312	0.202657
chr11:6800000-7175000	0.286396	0.280985	1.35848	0.243801
chr11:105925000-106375000	0.571849	0.533205	0.492771	0.482694
chr11:113175000-113800000	0.558251	0.528286	0.374892	0.54035
chr11:93875000-94800000	0.619859	0.543634	2.24361	0.134167
chr11:114650000-115050000	0.551924	0.54137	0.800843	0.370842
chr11:72175000-72550000	0.406862	0.37505	0.573016	0.449063
chr11:84200000-84800000	0.393765	0.370901	0.380278	0.537454
chr11:55575000-56075000	0.269279	0.268509	1.55862	0.211868
chr11:101775000-102650000	0.665162	0.564288	4.55859	0.0327541
chr11:77950000-78375000	0.610702	0.587789	1.19452	0.274419
chr11:83350000-83775000	0.493472	0.512437	1.94243	0.163405
chr11:87150000-87925000	0.6084	0.580477	1.0013	0.316997
chr11:4025000-4875000	0.901339	0.837369	7.9669	0.00476404
chr11:4450000-4850000	0.545544	0.549857	1.59072	0.207224
chr11:52425000-53250000	0.440538	0.435606	0.145171	0.703194
chr11:111550000-112975000	0.565525	0.528036	0.437524	0.50832
chr11:117825000-118400000	0.749445	0.730252	5.04328	0.0247217
chr11:108450000-109150000	0.399493	0.39177	0.159292	0.689809
chr11:19100000-19675000	0.34197	0.339651	0.568018	0.451048
chr11:110500000-111500000	0.598941	0.655113	10.2257	0.00138498
chr11:71350000-72000000	0.385471	0.349779	1.03908	0.308035
chr11:95650000-96100000	0.509755	0.477332	0.135823	0.712469
chr11:105275000-105875000	0.352584	0.364316	0.709279	0.399683
chr11:106400000-107150000	0.715544	0.715776	5.80418	0.0159881
chr11:28150000-28550000	0.288413	0.292425	1.19176	0.274975
chr11:43425000-43750000	0.294689	0.300754	1.10458	0.293262
chr11:53425000-53975000	0.481453	0.457075	0.0221392	0.881717
chr11:5075000-5450000	0.418861	0.413208	0.126988	0.721576
chr11:102725000-103450000	0.683288	0.638492	1.97179	0.160258
chr11:97725000-98650000	0.817049	0.667013	11.7331	0.000613984
chr11:113875000-114600000	0.532666	0.464227	1.82567	0.17664
chr11:75775000-76425000	0.590394	0.602932	3.28538	0.0698996
chr11:26075000-26975000	0.398768	0.403421	0.381077	0.537027
chr11:44625000-45000000	0.430991	0.348773	4.86763	0.0273651
chr11:45025000-45575000	0.423706	0.334698	6.07079	0.0137435
chr11:110525000-111025000	0.404816	0.426705	1.25418	0.262756
chr11:18725000-19750000	0.424441	0.427524	0.348914	0.554729
chr11:120425000-120800000	0.664562	0.690504	7.40073	0.00651975
chr11:119500000-119875000	0.424264	0.464964	3.16232	0.0753558
chr11:111050000-111450000	0.342791	0.382796	2.40927	0.120619
chr11:4925000-5900000	0.775924	0.710826	3.89231	0.0485077
chr11:71025000-71325000	0.268238	0.269544	1.53997	0.214622
chr11:85375000-85825000	0.376102	0.381216	0.436666	0.508736
chr11:24025000-25300000	0.619114	0.553322	1.59427	0.206717
chr11:89325000-89850000	0.316886	0.303202	1.08438	0.297721
chr11:86525000-87075000	0.567986	0.545987	0.60154	0.437991
chr11:20775000-21475000	0.511761	0.553873	5.0109	0.0251882
chr11:120425000-121050000	0.766961	0.801611	13.6868	0.000215963
chr11:24050000-24475000	0.437055	0.428022	0.0672995	0.79531
chr11:61925000-62300000	0.368791	0.412905	2.94914	0.0859234
chr11:59300000-59775000	0.424816	0.399269	0.203431	0.651965
chr11:32775000-33125000	0.255758	0.254437	1.82766	0.176404
chr11:119925000-120375000	0.576678	0.622397	7.47071	0.0062711
chr11:22225000-22575000	0.248983	0.251984	1.86714	0.171803
chr11:115350000-115850000	0.603849	0.602168	2.2931	0.12995
chr11:84850000-85300000	0.336459	0.363815	1.46674	0.225861
chr11:80950000-81525000	0.343932	0.317564	1.17355	0.278673
chr11:58350000-58750000	0.256624	0.250992	1.9376	0.163929
chr11:63325000-63825000	0.266182	0.277379	1.51627	0.218185
chr11:33175000-33650000	0.261725	0.258561	1.75786	0.184892
chr11:97725000-98200000	0.560433	0.526639	0.38352	0.535725
chr11:86075000-86500000	0.405734	0.34896	2.34243	0.125893
chr11:115900000-116600000	0.797815	0.724061	4.49751	0.0339442
chr11:111550000-112100000	0.336271	0.331924	0.635175	0.425463
chr11:9225000-9650000	0.334985	0.369835	1.97229	0.160205
chr11:106400000-106750000	0.455067	0.523467	7.87396	0.00501517
chr11:10075000-10575000	0.298061	0.291987	1.1785	0.277661
chr12:64900000-68800000	0.501413	0.462272	0.282824	0.594856
chr12:87850000-89425000	0.398743	0.382107	0.205163	0.650585
chr12:5425000-7750000	0.598894	0.542319	1.07898	0.298927
chr12:87100000-87400000	0.355771	0.36059	0.52175	0.470096
chr12:31100000-33275000	0.81743	0.76565	5.33989	0.0208428
chr12:103950000-105650000	0.649539	0.563145	3.11555	0.0775482
chr12:20975000-21525000	0.496845	0.477313	0.0692267	0.792466
chr12:24450000-26525000	1.10193	1.02561	17.4273	2.98509e-05
chr12:119525000-120000000	0.352662	0.337155	0.628376	0.427952
chr12:76825000-78825000	0.864529	0.678214	19.0411	1.27936e-05
chr12:49325000-51075000	0.391144	0.375574	0.245682	0.620132
chr12:8675000-9000000	0.424354	0.396395	0.27343	0.60104
chr12:25000000-26500000	0.894337	0.882553	12.4456	0.000418972
chr12:69125000-71150000	1.02118	0.880787	14.1227	0.000171267
chr12:103950000-105975000	0.71063	0.599654	5.77983	0.0162111
chr12:101875000-102450000	0.605152	0.583735	1.15679	0.282131
chr12:69350000-69675000	0.509066	0.500841	0.411864	0.521025
chr12:117375000-117750000	0.491661	0.439526	0.914394	0.338951
chr12:86675000-87450000	0.593821	0.547936	0.753388	0.385406
chr12:31925000-32325000	0.544406	0.59041	6.49444	0.0108213
chr12:89475000-91325000	0.46504	0.426631	0.380134	0.537532
chr12:24450000-24975000	0.443455	0.469801	1.93422	0.164298
chr12:91325000-91850000	0.413186	0.439563	1.64549	0.199574
chr12:73525000-74000000	0.493018	0.514463	2.16383	0.141292
chr12:32900000-33425000	0.521748	0.532843	1.71852	0.189883
chr12:102475000-102775000	0.434605	0.452409	1.16842	0.279726
chr12:51325000-52875000	0.599158	0.580613	1.17165	0.279062
chr12:110400000-110850000	0.536616	0.583398	6.39092	0.0114705
chr12:8200000-9025000	0.692032	0.640751	2.09041	0.148226
chr12:54050000-54600000	0.476956	0.479658	0.608626	0.435306
chr12:100100000-100925000	0.675117	0.685116	5.54064	0.0185798
chr12:31300000-32875000	0.71559	0.674563	2.75807	0.0967648
chr12:55875000-56625000	0.321226	0.30062	1.28363	0.257225
chr12:78100000-79125000	0.493622	0.454134	0.307956	0.578937
chr12:13625000-15400000	0.491978	0.460987	0.0980146	0.754225
chr12:26625000-28400000	0.507903	0.472604	0.182892	0.6689
chr12:116625000-120025000	1.25779	0.971185	49.7807	1.71929e-12
chr12:82050000-82475000	0.522062	0.53517	1.89231	0.168942
chr12:71750000-72075000	0.298627	0.328989	1.75899	0.18475
chr12:108225000-108875000	0.424751	0.424493	0.243489	0.621697
chr12:108200000-110375000	0.754456	0.649985	5.36976	0.0204887
chr12:100525000-100925000	0.425855	0.477822	4.61298	0.0317308
chr12:31325000-32375000	0.632801	0.627769	2.7154	0.0993842
chr12:44125000-44575000	0.27314	0.266582	1.63377	0.201183
chr12:106200000-107925000	0.537619	0.500274	0.285312	0.59324
chr12:103075000-103550000	0.422711	0.395783	0.254962	0.613602
chr12:25050000-25450000	0.559584	0.615912	8.79346	0.00302312
chr12:70475000-70900000	0.395735	0.371539	0.401258	0.52644
chr12:103975000-104425000	0.378281	0.36204	0.36661	0.544858
chr12:98150000-98675000	0.323714	0.329036	0.774576	0.378805
chr12:9150000-10550000	0.434646	0.430325	0.151107	0.697479
chr12:39500000-40800000	0.488811	0.48914	0.594976	0.440501
chr12:74350000-75250000	0.377615	0.373915	0.29103	0.589561
chr12:17325000-17875000	0.467678	0.49988	2.85427	0.0911313
chr12:16675000-17275000	0.420879	0.414737	0.117326	0.731953
chr12:101125000-101750000	0.280554	0.259481	2.13294	0.144164
chr12:12325000-13200000	0.512175	0.493546	0.160196	0.688976
chr12:109975000-110350000	0.292565	0.299204	1.13345	0.28704
chr12:4575000-5000000	0.441248	0.462114	1.45126	0.228326
chr12:52900000-53950000	0.389713	0.372064	0.291797	0.589072
chr12:112125000-112475000	0.336707	0.349914	0.831402	0.361868
chr12:76975000-77675000	0.60978	0.570299	0.863461	0.352772
chr12:38300000-39450000	0.435763	0.412137	0.101365	0.750198
chr12:57675000-58925000	0.352355	0.329847	0.864885	0.352375
chr12:92300000-93550000	0.462493	0.425594	0.335326	0.562539
chr12:40225000-40800000	0.393258	0.434842	2.89724	0.0887314
chr12:112575000-113175000	0.717116	0.703008	4.38928	0.0361657
chr12:3050000-5025000	1.20684	1.08837	21.9584	2.78619e-06
chr12:73025000-73500000	0.369751	0.370632	0.381455	0.536826
chr12:44650000-45200000	0.290666	0.307338	1.28611	0.256765
chr12:34625000-35175000	0.444112	0.454872	0.791935	0.373516
chr12:79325000-80125000	0.885489	0.800385	7.10975	0.00766659
chr12:113200000-116000000	1.51436	0.881707	269.281	1e-300
chr12:15525000-16525000	0.59848	0.563658	0.751091	0.386131
chr12:100125000-100500000	0.435988	0.449393	0.893016	0.344661
chr12:69700000-70250000	0.469208	0.511185	4.05678	0.0439942
chr12:116050000-116600000	0.467905	0.469141	0.470014	0.492981
chr12:10600000-11100000	0.276991	0.268381	1.62577	0.202289
chr12:56225000-56550000	0.252988	0.234122	2.6648	0.102591
chr12:11425000-12075000	0.315639	0.310638	0.896386	0.343753
chr12:111650000-112075000	0.493642	0.486984	0.340318	0.559646
chr12:85325000-85700000	0.6339	0.703491	14.6993	0.000126093
chr12:117800000-118875000	0.627583	0.556812	1.90934	0.167036
chr12:110400000-111525000	0.895369	0.877065	11.5921	0.000662311
chr12:83525000-84575000	0.763463	0.758515	7.05689	0.00789612
chr12:31325000-31900000	0.373561	0.380915	0.504408	0.47757
chr12:80150000-80700000	0.437428	0.46706	2.16844	0.140869
chr12:99075000-99850000	0.706956	0.689233	3.77137	0.052137
chr12:85075000-85725000	0.83978	0.85875	14.605	0.000132561
chr12:75775000-76800000	0.562149	0.556395	1.20141	0.27304
chr12:39500000-40050000	0.292985	0.298427	1.12609	0.288611
chr12:118925000-120025000	0.585434	0.548814	0.602153	0.437758
chr12:116675000-117300000	0.402788	0.390766	0.140405	0.707879
chr12:9575000-10350000	0.355106	0.349835	0.45294	0.500942
chr12:104675000-105175000	0.400501	0.383708	0.19517	0.658648
chr12:71200000-71700000	0.29334	0.301513	1.13048	0.287673
chr12:77225000-77675000	0.417212	0.381244	0.656531	0.417787
chr12:52025000-52825000	0.410256	0.436706	1.62908	0.201831
chr12:83075000-83450000	0.307914	0.325866	1.16731	0.279955
chr12:40850000-42075000	0.414572	0.391059	0.223797	0.636162
chr12:78850000-79275000	0.423362	0.438853	0.941664	0.33185
chr12:52125000-52425000	0.281335	0.288235	1.28676	0.256647
chr12:76200000-76800000	0.47454	0.484771	1.02153	0.312157
chr12:36700000-37450000	0.346084	0.325946	0.863226	0.352837
chr12:84575000-85050000	0.44543	0.461301	1.12368	0.289128
chr12:78175000-78825000	0.367625	0.338406	0.9471	0.330459
chr12:118475000-118875000	0.354916	0.35329	0.455919	0.499537
chr12:108525000-108875000	0.376454	0.379812	0.395016	0.529674
chr12:118000000-118450000	0.391274	0.353802	1.06159	0.302853
chr12:114725000-116000000	0.612481	0.601149	1.79875	0.179864
chr12:35250000-35850000	0.368475	0.433843	5.64991	0.0174563
chr12:36700000-37200000	0.302885	0.28542	1.47749	0.224168
chr12:108925000-109375000	0.333991	0.31516	0.995869	0.318312
chr12:28900000-29825000	0.377433	0.369809	0.282242	0.595235
chr12:3600000-4075000	0.537264	0.574248	4.9283	0.0264203
chr12:15775000-16225000	0.414755	0.399695	0.0963098	0.756304
chr12:80975000-81450000	0.34435	0.353262	0.673173	0.411947
chr12:56700000-57150000	0.239895	0.23812	2.17244	0.140503
chr12:57900000-58250000	0.227762	0.208107	3.4045	0.0650186
chr12:13225000-13575000	0.277599	0.275664	1.43425	0.231072
chr12:118925000-119450000	0.415062	0.400537	0.092047	0.761591
chr12:35875000-36200000	0.350205	0.340672	0.53828	0.463147
chr12:82550000-83000000	0.304953	0.305451	0.982061	0.32169
chr12:75400000-75750000	0.31775	0.316798	0.827648	0.362953
chr12:72100000-72400000	0.246013	0.246575	1.97803	0.159598
chr12:4150000-4550000	0.424088	0.457007	2.3336	0.126608
chr12:57250000-57650000	0.234107	0.233135	2.27607	0.131384
chr12:38675000-39075000	0.307805	0.296565	1.15559	0.282382
chr13:42800000-45525000	1.09291	0.987444	15.7306	7.30327e-05
chr13:51750000-53425000	0.900656	0.863743	9.74067	0.00180236
chr13:39325000-40675000	0.412468	0.4229	0.621494	0.430493
chr13:80800000-81750000	0.373505	0.42278	3.56361	0.0590591
chr13:113250000-114950000	0.644703	0.672151	6.89022	0.00866684
chr13:53750000-54700000	0.699665	0.537537	14.7583	0.000122206
chr13:59425000-59825000	0.459671	0.459404	0.357008	0.550173
chr13:43125000-45000000	0.958641	0.894178	10.4429	0.00123124
chr13:62875000-64125000	0.672683	0.58884	3.01448	0.0825238
chr13:51625000-53100000	0.991168	0.976632	17.8827	2.34953e-05
chr13:3350000-4000000	0.526427	0.496353	0.167778	0.682094
chr13:67150000-67825000	0.513042	0.46878	0.442381	0.505975
chr13:73375000-74825000	0.675772	0.583286	3.73521	0.0532771
chr13:30450000-32775000	0.767457	0.657419	6.03009	0.014064
chr13:37525000-37950000	0.678423	0.672907	3.94451	0.0470246
chr13:32850000-33875000	0.350134	0.316146	1.5104	0.219078
chr13:103700000-105375000	0.567483	0.564829	1.48579	0.22287
chr13:25375000-27675000	0.541067	0.516424	0.281662	0.595614
chr13:58150000-58575000	0.389665	0.352665	1.05612	0.304102
chr13:43150000-43575000	0.594868	0.601576	2.81315	0.0934943
chr13:40775000-42600000	0.779561	0.780369	8.49496	0.00356132
chr13:13425000-14200000	0.563083	0.559208	1.33041	0.248732
chr13:12200000-12700000	0.49713	0.462293	0.171842	0.67848
chr13:98525000-100600000	0.620281	0.63846	4.77481	0.028879
chr13:19650000-21025000	0.643901	0.653765	4.49561	0.0339819
chr13:40775000-41625000	0.644627	0.647715	3.77925	0.0518919
chr13:19150000-21125000	0.725701	0.692268	3.3255	0.0682133
chr13:103700000-104175000	0.37642	0.39855	1.1651	0.280411
chr13:113275000-113650000	0.408471	0.49283	9.76377	0.00177985
chr13:45550000-47075000	0.611951	0.581402	0.993559	0.318874
chr13:51825000-52225000	0.564465	0.569856	2.02762	0.154462
chr13:10600000-11700000	0.422073	0.420131	0.197723	0.656565
chr13:56450000-56800000	0.383483	0.381065	0.272337	0.601769
chr13:23700000-25000000	0.93433	0.772618	14.7186	0.000124812
chr13:21150000-22050000	0.542947	0.511071	0.260814	0.609561
chr13:118600000-119300000	0.377664	0.364979	0.31559	0.57427
chr13:109200000-109600000	0.323196	0.335872	0.904511	0.341575
chr13:111425000-113025000	1.04074	0.893306	15.3858	8.76433e-05
chr13:80825000-81375000	0.352992	0.415466	5.03554	0.0248324
chr13:71125000-73100000	0.487313	0.471601	0.0759578	0.782852
chr13:83750000-84750000	0.32736	0.326502	0.715929	0.397483
chr13:50925000-51475000	0.496338	0.475028	0.0540064	0.816233
chr13:30550000-31000000	0.46445	0.406461	1.57482	0.209508
chr13:54050000-54625000	0.685118	0.53323	12.69	0.000367612
chr13:95375000-97150000	0.682613	0.625272	1.96896	0.160558
chr13:24300000-24975000	0.691064	0.657448	2.42477	0.119431
chr13:33925000-34875000	0.443572	0.426552	0.0137436	0.906675
chr13:21175000-21700000	0.39627	0.375951	0.292223	0.5888
chr13:100000000-100600000	0.311804	0.350204	2.24236	0.134276
chr13:104175000-105400000	0.485919	0.49271	0.923304	0.336609
chr13:77150000-78350000	0.332347	0.318321	0.859012	0.354015
chr13:40775000-41175000	0.339396	0.383533	2.77754	0.0955948
chr13:68600000-69400000	0.353603	0.346371	0.478182	0.489247
chr13:106700000-107150000	0.36606	0.363415	0.369506	0.543274
chr13:73300000-74575000	0.686874	0.592613	3.94378	0.0470449
chr13:100875000-102650000	0.80913	0.70991	5.72981	0.0166793
chr13:74875000-76700000	0.566336	0.542237	0.533366	0.465195
chr13:52650000-53075000	0.432008	0.498646	7.00979	0.00810652
chr13:115325000-116625000	0.435802	0.428358	0.0908665	0.763078
chr13:116825000-117325000	0.519025	0.528312	1.53164	0.215866
chr13:27925000-29875000	0.707387	0.611026	4.2486	0.0392826
chr13:81925000-83700000	0.669141	0.554563	6.26436	0.012319
chr13:100850000-103100000	0.970715	0.805076	15.9239	6.59393e-05
chr13:109200000-110025000	0.455897	0.461161	0.578047	0.447079
chr13:6725000-8700000	0.560081	0.54917	0.898792	0.343106
chr13:48500000-49425000	0.808499	0.675748	9.05766	0.00261596
chr13:85200000-85625000	0.28319	0.263973	1.96811	0.160648
chr13:96375000-96675000	0.336657	0.33755	0.62284	0.429994
chr13:8775000-10525000	0.75822	0.708032	3.60084	0.0577504
chr13:13475000-13850000	0.481097	0.516696	3.48142	0.0620615
chr13:73375000-74300000	0.618845	0.549666	1.77836	0.182351
chr13:4675000-6500000	0.83066	0.913133	30.5132	3.31609e-08
chr13:69675000-71025000	0.405576	0.404487	0.226546	0.634097
chr13:52250000-52625000	0.420309	0.431595	0.690631	0.40595
chr13:95525000-95975000	0.434675	0.479402	3.80003	0.0512516
chr13:111425000-112250000	0.75622	0.698411	3.43075	0.0639929
chr13:14675000-15700000	0.413051	0.400047	0.0953398	0.757495
chr13:110050000-110350000	0.262852	0.28971	1.87733	0.170637
chr13:30550000-31650000	0.554014	0.517345	0.355715	0.550896
chr13:55200000-55700000	0.782271	0.825551	16.4141	5.09058e-05
chr13:15850000-17650000	0.630653	0.620508	2.27738	0.131273
chr13:91875000-93725000	0.615251	0.578069	0.943357	0.331416
chr13:93725000-94200000	0.407184	0.485397	8.5341	0.00348554
chr13:89625000-90825000	0.399791	0.415668	0.861702	0.353263
chr13:45025000-45525000	0.436971	0.48879	4.78946	0.0286343
chr13:83750000-84450000	0.28895	0.284482	1.29303	0.25549
chr13:35975000-37325000	0.52358	0.547464	2.97153	0.0847418
chr13:62900000-63350000	0.444786	0.444347	0.284397	0.593834
chr13:47375000-48425000	0.368408	0.355105	0.408349	0.522809
chr13:23775000-24275000	0.390931	0.381693	0.199021	0.655512
chr13:19675000-20275000	0.542703	0.570422	3.84279	0.0499603
chr13:40075000-40625000	0.326364	0.342634	0.987705	0.320304
chr13:96700000-97150000	0.316636	0.305225	1.01922	0.312705
chr13:90925000-91725000	0.561883	0.516289	0.552688	0.457221
chr13:117575000-118250000	0.367074	0.351877	0.456932	0.499061
chr13:8800000-9825000	0.585707	0.571113	1.12316	0.289238
chr13:111775000-112225000	0.640679	0.597296	1.2629	0.261102
chr13:110375000-111375000	0.522898	0.527263	1.23396	0.266639
chr13:46700000-47100000	0.342065	0.365875	1.25675	0.262267
chr13:38050000-38625000	0.346094	0.337091	0.576035	0.447871
chr13:41675000-42250000	0.404177	0.43948	2.3623	0.124299
chr13:108350000-109175000	0.422132	0.415287	0.105951	0.744802
chr13:54725000-55150000	0.377348	0.444808	6.10309	0.0134946
chr13:59900000-60400000	0.292418	0.286432	1.26947	0.259866
chr13:69850000-70550000	0.329359	0.320993	0.76815	0.38079
chr13:112625000-113025000	0.378955	0.385747	0.474109	0.491103
chr13:89700000-90125000	0.286531	0.301331	1.2916	0.255753
chr13:96375000-97150000	0.443748	0.412248	0.254283	0.614075
chr13:98700000-99325000	0.480466	0.528661	5.15781	0.0231421
chr13:105475000-106600000	0.405961	0.389417	0.156569	0.692335
chr13:107175000-108125000	0.452227	0.489204	3.14391	0.076211
chr13:36775000-37325000	0.377571	0.430241	4.01877	0.0449967
chr13:31750000-32725000	0.493506	0.455052	0.274555	0.600293
chr13:103150000-103625000	0.296257	0.300303	1.08349	0.297919
chr13:16000000-16750000	0.450128	0.450447	0.332477	0.564204
chr13:45575000-46075000	0.398459	0.413892	0.833971	0.361127
chr13:13875000-14200000	0.374932	0.362722	0.333045	0.563872
chr13:58650000-59375000	0.368983	0.37743	0.5499	0.458359
chr13:104250000-104775000	0.364623	0.381144	0.862332	0.353087
chr13:35050000-35825000	0.471914	0.476648	0.671165	0.412646
chr13:43850000-44900000	0.705378	0.698608	4.68706	0.0303906
chr13:76375000-76725000	0.297961	0.328022	1.7461	0.186368
chr13:104875000-105400000	0.330211	0.33016	0.684453	0.408058
chr13:97225000-97925000	0.462277	0.491058	2.41111	0.120477
chr13:57350000-57875000	0.300045	0.296566	1.09719	0.294885
chr13:114800000-115225000	0.343022	0.366277	1.22535	0.268312
chr13:63450000-64075000	0.419047	0.397058	0.161038	0.688203
chr13:77675000-78200000	0.287607	0.269625	1.80815	0.178731
chr13:53100000-53425000	0.263438	0.268214	1.57824	0.209014
chr13:102675000-103125000	0.318521	0.326236	0.850603	0.356382
chr13:55750000-56425000	0.45774	0.443203	0.0162919	0.898434
chr13:18075000-18675000	0.316197	0.318045	0.837874	0.360005
chr13:94525000-95325000	0.358979	0.362389	0.479124	0.488819
chr13:96025000-96325000	0.260924	0.266364	1.61493	0.2038
chr13:19150000-19650000	0.299805	0.305917	1.04044	0.307719
chr13:113875000-114775000	0.468865	0.482069	1.16328	0.280787
chr13:31775000-32300000	0.342499	0.341087	0.562872	0.453105
chr13:56850000-57250000	0.252841	0.245973	2.06336	0.150877
chr13:28975000-29825000	0.388694	0.388535	0.284307	0.593892
chr13:31100000-31600000	0.339134	0.343301	0.626918	0.428488
chr13:109625000-110025000	0.35005	0.355962	0.575949	0.447905
chr13:46275000-46650000	0.309109	0.321351	1.0121	0.314399
chr13:9875000-10375000	0.415031	0.412743	0.191358	0.661789
chr13:44275000-44750000	0.478838	0.514921	3.49754	0.0614602
chr13:29850000-30225000	0.312754	0.332892	1.20815	0.2717
chr13:99350000-99825000	0.310608	0.340294	1.66848	0.196462
chr13:100900000-101675000	0.434142	0.405106	0.238355	0.625397
chr13:101725000-102625000	0.570934	0.510609	1.16457	0.280519
chr13:28400000-28950000	0.497813	0.422323	2.83153	0.0924304
chr13:20550000-21050000	0.301302	0.311794	1.06118	0.302945
chr13:92750000-93600000	0.431096	0.439758	0.60599	0.436302
chr13:75225000-75775000	0.328278	0.342746	0.919005	0.337736
chr13:108400000-108800000	0.316213	0.302726	1.08881	0.296735
chr13:94550000-94900000	0.259975	0.273459	1.62179	0.202843
chr13:11725000-12150000	0.325652	0.32163	0.755077	0.384874
chr13:43875000-44225000	0.343139	0.340266	0.557617	0.455222
chr14:37200000-41200000	0.812327	0.649585	14.0499	0.000178022
chr14:26275000-27750000	0.795931	0.678929	7.04333	0.00795612
chr14:24700000-25850000	1.04272	0.840249	23.8699	1.03073e-06
chr14:47575000-49225000	0.551518	0.520954	0.318633	0.57243
chr14:69700000-70600000	0.927971	0.813357	9.43956	0.00212354
chr14:7850000-8325000	0.519849	0.484653	0.198132	0.656233
chr14:19725000-20250000	0.521805	0.501443	0.196612	0.65747
chr14:50750000-51250000	0.600838	0.551199	0.882413	0.347542
chr14:27825000-29825000	0.5577	0.513285	0.505795	0.476965
chr14:101650000-103525000	0.698498	0.622395	2.77336	0.0958449
chr14:76500000-77000000	0.557169	0.499386	1.02338	0.311719
chr14:51875000-52350000	0.617546	0.535425	2.70975	0.0997363
chr14:34975000-36825000	0.516914	0.487545	0.12591	0.722711
chr14:93900000-95775000	0.463879	0.396665	2.42455	0.119448
chr14:18375000-19025000	0.444868	0.418598	0.111394	0.738563
chr14:101750000-103050000	0.562296	0.510325	0.761268	0.382932
chr14:65975000-66975000	0.493214	0.440837	0.919283	0.337663
chr14:27100000-27550000	0.54027	0.481076	1.12646	0.288532
chr14:9425000-11325000	0.688818	0.630383	2.08145	0.149098
chr14:67650000-67950000	0.348831	0.410005	4.81235	0.0282565
chr14:73075000-73525000	0.498141	0.562012	8.22899	0.00412266
chr14:103700000-104050000	0.307786	0.326715	1.19977	0.273367
chr14:26275000-27025000	0.545305	0.525662	0.409575	0.522185
chr14:55475000-55900000	0.632053	0.635928	3.50145	0.0613152
chr14:74700000-75750000	0.59763	0.618129	4.39485	0.0360477
chr14:64125000-64575000	0.467584	0.472628	0.652047	0.419382
chr14:70675000-72325000	0.620956	0.556757	1.52601	0.216712
chr14:46725000-47525000	0.587721	0.513987	2.04338	0.15287
chr14:12600000-13850000	0.450361	0.433431	0.00542657	0.941277
chr14:104050000-105050000	0.326058	0.339046	0.891931	0.344955
chr14:49825000-50700000	0.344691	0.319984	1.07899	0.298923
chr14:72375000-73525000	0.631363	0.659543	6.52472	0.0106385
chr14:25025000-25550000	0.611237	0.557228	1.07435	0.299965
chr14:77050000-78500000	0.551156	0.531446	0.468527	0.493666
chr14:64600000-65800000	0.720223	0.657407	2.68094	0.101556
chr14:29975000-30500000	0.529435	0.535053	1.4206	0.233305
chr14:56500000-56950000	0.430332	0.407459	0.114214	0.735397
chr14:34050000-34800000	0.4183	0.442487	1.51139	0.218927
chr14:75875000-76450000	0.363673	0.374343	0.635584	0.425314
chr14:61550000-62450000	0.677189	0.675284	4.25869	0.0390499
chr14:118075000-119025000	0.609729	0.607663	2.39705	0.121564
chr14:63025000-64050000	0.521314	0.469446	0.764605	0.381891
chr14:57525000-58050000	0.477305	0.464262	0.079432	0.778069
chr14:78600000-79650000	0.679826	0.644117	2.09804	0.147489
chr14:21875000-23550000	0.670792	0.666786	3.8554	0.049586
chr14:75850000-77025000	0.596538	0.576899	1.08331	0.297958
chr14:105300000-106500000	0.489301	0.4739	0.0891927	0.765206
chr14:44825000-45325000	0.504559	0.482527	0.0817713	0.774911
chr14:123375000-124775000	0.484861	0.440926	0.515283	0.472861
chr14:96925000-99025000	0.498844	0.501956	0.845588	0.357803
chr14:55100000-55925000	0.709471	0.696029	4.19995	0.0404253
chr14:72475000-73025000	0.378957	0.395456	0.857181	0.354529
chr14:103075000-103525000	0.408108	0.438351	1.9302	0.164737
chr14:20700000-21050000	0.554961	0.645182	16.1845	5.74623e-05
chr14:18375000-19400000	0.48972	0.457273	0.125082	0.723586
chr14:14300000-14850000	0.522847	0.485101	0.252204	0.615528
chr14:15275000-16400000	0.530049	0.490601	0.303468	0.581716
chr14:77050000-78025000	0.439599	0.455968	1.1095	0.292191
chr14:45825000-46650000	0.371077	0.348208	0.627955	0.428107
chr14:78200000-78550000	0.311391	0.299332	1.1218	0.289531
chr14:32500000-33625000	0.679673	0.61164	2.20434	0.137623
chr14:67200000-67975000	0.384003	0.39988	0.830302	0.362185
chr14:63025000-63800000	0.488215	0.442777	0.569579	0.450426
chr14:78650000-79075000	0.345093	0.359709	0.836802	0.360313
chr14:29925000-30925000	0.798913	0.756734	5.15208	0.0232185
chr14:66400000-66750000	0.266579	0.25696	1.87415	0.171001
chr14:60475000-61275000	0.491696	0.449566	0.410442	0.521745
chr14:20325000-21050000	0.850399	0.873651	16.0914	6.03578e-05
chr14:114800000-115450000	0.376865	0.338765	1.3207	0.250466
chr14:36825000-37175000	0.281981	0.28692	1.28146	0.257627
chr14:21125000-21825000	0.643648	0.66798	6.38546	0.0115059
chr14:73650000-74600000	0.352406	0.338686	0.588699	0.442923
chr14:54200000-54675000	0.635298	0.59112	1.18648	0.276041
chr14:99950000-101375000	0.384335	0.385294	0.319119	0.572138
chr14:120075000-120475000	0.395189	0.424516	1.75717	0.184978
chr14:48500000-49125000	0.316314	0.316863	0.838527	0.359818
chr14:55125000-55450000	0.342923	0.364783	1.15359	0.282798
chr14:121825000-122175000	0.523797	0.564613	5.12648	0.0235635
chr14:31025000-31775000	0.944265	0.859916	9.19784	0.00242301
chr14:86650000-87450000	0.319095	0.324131	0.817822	0.365818
chr14:79775000-80250000	0.234925	0.234914	2.22915	0.135428
chr14:59175000-59575000	0.271592	0.266537	1.61897	0.203236
chr14:62550000-62975000	0.366817	0.394172	1.48298	0.223308
chr14:120075000-120775000	0.493072	0.52451	3.21642	0.0729028
chr14:47725000-48350000	0.387985	0.390057	0.330526	0.565349
chr14:119175000-120000000	0.363105	0.365451	0.438956	0.507627
chr14:58100000-59050000	0.381598	0.350759	0.831562	0.361821
chr14:59600000-60025000	0.317597	0.325659	0.863901	0.352649
chr14:99125000-99875000	0.34181	0.359549	0.968986	0.324933
chr14:13350000-13850000	0.335035	0.336383	0.639902	0.423746
chr14:63050000-63550000	0.447652	0.409224	0.495187	0.481623
chr14:17375000-18200000	0.509193	0.475181	0.159781	0.689358
chr14:105350000-105900000	0.39943	0.385769	0.168117	0.681791
chr14:67250000-67600000	0.266345	0.264094	1.64532	0.199597
chr14:45400000-45775000	0.292221	0.306849	1.22626	0.268135
chr14:12150000-12550000	0.285071	0.280981	1.3505	0.245191
chr14:122225000-122950000	0.43107	0.421413	0.0628104	0.802108
chr14:16475000-17300000	0.423465	0.413699	0.0727106	0.78743
chr14:36100000-36675000	0.367723	0.383359	0.819111	0.36544
chr14:12600000-13225000	0.382804	0.364924	0.357956	0.549643
chr14:49250000-49750000	0.292345	0.270534	1.91389	0.166532
chr14:77225000-77675000	0.301662	0.312806	1.06664	0.301705
chr14:32550000-32950000	0.365551	0.394477	1.59027	0.207288
chr14:70775000-71525000	0.464364	0.439819	0.0288621	0.865098
chr14:8675000-9325000	0.358409	0.341233	0.602583	0.437594
chr14:64625000-65125000	0.516371	0.525699	1.49393	0.221608
chr14:30525000-30925000	0.456679	0.505326	4.7178	0.0298518
chr14:117425000-117925000	0.33525	0.367249	1.76681	0.183777
chr14:82725000-83200000	0.276768	0.248231	2.73056	0.0984448
chr14:11375000-12100000	0.389977	0.387995	0.251082	0.616314
chr14:21900000-22550000	0.465341	0.506439	3.86971	0.0491651
chr14:97775000-98200000	0.310771	0.346754	2.06775	0.150443
chr14:123000000-123300000	0.251194	0.251326	1.88332	0.169957
chr14:23625000-24000000	0.332706	0.328773	0.671742	0.412445
chr15:44925000-48000000	0.510983	0.464486	0.536677	0.463813
chr15:3100000-6675000	1.06331	0.928173	15.2077	9.63123e-05
chr15:92250000-94525000	0.576007	0.544628	0.53055	0.466376
chr15:55025000-56100000	0.43949	0.459634	1.37948	0.240189
chr15:57575000-58050000	0.553588	0.524451	0.341266	0.559099
chr15:84100000-84650000	0.712888	0.626931	3.49421	0.0615838
chr15:58925000-59325000	0.489032	0.461012	0.0569089	0.81145
chr15:97200000-97625000	0.522031	0.512242	0.477888	0.48938
chr15:39350000-40175000	0.344103	0.34132	0.548215	0.459048
chr15:82250000-83750000	0.765207	0.707132	3.65126	0.0560268
chr15:85800000-86225000	0.605739	0.552855	1.00127	0.317004
chr15:82775000-83125000	0.463823	0.494537	2.63357	0.104626
chr15:74575000-75675000	0.571658	0.505508	1.51518	0.218351
chr15:31200000-31600000	0.434926	0.462528	1.95225	0.162344
chr15:30300000-31575000	0.483705	0.473472	0.167585	0.682267
chr15:86525000-88625000	0.587544	0.548611	0.626708	0.428566
chr15:11975000-12900000	0.577077	0.617789	6.65262	0.00990103
chr15:82775000-83600000	0.603082	0.628457	5.19217	0.0226889
chr15:8075000-8600000	0.493223	0.46571	0.05584	0.813196
chr15:64725000-65975000	0.335022	0.328031	0.676339	0.41085
chr15:9150000-10450000	0.755216	0.666612	4.19184	0.0406189
chr15:88675000-89525000	0.64234	0.600514	1.29468	0.255186
chr15:36150000-36500000	0.360753	0.406861	3.09954	0.0783142
chr15:77675000-78850000	1.04599	1.05088	25.7111	3.9653e-07
chr15:28325000-29975000	0.403175	0.389517	0.146342	0.702056
chr15:74650000-75175000	0.47388	0.431842	0.485726	0.48584
chr15:6825000-7275000	0.395213	0.419748	1.39012	0.238385
chr15:66525000-68400000	0.957859	0.937213	14.8113	0.000118823
chr15:41150000-42925000	0.587595	0.541802	0.704254	0.401358
chr15:32875000-34425000	0.482992	0.474289	0.204311	0.651263
chr15:95700000-96350000	0.485448	0.495465	1.12756	0.288297
chr15:85250000-85575000	0.352972	0.363213	0.662655	0.415624
chr15:36150000-37100000	0.685167	0.685674	4.77026	0.0289555
chr15:77675000-79150000	1.31911	1.24263	33.5396	6.98262e-09
chr15:3050000-5050000	0.615986	0.576242	0.938807	0.332585
chr15:36600000-37050000	0.524174	0.516874	0.601645	0.437951
chr15:50025000-51725000	0.636598	0.641137	3.69651	0.0545265
chr15:33950000-34475000	0.394276	0.390429	0.211496	0.645598
chr15:55575000-56025000	0.35673	0.366641	0.636974	0.424809
chr15:94775000-95525000	0.353337	0.348433	0.467601	0.494093
chr15:91125000-91900000	0.417011	0.42076	0.35914	0.548985
chr15:19550000-20175000	0.335368	0.342933	0.705791	0.400845
chr15:58450000-58875000	0.367683	0.407974	2.55653	0.109839
chr15:76175000-76950000	0.860258	0.865778	13.3048	0.000264728
chr15:59375000-59850000	0.515663	0.589223	10.7151	0.00106265
chr15:102075000-102650000	0.73375	0.751748	9.01174	0.0026825
chr15:80225000-81325000	0.984338	0.953675	15.0043	0.000107267
chr15:80275000-80675000	0.568078	0.552636	0.817173	0.366008
chr15:26025000-27200000	0.377596	0.354975	0.542057	0.461581
chr15:102750000-103150000	0.502797	0.439092	1.65758	0.197931
chr15:44350000-44825000	0.258234	0.253653	1.86971	0.171508
chr15:27275000-28200000	0.631274	0.589241	1.13369	0.286989
chr15:63850000-64650000	0.537055	0.616712	12.8518	0.000337146
chr15:72525000-73025000	0.448594	0.453248	0.504676	0.477453
chr15:84725000-85100000	0.353284	0.354162	0.484752	0.486278
chr15:42950000-43750000	0.293215	0.298786	1.12311	0.289249
chr15:3050000-3950000	0.41544	0.435461	1.1874	0.275855
chr15:82375000-82750000	0.26973	0.263103	1.70267	0.191939
chr15:96425000-96925000	0.505218	0.520843	1.83185	0.17591
chr15:30300000-31175000	0.366868	0.372542	0.484167	0.486541
chr15:4175000-5025000	0.415641	0.397763	0.116855	0.732471
chr15:52475000-53800000	0.57417	0.512318	1.25159	0.263248
chr15:101325000-101950000	0.539367	0.561847	3.15313	0.0757815
chr15:55075000-55525000	0.28968	0.316944	1.65837	0.197824
chr15:8650000-8975000	0.252699	0.264637	1.72803	0.188663
chr15:83200000-83650000	0.423589	0.455866	2.26575	0.132262
chr15:79200000-79550000	0.484847	0.560552	10.1451	0.00144689
chr15:94225000-94675000	0.299655	0.293686	1.15061	0.283422
chr15:41150000-41950000	0.399005	0.41974	1.14887	0.283786
chr15:53925000-54675000	0.256039	0.258172	1.74791	0.186139
chr15:40225000-41025000	0.326836	0.311413	0.984655	0.321052
chr15:5125000-6100000	0.636455	0.715758	17.2495	3.27792e-05
chr15:25425000-25725000	0.341716	0.328151	0.718098	0.396769
chr15:59900000-61100000	0.396335	0.381539	0.198556	0.655889
chr15:79175000-80150000	0.839193	0.858221	14.5824	0.000134163
chr15:61950000-63750000	0.669018	0.6565	3.07568	0.0794716
chr15:32875000-33900000	0.38733	0.4051	0.934571	0.333678
chr15:68450000-68875000	0.253251	0.249394	1.95053	0.16253
chr15:78175000-78850000	0.839316	0.872441	17.5411	2.8117e-05
chr15:34525000-36125000	0.598581	0.543251	1.0318	0.309737
chr15:60150000-61100000	0.346883	0.337075	0.579051	0.446684
chr15:11000000-11375000	0.274612	0.289064	1.42934	0.231873
chr15:31675000-32725000	0.357851	0.35426	0.427509	0.513214
chr15:73900000-74500000	0.368537	0.35849	0.365175	0.545646
chr15:89625000-90150000	0.266699	0.259568	1.78014	0.182133
chr15:30375000-30775000	0.299341	0.314984	1.17697	0.277974
chr15:93625000-94175000	0.324414	0.327065	0.749777	0.386547
chr15:43225000-43600000	0.240999	0.23858	2.16843	0.14087
chr15:11425000-11925000	0.318518	0.310599	0.90722	0.340853
chr15:53100000-53750000	0.434593	0.400946	0.393798	0.53031
chr15:67500000-68225000	0.418495	0.448353	1.98855	0.158492
chr15:73275000-73825000	0.54705	0.506511	0.377796	0.538785
chr15:39350000-39800000	0.255224	0.255857	1.79277	0.180589
chr15:37375000-37900000	0.318503	0.310961	0.9	0.342782
chr15:42000000-42875000	0.436931	0.411912	0.12229	0.726564
chr15:93200000-93575000	0.373328	0.373437	0.352413	0.55275
chr15:66000000-66450000	0.269673	0.30658	2.3015	0.12925
chr15:53375000-53675000	0.297588	0.277646	1.70178	0.192056
chr15:52500000-52950000	0.263319	0.263539	1.64796	0.199237
chr15:68925000-69925000	0.381297	0.349352	0.891549	0.345058
chr15:76975000-77375000	0.328198	0.352682	1.3262	0.249482
chr15:10500000-10900000	0.313197	0.327847	1.03152	0.309801
chr15:6200000-6750000	0.396093	0.441736	3.38088	0.0659568
chr15:35375000-35975000	0.408804	0.432939	1.43948	0.230223
chr15:71900000-72475000	0.294464	0.286937	1.27376	0.259063
chr15:24600000-25000000	0.240558	0.243299	2.04047	0.153162
chr15:61975000-62400000	0.361686	0.379037	0.903934	0.341729
chr15:99950000-100375000	0.482377	0.516351	3.3114	0.068801
chr15:61150000-61925000	0.328878	0.328615	0.698531	0.403278
chr15:60675000-61075000	0.260809	0.262225	1.67186	0.196009
chr15:72175000-72475000	0.24158	0.234802	2.31436	0.128184
chr16:59725000-62675000	0.476572	0.449793	0.0426334	0.836417
chr16:39175000-42025000	0.528104	0.498052	0.175489	0.675279
chr16:46175000-48550000	0.450165	0.426794	0.0443583	0.833188
chr16:73075000-74825000	0.412909	0.417495	0.382912	0.536049
chr16:18300000-21175000	1.00232	0.811431	20.8983	4.84312e-06
chr16:96350000-97400000	0.724026	0.68126	2.91408	0.0878095
chr16:58375000-58750000	0.387251	0.365563	0.410121	0.521908
chr16:8375000-8900000	0.49051	0.522711	3.2562	0.0711538
chr16:53325000-55075000	0.405156	0.385979	0.200567	0.654263
chr16:59375000-59675000	0.300314	0.315335	1.1533	0.28286
chr16:18300000-20750000	0.975257	0.790682	19.2967	1.11898e-05
chr16:15575000-17700000	0.849119	0.74313	6.95554	0.00835602
chr16:89750000-90275000	0.575273	0.59899	4.17595	0.0410015
chr16:91050000-92325000	0.877842	0.838247	8.44188	0.00366677
chr16:91350000-91650000	0.680941	0.704063	7.60035	0.00583569
chr16:95625000-95950000	0.509827	0.551616	4.91752	0.0265857
chr16:95350000-95975000	0.698382	0.697163	5.0288	0.0249291
chr16:87825000-89725000	0.512834	0.490885	0.122286	0.726568
chr16:57125000-57600000	0.453505	0.453064	0.319663	0.57181
chr16:85825000-87225000	0.373167	0.395724	1.18497	0.276347
chr16:55475000-55850000	0.390526	0.429117	2.56233	0.109438
chr16:51175000-53275000	0.550494	0.546548	1.12243	0.289395
chr16:42125000-44100000	0.696442	0.614171	3.0946	0.0785523
chr16:46525000-48200000	0.392656	0.37089	0.360174	0.54841
chr16:64750000-65550000	0.470346	0.450079	0.00281471	0.957689
chr16:9050000-10000000	0.451125	0.435434	0.00779109	0.929664
chr16:13075000-14200000	0.511557	0.511315	0.803151	0.370153
chr16:37100000-39050000	0.712505	0.631454	3.195	0.073864
chr16:44200000-46050000	0.629537	0.641479	4.29919	0.0381306
chr16:50325000-50750000	0.322469	0.347409	1.36931	0.241931
chr16:36050000-37050000	0.440509	0.450166	0.707369	0.400319
chr16:75650000-76900000	0.635482	0.652281	5.07614	0.0242573
chr16:55475000-56150000	0.505793	0.53057	2.71901	0.0991595
chr16:21200000-23425000	0.935355	0.80155	11.1569	0.000837215
chr16:91025000-91925000	0.798464	0.811882	11.345	0.000756533
chr16:50825000-53275000	0.572051	0.545025	0.542526	0.461388
chr16:11425000-13075000	0.715391	0.666296	2.57743	0.108398
chr16:23975000-24400000	0.492799	0.530679	4.00021	0.0454945
chr16:94300000-94725000	0.562846	0.54165	0.561213	0.453772
chr16:94800000-95150000	0.327107	0.334891	0.774908	0.378703
chr16:84475000-85775000	0.498729	0.485244	0.176211	0.67465
chr16:23475000-23925000	0.318155	0.352646	1.95175	0.162398
chr16:37775000-38550000	0.513172	0.506325	0.504665	0.477457
chr16:29575000-30225000	0.657099	0.582338	2.31496	0.128134
chr16:75675000-76125000	0.420565	0.462688	3.27683	0.0702644
chr16:25350000-27175000	0.565123	0.574675	2.40306	0.121098
chr16:32750000-34100000	0.907357	0.822464	7.83423	0.00512661
chr16:84525000-84850000	0.324864	0.301817	1.33596	0.247749
chr16:30550000-31375000	0.766993	0.761516	7.13879	0.00754341
chr16:49150000-50750000	0.757466	0.671835	4.06447	0.0437944
chr16:78175000-78675000	0.385128	0.416537	1.86655	0.171871
chr16:6900000-8275000	0.508971	0.480105	0.0976891	0.754621
chr16:44725000-45125000	0.350363	0.433327	8.27664	0.00401585
chr16:93600000-94750000	0.904855	0.859474	9.20403	0.00241483
chr16:37625000-39050000	0.682422	0.629117	1.9263	0.165163
chr16:10250000-11400000	0.946104	0.861934	9.27185	0.00232703
chr16:20775000-21175000	0.258262	0.268573	1.6366	0.200793
chr16:27575000-28325000	0.358181	0.337753	0.706299	0.400675
chr16:96200000-96700000	0.513039	0.50953	0.652238	0.419314
chr16:19700000-20200000	0.500798	0.495304	0.443402	0.505485
chr16:92525000-93500000	1.21845	1.12239	23.639	1.16209e-06
chr16:58875000-59325000	0.242701	0.237725	2.21846	0.136369
chr16:4550000-5050000	0.69903	0.707595	6.22141	0.0126215
chr16:34875000-35925000	0.525161	0.497827	0.158453	0.690585
chr16:5550000-6475000	0.474012	0.463505	0.115802	0.733633
chr16:33200000-34100000	0.769485	0.703227	3.74338	0.053017
chr16:57675000-58225000	0.267881	0.262121	1.7119	0.190739
chr16:4300000-5225000	1.08472	0.983357	15.36	8.88497e-05
chr16:36450000-37025000	0.419402	0.438378	1.14126	0.285386
chr16:49500000-50225000	0.607364	0.57545	0.901774	0.342306
chr16:22250000-22825000	0.484121	0.539034	6.28576	0.0121712
chr16:15775000-16150000	0.346014	0.388384	2.63758	0.104362
chr16:33300000-33800000	0.534193	0.505317	0.206446	0.649568
chr16:13075000-13550000	0.352397	0.378596	1.38797	0.238747
chr16:21425000-21775000	0.363548	0.344574	0.592044	0.44163
chr16:14725000-15500000	0.373795	0.35743	0.412657	0.520624
chr16:31425000-31900000	0.393682	0.392293	0.247753	0.618662
chr16:36100000-36425000	0.215887	0.208369	2.98961	0.0838004
chr16:45675000-46050000	0.299177	0.340348	2.47147	0.115929
chr16:21400000-22150000	0.531873	0.481558	0.670801	0.412773
chr16:11425000-11925000	0.477562	0.468939	0.177313	0.673692
chr16:48575000-48975000	0.296302	0.332818	2.14265	0.143254
chr16:23975000-25050000	0.898238	0.924298	19.7488	8.83173e-06
chr16:96200000-98100000	1.09077	0.951036	16.582	4.65915e-05
chr16:31925000-32675000	0.896635	0.905715	16.0961	6.02081e-05
chr16:96825000-97275000	0.441529	0.442884	0.336065	0.56211
chr16:10850000-11400000	0.657694	0.65583	3.67107	0.0553646
chr16:51300000-52200000	0.412244	0.405998	0.130444	0.717972
chr16:14200000-14500000	0.329444	0.351441	1.20064	0.273193
chr16:28500000-29400000	0.385262	0.368749	0.308748	0.57845
chr16:42225000-42750000	0.312112	0.313535	0.886804	0.346345
chr16:32750000-33150000	0.388317	0.42496	2.35444	0.124927
chr16:91950000-92250000	0.335791	0.350376	0.879464	0.348348
chr16:48275000-48975000	0.350968	0.375852	1.30837	0.252689
chr16:16975000-17625000	0.570957	0.574711	2.02429	0.154801
chr16:52275000-53250000	0.376988	0.40596	1.63286	0.201307
chr16:17725000-18225000	0.601377	0.563126	0.768223	0.380767
chr16:12225000-13025000	0.41164	0.416164	0.379436	0.537905
chr16:45175000-45625000	0.314819	0.322523	0.886367	0.346464
chr16:34875000-35650000	0.444633	0.434842	0.0592727	0.807649
chr16:97325000-97750000	0.403041	0.423701	1.16244	0.280961
chr16:16200000-16800000	0.368899	0.372153	0.424459	0.51472
chr16:65625000-66025000	0.226699	0.242988	2.18553	0.139313
chr16:76250000-76800000	0.411859	0.421567	0.586378	0.443823
chr16:56725000-57075000	0.233197	0.251761	2.08747	0.148511
chr16:70100000-70550000	0.335288	0.354784	1.06688	0.301652
chr16:77100000-77650000	0.316905	0.320156	0.831829	0.361744
chr16:18300000-18850000	0.494341	0.524903	3.13977	0.0764046
chr16:88350000-88850000	0.316236	0.308652	0.93311	0.334056
chr16:85300000-85650000	0.262571	0.2583	1.77245	0.18308
chr16:34125000-34625000	0.356283	0.373696	0.915288	0.338715
chr16:42825000-43525000	0.401827	0.401307	0.244395	0.62105
chr16:25375000-25925000	0.357985	0.370361	0.710881	0.399151
chr17:90650000-93950000	0.693043	0.615775	2.7718	0.0959384
chr17:18025000-20825000	0.709746	0.662924	2.48743	0.114759
chr17:9725000-11950000	0.832853	0.759739	5.43079	0.0197847
chr17:75700000-77625000	0.487883	0.46513	0.0266247	0.870384
chr17:66275000-67725000	0.498121	0.452831	0.521497	0.470204
chr17:3850000-5375000	1.06028	0.831868	30.2088	3.87937e-08
chr17:88675000-94875000	1.11331	0.901164	27.2044	1.83042e-07
chr17:90625000-94725000	0.811132	0.713671	5.65824	0.0173736
chr17:49925000-50250000	0.366091	0.40256	2.19502	0.138457
chr17:21125000-21650000	0.398869	0.394385	0.188069	0.664529
chr17:9150000-11975000	1.04061	0.893684	15.3342	9.007e-05
chr17:72800000-74650000	0.900099	0.776437	9.41426	0.00215305
chr17:12000000-13000000	0.782961	0.700888	4.3714	0.036547
chr17:15875000-16825000	0.439453	0.431911	0.0910579	0.762837
chr17:72800000-73275000	0.519387	0.498099	0.167728	0.682139
chr17:78600000-80575000	0.912956	0.849645	8.46987	0.00361076
chr17:83000000-84650000	1.04395	0.940501	13.3695	0.000255752
chr17:3000000-3550000	0.580693	0.600279	3.82037	0.050633
chr17:86125000-86450000	0.504595	0.46696	0.23724	0.626206
chr17:41050000-42400000	0.417093	0.39786	0.126417	0.722177
chr17:12000000-12375000	0.501527	0.489489	0.230311	0.631294
chr17:14525000-14900000	0.343983	0.349837	0.614557	0.433077
chr17:65550000-66200000	0.60579	0.597262	1.83839	0.17514
chr17:55925000-57350000	1.12673	1.04374	18.4876	1.7101e-05
chr17:8525000-9025000	0.470533	0.461978	0.146471	0.701931
chr17:81100000-82925000	0.542118	0.495758	0.518984	0.471275
chr17:7850000-8425000	0.507947	0.517667	1.39883	0.236919
chr17:33925000-35375000	1.65467	1.50428	57.8236	2.86438e-14
chr17:3000000-6025000	1.86015	1.26128	228.662	1e-300
chr17:63750000-65500000	0.555386	0.527293	0.36448	0.546029
chr17:64950000-65475000	0.278801	0.272555	1.51715	0.218051
chr17:15050000-15425000	0.445101	0.474604	2.24951	0.133657
chr17:56975000-57350000	0.523196	0.582761	8.19451	0.00420174
chr17:88775000-90575000	0.578069	0.529574	0.70597	0.400785
chr17:40075000-40875000	0.298847	0.280233	1.60972	0.204531
chr17:45725000-46175000	0.573779	0.595816	3.93072	0.0474116
chr17:57425000-58875000	0.396546	0.370038	0.470286	0.492855
chr17:35625000-36250000	0.693193	0.642341	2.11287	0.146065
chr17:70700000-71625000	0.745789	0.670308	3.44085	0.0636031
chr17:36825000-37250000	0.377006	0.377688	0.343288	0.557938
chr17:34850000-35300000	0.972183	0.984474	21.8066	3.01563e-06
chr17:83875000-84425000	0.783063	0.810013	13.0082	0.000310133
chr17:55950000-56675000	0.744292	0.715744	4.15994	0.0413908
chr17:83250000-83825000	0.538267	0.528657	0.66644	0.414295
chr17:42975000-43600000	0.514044	0.531128	2.10784	0.146546
chr17:69575000-70325000	0.339281	0.330425	0.65254	0.419206
chr17:66550000-67675000	0.477418	0.430914	0.684097	0.40818
chr17:86500000-86875000	0.405963	0.39669	0.12647	0.72212
chr17:47350000-47725000	0.530214	0.534468	1.33584	0.24777
chr17:31000000-31325000	0.577889	0.581148	2.12664	0.144758
chr17:27150000-27500000	0.439256	0.447386	0.620572	0.430835
chr17:50925000-52225000	0.631205	0.583281	1.15358	0.282801
chr17:79650000-80450000	0.540138	0.526736	0.539768	0.462529
chr17:45475000-46925000	1.06377	0.950021	14.3679	0.000150342
chr17:74325000-74700000	0.398096	0.411692	0.738755	0.39006
chr17:71700000-72750000	0.441675	0.417712	0.0817469	0.774944
chr17:23975000-24700000	0.732593	0.73147	6.28649	0.0121662
chr17:3000000-5400000	1.41134	1.03586	86.6693	1e-300
chr17:52650000-53325000	0.316106	0.298627	1.23742	0.26597
chr17:36300000-36775000	0.369674	0.378781	0.567993	0.451058
chr17:84725000-85625000	0.425832	0.433075	0.518375	0.471536
chr17:29575000-30700000	0.818219	0.812526	9.39317	0.00217795
chr17:5425000-6025000	0.680382	0.672075	3.7489	0.0528422
chr17:49925000-52525000	1.12663	0.927656	24.9673	5.83117e-07
chr17:31675000-32050000	0.659522	0.671502	5.25535	0.0218794
chr17:31000000-32500000	1.23705	1.12206	23.9587	9.84236e-07
chr17:32525000-33850000	0.772417	0.712246	3.81709	0.0507323
chr17:86075000-86875000	0.633943	0.583348	1.21813	0.269728
chr17:47775000-48075000	0.406155	0.4186	0.70103	0.402438
chr17:87725000-88650000	0.57697	0.55353	0.676075	0.410942
chr17:26250000-27500000	0.967696	0.913756	11.5937	0.000661747
chr17:4125000-5050000	0.695144	0.598853	4.17039	0.0411364
chr17:48625000-49875000	0.517203	0.494616	0.140505	0.707779
chr17:12400000-12850000	0.508869	0.495482	0.247651	0.618734
chr17:79075000-79575000	0.395432	0.449855	4.47447	0.0344048
chr17:74750000-75600000	0.398251	0.42529	1.5941	0.206742
chr17:72275000-72750000	0.297548	0.288983	1.24955	0.263639
chr17:78150000-78550000	0.310331	0.318926	0.942227	0.331706
chr17:49925000-50775000	0.565253	0.583633	3.29567	0.0694627
chr17:34425000-34800000	0.436775	0.493202	5.46126	0.0194426
chr17:47025000-47325000	0.367574	0.438581	6.51296	0.0107091
chr17:44250000-45400000	0.833285	0.746841	5.65285	0.017427
chr17:33950000-34400000	0.840917	0.878757	18.7235	1.51108e-05
chr17:24725000-25800000	0.870575	0.802887	6.69592	0.0096634
chr17:24900000-25350000	0.56497	0.543487	0.578779	0.446791
chr17:73300000-73725000	0.394774	0.390472	0.204614	0.651022
chr17:64475000-64875000	0.385443	0.397408	0.651065	0.419732
chr17:50300000-50775000	0.450026	0.468004	1.31618	0.251279
chr17:68275000-69050000	0.330317	0.317685	0.849472	0.356702
chr17:80600000-81075000	0.358985	0.391877	1.86873	0.171621
chr17:67850000-68200000	0.279678	0.307271	1.74934	0.18596
chr17:28675000-29525000	1.13989	1.10289	24.7828	6.4167e-07
chr17:86925000-87650000	0.694252	0.675191	3.29936	0.0693068
chr17:24025000-24425000	0.497312	0.522199	2.57669	0.108448
chr17:33500000-33850000	0.497437	0.570868	10.0782	0.00150038
chr17:84750000-85125000	0.314251	0.336524	1.28418	0.257123
chr17:89725000-90525000	0.400945	0.371187	0.548957	0.458744
chr17:27525000-28550000	0.967582	0.968512	19.123	1.2256e-05
chr17:9175000-9700000	0.351139	0.34866	0.484571	0.486359
chr17:22075000-22425000	0.242181	0.236962	2.23932	0.13454
chr17:90025000-90475000	0.328567	0.302098	1.45002	0.228525
chr17:43675000-44125000	0.342036	0.335252	0.593623	0.441022
chr17:4900000-5325000	0.515967	0.507306	0.460279	0.497494
chr17:9750000-10525000	0.52799	0.506553	0.224547	0.635597
chr17:50950000-51775000	0.486205	0.465294	0.0258678	0.872224
chr17:51850000-52350000	0.348303	0.339616	0.54756	0.459316
chr17:73875000-74275000	0.33084	0.335379	0.701181	0.402387
chr17:62900000-63400000	0.316991	0.317276	0.831288	0.3619
chr17:32525000-32900000	0.331917	0.354458	1.21749	0.269854
chr17:85200000-85600000	0.309701	0.318527	0.951498	0.329338
chr17:85650000-86050000	0.312076	0.319438	0.91046	0.339993
chr17:46500000-46950000	0.497975	0.525573	2.87676	0.0898666
chr17:32100000-32500000	0.433058	0.458167	1.71563	0.190257
chr17:48675000-49225000	0.366334	0.366401	0.390336	0.532123
chr17:21700000-22025000	0.30144	0.285864	1.42305	0.232902
chr17:71900000-72250000	0.291828	0.290801	1.18575	0.276188
chr17:44400000-44800000	0.439562	0.448082	0.642014	0.422982
chr18:85000000-88675000	0.68333	0.643379	2.05859	0.15135
chr18:25800000-30175000	0.710705	0.636029	2.86264	0.0906585
chr18:16250000-19900000	0.643728	0.601112	1.31107	0.252202
chr18:50200000-52425000	0.437954	0.420943	0.0249188	0.87457
chr18:34600000-36775000	1.419	1.19189	41.4113	1.23343e-10
chr18:66050000-67125000	0.417279	0.38421	0.521623	0.47015
chr18:37900000-40225000	1.21568	1.04755	24.1826	8.76218e-07
chr18:76375000-76875000	0.289929	0.290958	1.19039	0.27525
chr18:75000000-75600000	0.77905	0.705206	4.06042	0.0438996
chr18:81975000-82375000	0.260334	0.257378	1.7797	0.182186
chr18:23600000-25675000	0.661713	0.63689	2.1265	0.144771
chr18:47425000-49450000	0.446713	0.420364	0.105265	0.745601
chr18:10475000-12725000	0.866201	0.782362	6.49875	0.0107951
chr18:80475000-81925000	0.742222	0.638945	5.14515	0.0233114
chr18:67200000-68450000	0.751303	0.728176	4.78195	0.0287595
chr18:31850000-32850000	0.563834	0.512441	0.742946	0.388719
chr18:42175000-42575000	0.290478	0.27768	1.51831	0.217876
chr18:49700000-50175000	0.446044	0.435806	0.0540127	0.816222
chr18:64475000-65900000	0.752687	0.674337	3.6633	0.0556233
chr18:83025000-84950000	0.704585	0.588895	6.35785	0.0116863
chr18:62650000-63025000	0.365307	0.37253	0.528567	0.46721
chr18:60450000-61750000	0.788572	0.732463	4.31219	0.0378403
chr18:6650000-7850000	0.466391	0.52502	6.45885	0.0110401
chr18:30325000-31500000	0.354383	0.364631	0.656682	0.417734
chr18:71425000-73075000	0.466734	0.435728	0.136277	0.71201
chr18:37900000-38900000	0.725635	0.650887	3.0819	0.0791682
chr18:9925000-10250000	0.336992	0.321848	0.825572	0.363556
chr18:75725000-76175000	0.308698	0.321675	1.03078	0.309975
chr18:10500000-10800000	0.319446	0.339359	1.15919	0.281634
chr18:80950000-81950000	0.538914	0.503893	0.260125	0.610034
chr18:88700000-90575000	0.570098	0.603208	5.28562	0.0215022
chr18:52650000-53725000	0.473404	0.452973	0.0052583	0.942193
chr18:78225000-79950000	0.648346	0.623154	1.81791	0.177562
chr18:23575000-24975000	0.626478	0.623858	2.7561	0.0968843
chr18:20600000-21025000	0.362212	0.42574	5.29572	0.0213779
chr18:40325000-41825000	0.439525	0.397048	0.772072	0.379577
chr18:56350000-57350000	0.593704	0.585029	1.58698	0.207758
chr18:46075000-46800000	0.43219	0.467115	2.63329	0.104645
chr18:9150000-9900000	0.354161	0.362035	0.594685	0.440613
chr18:67825000-68450000	0.588408	0.547463	0.646638	0.421317
chr18:53975000-56325000	1.00494	0.938786	12.6392	0.000377745
chr18:23600000-24725000	0.606891	0.619664	3.74509	0.0529628
chr18:84575000-84950000	0.300783	0.312655	1.08722	0.297089
chr18:25050000-25650000	0.333307	0.334035	0.654258	0.418594
chr18:44950000-45975000	0.32752	0.316474	0.84895	0.356849
chr18:63075000-63625000	0.284937	0.277109	1.45053	0.228442
chr18:77275000-77600000	0.273564	0.287765	1.43951	0.230218
chr18:69875000-70400000	0.269496	0.278252	1.46102	0.226768
chr18:88725000-89100000	0.355595	0.364579	0.616	0.432537
chr18:13000000-14550000	0.514349	0.518213	1.08181	0.298293
chr18:57475000-57950000	0.297574	0.293608	1.1435	0.284913
chr18:34950000-35525000	0.585446	0.576305	1.40477	0.235927
chr18:14775000-15550000	0.546964	0.513615	0.29036	0.58999
chr18:73525000-73850000	0.34179	0.341082	0.570487	0.450066
chr18:35600000-36025000	0.688041	0.605585	3.03081	0.0816974
chr18:66600000-66975000	0.239959	0.232517	2.38025	0.122878
chr18:63725000-64425000	0.316525	0.310504	0.900257	0.342713
chr18:6025000-6525000	0.402818	0.429656	1.60748	0.204846
chr18:81200000-81800000	0.43216	0.423357	0.0717206	0.788848
chr18:64700000-65275000	0.46927	0.442008	0.0571432	0.81107
chr18:60500000-61100000	0.552848	0.550567	1.2606	0.261538
chr18:39125000-40200000	0.694324	0.678699	3.55526	0.0593571
chr18:66050000-66575000	0.365762	0.358182	0.370912	0.542508
chr18:4175000-5050000	0.602065	0.634426	6.16263	0.0130477
chr18:56725000-57075000	0.363232	0.36452	0.423443	0.515224
chr18:59200000-60075000	0.345526	0.325876	0.853209	0.355646
chr18:11525000-12125000	0.482602	0.491711	1.03449	0.309107
chr18:68500000-69800000	0.742501	0.699271	3.37887	0.0660374
chr18:63975000-64300000	0.264188	0.255669	1.88201	0.170105
chr18:4700000-5075000	0.449423	0.511357	6.60798	0.0101523
chr18:79975000-80450000	0.447133	0.473298	1.96072	0.161437
chr18:10850000-11425000	0.392087	0.400015	0.492922	0.482627
chr18:42650000-43100000	0.266916	0.258815	1.80976	0.178537
chr18:44425000-44800000	0.259915	0.264602	1.64024	0.200292
chr18:46975000-47350000	0.253692	0.248478	1.98557	0.158805
chr18:3525000-4100000	0.411517	0.425908	0.820546	0.365021
chr18:52950000-53325000	0.349362	0.321149	1.17999	0.277358
chr18:60775000-61100000	0.410229	0.430086	1.14621	0.284345
chr18:5150000-6000000	0.648555	0.649096	3.63863	0.0564535
chr18:58025000-58450000	0.261972	0.251159	2.02281	0.154952
chr18:22925000-23525000	0.275478	0.274732	1.44852	0.228766
chr18:21500000-21875000	0.305234	0.27091	2.47909	0.115369
chr18:32475000-32850000	0.312348	0.312343	0.88933	0.345659
chr18:79600000-79950000	0.243267	0.234771	2.34794	0.125449
chr18:79025000-79550000	0.40598	0.431127	1.49746	0.221062
chr18:15600000-16200000	0.297558	0.292086	1.17342	0.278699
chr18:43850000-44300000	0.232325	0.235709	2.19874	0.138124
chr18:73150000-73500000	0.242997	0.241193	2.10576	0.146746
chr19:20300000-24000000	1.04648	0.918246	14.1592	0.000167977
chr19:33375000-34825000	0.573289	0.544949	0.536075	0.464064
chr19:10275000-11975000	1.03739	0.960805	13.7314	0.000210897
chr19:7050000-7450000	0.562677	0.616546	8.44245	0.00366562
chr19:3250000-3650000	0.64953	0.667854	5.74324	0.0165523
chr19:40325000-42150000	1.2917	1.03446	42.1229	8.57157e-11
chr19:36075000-36475000	0.448646	0.452498	0.468879	0.493503
chr19:8700000-9125000	0.761634	0.825927	20.3743	6.36795e-06
chr19:56325000-56875000	0.39847	0.445692	3.5962	0.0579118
chr19:9175000-9775000	0.261629	0.24387	2.38302	0.122661
chr19:50325000-52500000	0.631658	0.643533	4.35508	0.0368988
chr19:17100000-17425000	0.424206	0.476528	4.63425	0.0313399
chr19:9825000-10225000	0.560514	0.571135	2.40375	0.121044
chr19:17475000-18900000	0.518261	0.509492	0.478783	0.488974
chr19:12400000-12825000	0.400662	0.447813	3.61474	0.0572697
chr19:28875000-30125000	0.695176	0.688382	4.34924	0.0370255
chr19:36800000-38425000	0.857972	0.775906	6.23077	0.0125549
chr19:31950000-33350000	0.946157	0.92976	14.7424	0.000123242
chr19:7650000-8475000	0.366464	0.35833	0.368123	0.544029
chr19:34075000-34950000	0.599563	0.611206	3.42631	0.0641655
chr19:31975000-32475000	0.572306	0.5626	1.14711	0.284154
chr19:13950000-15950000	0.691522	0.633368	2.12095	0.145296
chr19:24150000-25475000	0.747741	0.701042	3.41178	0.0647327
chr19:45100000-47150000	1.61152	1.38978	53.6473	2.39919e-13
chr19:19075000-20175000	0.527743	0.497807	0.173401	0.677106
chr19:42200000-43450000	0.514247	0.533725	2.33741	0.126299
chr19:20325000-22300000	0.833778	0.8474	13.2602	0.000271106
chr19:3175000-4425000	1.74327	1.51185	65.6428	5.55112e-16
chr19:32725000-33250000	0.743642	0.735173	5.87319	0.0153732
chr19:54125000-55025000	0.442796	0.43255	0.0522731	0.819154
chr19:43500000-45025000	0.965097	0.827683	12.2381	0.000468234
chr19:22400000-24000000	0.552276	0.53497	0.548799	0.458809
chr19:53000000-53650000	0.705778	0.724408	7.91166	0.00491172
chr19:39025000-40150000	0.396092	0.3704	0.446434	0.504033
chr19:3125000-5000000	1.97293	1.62447	103.43	1e-300
chr19:55300000-56250000	0.78385	0.712967	4.12387	0.0422823
chr19:3675000-4400000	1.25683	1.24879	41.4472	1.21095e-10
chr19:12025000-12850000	0.453849	0.496243	3.82665	0.0504435
chr19:33375000-33950000	0.230402	0.22949	2.35812	0.124632
chr19:57725000-58575000	0.743922	0.723548	4.75215	0.0292618
chr19:24925000-25500000	0.502933	0.521571	2.06308	0.150905
chr19:48475000-50025000	0.541359	0.534742	0.845319	0.35788
chr19:59400000-60375000	0.549157	0.531813	0.512165	0.474203
chr19:35025000-35975000	0.420756	0.410794	0.0770341	0.781358
chr19:60450000-61325000	0.83713	0.830256	10.1503	0.00144279
chr19:59225000-61325000	1.12541	0.918633	26.3936	2.78457e-07
chr19:24250000-24875000	0.540026	0.531154	0.720663	0.395927
chr19:10425000-10975000	0.737253	0.704354	3.68477	0.0549116
chr19:12975000-13875000	0.43488	0.430244	0.1443	0.704043
chr19:45150000-46000000	0.763992	0.719292	3.93055	0.0474165
chr19:45175000-45750000	0.615433	0.602071	1.73771	0.187429
chr19:20400000-20775000	0.267094	0.275011	1.49894	0.220834
chr19:46025000-47125000	1.11667	1.15471	40.9868	1.53258e-10
chr19:36800000-37550000	0.544385	0.55115	1.7589	0.184761
chr19:57025000-57650000	0.595023	0.535357	1.18952	0.275426
chr19:24275000-24575000	0.374303	0.423408	3.55152	0.0594908
chr19:4450000-5000000	0.640764	0.716777	16.6219	4.56203e-05
chr19:12050000-12375000	0.273692	0.282159	1.39816	0.237033
chr19:28925000-29575000	0.596971	0.655009	10.5239	0.00117839
chr19:22875000-23825000	0.474674	0.47857	0.650413	0.419965
chr19:30225000-30600000	0.294346	0.323931	1.74092	0.187022
chr19:25700000-26425000	0.39137	0.380122	0.202415	0.652779
chr19:53725000-54050000	0.362339	0.38902	1.42845	0.232017
chr19:44575000-44900000	0.371936	0.390566	0.962243	0.326622
chr19:42825000-43425000	0.348987	0.361214	0.74013	0.389619
chr19:43475000-44100000	0.616135	0.622762	3.34436	0.0674355
chr19:44150000-44550000	0.541969	0.489078	0.78247	0.376387
chr19:47175000-47925000	0.620082	0.609617	2.01635	0.155613
chr19:41250000-41775000	0.700378	0.646911	2.24419	0.134117
chr19:46525000-47100000	0.660704	0.763486	25.3878	4.68866e-07
chr19:29800000-30175000	0.307889	0.318523	0.995344	0.31844
chr19:37600000-37925000	0.362138	0.364772	0.448783	0.502914
chr19:16000000-16700000	0.493298	0.552334	7.22115	0.00720497
chr19:26700000-27400000	0.499207	0.466591	0.127122	0.721435
chr19:59475000-60125000	0.439462	0.435812	0.174497	0.676146
chr19:11000000-11900000	0.568362	0.603753	5.56516	0.0183214
chr19:17850000-18500000	0.372041	0.37456	0.396578	0.528862
chr19:35425000-35875000	0.32376	0.323732	0.753977	0.38522
chr19:37575000-38375000	0.574983	0.551665	0.654075	0.418659
chr19:58650000-59200000	0.384369	0.396538	0.659676	0.416674
chr19:14050000-14700000	0.433638	0.42719	0.107262	0.743283
chr19:30875000-31700000	0.47136	0.508978	3.54581	0.0596961
chr19:5900000-6325000	0.591694	0.745028	39.1186	3.98836e-10
chr19:14975000-15575000	0.336868	0.340012	0.635307	0.425415
chr19:20975000-21325000	0.392033	0.418332	1.50259	0.220273
chr19:42175000-42775000	0.421586	0.44052	1.15241	0.283044
chr19:22900000-23500000	0.410937	0.418307	0.484446	0.486415
chr19:5375000-5875000	0.81736	0.96045	52.8878	3.53162e-13
chr19:22350000-22850000	0.303337	0.311306	1.01065	0.314747
chr19:28125000-28725000	0.371046	0.389558	0.955831	0.32824
chr19:27750000-28100000	0.285284	0.289511	1.23601	0.266241
chr1:98650000-104875000	0.578548	0.516705	1.25557	0.262491
chr1:24925000-30550000	0.635736	0.566266	1.87913	0.170433
chr1:139550000-143350000	0.482594	0.439275	0.498272	0.480261
chr1:45825000-50875000	0.59099	0.483564	5.81028	0.0159328
chr1:73900000-75575000	0.816112	0.686331	8.73718	0.00311786
chr1:18350000-20425000	0.418058	0.387735	0.40396	0.525051
chr1:121675000-124400000	0.423224	0.38942	0.49695	0.480844
chr1:125100000-126750000	0.412334	0.389707	0.219198	0.639651
chr1:136750000-139475000	0.714607	0.608811	5.21092	0.0224454
chr1:31100000-33775000	0.616739	0.498473	7.20528	0.00726894
chr1:52100000-54525000	0.728256	0.610014	6.72351	0.00951503
chr1:174550000-176600000	0.529115	0.461696	1.76432	0.184087
chr1:33975000-36275000	0.700283	0.573665	7.92285	0.00488143
chr1:182550000-183250000	0.388515	0.403179	0.775454	0.378535
chr1:194850000-195350000	0.397237	0.376318	0.297939	0.585177
chr1:189675000-189975000	0.28391	0.268666	1.75283	0.185522
chr1:163925000-165200000	0.677154	0.557446	6.96717	0.00830185
chr1:90600000-92875000	0.827949	0.732546	5.88687	0.0152542
chr1:67475000-69050000	0.352858	0.325518	1.07777	0.299196
chr1:183500000-184800000	0.599083	0.56436	0.759121	0.383604
chr1:154200000-155550000	0.692634	0.591892	4.59339	0.0320954
chr1:156225000-157275000	0.528869	0.458866	1.98455	0.158912
chr1:20600000-22300000	0.607676	0.533727	2.05959	0.151251
chr1:104950000-106875000	0.688906	0.572716	6.43432	0.0111936
chr1:118275000-118750000	0.387119	0.342819	1.59195	0.207047
chr1:151425000-153475000	0.844596	0.691739	12.3447	0.000442238
chr1:190900000-191800000	0.829067	0.797035	6.98092	0.00823832
chr1:156225000-157550000	0.581993	0.490665	3.77024	0.052172
chr1:94100000-96775000	0.635773	0.53361	4.76563	0.0290335
chr1:186825000-188875000	0.507503	0.462044	0.500781	0.479157
chr1:153475000-153825000	0.373649	0.333959	1.48274	0.223346
chr1:13050000-13750000	0.570041	0.539348	0.476822	0.489865
chr1:167950000-169425000	0.417205	0.422284	0.407012	0.52349
chr1:166425000-167675000	0.497045	0.428738	2.11618	0.14575
chr1:149800000-150300000	0.330835	0.361583	1.68509	0.19425
chr1:163900000-164300000	0.42315	0.415491	0.0942308	0.758866
chr1:132375000-135800000	1.39413	1.00546	92.9191	1e-300
chr1:153875000-155550000	0.730688	0.627081	5.08387	0.0241495
chr1:36725000-38800000	1.08331	0.893513	22.2525	2.39041e-06
chr1:75750000-77750000	0.430511	0.419757	0.0534841	0.817108
chr1:183525000-184225000	0.412021	0.388069	0.253498	0.614623
chr1:133000000-135525000	1.20966	0.915527	51.7373	6.34492e-13
chr1:170875000-172350000	1.17901	0.974925	27.401	1.6535e-07
chr1:106425000-106825000	0.388935	0.414523	1.4356	0.230852
chr1:44300000-45725000	0.319926	0.295155	1.51842	0.217859
chr1:179600000-181250000	1.08886	0.827964	39.83	2.77052e-10
chr1:191300000-191800000	0.620738	0.595162	1.27298	0.259208
chr1:128350000-128825000	0.579596	0.619399	6.58816	0.0102659
chr1:143775000-144125000	0.309154	0.318785	0.967761	0.325239
chr1:80175000-80750000	0.488083	0.473074	0.090102	0.764047
chr1:83725000-84650000	0.368892	0.374565	0.475963	0.490257
chr1:63625000-65175000	0.705934	0.6466	2.37954	0.122934
chr1:143725000-144375000	0.387069	0.387747	0.30475	0.58092
chr1:12975000-14700000	0.805236	0.679723	8.10354	0.00441788
chr1:9550000-10250000	0.595803	0.596876	2.33521	0.126478
chr1:105650000-106825000	0.657286	0.573124	2.95902	0.0853997
chr1:34875000-36125000	0.501313	0.428025	2.55666	0.10983
chr1:192700000-193425000	0.552899	0.459969	4.23482	0.0396027
chr1:15775000-16800000	0.497954	0.455217	0.415161	0.519361
chr1:55400000-55900000	0.340865	0.327705	0.71919	0.39641
chr1:151025000-151375000	0.331479	0.342745	0.811119	0.36779
chr1:23150000-24225000	0.393141	0.380214	0.202019	0.653096
chr1:152500000-153450000	0.587928	0.483694	5.38164	0.0203498
chr1:53400000-54450000	0.439501	0.40055	0.586741	0.443682
chr1:30700000-31200000	0.31719	0.316673	0.832168	0.361646
chr1:90900000-91525000	0.678113	0.585081	3.79381	0.0514425
chr1:58375000-59650000	0.595172	0.574645	1.0274	0.31077
chr1:177800000-178475000	0.325296	0.31116	0.966743	0.325494
chr1:58100000-59650000	0.640317	0.579611	1.52928	0.21622
chr1:88325000-89625000	0.535143	0.496681	0.296294	0.586215
chr1:173425000-174150000	0.400315	0.363802	0.883447	0.347259
chr1:33975000-34850000	0.459988	0.423021	0.351728	0.553137
chr1:38950000-40800000	0.998715	0.920493	11.7082	0.00062224
chr1:162875000-163750000	0.329031	0.322279	0.746336	0.387639
chr1:184825000-185450000	0.358512	0.344802	0.518656	0.471415
chr1:20700000-21250000	0.422288	0.405891	0.0721165	0.78828
chr1:40925000-42625000	0.402983	0.369962	0.670964	0.412716
chr1:151425000-151775000	0.33441	0.379347	2.83488	0.0922377
chr1:43100000-44175000	0.565468	0.51333	0.775585	0.378495
chr1:174575000-175925000	0.451339	0.401937	1.08004	0.298689
chr1:190900000-191275000	0.460556	0.477788	1.36829	0.242106
chr1:154975000-155550000	0.545501	0.503075	0.41365	0.520123
chr1:173425000-174450000	0.456872	0.408074	0.984479	0.321096
chr1:106975000-107625000	0.285933	0.302581	1.33509	0.247901
chr1:125275000-125650000	0.286071	0.295988	1.23413	0.266605
chr1:36725000-37875000	0.844406	0.793559	6.33517	0.0118367
chr1:61150000-63000000	0.518937	0.504373	0.296029	0.586383
chr1:185575000-186700000	0.416585	0.397334	0.129526	0.718925
chr1:43750000-44150000	0.357029	0.347006	0.473386	0.491434
chr1:151450000-152425000	0.502915	0.517419	1.70142	0.192102
chr1:127000000-127475000	0.426195	0.399406	0.226789	0.633915
chr1:11675000-12725000	0.364175	0.341159	0.721361	0.395698
chr1:184250000-184775000	0.442044	0.47675	2.74078	0.0978167
chr1:92925000-93850000	0.575503	0.537414	0.517417	0.471946
chr1:172675000-173300000	0.3124	0.292218	1.42427	0.232701
chr1:86625000-87125000	0.369787	0.365545	0.337292	0.561396
chr1:157125000-157525000	0.252887	0.24533	2.08889	0.148373
chr1:130450000-131975000	0.824055	0.673393	11.8673	0.000571294
chr1:64550000-65025000	0.391971	0.384345	0.194834	0.658923
chr1:152475000-152800000	0.363267	0.333562	1.03734	0.308441
chr1:54525000-55150000	0.556361	0.544558	0.805959	0.369318
chr1:180175000-180825000	0.80751	0.707329	5.76346	0.0163628
chr1:69200000-69750000	0.291115	0.318871	1.67112	0.196108
chr1:39525000-40775000	0.836606	0.78044	5.83241	0.0157335
chr1:176700000-177750000	0.675803	0.584523	3.628	0.0568152
chr1:138075000-139450000	0.564241	0.54143	0.537864	0.463319
chr1:178525000-179450000	0.420972	0.440085	1.16063	0.281336
chr1:63700000-64425000	0.4812	0.478094	0.381375	0.536868
chr1:192725000-193700000	0.603278	0.488669	6.7711	0.00926456
chr1:133025000-134100000	0.773255	0.610163	14.2417	0.000160764
chr1:165775000-166150000	0.381483	0.341733	1.35676	0.244101
chr1:157600000-158600000	0.357957	0.332347	0.916558	0.33838
chr1:51625000-52100000	0.358248	0.375106	0.886912	0.346315
chr1:55950000-57200000	0.375814	0.367917	0.294236	0.587518
chr1:153075000-153375000	0.340297	0.290002	3.09291	0.078634
chr1:38850000-39500000	0.465698	0.472465	0.729635	0.393001
chr1:66650000-67050000	0.324346	0.30671	1.10427	0.29333
chr1:87225000-88175000	0.781173	0.650592	8.57968	0.00339936
chr1:153850000-154200000	0.297928	0.322329	1.4758	0.224433
chr1:165225000-166150000	0.565721	0.508596	0.994393	0.318671
chr1:6350000-7425000	0.478312	0.430961	0.724159	0.394783
chr1:39600000-39975000	0.441985	0.425821	0.0156671	0.90039
chr1:17150000-18050000	0.334273	0.338583	0.668809	0.413467
chr1:81350000-82150000	0.302048	0.277216	1.88385	0.169897
chr1:170200000-170825000	0.440865	0.480879	3.32147	0.0683807
chr1:86050000-86575000	0.65513	0.626445	1.81696	0.177675
chr1:82525000-83075000	0.311109	0.304295	0.992405	0.319155
chr1:135950000-136750000	0.499332	0.447949	0.825425	0.363599
chr1:159350000-160150000	0.414013	0.388467	0.281097	0.595983
chr1:16050000-16800000	0.451986	0.422095	0.164291	0.685236
chr1:72900000-73775000	0.323157	0.300162	1.36422	0.242808
chr1:23200000-23650000	0.296912	0.304526	1.08317	0.297989
chr1:60475000-60950000	0.381695	0.384647	0.368241	0.543964
chr1:177250000-177675000	0.45764	0.407513	1.06421	0.302256
chr1:192200000-192650000	0.299955	0.303319	1.03595	0.308766
chr1:37250000-37650000	0.554628	0.553106	1.33826	0.247341
chr1:71525000-72125000	0.439142	0.445098	0.515587	0.47273
chr1:72250000-72850000	0.344989	0.346032	0.550472	0.458125
chr1:138800000-139200000	0.30243	0.314938	1.08136	0.298395
chr1:134350000-135800000	0.824641	0.697104	8.55279	0.00344992
chr1:150525000-151000000	0.280857	0.252178	2.63775	0.104351
chr1:58375000-59225000	0.518276	0.50049	0.216473	0.641741
chr1:155575000-156000000	0.328005	0.31491	0.895413	0.344015
chr1:129300000-130300000	0.307424	0.29357	1.24878	0.263786
chr1:127775000-128250000	0.331909	0.331823	0.666965	0.414112
chr1:90025000-90800000	0.338742	0.329837	0.659786	0.416636
chr1:161300000-161675000	0.277633	0.273786	1.47551	0.224478
chr1:91900000-92475000	0.426802	0.485556	5.62122	0.0177443
chr1:59700000-60975000	0.669797	0.582907	3.23188	0.0722179
chr1:164325000-165125000	0.524752	0.445299	2.94664	0.0860564
chr1:189025000-189575000	0.284814	0.275253	1.50814	0.219423
chr1:120025000-120575000	0.379254	0.336103	1.63938	0.20041
chr1:133300000-134100000	0.635678	0.516528	7.15621	0.00747051
chr1:132625000-132975000	0.318494	0.310592	0.907224	0.340852
chr1:21425000-21975000	0.421118	0.372756	1.37512	0.240935
chr1:105650000-106400000	0.499461	0.435435	1.71349	0.190533
chr1:169525000-169900000	0.256876	0.262567	1.683	0.194526
chr1:175950000-176650000	0.326257	0.29822	1.58507	0.208032
chr1:96000000-96750000	0.27707	0.25825	2.08253	0.148993
chr1:5200000-6100000	0.380305	0.351734	0.741648	0.389133
chr1:95250000-95775000	0.427289	0.442978	0.977418	0.322837
chr1:79575000-80150000	0.34873	0.351071	0.532556	0.465534
chr1:36775000-37225000	0.449112	0.458656	0.757575	0.384089
chr1:193725000-194575000	0.397764	0.360418	0.964323	0.3261
chr1:190175000-190750000	0.318811	0.299586	1.26419	0.260859
chr1:59250000-59625000	0.324128	0.344885	1.16879	0.27965
chr1:119425000-119925000	0.323575	0.312323	0.910579	0.339961
chr1:38250000-38775000	0.504718	0.443326	1.45879	0.227123
chr1:135950000-136500000	0.453003	0.404708	0.99	0.319742
chr1:121175000-121575000	0.262174	0.261246	1.69358	0.193129
chr1:50925000-51300000	0.248762	0.234983	2.47384	0.115755
chr1:23750000-24150000	0.286954	0.28344	1.30636	0.253055
chr1:13775000-14700000	0.532345	0.488167	0.43554	0.509283
chr1:22600000-23075000	0.264955	0.258276	1.8003	0.179676
chr1:138250000-138750000	0.310911	0.327966	1.11687	0.290593
chr1:126500000-126925000	0.255142	0.24172	2.30163	0.129238
chr1:43250000-43700000	0.381256	0.372603	0.25836	0.611249
chr1:57400000-57925000	0.318661	0.297657	1.34827	0.245581
chr1:33175000-33650000	0.392699	0.343543	1.88596	0.169658
chr1:24300000-24750000	0.275374	0.252767	2.3488	0.12538
chr1:3000000-4300000	0.534968	0.472586	1.3524	0.24486
chr1:104975000-105575000	0.293986	0.288885	1.22331	0.268712
chr1:130525000-131050000	0.372573	0.332731	1.51197	0.218838
chr1:36150000-36700000	0.530791	0.546291	2.26398	0.132413
chr1:78750000-79425000	0.27555	0.260765	1.90774	0.167214
chr1:160725000-161175000	0.330703	0.336793	0.720221	0.396072
chr1:97775000-98225000	0.272905	0.303476	1.93903	0.163774
chr1:4325000-4775000	0.374616	0.330214	1.82011	0.177301
chr1:154250000-154725000	0.328682	0.304715	1.31398	0.251676
chr1:15025000-15575000	0.280815	0.272453	1.54398	0.214027
chr1:151825000-152350000	0.381746	0.401391	1.02881	0.310438
chr1:42675000-43100000	0.291667	0.283294	1.34581	0.246012
chr1:52275000-52950000	0.420647	0.41935	0.213008	0.64442
chr1:89625000-89975000	0.298153	0.31285	1.16704	0.280009
chr1:54000000-54350000	0.26738	0.247853	2.34904	0.12536
chr1:16425000-16775000	0.370417	0.349442	0.57185	0.449525
chr1:134350000-135100000	0.532221	0.517327	0.407409	0.523287
chr1:137325000-138025000	0.387234	0.345817	1.37966	0.240159
chr1:120675000-121150000	0.234888	0.234104	2.25282	0.133371
chr1:158650000-159150000	0.269339	0.263787	1.67693	0.195332
chr1:88775000-89150000	0.275669	0.267588	1.63368	0.201195
chr1:62025000-62725000	0.34911	0.362893	0.791409	0.373674
chr1:66100000-66600000	0.254208	0.243817	2.17824	0.139975
chr1:89200000-89550000	0.280505	0.291775	1.31718	0.251099
chr1:97050000-97525000	0.228667	0.223806	2.54292	0.11079
chr1:34950000-35350000	0.263814	0.244408	2.42792	0.119191
chr1:35650000-36100000	0.370925	0.364465	0.326988	0.567438
chr1:77950000-78400000	0.243593	0.226973	2.76746	0.0961984
chr1:144475000-145075000	0.267243	0.268792	1.55365	0.212598
chr1:70300000-70750000	0.240637	0.224236	2.83136	0.0924399
chr2:94475000-101425000	0.602158	0.533477	1.69721	0.192653
chr2:80800000-83300000	0.407854	0.371568	0.777963	0.377765
chr2:39450000-43100000	0.552587	0.510962	0.422028	0.515927
chr2:88325000-90150000	0.370505	0.33361	1.34582	0.246011
chr2:54175000-56000000	0.3845	0.352989	0.826162	0.363385
chr2:171100000-172150000	0.420367	0.383923	0.646919	0.421216
chr2:114225000-116325000	0.430065	0.422881	0.095052	0.75785
chr2:22800000-23175000	0.400825	0.397689	0.199982	0.654736
chr2:73925000-75575000	0.476989	0.410088	2.21638	0.136553
chr2:162975000-163375000	0.330454	0.314829	0.936088	0.333286
chr2:90725000-91575000	0.578119	0.564124	1.02862	0.310484
chr2:170025000-170500000	0.542348	0.499843	0.406376	0.523815
chr2:52725000-53200000	0.477605	0.458512	0.0145736	0.903912
chr2:116825000-117175000	0.300552	0.292519	1.1851	0.276319
chr2:58700000-59425000	0.315455	0.317196	0.846518	0.357539
chr2:154350000-157250000	1.3095	0.995114	60.1498	8.77076e-15
chr2:140475000-142575000	0.416696	0.407502	0.0921125	0.761509
chr2:73575000-75575000	0.519428	0.43749	3.2851	0.0699112
chr2:122850000-125200000	0.521649	0.438177	3.43698	0.063752
chr2:181125000-181700000	0.728094	0.663316	2.85637	0.0910125
chr2:56100000-57875000	0.434482	0.418778	0.0301454	0.862161
chr2:3400000-3800000	0.669443	0.664464	3.72402	0.053635
chr2:50225000-52600000	0.584061	0.535768	0.734763	0.391344
chr2:75575000-76100000	0.513848	0.490915	0.119453	0.729628
chr2:19750000-20775000	0.358169	0.343522	0.542413	0.461435
chr2:174275000-174775000	0.479047	0.449901	0.0741387	0.785404
chr2:173175000-173550000	0.462752	0.403972	1.66009	0.197592
chr2:158400000-158850000	0.420426	0.364562	2.00325	0.156963
chr2:163400000-164775000	0.789709	0.634954	12.5346	0.000399487
chr2:37325000-37800000	0.415379	0.361705	1.89066	0.169128
chr2:64850000-66625000	0.510307	0.423989	3.9374	0.0472236
chr2:172200000-172800000	0.416392	0.356622	2.44356	0.118008
chr2:169000000-170500000	0.744999	0.552465	21.7848	3.05e-06
chr2:37800000-39375000	0.611506	0.560339	1.00378	0.316397
chr2:101450000-103425000	0.769896	0.622073	11.291	0.000778824
chr2:161525000-162600000	0.369106	0.34597	0.662186	0.415789
chr2:102675000-103050000	0.408518	0.433396	1.49372	0.221641
chr2:143800000-144550000	0.596142	0.525975	1.78436	0.181615
chr2:15125000-17325000	0.523023	0.493678	0.150039	0.698498
chr2:161250000-162625000	0.398954	0.37299	0.427159	0.513386
chr2:103425000-104000000	0.561893	0.524106	0.415301	0.519291
chr2:147800000-148900000	0.578026	0.484235	4.09534	0.0430015
chr2:35975000-36275000	0.338848	0.359659	1.11346	0.29133
chr2:136225000-137925000	0.375571	0.386402	0.613876	0.433332
chr2:34675000-35175000	0.532493	0.540204	1.62722	0.202088
chr2:63475000-64775000	0.333986	0.320774	0.813288	0.36715
chr2:157275000-158375000	0.593524	0.579086	1.26352	0.260986
chr2:159075000-160175000	0.359008	0.341212	0.612716	0.433767
chr2:145650000-147300000	0.553406	0.487513	1.53278	0.215696
chr2:140875000-142550000	0.388945	0.379833	0.210476	0.646394
chr2:78925000-79325000	0.416973	0.397264	0.134064	0.714255
chr2:35275000-35975000	0.721823	0.654838	2.78593	0.0950955
chr2:13250000-13600000	0.373804	0.411983	2.39521	0.121707
chr2:29750000-31650000	1.26425	1.02709	36.5762	1.46813e-09
chr2:125250000-127000000	0.648131	0.539578	5.53021	0.0186909
chr2:116825000-117450000	0.386171	0.37316	0.251761	0.615838
chr2:163450000-163825000	0.471551	0.422034	0.899686	0.342866
chr2:30000000-31425000	1.05942	0.914551	15.7817	7.10873e-05
chr2:66850000-68325000	0.371163	0.351663	0.51863	0.471427
chr2:160550000-161100000	0.410856	0.36581	1.27903	0.25808
chr2:173575000-174950000	0.698442	0.617788	3.0167	0.0824112
chr2:35200000-36250000	0.817683	0.725285	5.51994	0.0188009
chr2:20825000-21275000	0.322848	0.345649	1.26471	0.260762
chr2:90400000-91575000	0.734056	0.650119	3.6281	0.0568118
chr2:181075000-182000000	0.766256	0.681878	4.15092	0.0416118
chr2:30425000-30825000	0.546657	0.54638	1.28892	0.256247
chr2:35550000-35925000	0.548424	0.51532	0.298397	0.584889
chr2:146600000-147300000	0.338618	0.328273	0.686635	0.407311
chr2:145925000-146425000	0.374503	0.324234	2.32832	0.127039
chr2:17825000-19375000	0.857277	0.742555	7.76827	0.0053172
chr2:53325000-54100000	0.292549	0.266496	2.17144	0.140595
chr2:47750000-49725000	0.53696	0.515645	0.297556	0.585419
chr2:132975000-135325000	0.539422	0.485192	0.850257	0.35648
chr2:57950000-58650000	0.389239	0.359523	0.681089	0.409212
chr2:78850000-79775000	0.523943	0.474	0.664556	0.414956
chr2:101575000-102500000	0.516781	0.459146	1.11728	0.290505
chr2:93950000-94425000	0.306506	0.296413	1.14328	0.284959
chr2:23250000-24225000	0.374167	0.36446	0.315485	0.574334
chr2:118225000-119575000	0.854209	0.718456	9.92288	0.00163237
chr2:150550000-151025000	0.423584	0.412849	0.0658904	0.797417
chr2:166550000-166900000	0.553557	0.575958	3.46925	0.0625198
chr2:131800000-132225000	0.465968	0.424047	0.527643	0.4676
chr2:92850000-93800000	0.581157	0.470029	6.49555	0.0108145
chr2:30325000-31400000	0.883246	0.807405	7.01973	0.00806163
chr2:68750000-69100000	0.339714	0.386233	3.01379	0.0825592
chr2:157600000-158350000	0.501858	0.510905	1.26547	0.260617
chr2:70650000-71125000	0.410427	0.400884	0.109	0.741286
chr2:61600000-62675000	0.40797	0.355069	1.94553	0.16307
chr2:157250000-157600000	0.347029	0.349562	0.547315	0.459417
chr2:132975000-134525000	0.443004	0.401488	0.686344	0.407411
chr2:38750000-39350000	0.397812	0.356471	1.21277	0.270785
chr2:151825000-152525000	0.486047	0.392905	5.29293	0.0214121
chr2:13250000-14750000	0.663774	0.596242	2.01129	0.156133
chr2:50300000-51900000	0.490014	0.474783	0.0951453	0.757735
chr2:10025000-10375000	0.352658	0.360888	0.610957	0.434428
chr2:135350000-136000000	0.365533	0.371455	0.495542	0.481466
chr2:104050000-105225000	0.440967	0.381823	1.98248	0.159129
chr2:19400000-19775000	0.294401	0.286384	1.2881	0.256399
chr2:72050000-73450000	0.806804	0.728443	4.7962	0.0285226
chr2:70625000-71925000	0.706345	0.637499	2.58735	0.10772
chr2:26275000-26625000	0.588371	0.598321	2.97032	0.0848049
chr2:30875000-31300000	0.566579	0.561786	1.33301	0.248271
chr2:71150000-72000000	0.55523	0.539424	0.633609	0.426035
chr2:103100000-103400000	0.258148	0.255529	1.81402	0.178027
chr2:180275000-180800000	0.533068	0.493138	0.321143	0.570922
chr2:113400000-114125000	0.276668	0.271391	1.52969	0.21616
chr2:59475000-59825000	0.308531	0.304944	0.974779	0.323491
chr2:179875000-180250000	0.426592	0.408842	0.0647705	0.799109
chr2:122025000-122750000	0.496399	0.47143	0.0480681	0.82646
chr2:68700000-69500000	0.434939	0.451321	1.07447	0.299937
chr2:131800000-132925000	0.687333	0.567319	6.97525	0.00826445
chr2:43675000-46550000	0.84269	0.767059	5.72585	0.0167169
chr2:79825000-80275000	0.289087	0.327227	2.27871	0.131161
chr2:169050000-169900000	0.47876	0.382893	5.8584	0.0155029
chr2:52125000-52600000	0.317737	0.320313	0.821013	0.364884
chr2:74700000-75575000	0.36289	0.318504	2.0428	0.152928
chr2:127825000-128575000	0.749574	0.752856	7.52917	0.00607079
chr2:156525000-157175000	0.571326	0.504685	1.54834	0.213381
chr2:37800000-38600000	0.454871	0.45767	0.45694	0.499058
chr2:24275000-24825000	0.480061	0.477397	0.390739	0.531911
chr2:59500000-60400000	0.588134	0.546501	0.650288	0.42001
chr2:166100000-166525000	0.617777	0.594457	1.30238	0.253779
chr2:29750000-30300000	0.658519	0.639749	2.37927	0.122955
chr2:143125000-143725000	0.269691	0.255957	1.98534	0.158829
chr2:36300000-37275000	0.353165	0.317984	1.53422	0.21548
chr2:28575000-29700000	0.753829	0.686166	3.41092	0.0647661
chr2:18800000-19300000	0.49017	0.492376	0.703743	0.401529
chr2:117525000-118175000	0.423243	0.410288	0.0592354	0.807709
chr2:4900000-5925000	0.636852	0.596793	1.22508	0.268367
chr2:18350000-19350000	0.69504	0.635151	2.20285	0.137756
chr2:106325000-107000000	0.26667	0.253866	2.00842	0.156428
chr2:116150000-116700000	0.232885	0.222421	2.69661	0.100562
chr2:144600000-145600000	0.438448	0.436532	0.219578	0.639362
chr2:167625000-168075000	0.648594	0.711443	13.8234	0.00020082
chr2:168100000-168925000	0.561297	0.451733	6.5297	0.0106088
chr2:139575000-140400000	0.295917	0.284187	1.37755	0.240518
chr2:152600000-153650000	0.972417	0.782561	20.3183	6.55692e-06
chr2:122900000-124050000	0.342217	0.310133	1.53311	0.215647
chr2:59875000-60375000	0.483502	0.486527	0.683234	0.408475
chr2:131000000-131500000	0.47231	0.475925	0.616342	0.43241
chr2:115500000-116100000	0.310963	0.324852	1.03119	0.30988
chr2:60575000-61450000	0.425273	0.455854	2.12257	0.145143
chr2:173750000-174250000	0.34336	0.331622	0.655532	0.418142
chr2:105400000-106100000	0.284995	0.267131	1.85744	0.172921
chr2:61975000-62650000	0.335563	0.30479	1.57518	0.209457
chr2:11925000-12400000	0.352683	0.390779	2.27733	0.131278
chr2:32975000-33550000	0.530649	0.540078	1.73218	0.188132
chr2:118350000-119175000	0.633463	0.580542	1.25254	0.263068
chr2:11300000-11775000	0.534474	0.550682	2.40195	0.121184
chr2:70100000-70575000	0.290284	0.284909	1.291	0.255863
chr2:43675000-44275000	0.345204	0.359049	0.809609	0.368236
chr2:48900000-49725000	0.384057	0.394953	0.607753	0.435635
chr2:28650000-29100000	0.42944	0.439341	0.660195	0.416491
chr2:155800000-156275000	0.535941	0.492579	0.415501	0.519191
chr2:83975000-84350000	0.28868	0.280824	1.38373	0.239467
chr2:29150000-29575000	0.435571	0.4345	0.237893	0.625732
chr2:145125000-145575000	0.329174	0.331361	0.699936	0.402805
chr2:56150000-56900000	0.298386	0.285691	1.36721	0.242291
chr2:53625000-54075000	0.24197	0.219812	3.18361	0.0743803
chr2:124550000-125175000	0.31818	0.288612	1.84373	0.174514
chr2:85750000-86475000	0.285866	0.282503	1.32153	0.250317
chr2:33650000-34625000	0.562347	0.542496	0.591959	0.441663
chr2:69600000-70000000	0.352579	0.343862	0.50288	0.478238
chr2:163850000-164775000	0.603677	0.532412	1.86753	0.171758
chr2:57050000-57700000	0.343564	0.338322	0.563888	0.452698
chr2:130275000-131500000	0.632716	0.580874	1.22439	0.268501
chr2:73550000-73975000	0.260903	0.25652	1.80922	0.178602
chr2:64925000-65575000	0.405606	0.354138	1.86104	0.172505
chr2:114900000-115425000	0.273742	0.262019	1.80935	0.178586
chr2:21325000-21825000	0.299033	0.283139	1.48176	0.223499
chr2:15200000-16225000	0.382347	0.375532	0.250379	0.616808
chr2:127025000-127575000	0.514607	0.468251	0.523171	0.469492
chr2:91675000-92475000	0.51093	0.489899	0.121125	0.727817
chr2:24925000-25550000	0.663509	0.656569	3.3766	0.0661282
chr2:62250000-62650000	0.306641	0.283736	1.67661	0.195375
chr2:32575000-32925000	0.586211	0.554449	0.636902	0.424835
chr2:154350000-155625000	0.799633	0.67596	7.82921	0.00514085
chr2:5425000-5850000	0.474459	0.467495	0.207665	0.648604
chr2:48000000-48850000	0.38459	0.380504	0.251059	0.61633
chr2:72775000-73275000	0.407713	0.404899	0.190037	0.662886
chr2:120325000-121375000	0.513431	0.488605	0.107312	0.743225
chr2:78050000-78800000	0.301172	0.294497	1.14213	0.285202
chr2:51425000-51875000	0.310271	0.293301	1.3195	0.250682
chr2:128675000-129450000	0.514549	0.487604	0.109521	0.74069
chr2:3050000-4850000	1.08382	0.880482	24.7859	6.40629e-07
chr2:27800000-28450000	0.508086	0.550276	4.93249	0.0263562
chr2:48900000-49300000	0.273856	0.269561	1.55572	0.212293
chr2:4475000-4875000	0.387204	0.396029	0.527747	0.467556
chr2:12500000-13175000	0.340107	0.330088	0.662216	0.415779
chr2:74075000-74500000	0.257774	0.239769	2.49166	0.114451
chr2:31650000-32550000	0.832734	0.70494	8.68013	0.00321699
chr2:164925000-165450000	0.475233	0.483951	0.931839	0.334385
chr2:79375000-79775000	0.295553	0.288845	1.23451	0.266532
chr2:16325000-17375000	0.376992	0.371956	0.287789	0.591641
chr2:80325000-80700000	0.22745	0.225874	2.44848	0.117639
chr2:25625000-26250000	0.463387	0.453657	0.0945648	0.758452
chr2:8675000-9850000	0.500168	0.474041	0.0606283	0.805506
chr2:19975000-20450000	0.27562	0.265254	1.71654	0.190139
chr2:76225000-76875000	0.303253	0.293014	1.20138	0.273046
chr2:144625000-145075000	0.291347	0.302103	1.17696	0.277975
chr2:37850000-38350000	0.348693	0.344046	0.509734	0.475254
chr2:119200000-119575000	0.404946	0.431467	1.5969	0.206343
chr2:5950000-6450000	0.440366	0.461499	1.46364	0.226352
chr2:120350000-120950000	0.398864	0.400105	0.28838	0.59126
chr2:134675000-135300000	0.298201	0.310046	1.114	0.291214
chr2:157625000-157975000	0.300637	0.322904	1.37126	0.241596
chr2:76950000-77350000	0.244869	0.236825	2.29079	0.130144
chr2:178350000-178750000	0.403014	0.382264	0.247174	0.619072
chr2:92500000-92850000	0.28568	0.269298	1.76958	0.183434
chr2:112825000-113250000	0.230071	0.217152	2.90341	0.0883925
chr2:10400000-11050000	0.357991	0.340816	0.607631	0.435681
chr2:121525000-121925000	0.269217	0.265867	1.61824	0.203337
chr2:49750000-50250000	0.286747	0.316166	1.78039	0.182102
chr2:129475000-130225000	0.412859	0.425906	0.753194	0.385467
chr2:50300000-51150000	0.364977	0.382741	0.920067	0.337458
chr2:119650000-120175000	0.418149	0.385354	0.501511	0.478837
chr2:77425000-77775000	0.222811	0.227372	2.37899	0.122977
chr2:17900000-18300000	0.331674	0.335255	0.685013	0.407866
chr2:125925000-126350000	0.252078	0.246056	2.04873	0.152333
chr2:155025000-155450000	0.429785	0.426021	0.159299	0.689803
chr2:5075000-5400000	0.325824	0.319385	0.782526	0.37637
chr2:6525000-6900000	0.401953	0.394818	0.152898	0.695782
chr2:45025000-45475000	0.377181	0.391166	0.739402	0.389852
chr3:109725000-113225000	0.491611	0.422429	2.25972	0.132778
chr3:113650000-115400000	0.380002	0.34783	0.921445	0.337096
chr3:10575000-13775000	0.547914	0.508463	0.361319	0.547774
chr3:117900000-121050000	0.513126	0.472709	0.31252	0.576138
chr3:70425000-73025000	0.425664	0.391529	0.488901	0.484418
chr3:121150000-123475000	0.834036	0.706215	8.69948	0.003183
chr3:155125000-157050000	0.494569	0.461973	0.126037	0.722576
chr3:50225000-51175000	0.358633	0.384818	1.39117	0.238207
chr3:94950000-96250000	1.24952	1.17009	27.407	1.64832e-07
chr3:79850000-82900000	0.60658	0.483597	8.12916	0.00435588
chr3:142950000-145100000	0.635191	0.649207	4.71878	0.0298349
chr3:51375000-53000000	1.10423	0.904268	24.5819	7.12187e-07
chr3:104975000-107500000	0.81754	0.695029	7.89144	0.00496692
chr3:37425000-38650000	0.674038	0.590189	3.02335	0.0820737
chr3:64125000-64850000	0.210967	0.197985	3.43693	0.0637539
chr3:130700000-131225000	0.531832	0.393964	12.6854	0.000368515
chr3:97650000-98425000	0.528736	0.527254	0.95069	0.329544
chr3:14500000-15225000	0.532395	0.465282	1.71926	0.189788
chr3:35650000-36075000	0.424493	0.411114	0.0553012	0.814083
chr3:135275000-137750000	0.882871	0.736452	11.7226	0.00061745
chr3:76125000-78900000	0.483985	0.42115	1.76449	0.184066
chr3:157500000-158075000	0.388336	0.362589	0.530408	0.466436
chr3:105625000-105975000	0.422589	0.449898	1.80305	0.179344
chr3:135375000-135750000	0.422774	0.445956	1.46867	0.225555
chr3:152100000-153950000	0.756429	0.63594	7.11903	0.00762701
chr3:35625000-36525000	0.457996	0.434609	0.026616	0.870405
chr3:16475000-17725000	0.363927	0.349953	0.465516	0.495057
chr3:131700000-132600000	0.307317	0.304679	0.979323	0.322366
chr3:32300000-32750000	0.379646	0.37448	0.27127	0.602481
chr3:59075000-60775000	0.690118	0.596369	3.91418	0.0478805
chr3:145350000-146950000	0.583369	0.545796	0.58355	0.444924
chr3:139325000-141800000	0.50684	0.459729	0.575072	0.44825
chr3:105075000-107175000	0.713294	0.637502	2.94566	0.0861084
chr3:38950000-40375000	0.354116	0.342923	0.520947	0.470438
chr3:73125000-74825000	0.355977	0.327522	1.08557	0.297455
chr3:127525000-127975000	0.380917	0.372016	0.261402	0.609158
chr3:88275000-90700000	1.83436	1.57132	76.6536	1e-300
chr3:53525000-55100000	0.553037	0.450512	5.56196	0.0183548
chr3:51375000-52225000	0.856147	0.775039	6.16527	0.0130283
chr3:101475000-101825000	0.349409	0.342923	0.51359	0.473589
chr3:79850000-81950000	0.519939	0.428194	4.51007	0.0336958
chr3:129200000-129700000	0.447673	0.40866	0.521854	0.470052
chr3:128375000-129150000	0.305127	0.283896	1.61693	0.20352
chr3:78925000-79825000	0.524811	0.502498	0.190466	0.662529
chr3:122150000-123125000	0.538727	0.482866	0.937232	0.332991
chr3:27050000-27450000	0.410019	0.397824	0.106722	0.743908
chr3:145900000-146250000	0.374852	0.329992	1.85258	0.173484
chr3:158250000-159925000	0.503814	0.459034	0.481798	0.487609
chr3:115525000-115975000	0.430053	0.38473	1.04797	0.305975
chr3:19175000-20325000	0.46658	0.485684	1.58496	0.208048
chr3:8575000-10350000	1.20445	1.0352	23.7632	1.08947e-06
chr3:94300000-94900000	0.366497	0.347699	0.552019	0.457494
chr3:30575000-31150000	0.514362	0.505878	0.451486	0.50163
chr3:68475000-69925000	0.675707	0.566083	5.59148	0.0180481
chr3:103375000-104700000	0.744529	0.651309	4.34549	0.037107
chr3:115525000-116875000	0.713292	0.667441	2.58382	0.107961
chr3:58375000-58775000	0.375484	0.35799	0.42064	0.516618
chr3:84575000-84900000	0.35295	0.385539	1.82917	0.176226
chr3:126500000-126925000	0.400436	0.347784	2.05382	0.151825
chr3:53000000-53500000	0.353606	0.308044	2.33516	0.126482
chr3:83775000-84300000	0.526764	0.477949	0.609878	0.434834
chr3:27050000-28825000	0.692069	0.717421	8.4072	0.00373738
chr3:116325000-116850000	0.490227	0.512291	2.17793	0.140003
chr3:109075000-109525000	0.409355	0.465111	4.86961	0.0273337
chr3:105975000-106950000	0.441427	0.438767	0.205385	0.650409
chr3:69175000-69750000	0.383893	0.373228	0.248983	0.617792
chr3:41175000-41725000	0.472887	0.473556	0.480006	0.48842
chr3:90100000-90700000	0.685391	0.628956	2.00112	0.157183
chr3:58375000-59050000	0.400703	0.37661	0.351638	0.553187
chr3:121150000-121850000	0.562714	0.512328	0.703029	0.401768
chr3:142950000-144400000	0.598949	0.625557	5.23437	0.0221448
chr3:57575000-58125000	0.305249	0.288427	1.40487	0.23591
chr3:32950000-33725000	0.291869	0.277821	1.54158	0.214383
chr3:129750000-130100000	0.306047	0.30871	0.959237	0.327379
chr3:107600000-107900000	0.429069	0.432188	0.361245	0.547816
chr3:54325000-54800000	0.372615	0.369596	0.325038	0.568596
chr3:137775000-138150000	0.369693	0.392147	1.17361	0.278661
chr3:14875000-15225000	0.427721	0.388596	0.707993	0.400111
chr3:36125000-36525000	0.266856	0.268532	1.55847	0.21189
chr3:146325000-146925000	0.42232	0.455434	2.33327	0.126636
chr3:20600000-22325000	0.772196	0.73165	4.35756	0.036845
chr3:65300000-65950000	0.408629	0.443712	2.38361	0.122614
chr3:100125000-100900000	0.398415	0.388721	0.159119	0.689969
chr3:66300000-67325000	0.331837	0.312929	1.03283	0.309495
chr3:75150000-75975000	0.367794	0.329385	1.49411	0.22158
chr3:8525000-8900000	0.319324	0.32904	0.873501	0.349988
chr3:96775000-97575000	0.493449	0.428403	1.85825	0.172827
chr3:122175000-122625000	0.474038	0.435411	0.34375	0.557673
chr3:7525000-8450000	0.346154	0.340165	0.542683	0.461323
chr3:52250000-52925000	0.707097	0.543354	15.026	0.000106041
chr3:62625000-63375000	0.280011	0.260714	2.043	0.152908
chr3:144400000-144750000	0.296822	0.314219	1.2447	0.264568
chr3:84325000-84900000	0.403058	0.444124	2.94389	0.086203
chr3:17950000-19000000	0.389589	0.410959	1.15325	0.282871
chr3:37450000-38200000	0.668033	0.582569	3.11039	0.0777946
chr3:81975000-82925000	0.324834	0.313069	0.905505	0.34131
chr3:81975000-82375000	0.250017	0.232516	2.65585	0.10317
chr3:36600000-37275000	0.400457	0.386438	0.164759	0.684812
chr3:95475000-95825000	0.569049	0.617126	7.62165	0.00576717
chr3:96275000-96675000	0.481682	0.467282	0.0735367	0.786255
chr3:59075000-59825000	0.403849	0.377989	0.377213	0.539098
chr3:151200000-151600000	0.282506	0.276767	1.43556	0.23086
chr3:87025000-87725000	0.519242	0.476948	0.369383	0.543341
chr3:100950000-101375000	0.347229	0.377699	1.66599	0.196796
chr3:27050000-28100000	0.596992	0.650589	9.64243	0.00190134
chr3:86150000-86975000	0.395283	0.360537	0.851915	0.356011
chr3:68525000-68975000	0.378064	0.352351	0.649064	0.420448
chr3:53575000-54275000	0.349449	0.297085	3.08662	0.0789386
chr3:60075000-60650000	0.442268	0.443457	0.332706	0.56407
chr3:99300000-99825000	0.252264	0.231622	2.799	0.0943234
chr3:130125000-130650000	0.282846	0.282629	1.31632	0.251254
chr3:102125000-102650000	0.280902	0.267709	1.72364	0.189226
chr3:116900000-117500000	0.265081	0.266988	1.5863	0.207856
chr3:107550000-108350000	0.646929	0.641524	3.05124	0.0806756
chr3:138500000-139250000	0.445544	0.453943	0.671309	0.412596
chr3:144775000-145200000	0.214331	0.223244	2.48083	0.115242
chr3:143500000-144250000	0.474433	0.523082	5.08984	0.0240665
chr3:80100000-80900000	0.318241	0.281485	2.37024	0.123668
chr3:147975000-149625000	0.638279	0.586226	1.29066	0.255927
chr3:105125000-105575000	0.289879	0.286805	1.24955	0.263638
chr3:38225000-38850000	0.343118	0.335012	0.597228	0.439638
chr3:135875000-136925000	0.626613	0.58796	1.08729	0.297073
chr3:19900000-20200000	0.308607	0.342862	1.95508	0.162041
chr3:106025000-106425000	0.286108	0.286219	1.25962	0.261724
chr3:153975000-154575000	0.310846	0.308741	0.925037	0.336156
chr3:83300000-83675000	0.241337	0.221253	3.05335	0.0805706
chr3:137075000-137725000	0.312491	0.293402	1.37162	0.241534
chr3:67625000-68000000	0.225009	0.213785	2.94244	0.0862803
chr3:50300000-50750000	0.292115	0.316043	1.49945	0.220757
chr3:125825000-126375000	0.256993	0.246427	2.12286	0.145115
chr3:61225000-61825000	0.311022	0.331583	1.23519	0.2664
chr3:95850000-96200000	0.530394	0.565265	4.46288	0.0346391
chr3:59325000-59825000	0.272098	0.242494	2.93533	0.0866611
chr3:145350000-145875000	0.281171	0.274308	1.49113	0.222042
chr3:29125000-29725000	0.269857	0.265693	1.62744	0.202057
chr3:66925000-67300000	0.264284	0.243225	2.51984	0.112422
chr3:29775000-30475000	0.326473	0.321827	0.75147	0.386011
chr3:55425000-56000000	0.287819	0.296318	1.20247	0.272829
chr3:133300000-133800000	0.359913	0.39115	1.74469	0.186545
chr3:106450000-106875000	0.336139	0.329275	0.661511	0.416027
chr3:28125000-28625000	0.33776	0.372388	1.95811	0.161716
chr3:31175000-31600000	0.264224	0.270268	1.55413	0.212527
chr3:81000000-81900000	0.341763	0.314545	1.25497	0.262605
chr3:154250000-154550000	0.242397	0.235634	2.29477	0.129811
chr3:60750000-61150000	0.253612	0.263236	1.71399	0.190468
chr3:136550000-136900000	0.370127	0.389219	0.985777	0.320777
chr3:5175000-5725000	0.379796	0.382728	0.374076	0.540791
chr3:148175000-148975000	0.466063	0.414676	1.06759	0.30149
chr3:104075000-104425000	0.311413	0.312731	0.895614	0.343961
chr3:108400000-108900000	0.386571	0.400576	0.742093	0.388991
chr3:27475000-28025000	0.442507	0.519406	9.15406	0.00248167
chr3:82400000-82850000	0.257427	0.251929	1.9162	0.166276
chr3:85600000-86025000	0.27472	0.275813	1.43169	0.231488
chr3:84950000-85525000	0.369199	0.339391	0.953839	0.328744
chr3:136125000-136525000	0.353621	0.338093	0.617116	0.432121
chr3:149000000-149475000	0.345551	0.361485	0.883723	0.347184
chr3:148550000-148950000	0.338209	0.296476	2.33514	0.126484
chr4:89625000-94450000	0.621022	0.558709	1.4412	0.229945
chr4:35375000-40025000	0.625841	0.542969	2.77678	0.09564
chr4:49750000-52375000	0.478573	0.420922	1.39856	0.236966
chr4:86525000-86900000	0.324802	0.327624	0.746527	0.387578
chr4:3525000-3900000	0.575999	0.568977	1.36114	0.243339
chr4:4150000-5525000	0.479274	0.458773	0.0129054	0.909553
chr4:111900000-114225000	0.469547	0.432502	0.305833	0.580249
chr4:154825000-155775000	0.945925	0.794332	13.4418	0.00024608
chr4:142150000-143375000	0.477011	0.43415	0.505979	0.476885
chr4:94550000-95975000	0.655427	0.627016	1.83367	0.175695
chr4:43400000-44275000	0.746193	0.671492	3.42285	0.0642997
chr4:22625000-24250000	0.383066	0.37216	0.25643	0.612584
chr4:122775000-123125000	0.463331	0.42856	0.256189	0.61275
chr4:70675000-72550000	0.396031	0.410711	0.788862	0.374444
chr4:116050000-118575000	0.948919	0.762288	19.4243	1.04664e-05
chr4:9800000-11575000	0.732908	0.603808	8.24275	0.0040915
chr4:34525000-35250000	0.413914	0.39699	0.115553	0.733909
chr4:150250000-151025000	0.6786	0.626911	1.8556	0.173134
chr4:55250000-57300000	0.726813	0.623426	5.03508	0.024839
chr4:33350000-34925000	0.531061	0.452116	2.82818	0.0926234
chr4:147850000-148600000	0.524931	0.486644	0.267583	0.604958
chr4:96700000-98725000	0.752513	0.585586	15.2265	9.53546e-05
chr4:129475000-130175000	0.695095	0.635664	2.19679	0.138298
chr4:96700000-99175000	0.786755	0.601864	19.1597	1.20224e-05
chr4:130975000-131700000	0.411375	0.385261	0.319135	0.572128
chr4:19525000-20050000	0.389244	0.438342	3.71228	0.0540137
chr4:44300000-46150000	1.01722	0.742486	44.8298	2.1493e-11
chr4:124650000-125125000	0.415138	0.413076	0.196083	0.657902
chr4:154850000-155300000	0.630755	0.608034	1.56888	0.21037
chr4:6175000-6525000	0.354591	0.385018	1.67318	0.195833
chr4:151950000-152500000	0.535413	0.494035	0.360958	0.547974
chr4:12250000-14475000	0.51638	0.515319	0.816114	0.366319
chr4:10850000-11275000	0.571652	0.58069	2.49684	0.114075
chr4:143000000-143400000	0.355322	0.3641	0.611772	0.434121
chr4:59600000-59900000	0.377037	0.366947	0.295726	0.586575
chr4:46300000-47075000	0.666189	0.654335	3.04951	0.0807616
chr4:58875000-59925000	0.866107	0.797607	6.52417	0.0106418
chr4:44550000-45000000	0.534914	0.387451	14.8921	0.000113836
chr4:87325000-88575000	0.56245	0.519951	0.485734	0.485836
chr4:40075000-40650000	0.365315	0.383901	0.960205	0.327135
chr4:115725000-116050000	0.344004	0.34979	0.6133	0.433548
chr4:150250000-150625000	0.522186	0.495068	0.143671	0.704658
chr4:149625000-150125000	0.779103	0.687687	4.73185	0.0296091
chr4:142400000-143100000	0.371239	0.339519	1.02424	0.311515
chr4:116075000-117175000	0.642991	0.574946	1.85434	0.173279
chr4:15925000-16250000	0.30658	0.335529	1.64429	0.199738
chr4:34950000-35300000	0.336206	0.332453	0.631981	0.42663
chr4:110125000-111275000	0.328194	0.306024	1.23441	0.266551
chr4:137975000-138350000	0.492628	0.457197	0.190011	0.662907
chr4:94975000-95900000	0.64873	0.660786	4.90945	0.0267101
chr4:104900000-106200000	0.516738	0.425612	4.47426	0.0344091
chr4:20100000-21350000	0.369545	0.377325	0.528705	0.467152
chr4:138450000-138825000	0.313228	0.311233	0.892487	0.344804
chr4:8375000-9100000	0.670935	0.711145	10.1181	0.00146818
chr4:88850000-89550000	0.357179	0.383007	1.36722	0.24229
chr4:6550000-8000000	0.652492	0.623802	1.76255	0.184307
chr4:62250000-62775000	0.511025	0.489786	0.119491	0.729588
chr4:114275000-114950000	0.42895	0.373776	1.80916	0.178609
chr4:83200000-83600000	0.315869	0.325631	0.905258	0.341376
chr4:11600000-12150000	0.446491	0.437066	0.066241	0.796891
chr4:126325000-127350000	0.498764	0.44998	0.686965	0.407198
chr4:8375000-9750000	0.803755	0.800752	9.07833	0.00258657
chr4:70225000-70625000	0.265319	0.281547	1.57639	0.209281
chr4:123200000-123900000	0.457825	0.403861	1.33473	0.247965
chr4:119225000-120350000	0.655699	0.52305	9.25045	0.00235438
chr4:47425000-48525000	0.570082	0.531182	0.481984	0.487525
chr4:102200000-103350000	0.503465	0.479258	0.0687354	0.793187
chr4:103400000-104625000	0.39076	0.36094	0.66737	0.41397
chr4:140550000-141050000	0.60141	0.54022	1.28628	0.256735
chr4:127500000-128500000	0.416856	0.371603	1.2106	0.271212
chr4:144850000-145300000	0.737505	0.712572	4.19044	0.0406525
chr4:100950000-101650000	0.426042	0.413317	0.052054	0.819527
chr4:31950000-33275000	0.836018	0.738564	6.16819	0.0130068
chr4:9125000-9775000	0.418377	0.446118	1.80197	0.179474
chr4:117225000-117675000	0.447998	0.419412	0.149565	0.698951
chr4:115100000-115700000	0.24739	0.220472	3.39938	0.0652209
chr4:106600000-107350000	0.543268	0.523097	0.377448	0.538972
chr4:89150000-89550000	0.272604	0.286548	1.44887	0.22871
chr4:117700000-118325000	0.429462	0.406332	0.123357	0.725422
chr4:134400000-136175000	1.43237	1.20171	42.6755	6.46165e-11
chr4:117225000-118375000	0.62314	0.546051	2.31372	0.128237
chr4:152600000-153900000	0.60332	0.562697	0.790998	0.373799
chr4:32575000-33275000	0.549286	0.510129	0.362581	0.547077
chr4:154325000-154775000	0.375828	0.36853	0.292897	0.58837
chr4:151175000-151900000	0.423425	0.381293	0.925711	0.33598
chr4:120525000-121225000	0.507784	0.458587	0.671614	0.412489
chr4:134925000-135350000	0.66639	0.709289	10.4315	0.00123887
chr4:63150000-64000000	0.597177	0.564676	0.758917	0.383668
chr4:83700000-85200000	0.416722	0.379998	0.699765	0.402863
chr4:152650000-153425000	0.480171	0.44777	0.136045	0.712245
chr4:48725000-49650000	0.382383	0.31708	3.76564	0.0523157
chr4:138850000-139650000	0.612125	0.584271	1.06072	0.303051
chr4:55275000-56575000	0.569032	0.528138	0.497733	0.480498
chr4:125150000-125950000	0.419273	0.390499	0.338871	0.560482
chr4:53000000-53650000	0.417136	0.437371	1.21273	0.270793
chr4:137650000-138400000	0.653474	0.556541	4.13045	0.0421182
chr4:56725000-57300000	0.47462	0.415059	1.59002	0.207323
chr4:57350000-58775000	0.629093	0.534686	3.89013	0.0485707
chr4:94550000-94925000	0.218475	0.20681	3.14474	0.0761723
chr4:31975000-32550000	0.527114	0.517445	0.535736	0.464205
chr4:141375000-142100000	0.571216	0.559034	1.00542	0.316002
chr4:10850000-11550000	0.64861	0.633869	2.3929	0.121888
chr4:100000000-100525000	0.286471	0.289489	1.22538	0.268307
chr4:148650000-149075000	0.386639	0.387333	0.306451	0.579866
chr4:134475000-134875000	0.615859	0.701515	17.8776	2.35573e-05
chr4:140550000-141350000	0.711248	0.607094	5.02218	0.0250247
chr4:116675000-117150000	0.445451	0.454276	0.693381	0.405017
chr4:81550000-82550000	0.322163	0.301389	1.27479	0.25887
chr4:46700000-47050000	0.40129	0.433246	2.02574	0.154653
chr4:138875000-139375000	0.47643	0.463213	0.0733355	0.786541
chr4:14950000-15350000	0.256943	0.259775	1.71919	0.189797
chr4:132175000-132900000	0.717586	0.741523	9.26895	0.00233071
chr4:123975000-124625000	0.336512	0.327161	0.694586	0.404609
chr4:22025000-22575000	0.272578	0.280031	1.41519	0.234197
chr4:45350000-45825000	0.517778	0.446643	2.17657	0.140126
chr4:96050000-96675000	0.269557	0.259448	1.83106	0.176003
chr4:57375000-58225000	0.489682	0.423424	2.00634	0.156642
chr4:43750000-44300000	0.54072	0.494739	0.504312	0.477612
chr4:34550000-34900000	0.322466	0.305341	1.11552	0.290884
chr4:133900000-134350000	0.621991	0.6328	3.94954	0.0468843
chr4:71050000-71725000	0.298514	0.302745	1.05364	0.304671
chr4:132925000-133300000	0.640231	0.683668	9.42739	0.00213769
chr4:9125000-9525000	0.339024	0.356101	0.953276	0.328887
chr4:84825000-85125000	0.237797	0.227717	2.55399	0.110016
chr4:139875000-140500000	0.368479	0.348671	0.558493	0.454868
chr4:53925000-55175000	0.47064	0.466827	0.28748	0.59184
chr4:9850000-10825000	0.424963	0.383312	0.879187	0.348424
chr4:33375000-34350000	0.427179	0.38179	1.08702	0.297133
chr4:86950000-87300000	0.248628	0.233752	2.53727	0.111187
chr4:153975000-154275000	0.301027	0.285702	1.42041	0.233337
chr4:66650000-67500000	0.330281	0.327573	0.691027	0.405815
chr4:136225000-136625000	0.396476	0.372622	0.383683	0.535639
chr4:116100000-116525000	0.338561	0.326442	0.724651	0.394622
chr4:87775000-88350000	0.393302	0.373051	0.316229	0.573883
chr4:28775000-29300000	0.308844	0.320852	1.01005	0.314891
chr4:108775000-109400000	0.431264	0.424139	0.0956944	0.757059
chr4:10225000-10800000	0.344313	0.319714	1.07996	0.298707
chr4:155450000-155775000	0.513475	0.529919	2.03969	0.15324
chr4:132525000-132900000	0.54217	0.596468	7.83917	0.00511262
chr4:58250000-58775000	0.363008	0.366239	0.453618	0.500622
chr4:41075000-41425000	0.448303	0.455587	0.630634	0.427123
chr4:105375000-105975000	0.311366	0.282735	1.92563	0.165238
chr4:153450000-153875000	0.334299	0.321223	0.805356	0.369497
chr4:87350000-87750000	0.27996	0.265217	1.81199	0.178269
chr4:82575000-82950000	0.226543	0.223517	2.52216	0.112257
chr4:82025000-82475000	0.266626	0.248286	2.2971	0.129616
chr4:85425000-85750000	0.226787	0.222491	2.56573	0.109202
chr4:54325000-54725000	0.274979	0.276199	1.42553	0.232495
chr5:54200000-62175000	0.664944	0.604073	1.79751	0.180014
chr5:54350000-61600000	0.627137	0.577182	1.13259	0.287223
chr5:83575000-85925000	0.434381	0.402898	0.315406	0.574382
chr5:26000000-27625000	0.438223	0.411744	0.147392	0.70104
chr5:102125000-103200000	0.359911	0.347425	0.480664	0.488122
chr5:63800000-66675000	1.45043	1.17828	51.5961	6.81788e-13
chr5:73650000-77300000	0.905831	0.794053	8.66546	0.00324298
chr5:19400000-21725000	0.828596	0.696285	9.18608	0.00243863
chr5:35525000-37150000	0.888531	0.698319	19.9305	8.03102e-06
chr5:118250000-118750000	0.742384	0.631956	5.86411	0.0154527
chr5:3200000-3575000	0.585791	0.607518	4.21508	0.0400662
chr5:69650000-71400000	0.366217	0.343205	0.694513	0.404633
chr5:146550000-147950000	0.800352	0.681103	7.33353	0.00676798
chr5:145325000-146100000	0.301433	0.263832	2.84721	0.0915327
chr5:129825000-130275000	0.487653	0.464458	0.0264341	0.870845
chr5:96775000-97100000	0.376405	0.390132	0.728583	0.393343
chr5:36850000-37275000	0.417395	0.35556	2.63572	0.104485
chr5:15700000-16200000	0.285106	0.294266	1.24152	0.265178
chr5:106800000-108700000	0.911869	0.727297	18.7377	1.49985e-05
chr5:124925000-125500000	0.596186	0.558328	0.711702	0.39888
chr5:27675000-29325000	0.487255	0.459018	0.0585792	0.808756
chr5:104375000-105375000	0.362679	0.328441	1.30684	0.252967
chr5:143325000-144000000	0.507426	0.507733	0.785221	0.375549
chr5:63800000-66375000	1.46825	1.25625	42.442	7.28096e-11
chr5:88425000-90175000	0.492698	0.411404	3.57115	0.0587915
chr5:143325000-144375000	0.672693	0.597923	2.43958	0.118308
chr5:130900000-134025000	0.698281	0.587597	5.7216	0.0167574
chr5:146500000-147300000	0.568527	0.511551	0.99091	0.31952
chr5:35525000-36825000	0.837457	0.670681	14.8536	0.000116184
chr5:90575000-90925000	0.35572	0.387107	1.74543	0.186452
chr5:88475000-88775000	0.283079	0.274297	1.51491	0.218391
chr5:29700000-30150000	0.39883	0.375708	0.340739	0.559403
chr5:35975000-36775000	0.637164	0.530493	5.3332	0.020923
chr5:103325000-104050000	0.473956	0.426288	0.771932	0.37962
chr5:117050000-117475000	0.372991	0.364582	0.317098	0.573357
[truncated: 782 more rows]

## Sheet: Fig. 3c
Young specific domains H3K27ac profile				Old specific domains H3K27ac profile
Bin	Young	Old		Bin	Young	Old
0	0.0455794	0.046683		0	0.0841104	0.0653844
1	0.0580852	0.0557745		1	0.112097	0.0865873
2	0.0702067	0.0629432		2	0.075804	0.0721656
3	0.0632575	0.0604034		3	0.073512	0.0647027
4	0.0561583	0.0541154		4	0.098823	0.0968373
5	0.0623251	0.0595887		5	0.0698966	0.0708033
6	0.0556897	0.0549651		6	0.103436	0.0869412
7	0.0562494	0.0564237		7	0.0772051	0.0699413
8	0.0641677	0.0534326		8	0.104007	0.0892209
9	0.0558242	0.0532279		9	0.0990404	0.079415
10	0.0593355	0.05565		10	0.0470161	0.0507802
11	0.060169	0.0539732		11	0.0678209	0.0766998
12	0.0674612	0.056819		12	0.122036	0.112626
13	0.0554188	0.0517942		13	0.0925959	0.0834319
14	0.0515639	0.0517174		14	0.0946307	0.080832
15	0.0603125	0.0562694		15	0.0860125	0.0716205
16	0.0730263	0.0634048		16	0.0670888	0.0715656
17	0.059685	0.0567912		17	0.0956164	0.0951785
18	0.0590098	0.0578628		18	0.0786672	0.0738429
19	0.0575987	0.0554081		19	0.0733408	0.0673572
20	0.0528967	0.0528897		20	0.114451	0.0882674
21	0.0607936	0.05643		21	0.102305	0.0864345
22	0.0549301	0.0541224		22	0.0930997	0.0826521
23	0.0576704	0.0554978		23	0.111773	0.090683
24	0.0606471	0.0568758		24	0.0969354	0.0913236
25	0.0742745	0.0658277		25	0.07976	0.079337
26	0.0876533	0.0795258		26	0.114444	0.106194
27	0.08475	0.0729443		27	0.127315	0.10897
28	0.0798052	0.0710293		28	0.101126	0.0967371
29	0.0872243	0.0774548		29	0.0843059	0.0825114
30	0.0833285	0.0747338		30	0.127855	0.120849
31	0.0909437	0.0740776		31	0.103627	0.103375
32	0.0978221	0.0792387		32	0.110501	0.10113
33	0.101087	0.082023		33	0.0965945	0.0965944
34	0.0941537	0.0785454		34	0.126891	0.110975
35	0.103564	0.0871272		35	0.120321	0.118796
36	0.0999312	0.0844481		36	0.111741	0.103162
37	0.100375	0.0803389		37	0.107879	0.11672
38	0.0952292	0.0801081		38	0.118517	0.117162
39	0.109073	0.0835562		39	0.0955624	0.101935
40	0.0972681	0.0766713		40	0.126935	0.120397
41	0.106938	0.0927512		41	0.122863	0.118863
42	0.118071	0.0977675		42	0.0975632	0.094183
43	0.112637	0.0920446		43	0.143726	0.128613
44	0.116935	0.0883761		44	0.101228	0.10251
45	0.108629	0.0849811		45	0.121351	0.100781
46	0.109629	0.0829807		46	0.103617	0.0971273
47	0.100452	0.0817544		47	0.121974	0.110966
48	0.0928289	0.0777278		48	0.126676	0.115715
49	0.106134	0.0835515		49	0.120918	0.119817
50	0.0992195	0.0789396		50	0.0927863	0.096915
51	0.0927159	0.0817357		51	0.0815448	0.0819381
52	0.103978	0.0784593		52	0.11349	0.100656
53	0.0913899	0.0728327		53	0.10622	0.102071
54	0.0944238	0.0751448		54	0.101004	0.10198
55	0.0950561	0.0775744		55	0.125589	0.117223
56	0.1	0.0812942		56	0.120156	0.103516
57	0.090685	0.0739398		57	0.131343	0.113653
58	0.0802091	0.0694998		58	0.167564	0.137601
59	0.0985213	0.0793257		59	0.139368	0.112484
60	0.10835	0.0835787		60	0.122807	0.096565
61	0.107613	0.083997		61	0.13844	0.114359
62	0.0934058	0.0803385		62	0.153966	0.132258
63	0.105647	0.0799227		63	0.155171	0.146109
64	0.0999783	0.0801887		64	0.148257	0.138152
65	0.0974323	0.0763455		65	0.122084	0.110925
66	0.0882484	0.0740255		66	0.115048	0.115035
67	0.131679	0.0944063		67	0.1281	0.124436
68	0.10472	0.0811185		68	0.132807	0.125673
69	0.0978581	0.0777238		69	0.141248	0.120144
70	0.111865	0.0835415		70	0.119664	0.114212
71	0.106784	0.0847172		71	0.117352	0.109053
72	0.0969987	0.0795433		72	0.116159	0.100482
73	0.0924968	0.0749442		73	0.13559	0.115874
74	0.109231	0.082723		74	0.124687	0.108398
75	0.09106	0.0748848		75	0.109731	0.110358
76	0.0927517	0.076731		76	0.0930389	0.0903773
77	0.0899949	0.0738433		77	0.149541	0.129134
78	0.0951498	0.0793049		78	0.113809	0.112186
79	0.101093	0.0811916		79	0.140229	0.119209
80	0.112102	0.0838324		80	0.172323	0.144665
81	0.107533	0.0796732		81	0.133585	0.120568
82	0.101687	0.0715896		82	0.195509	0.160515
83	0.105201	0.0771566		83	0.132678	0.116801
84	0.0923421	0.076391		84	0.118413	0.105274
85	0.0977719	0.0755691		85	0.100857	0.100591
86	0.0865997	0.0766679		86	0.104814	0.108123
87	0.12756	0.086752		87	0.147634	0.120758
88	0.118578	0.0839313		88	0.13961	0.128048
89	0.119108	0.0838556		89	0.117195	0.109261
90	0.123209	0.0902009		90	0.249233	0.190351
91	0.111501	0.0883664		91	0.143943	0.121763
92	0.105291	0.0847696		92	0.130947	0.114877
93	0.100173	0.0802189		93	0.12527	0.112867
94	0.10621	0.0866748		94	0.149941	0.124268
95	0.123645	0.0902708		95	0.130737	0.11518
96	0.107803	0.0817916		96	0.104825	0.103298
97	0.105868	0.082869		97	0.102526	0.104928
98	0.117408	0.0872583		98	0.10462	0.10396
99	0.105095	0.08209		99	0.114037	0.114711
100	0.0961244	0.079904		100	0.101284	0.0948031
101	0.115562	0.0863799		101	0.141135	0.116999
102	0.110308	0.0862003		102	0.103201	0.0947006
103	0.10328	0.0814698		103	0.109433	0.101648
104	0.0991593	0.0781488		104	0.104293	0.0951836
105	0.0988034	0.0797834		105	0.102818	0.0985811
106	0.100586	0.0809718		106	0.134968	0.107392
107	0.105703	0.0836674		107	0.109281	0.110714
108	0.0891782	0.0745538		108	0.088749	0.0922718
109	0.104805	0.083207		109	0.107773	0.102499
110	0.101742	0.0807285		110	0.137065	0.130835
111	0.0980101	0.0789466		111	0.124861	0.104809
112	0.0889659	0.0788201		112	0.0972281	0.0933199
113	0.0921734	0.0788294		113	0.089664	0.0888024
114	0.0986118	0.0823595		114	0.0941242	0.0973802
115	0.0895433	0.0781784		115	0.0962541	0.104027
116	0.0877554	0.0774998		116	0.126507	0.113971
117	0.0868102	0.0788801		117	0.0867955	0.0850291
118	0.0893857	0.0758245		118	0.110495	0.120927
119	0.0868423	0.0709334		119	0.148033	0.14953
120	0.0967169	0.0793385		120	0.0921912	0.095417
121	0.0811165	0.0771986		121	0.0786433	0.0861438
122	0.0875734	0.0815766		122	0.0791011	0.0819289
123	0.088531	0.0806784		123	0.110165	0.0984014
124	0.0910592	0.087972		124	0.103133	0.0957905
125	0.0681434	0.0653061		125	0.118342	0.096282
126	0.0628238	0.0619022		126	0.0757797	0.0693512
127	0.0706394	0.0667318		127	0.0814972	0.0728339
128	0.0586449	0.0562931		128	0.0952969	0.0798472
129	0.0747405	0.0693801		129	0.0767148	0.0699553
130	0.0545745	0.0543685		130	0.068261	0.0697623
131	0.0555371	0.0551988		131	0.0757158	0.0702759
132	0.06707	0.0583444		132	0.0885324	0.0763536
133	0.0789776	0.063935		133	0.0966497	0.086831
134	0.0679252	0.0599477		134	0.0768963	0.0717423
135	0.0686516	0.0610795		135	0.088078	0.0815035
136	0.0685268	0.0634004		136	0.105909	0.0855042
137	0.0659595	0.0589717		137	0.0855552	0.0761725
138	0.0649407	0.0583122		138	0.0726262	0.0706982
139	0.0563531	0.0527033		139	0.071655	0.0718539
140	0.0508201	0.0486522		140	0.0877454	0.0703529
141	0.0606168	0.0589418		141	0.0572369	0.057631
142	0.0641815	0.0615181		142	0.103605	0.0745643
143	0.0703005	0.0658278		143	0.0803913	0.0746601
144	0.0541474	0.0548204		144	0.0810072	0.0763622
145	0.0622697	0.0572131		145	0.0626916	0.0652401
146	0.059264	0.058901		146	0.0746607	0.0668817
147	0.0599625	0.057872		147	0.073142	0.0694374
148	0.0606317	0.0584413		148	0.0476491	0.0538694
149	0.0612137	0.0566081		149	0.0781338	0.0714946

## Sheet: Fig. 3d
Young specific domains H3K27me3 profile				Old specific domains H3K27me3 profile
Bin	Young	Old		Bin	Young	Old
0	0.0455794	0.046683		0	0.0841104	0.0653844
1	0.0580852	0.0557745		1	0.112097	0.0865873
2	0.0702067	0.0629432		2	0.075804	0.0721656
3	0.0632575	0.0604034		3	0.073512	0.0647027
4	0.0561583	0.0541154		4	0.098823	0.0968373
5	0.0623251	0.0595887		5	0.0698966	0.0708033
6	0.0556897	0.0549651		6	0.103436	0.0869412
7	0.0562494	0.0564237		7	0.0772051	0.0699413
8	0.0641677	0.0534326		8	0.104007	0.0892209
9	0.0558242	0.0532279		9	0.0990404	0.079415
10	0.0593355	0.05565		10	0.0470161	0.0507802
11	0.060169	0.0539732		11	0.0678209	0.0766998
12	0.0674612	0.056819		12	0.122036	0.112626
13	0.0554188	0.0517942		13	0.0925959	0.0834319
14	0.0515639	0.0517174		14	0.0946307	0.080832
15	0.0603125	0.0562694		15	0.0860125	0.0716205
16	0.0730263	0.0634048		16	0.0670888	0.0715656
17	0.059685	0.0567912		17	0.0956164	0.0951785
18	0.0590098	0.0578628		18	0.0786672	0.0738429
19	0.0575987	0.0554081		19	0.0733408	0.0673572
20	0.0528967	0.0528897		20	0.114451	0.0882674
21	0.0607936	0.05643		21	0.102305	0.0864345
22	0.0549301	0.0541224		22	0.0930997	0.0826521
23	0.0576704	0.0554978		23	0.111773	0.090683
24	0.0606471	0.0568758		24	0.0969354	0.0913236
25	0.0742745	0.0658277		25	0.07976	0.079337
26	0.0876533	0.0795258		26	0.114444	0.106194
27	0.08475	0.0729443		27	0.127315	0.10897
28	0.0798052	0.0710293		28	0.101126	0.0967371
29	0.0872243	0.0774548		29	0.0843059	0.0825114
30	0.0833285	0.0747338		30	0.127855	0.120849
31	0.0909437	0.0740776		31	0.103627	0.103375
32	0.0978221	0.0792387		32	0.110501	0.10113
33	0.101087	0.082023		33	0.0965945	0.0965944
34	0.0941537	0.0785454		34	0.126891	0.110975
35	0.103564	0.0871272		35	0.120321	0.118796
36	0.0999312	0.0844481		36	0.111741	0.103162
37	0.100375	0.0803389		37	0.107879	0.11672
38	0.0952292	0.0801081		38	0.118517	0.117162
39	0.109073	0.0835562		39	0.0955624	0.101935
40	0.0972681	0.0766713		40	0.126935	0.120397
41	0.106938	0.0927512		41	0.122863	0.118863
42	0.118071	0.0977675		42	0.0975632	0.094183
43	0.112637	0.0920446		43	0.143726	0.128613
44	0.116935	0.0883761		44	0.101228	0.10251
45	0.108629	0.0849811		45	0.121351	0.100781
46	0.109629	0.0829807		46	0.103617	0.0971273
47	0.100452	0.0817544		47	0.121974	0.110966
48	0.0928289	0.0777278		48	0.126676	0.115715
49	0.106134	0.0835515		49	0.120918	0.119817
50	0.0992195	0.0789396		50	0.0927863	0.096915
51	0.0927159	0.0817357		51	0.0815448	0.0819381
52	0.103978	0.0784593		52	0.11349	0.100656
53	0.0913899	0.0728327		53	0.10622	0.102071
54	0.0944238	0.0751448		54	0.101004	0.10198
55	0.0950561	0.0775744		55	0.125589	0.117223
56	0.1	0.0812942		56	0.120156	0.103516
57	0.090685	0.0739398		57	0.131343	0.113653
58	0.0802091	0.0694998		58	0.167564	0.137601
59	0.0985213	0.0793257		59	0.139368	0.112484
60	0.10835	0.0835787		60	0.122807	0.096565
61	0.107613	0.083997		61	0.13844	0.114359
62	0.0934058	0.0803385		62	0.153966	0.132258
63	0.105647	0.0799227		63	0.155171	0.146109
64	0.0999783	0.0801887		64	0.148257	0.138152
65	0.0974323	0.0763455		65	0.122084	0.110925
66	0.0882484	0.0740255		66	0.115048	0.115035
67	0.131679	0.0944063		67	0.1281	0.124436
68	0.10472	0.0811185		68	0.132807	0.125673
69	0.0978581	0.0777238		69	0.141248	0.120144
70	0.111865	0.0835415		70	0.119664	0.114212
71	0.106784	0.0847172		71	0.117352	0.109053
72	0.0969987	0.0795433		72	0.116159	0.100482
73	0.0924968	0.0749442		73	0.13559	0.115874
74	0.109231	0.082723		74	0.124687	0.108398
75	0.09106	0.0748848		75	0.109731	0.110358
76	0.0927517	0.076731		76	0.0930389	0.0903773
77	0.0899949	0.0738433		77	0.149541	0.129134
78	0.0951498	0.0793049		78	0.113809	0.112186
79	0.101093	0.0811916		79	0.140229	0.119209
80	0.112102	0.0838324		80	0.172323	0.144665
81	0.107533	0.0796732		81	0.133585	0.120568
82	0.101687	0.0715896		82	0.195509	0.160515
83	0.105201	0.0771566		83	0.132678	0.116801
84	0.0923421	0.076391		84	0.118413	0.105274
85	0.0977719	0.0755691		85	0.100857	0.100591
86	0.0865997	0.0766679		86	0.104814	0.108123
87	0.12756	0.086752		87	0.147634	0.120758
88	0.118578	0.0839313		88	0.13961	0.128048
89	0.119108	0.0838556		89	0.117195	0.109261
90	0.123209	0.0902009		90	0.249233	0.190351
91	0.111501	0.0883664		91	0.143943	0.121763
92	0.105291	0.0847696		92	0.130947	0.114877
93	0.100173	0.0802189		93	0.12527	0.112867
94	0.10621	0.0866748		94	0.149941	0.124268
95	0.123645	0.0902708		95	0.130737	0.11518
96	0.107803	0.0817916		96	0.104825	0.103298
97	0.105868	0.082869		97	0.102526	0.104928
98	0.117408	0.0872583		98	0.10462	0.10396
99	0.105095	0.08209		99	0.114037	0.114711
100	0.0961244	0.079904		100	0.101284	0.0948031
101	0.115562	0.0863799		101	0.141135	0.116999
102	0.110308	0.0862003		102	0.103201	0.0947006
103	0.10328	0.0814698		103	0.109433	0.101648
104	0.0991593	0.0781488		104	0.104293	0.0951836
105	0.0988034	0.0797834		105	0.102818	0.0985811
106	0.100586	0.0809718		106	0.134968	0.107392
107	0.105703	0.0836674		107	0.109281	0.110714
108	0.0891782	0.0745538		108	0.088749	0.0922718
109	0.104805	0.083207		109	0.107773	0.102499
110	0.101742	0.0807285		110	0.137065	0.130835
111	0.0980101	0.0789466		111	0.124861	0.104809
112	0.0889659	0.0788201		112	0.0972281	0.0933199
113	0.0921734	0.0788294		113	0.089664	0.0888024
114	0.0986118	0.0823595		114	0.0941242	0.0973802
115	0.0895433	0.0781784		115	0.0962541	0.104027
116	0.0877554	0.0774998		116	0.126507	0.113971
117	0.0868102	0.0788801		117	0.0867955	0.0850291
118	0.0893857	0.0758245		118	0.110495	0.120927
119	0.0868423	0.0709334		119	0.148033	0.14953
120	0.0967169	0.0793385		120	0.0921912	0.095417
121	0.0811165	0.0771986		121	0.0786433	0.0861438
122	0.0875734	0.0815766		122	0.0791011	0.0819289
123	0.088531	0.0806784		123	0.110165	0.0984014
124	0.0910592	0.087972		124	0.103133	0.0957905
125	0.0681434	0.0653061		125	0.118342	0.096282
126	0.0628238	0.0619022		126	0.0757797	0.0693512
127	0.0706394	0.0667318		127	0.0814972	0.0728339
128	0.0586449	0.0562931		128	0.0952969	0.0798472
129	0.0747405	0.0693801		129	0.0767148	0.0699553
130	0.0545745	0.0543685		130	0.068261	0.0697623
131	0.0555371	0.0551988		131	0.0757158	0.0702759
132	0.06707	0.0583444		132	0.0885324	0.0763536
133	0.0789776	0.063935		133	0.0966497	0.086831
134	0.0679252	0.0599477		134	0.0768963	0.0717423
135	0.0686516	0.0610795		135	0.088078	0.0815035
136	0.0685268	0.0634004		136	0.105909	0.0855042
137	0.0659595	0.0589717		137	0.0855552	0.0761725
138	0.0649407	0.0583122		138	0.0726262	0.0706982
139	0.0563531	0.0527033		139	0.071655	0.0718539
140	0.0508201	0.0486522		140	0.0877454	0.0703529
141	0.0606168	0.0589418		141	0.0572369	0.057631
142	0.0641815	0.0615181		142	0.103605	0.0745643
143	0.0703005	0.0658278		143	0.0803913	0.0746601
144	0.0541474	0.0548204		144	0.0810072	0.0763622
145	0.0622697	0.0572131		145	0.0626916	0.0652401
146	0.059264	0.058901		146	0.0746607	0.0668817
147	0.0599625	0.057872		147	0.073142	0.0694374
148	0.0606317	0.0584413		148	0.0476491	0.0538694
149	0.0612137	0.0566081		149	0.0781338	0.0714946

## Sheet: Fig. 3e
Young specific domains CTCF profile				Old specific domains CTCF profile
Bin	Young	Old		Bin	Young	Old
0	0.0603703	0.0579977		0	0.0739567	0.0774493
1	0.0652699	0.0650024		1	0.0832886	0.0842716
2	0.0702882	0.0682091		2	0.0702864	0.0721692
3	0.0719513	0.0710412		3	0.0821953	0.0806087
4	0.0664803	0.0657788		4	0.116963	0.119543
5	0.0746726	0.0729203		5	0.105375	0.112973
6	0.0690511	0.0672481		6	0.0925936	0.0964887
7	0.070792	0.0690553		7	0.0811302	0.0815087
8	0.0676999	0.0662588		8	0.0770373	0.0824491
9	0.0659225	0.0638794		9	0.0791011	0.0839215
10	0.0610614	0.0598954		10	0.0693458	0.0706733
11	0.0627581	0.0621236		11	0.0800341	0.0856546
12	0.0704376	0.0693806		12	0.0920578	0.101348
13	0.067377	0.0645739		13	0.100503	0.106467
14	0.0680861	0.0664062		14	0.0928678	0.0974185
15	0.0632866	0.0631697		15	0.0847789	0.0837133
16	0.0708437	0.0694188		16	0.0705545	0.0720902
17	0.0763531	0.073831		17	0.0861777	0.0921193
18	0.0738253	0.0727823		18	0.0951135	0.100463
19	0.0780619	0.0753446		19	0.0879908	0.0913745
20	0.0751711	0.0722708		20	0.109975	0.111231
21	0.0816306	0.0781408		21	0.105871	0.108594
22	0.0808939	0.0769119		22	0.118546	0.120968
23	0.0866279	0.0815265		23	0.130837	0.131588
24	0.100424	0.0930408		24	0.130371	0.126093
25	0.127476	0.113726		25	0.147972	0.144954
26	0.116262	0.107442		26	0.121655	0.122545
27	0.104296	0.0963975		27	0.123696	0.131177
28	0.099152	0.0947571		28	0.142218	0.15292
29	0.0958347	0.0925057		29	0.136399	0.138588
30	0.0932912	0.093064		30	0.173167	0.184534
31	0.0939448	0.0911762		31	0.112803	0.124902
32	0.0895503	0.0890911		32	0.116128	0.126208
33	0.0899759	0.0906535		33	0.078601	0.0899526
34	0.0827194	0.0824589		34	0.122516	0.134074
35	0.0996636	0.0998692		35	0.131397	0.144675
36	0.0949503	0.0945392		36	0.116857	0.12786
37	0.0937241	0.0938458		37	0.122896	0.133557
38	0.0965366	0.0980083		38	0.0930559	0.104986
39	0.0943986	0.0965682		39	0.106652	0.118824
40	0.0820543	0.0819894		40	0.0918865	0.104894
41	0.0945566	0.0958361		41	0.0816464	0.0953806
42	0.0912349	0.0960488		42	0.101041	0.110296
43	0.0895081	0.0929972		43	0.110764	0.128443
44	0.0935272	0.0944871		44	0.0976578	0.111767
45	0.0816199	0.0830183		45	0.0880214	0.0987511
46	0.0866218	0.0863429		46	0.0973962	0.109975
47	0.0917992	0.0896792		47	0.108661	0.119192
48	0.0859133	0.0866623		48	0.113899	0.121532
49	0.0878202	0.0880239		49	0.102224	0.115442
50	0.0934245	0.0914206		50	0.0872406	0.101136
51	0.0885465	0.0886119		51	0.0818346	0.0900655
52	0.0990158	0.0971388		52	0.098635	0.109369
53	0.0851532	0.0846788		53	0.0904184	0.10051
54	0.0883087	0.0867511		54	0.0903623	0.101922
55	0.0902504	0.0915308		55	0.0941937	0.105762
56	0.0839455	0.0851747		56	0.10107	0.111157
57	0.0826017	0.0828355		57	0.087372	0.0980546
58	0.0855272	0.0838388		58	0.0945072	0.108411
59	0.083321	0.0829291		59	0.0758244	0.0870749
60	0.0884601	0.0875597		60	0.0806058	0.0878178
61	0.07654	0.0773917		61	0.0892648	0.101997
62	0.0864434	0.0865322		62	0.112334	0.124258
63	0.0866431	0.0846636		63	0.102412	0.120639
64	0.0903479	0.0899668		64	0.0922073	0.105763
65	0.0816425	0.0816012		65	0.106486	0.118821
66	0.0789913	0.0806472		66	0.0996118	0.115014
67	0.0903681	0.0896997		67	0.0876344	0.102463
68	0.0918462	0.0904704		68	0.11365	0.129858
69	0.0850201	0.08541		69	0.089438	0.104537
70	0.0859408	0.0862599		70	0.103389	0.117378
71	0.0880032	0.0886159		71	0.0986286	0.11199
72	0.0859004	0.0852695		72	0.0875635	0.0988981
73	0.0860645	0.0853065		73	0.103014	0.115954
74	0.0869547	0.0864535		74	0.0965505	0.109547
75	0.0884161	0.0867585		75	0.0873612	0.100648
76	0.0844079	0.0842823		76	0.0846673	0.0935538
77	0.094723	0.0904572		77	0.0934513	0.104602
78	0.0849188	0.0809641		78	0.107994	0.124638
79	0.0931847	0.0912982		79	0.109327	0.126645
80	0.0906482	0.0873048		80	0.10725	0.125909
81	0.0886634	0.085253		81	0.113923	0.128045
82	0.0797156	0.0781463		82	0.104964	0.12488
83	0.0895262	0.0873699		83	0.0783415	0.0913621
84	0.0798049	0.0789415		84	0.102	0.117893
85	0.0832513	0.0813094		85	0.0916395	0.105865
86	0.0823393	0.0816921		86	0.0894218	0.104275
87	0.0924972	0.0912235		87	0.102278	0.119041
88	0.0845561	0.0831701		88	0.0973796	0.115129
89	0.0831184	0.0833399		89	0.0861403	0.100931
90	0.0922262	0.0911547		90	0.10736	0.124184
91	0.0818374	0.0829556		91	0.115744	0.133322
92	0.0834255	0.0826929		92	0.0950036	0.108832
93	0.0953844	0.0951428		93	0.0873593	0.100672
94	0.0901093	0.0892194		94	0.0855845	0.0992867
95	0.0882557	0.0879066		95	0.100931	0.118693
96	0.087952	0.0850921		96	0.0713162	0.0838613
97	0.09153	0.0906719		97	0.0815941	0.0961974
98	0.0951864	0.0951421		98	0.0910773	0.103119
99	0.0881762	0.087944		99	0.086874	0.0992815
100	0.0848902	0.0853744		100	0.0916709	0.102354
101	0.0860551	0.087435		101	0.117689	0.133719
102	0.0833148	0.0838925		102	0.0951251	0.103689
103	0.0915835	0.0894242		103	0.103501	0.113308
104	0.0898641	0.0894997		104	0.0952958	0.101035
105	0.0910322	0.0905436		105	0.0960444	0.10587
106	0.0925188	0.0910498		106	0.0902671	0.105991
107	0.0931219	0.0928665		107	0.101988	0.122256
108	0.0869682	0.0879412		108	0.0952484	0.104762
109	0.0835411	0.0843735		109	0.106662	0.114883
110	0.0845973	0.0853148		110	0.116835	0.132331
111	0.0854514	0.0857233		111	0.104257	0.116648
112	0.0874239	0.088241		112	0.0893388	0.0963927
113	0.0890372	0.0894249		113	0.104453	0.11901
114	0.0850055	0.0860043		114	0.0839034	0.0933189
115	0.0896621	0.0911345		115	0.100165	0.108395
116	0.0917457	0.0933846		116	0.0999063	0.108787
117	0.0845978	0.0852024		117	0.0906345	0.0954839
118	0.0985334	0.0955816		118	0.106024	0.120441
119	0.0886389	0.0866434		119	0.10568	0.119804
120	0.0875495	0.0862463		120	0.111054	0.121639
121	0.0970126	0.0957212		121	0.116286	0.12066
122	0.0961127	0.0947501		122	0.0844289	0.0931962
123	0.110313	0.105692		123	0.112368	0.116582
124	0.112021	0.10753		124	0.122621	0.125036
125	0.125457	0.115659		125	0.152434	0.152393
126	0.112298	0.102374		126	0.113475	0.11083
127	0.112012	0.102611		127	0.116958	0.117953
128	0.093061	0.087047		128	0.128235	0.128362
129	0.0874553	0.0839266		129	0.109739	0.111557
130	0.0860435	0.0828231		130	0.11534	0.115788
131	0.0738999	0.071644		131	0.0990163	0.0998212
132	0.07354	0.0712916		132	0.105524	0.107404
133	0.0731226	0.0709734		133	0.101692	0.100276
134	0.0813179	0.0779486		134	0.094869	0.101836
135	0.0791782	0.0760941		135	0.102722	0.0966
136	0.0806667	0.0794973		136	0.118861	0.126548
137	0.0784938	0.0758495		137	0.106557	0.109187
138	0.0717698	0.0699215		138	0.0809456	0.0851705
139	0.0709693	0.0676426		139	0.0930765	0.0958416
140	0.0661549	0.0638163		140	0.0970131	0.0976374
141	0.0702119	0.0684548		141	0.0962353	0.0983767
142	0.0729689	0.0715302		142	0.100671	0.0987924
143	0.075545	0.0744903		143	0.0959263	0.0994896
144	0.0711632	0.0703068		144	0.0827782	0.0882116
145	0.0683576	0.0669615		145	0.0871533	0.0908194
146	0.0707688	0.0704259		146	0.091551	0.0973117
147	0.0700488	0.0697651		147	0.0752897	0.0765428
148	0.0679167	0.0677453		148	0.0706248	0.0737601
149	0.0707068	0.0692039		149	0.0731338	0.0771656

## Sheet: Fig. 3f
Young specific domains Rad21 profile				Old specific domains Rad21 profile
Bin	Young	Old		Bin	Young	Old
0	0.0545692	0.0492792		0	0.0687491	0.0631077
1	0.0570115	0.0525607		1	0.0785145	0.0661468
2	0.0602118	0.0541925		2	0.0646135	0.0588042
3	0.064116	0.0571608		3	0.0781896	0.0655354
4	0.0585142	0.0536805		4	0.0936391	0.0779703
5	0.0668885	0.0579538		5	0.0865612	0.0752251
6	0.0611573	0.0547721		6	0.076206	0.067343
7	0.0631718	0.0556848		7	0.0676505	0.0620836
8	0.0573943	0.0524293		8	0.0726715	0.0654851
9	0.0585692	0.0522063		9	0.0700886	0.0636011
10	0.0559649	0.0518074		10	0.0599185	0.0568323
11	0.05558	0.0512036		11	0.0754033	0.0672542
12	0.0584988	0.0529333		12	0.08106	0.0718264
13	0.0571057	0.0513057		13	0.0868643	0.0735007
14	0.0574021	0.0521755		14	0.0812892	0.0688849
15	0.0562057	0.0519194		15	0.0778253	0.0673247
16	0.0591843	0.0539865		16	0.0625973	0.0586071
17	0.0670253	0.0577279		17	0.0803569	0.0712997
18	0.0622743	0.0556022		18	0.0778403	0.0691821
19	0.066947	0.0566436		19	0.0836361	0.0714479
20	0.0635462	0.0550871		20	0.0965052	0.079167
21	0.0695254	0.0580801		21	0.09356	0.0743196
22	0.0668271	0.0560234		22	0.103577	0.0804941
23	0.074205	0.059313		23	0.113217	0.0861474
24	0.0848619	0.063714		24	0.119584	0.0863969
25	0.107002	0.0758834		25	0.127355	0.0947094
26	0.103315	0.0769491		26	0.109258	0.0842649
27	0.091316	0.0705771		27	0.110721	0.0885325
28	0.0853369	0.0682549		28	0.11401	0.0912626
29	0.0871231	0.0697591		29	0.115465	0.0891311
30	0.0813848	0.0682592		30	0.161936	0.124531
31	0.0827184	0.0683699		31	0.0981734	0.0818792
32	0.0778251	0.0671085		32	0.105845	0.0862805
33	0.0788889	0.0682372		33	0.0746498	0.0710424
34	0.073117	0.0648454		34	0.0986616	0.0847476
35	0.0871157	0.0752018		35	0.11977	0.0988465
36	0.0850036	0.0758192		36	0.104925	0.0879622
37	0.0843228	0.0719169		37	0.113931	0.0981794
38	0.0853801	0.0742607		38	0.0913035	0.0830635
39	0.0821559	0.0715152		39	0.0999008	0.0878626
40	0.0758248	0.0660881		40	0.0865911	0.0794647
41	0.0876895	0.0746908		41	0.0803286	0.077114
42	0.0850362	0.0746084		42	0.0888297	0.080995
43	0.0824461	0.0725788		43	0.0951553	0.0905944
44	0.0831688	0.0722426		44	0.0906763	0.0824779
45	0.0765329	0.0679174		45	0.0778365	0.0752711
46	0.0793384	0.0697393		46	0.0919527	0.0833761
47	0.0848791	0.0721643		47	0.0969615	0.0866975
48	0.0780553	0.0676985		48	0.109218	0.0914922
49	0.0792866	0.0687163		49	0.0929983	0.0858152
50	0.0862164	0.072271		50	0.0799805	0.0746807
51	0.0818578	0.0702819		51	0.0769039	0.0740649
52	0.0901715	0.0739422		52	0.0902449	0.0846429
53	0.0770673	0.0665964		53	0.0860985	0.0813818
54	0.0806891	0.0685864		54	0.0815876	0.0794406
55	0.0875446	0.0727711		55	0.0899099	0.0845776
56	0.081066	0.0694948		56	0.0913392	0.0837374
57	0.0770434	0.0665161		57	0.0875705	0.0817958
58	0.0805033	0.0683952		58	0.0865048	0.0831287
59	0.0821436	0.0704477		59	0.0783538	0.0744772
60	0.0838803	0.0721239		60	0.0778674	0.0741839
61	0.0740586	0.0661685		61	0.0875215	0.0831638
62	0.0831653	0.0715104		62	0.105652	0.0933434
63	0.0816645	0.0701265		63	0.095099	0.0903698
64	0.085495	0.0724062		64	0.0900737	0.0860796
65	0.0780988	0.0683696		65	0.0995238	0.0890918
66	0.0775783	0.0678945		66	0.0943061	0.0874231
67	0.0869294	0.0731036		67	0.0894207	0.0831778
68	0.0855802	0.0723484		68	0.112675	0.0984902
69	0.0813871	0.0697346		69	0.0865252	0.0829584
70	0.0810341	0.0712407		70	0.0999306	0.0884438
71	0.0826981	0.0716796		71	0.0930394	0.0841733
72	0.0826756	0.0697269		72	0.0818828	0.0772224
73	0.081588	0.0700371		73	0.0938042	0.0866199
74	0.0828823	0.0703057		74	0.0954418	0.0869232
75	0.08258	0.069601		75	0.0834326	0.079638
76	0.0820607	0.06962		76	0.0874943	0.0794964
77	0.0915712	0.0731718		77	0.0855299	0.0811424
78	0.0824928	0.0684702		78	0.101615	0.091682
79	0.0899344	0.0734963		79	0.098859	0.091494
80	0.0854155	0.0702362		80	0.100211	0.0903397
81	0.0821798	0.0694204		81	0.0983401	0.0879317
82	0.0762343	0.0653948		82	0.103954	0.0955777
83	0.0823103	0.0698051		83	0.081716	0.079785
84	0.0772469	0.0670197		84	0.102942	0.0945199
85	0.0806864	0.0687493		85	0.0928625	0.0852349
86	0.0805585	0.0689546		86	0.082132	0.0788359
87	0.0869298	0.0726074		87	0.0959519	0.0872548
88	0.0800759	0.0690455		88	0.0989765	0.0906177
89	0.0781041	0.0680235		89	0.0871982	0.0816387
90	0.0840209	0.0722448		90	0.116457	0.105514
91	0.0773775	0.068759		91	0.116314	0.101011
92	0.0821036	0.0699107		92	0.0924144	0.0837133
93	0.0903191	0.0752762		93	0.0831901	0.0779374
94	0.0864937	0.073687		94	0.0867341	0.0841574
95	0.0822547	0.0714325		95	0.100069	0.0918084
96	0.0853596	0.0714242		96	0.076504	0.0749808
97	0.0868354	0.073844		97	0.0819279	0.0788576
98	0.0864626	0.0731592		98	0.0956081	0.0852271
99	0.082472	0.0707704		99	0.0885939	0.0830733
100	0.083243	0.0713372		100	0.0867209	0.0794421
101	0.0828541	0.0714616		101	0.111067	0.0969497
102	0.0798427	0.0698807		102	0.0942587	0.0814045
103	0.0862193	0.0726352		103	0.093973	0.0848801
104	0.0815987	0.0694408		104	0.0891579	0.0819183
105	0.0866116	0.072231		105	0.0864503	0.0793617
106	0.0829273	0.0710299		106	0.0897992	0.0836515
107	0.0848664	0.0715541		107	0.0975672	0.0871979
108	0.0795848	0.069031		108	0.0939128	0.0836715
109	0.0787829	0.0686371		109	0.10557	0.0882794
110	0.0783239	0.0680235		110	0.11965	0.103013
111	0.0784136	0.0683514		111	0.0952576	0.0842286
112	0.0819356	0.0699755		112	0.0811302	0.0724127
113	0.0786722	0.0689328		113	0.0986446	0.0863139
114	0.0746623	0.0664133		114	0.0812224	0.0744704
115	0.0793222	0.0689472		115	0.0929381	0.0853653
116	0.0816058	0.0701167		116	0.0998123	0.085851
117	0.0751639	0.0663605		117	0.0834526	0.0772503
118	0.0871476	0.0729168		118	0.0936442	0.0849288
119	0.0767795	0.0660421		119	0.101085	0.0868411
120	0.0794938	0.0679485		120	0.0995088	0.0841157
121	0.0834989	0.0701732		121	0.104507	0.0844797
122	0.0840821	0.070574		122	0.0824361	0.0744542
123	0.0934063	0.0746062		123	0.0963443	0.0779315
124	0.0940535	0.0739633		124	0.112195	0.0859591
125	0.104691	0.0773354		125	0.1193	0.090808
126	0.0948117	0.0706992		126	0.10089	0.0793629
127	0.0958767	0.0710756		127	0.0982502	0.0802877
128	0.0770853	0.062878		128	0.105451	0.0808935
129	0.0751631	0.0638684		129	0.100011	0.0793039
130	0.0712836	0.0615937		130	0.0964397	0.0783379
131	0.0632666	0.0571495		131	0.0845851	0.0705307
132	0.063364	0.0575698		132	0.0868576	0.0717948
133	0.0642905	0.0577637		133	0.0863242	0.071202
134	0.071216	0.0608375		134	0.0796577	0.0700438
135	0.0673198	0.0593666		135	0.0866443	0.0702649
136	0.0678037	0.0604431		136	0.0961881	0.0774757
137	0.0674163	0.0597781		137	0.0935775	0.0784829
138	0.0635601	0.0574707		138	0.0729943	0.0652904
139	0.0607028	0.0549811		139	0.0814619	0.0696973
140	0.0590462	0.0531343		140	0.0850393	0.0710575
141	0.0608386	0.0556548		141	0.0796136	0.0687592
142	0.0667878	0.0589072		142	0.0804126	0.0674479
143	0.069109	0.0608082		143	0.0845899	0.0724432
144	0.0628848	0.0568834		144	0.074262	0.0673649
145	0.0607075	0.0552596		145	0.0750619	0.0658715
146	0.0631837	0.0574385		146	0.0765266	0.0683281
147	0.0625882	0.0568197		147	0.0599915	0.057671
148	0.0607145	0.0561236		148	0.0630151	0.0586853
149	0.0616882	0.0558806		149	0.0695151	0.0641574

## Sheet: Fig. 3g
Distance to peak centers	Young_rep1	Old_rep1	Young_rep2	Old_rep2
-2000	0.103428	0.0778844	0.0933159	0.077582
-1980	0.103708	0.0782888	0.0936323	0.0779839
-1960	0.104204	0.0786712	0.0938047	0.0783546
-1940	0.104393	0.078843	0.094008	0.0785798
-1920	0.104855	0.0789505	0.0942268	0.0789326
-1900	0.105463	0.0789053	0.0943608	0.0792547
-1880	0.105872	0.0791138	0.0946889	0.0794426
-1860	0.106328	0.079304	0.0951418	0.0793383
-1840	0.106916	0.0794412	0.0956122	0.0795079
-1820	0.107622	0.0796795	0.0961478	0.0801322
-1800	0.107768	0.0800118	0.0964396	0.0804149
-1780	0.10817	0.0802134	0.0969966	0.0805211
-1760	0.108512	0.0804983	0.0974017	0.0810017
-1740	0.108915	0.0806059	0.0977734	0.0814854
-1720	0.10938	0.0807329	0.098294	0.0816338
-1700	0.109952	0.0809841	0.0988766	0.0821092
-1680	0.110278	0.0812202	0.0991847	0.0822588
-1660	0.111133	0.0817257	0.0997062	0.0824758
-1640	0.112	0.082069	0.10016	0.0825929
-1620	0.112684	0.0826355	0.100544	0.0828706
-1600	0.11319	0.0828596	0.100783	0.0830216
-1580	0.113608	0.0829476	0.101031	0.0832243
-1560	0.113904	0.0828305	0.1014	0.0833426
-1540	0.114129	0.0830723	0.101618	0.0835004
-1520	0.114283	0.0830499	0.1016	0.0838206
-1500	0.114368	0.0830414	0.101674	0.0838808
-1480	0.114157	0.0832187	0.101748	0.0836721
-1460	0.113994	0.0833929	0.101615	0.083869
-1440	0.113752	0.0833763	0.101752	0.084023
-1420	0.113366	0.0835903	0.101524	0.0840536
-1400	0.1135	0.0839783	0.101457	0.0843741
-1380	0.113336	0.0838708	0.101127	0.0843668
-1360	0.11323	0.0840778	0.101198	0.0842185
-1340	0.113359	0.0840995	0.101188	0.084483
-1320	0.113443	0.084013	0.101055	0.0846164
-1300	0.113486	0.0840963	0.101003	0.0844816
-1280	0.113428	0.0840843	0.100966	0.0842584
-1260	0.113402	0.0840397	0.100909	0.0843757
-1240	0.1134	0.084031	0.100849	0.0843256
-1220	0.113109	0.0839776	0.100815	0.0841792
-1200	0.112907	0.0840157	0.100747	0.084214
-1180	0.112513	0.0839021	0.100716	0.0841167
-1160	0.111838	0.0839686	0.100761	0.0839925
-1140	0.111356	0.0838634	0.10071	0.0841561
-1120	0.111131	0.0837304	0.100537	0.0840715
-1100	0.110631	0.083465	0.100186	0.0837125
-1080	0.110269	0.0833478	0.0995866	0.0837024
-1060	0.109655	0.0831759	0.0991453	0.0835205
-1040	0.109147	0.0830665	0.0988299	0.083407
-1020	0.108817	0.0826719	0.098518	0.0833986
-1000	0.108473	0.0826051	0.0980395	0.0834656
-980	0.108177	0.0826033	0.0980179	0.0833431
-960	0.108239	0.0824977	0.0980135	0.0833656
-940	0.108027	0.0827156	0.0978407	0.0835357
-920	0.108285	0.082876	0.0983476	0.0837019
-900	0.108527	0.0832208	0.0989166	0.0839507
-880	0.109147	0.0837894	0.0997273	0.0843115
-860	0.10965	0.0845433	0.100597	0.0847833
-840	0.11051	0.0853056	0.101758	0.085296
-820	0.112094	0.0862503	0.102969	0.0861474
-800	0.113512	0.0869686	0.104183	0.0871603
-780	0.115425	0.0880275	0.10567	0.0885738
-760	0.117475	0.0889748	0.107181	0.0897515
-740	0.120182	0.089865	0.108989	0.0910988
-720	0.123447	0.0914573	0.11156	0.0930588
-700	0.126598	0.0934027	0.114487	0.0950756
-680	0.13085	0.0956203	0.117908	0.0975126
-660	0.135798	0.0983704	0.122014	0.100364
-640	0.140857	0.101584	0.12656	0.103078
-620	0.146848	0.104896	0.13157	0.1062
-600	0.153333	0.107956	0.136877	0.109149
-580	0.160432	0.111536	0.142757	0.112848
-560	0.168322	0.115174	0.149538	0.11699
-540	0.177711	0.119194	0.157135	0.121659
-520	0.188469	0.124157	0.166209	0.126586
-500	0.20087	0.129857	0.176534	0.132497
-480	0.215294	0.136381	0.188577	0.13939
-460	0.231784	0.143943	0.202345	0.147474
-440	0.250057	0.152209	0.217721	0.156004
-420	0.270724	0.161141	0.234578	0.165666
-400	0.294695	0.171462	0.253658	0.176438
-380	0.321556	0.183136	0.27514	0.188739
-360	0.354156	0.197402	0.301021	0.203479
-340	0.394008	0.214333	0.332185	0.221453
-320	0.444478	0.236381	0.371756	0.24424
-300	0.504778	0.262454	0.418663	0.271264
-280	0.577252	0.294489	0.47473	0.304033
-260	0.660657	0.331907	0.538185	0.34175
-240	0.753346	0.374231	0.608858	0.383771
-220	0.860228	0.423126	0.688525	0.432251
-200	0.977286	0.477361	0.775649	0.486631
-180	1.112	0.540341	0.874822	0.550171
-160	1.26255	0.611127	0.985084	0.621157
-140	1.4276	0.690214	1.10607	0.700525
-120	1.60296	0.775513	1.23479	0.786444
-100	1.77037	0.856696	1.35735	0.867847
-80	1.91381	0.927999	1.46132	0.939272
-60	2.01181	0.977847	1.53301	0.989585
-40	2.04938	0.998861	1.55977	1.00997
-20	2.01932	0.987167	1.53758	0.998361
0	1.92937	0.946148	1.47122	0.95875
20	1.78926	0.879402	1.36818	0.892517
40	1.6225	0.799876	1.24466	0.812882
60	1.44985	0.716841	1.11698	0.730138
80	1.28237	0.635605	0.993755	0.649333
100	1.1328	0.563715	0.884488	0.577485
120	1.00134	0.499824	0.787843	0.513517
140	0.886403	0.444683	0.703836	0.457819
160	0.784956	0.396429	0.629134	0.408931
180	0.693526	0.353249	0.560432	0.365255
200	0.61177	0.315348	0.498632	0.326496
220	0.538328	0.281758	0.443055	0.291633
240	0.475129	0.253038	0.394458	0.262215
260	0.422503	0.229212	0.35368	0.237606
280	0.377974	0.209614	0.319072	0.217213
300	0.341912	0.193801	0.290639	0.200426
320	0.311597	0.180538	0.266781	0.186272
340	0.285606	0.168936	0.246348	0.174033
360	0.263411	0.158729	0.228253	0.163493
380	0.243068	0.149659	0.211662	0.153355
400	0.225248	0.141381	0.196982	0.144884
420	0.209476	0.134119	0.183895	0.137791
440	0.195472	0.127865	0.17243	0.130993
460	0.183526	0.122481	0.162745	0.125166
480	0.173651	0.117803	0.154262	0.12023
500	0.165178	0.113745	0.147158	0.115929
520	0.157569	0.11006	0.14089	0.112012
540	0.151108	0.106647	0.134942	0.108391
560	0.145384	0.103665	0.129683	0.10488
580	0.139827	0.100411	0.124776	0.101383
600	0.134922	0.0976848	0.120603	0.0985852
620	0.130266	0.095391	0.11669	0.0961099
640	0.126123	0.0933759	0.113161	0.0941483
660	0.122762	0.0916416	0.110216	0.0925362
680	0.119749	0.0899074	0.107916	0.0909562
700	0.117275	0.0886807	0.105971	0.0895721
720	0.115201	0.0874204	0.104217	0.0883347
740	0.113602	0.0865841	0.102882	0.087108
760	0.11228	0.0858274	0.101911	0.08621
780	0.110827	0.0849105	0.100641	0.0849653
800	0.109931	0.0841217	0.0998507	0.0840989
820	0.109362	0.0838232	0.099488	0.0837719
840	0.108717	0.0833278	0.0989194	0.083466
860	0.10859	0.0829794	0.0989104	0.0833625
880	0.10878	0.0825995	0.0990803	0.083334
900	0.108917	0.0826265	0.0991189	0.0834348
920	0.109232	0.0829584	0.0990342	0.083657
940	0.109361	0.0831228	0.0992084	0.0835925
960	0.109805	0.0830868	0.0994208	0.0833333
980	0.110152	0.0833378	0.0994268	0.0833901
1000	0.110522	0.0834232	0.0996406	0.0834518
1020	0.110842	0.0836659	0.0998463	0.0835015
1040	0.111225	0.0839173	0.0999879	0.0837245
1060	0.111532	0.0839392	0.100379	0.0838454
1080	0.111882	0.0840973	0.10089	0.0840935
1100	0.112308	0.084199	0.101198	0.0841523
1120	0.112139	0.0840395	0.101167	0.0840371
1140	0.112546	0.0839049	0.101568	0.0840893
1160	0.112798	0.0839764	0.101733	0.0841338
1180	0.113075	0.0840591	0.101701	0.0840835
1200	0.113742	0.0841795	0.101764	0.084202
1220	0.114224	0.0840709	0.102025	0.0844265
1240	0.114418	0.0839671	0.101972	0.0845823
1260	0.114609	0.0840869	0.102204	0.0849416
1280	0.114479	0.0840252	0.102149	0.0849305
1300	0.114198	0.0839716	0.10206	0.0847948
1320	0.114048	0.0838276	0.101969	0.0844257
1340	0.113825	0.0833164	0.101829	0.0841777
1360	0.113578	0.0832706	0.1018	0.083956
1380	0.113717	0.0831977	0.101789	0.0839285
1400	0.11352	0.0829638	0.10146	0.0837348
1420	0.113717	0.0829748	0.101755	0.0839258
1440	0.113726	0.0826022	0.101623	0.083616
1460	0.113521	0.0825304	0.101436	0.0832954
1480	0.113099	0.0824058	0.101196	0.0828673
1500	0.112522	0.0820072	0.100668	0.0824562
1520	0.112156	0.0816257	0.10023	0.0819764
1540	0.111768	0.0816259	0.099902	0.081758
1560	0.111369	0.0813745	0.099566	0.0816246
1580	0.110899	0.0813217	0.0990695	0.0815241
1600	0.110734	0.0815404	0.0989227	0.0814537
1620	0.10997	0.0812428	0.0983639	0.0813044
1640	0.109845	0.0811269	0.0983194	0.081322
1660	0.109549	0.0809186	0.0979324	0.0812571
1680	0.108881	0.0806325	0.0973101	0.0811757
1700	0.108505	0.0803238	0.0969697	0.0808678
1720	0.108179	0.0798585	0.0965229	0.0803022
1740	0.107598	0.0794936	0.0962395	0.0799452
1760	0.107029	0.0791655	0.0959656	0.0796835
1780	0.106493	0.0789389	0.09573	0.0792251
1800	0.106043	0.0788242	0.0954392	0.0790248
1820	0.10587	0.0789303	0.0954026	0.0787211
1840	0.105509	0.0787503	0.0952178	0.0783548
1860	0.105258	0.0784899	0.0948615	0.0779882
1880	0.104688	0.0782169	0.0943979	0.0780603
1900	0.104535	0.0781648	0.0943734	0.0780003
1920	0.10416	0.0779176	0.0940369	0.077682
1940	0.10405	0.0777722	0.0937065	0.0774825
1960	0.104182	0.0778764	0.0934222	0.0775078
1980	0.104165	0.0779818	0.0932711	0.0776141

## Sheet: Fig. 3h
Relative expression (2^-ddCt of the RT-qPCR)
	Y1	Y2	Y3	O1	O2	O3	Unpaired t test P value (Two-tailed)
Ctcf	0.955	0.972	1.078	0.745	1.591	0.697	0.9761
Rad21	0.966	0.808	1.281	1.02	1.129	0.903	0.9951
Nipbl	0.84	1.139	1.045	0.738	0.835	0.546	0.0695
Wapl	1.106	0.929	0.972	3.269	3.886	3.536	0.0002 (***)
Pax5	0.862	0.912	1.272	0.905	0.699	0.372	0.152
Ebf1	0.835	1.583	0.756	0.372	0.419	0.22	0.0559
Bach2	1.034	1.104	0.876	0.51	0.563	0.296	0.0066 (**)
Bcl11a	0.833	1.055	1.139	0.386	0.436	0.606	0.0092 (**)
Copb2	1	1	1	1	1	1

## Sheet: Fig. 3i
Index	Group	Exp(Old-Young)	Gene
0	young	-1.13298	Gpx2-ps1
1	young	0.108575	Kcne3
2	young	-0.11996	Kdm5b
3	young	0.469001	Aph1c
4	young	-0.162707	Ttll9
5	young	0.000990672	Rpl21
6	young	0.0389816	Ykt6
7	young	0.0702238	Hax1
8	young	-0.28262	Carns1
9	young	-0.384113	AC122252.2
10	young	-0.0884805	Phrf1
11	young	0.208345	Tbc1d9
12	young	0.253066	Thy1
13	young	-0.108621	Hist1h4a
14	young	-0.855356	Igf2bp3
15	young	0.343686	Mx1
16	young	0.000521393	Rps25
17	young	-0.24562	Pde9a
18	young	-0.450868	Ctrl
19	young	0.0144451	Rnf4
20	young	-0.107212	Spsb3
21	young	-0.083518	Ighv1-74
22	young	-0.0439236	Tmed5
23	young	-0.0758544	Tsen15
24	young	-0.4034	Camk1g
25	young	0.110612	Pik3r5
26	young	-0.0429729	Dtnb
27	young	-0.428541	Plk3
28	young	-0.139644	Btg2
29	young	-0.106317	Eri3
30	young	0.163058	Samhd1
31	young	-0.115292	Scaf8
32	young	-0.136042	Uck1
33	young	-0.0686814	Zbtb9
34	young	0.0263246	Ipo8
35	young	-0.0437278	Brpf3
36	young	-0.0643051	Tmem94
37	young	-0.0389798	Hnrnpab
38	young	-0.223415	Atxn2
39	young	-0.0479095	Stk17b
40	young	-0.0105335	Ccdc116
41	young	-0.256471	Igf2bp2
42	young	-0.283789	Kmt2b
43	young	-0.339384	Wdcp
44	young	-0.292134	Kcnh6
45	young	-0.0113645	Herc1
46	young	-0.0676592	Khsrp
47	young	-0.189414	Cep63
48	young	0.193537	Cnr2
49	young	-0.0429555	Rnf10
50	young	0.0095267	Fam104a
51	young	-0.0485251	Sema3g
52	young	0.242687	Myl2
53	young	0.148719	Tnfrsf14
54	young	0.0169711	Dennd1c
55	young	0.0176685	Elmod2
56	young	-0.114371	Pura
57	young	-0.090057	Pigu
58	young	-0.00883308	Pak4
59	young	0.107489	Atp5l
60	young	-0.00306594	Pithd1
61	young	0.0925383	Rgl1
62	young	0.234703	CT033749.1
63	young	-0.058376	Blm
64	young	-0.086548	Ptprcap
65	young	-0.0339363	Sphk2
66	young	-0.0644881	Smg8
67	young	-1.90954	Snord35a
68	young	-0.360214	AC061963.1
69	young	0.52826	Abcb6
70	young	-0.500117	Spink2
71	young	0.0993539	Cmtm8
72	young	0.0435681	Chd7
73	young	-0.046494	Git2
74	young	0.201202	Abcc10
75	young	-0.0406023	Ubap2l
76	young	0.468415	Alg14
77	young	-0.0304528	Cox7a2l
78	young	0.0504915	Ciao2a
79	young	-0.0093748	Gle1
80	young	-0.315105	Rag2
81	young	0.11473	Pygl
82	young	-0.0779787	Prpf3
83	young	-0.0982958	Odf2
84	young	-0.0704728	Msantd1
85	young	0.00562039	Dnajc7
86	young	0.0317748	Rbm47
87	young	-0.374463	Nfkbid
88	young	-0.417331	Poln
89	young	0.0674466	Scnn1a
90	young	-0.126445	Tbcd
91	young	0.13136	Akirin1-ps
92	young	0.535116	Stra6l
93	young	-0.0628471	Nsun4
94	young	0.144666	Ift81
95	young	-0.0523392	Pet100
96	young	-0.152269	Mapk8ip3
97	young	-0.0474581	Fam168b
98	young	0.689202	Cd14
99	young	0.245348	Lysmd1
100	young	-0.141379	Adam1a
101	young	0.132492	Ccnd1
102	young	0.394981	Hps6
103	young	0.178526	Smim4
104	young	0.00115513	Unc93b1
105	young	0.10589	Fgd4
106	young	2.35577e-05	Slc38a10
107	young	-0.156065	Slc1a5
108	young	0.160062	Tnfaip8l2
109	young	0.0670312	Scnm1
110	young	0.215502	Cinp
111	young	0.0303642	Pnpla2
112	young	0.00456553	Bcat2
113	young	0.0737384	Npm3
114	young	0.0302703	Ufc1
115	young	0.122956	Tepsin
116	young	0.0114263	Phf20
117	young	0.205515	Lipt1
118	young	-0.166756	Bptf
119	young	-0.0899226	Arid5b
120	young	0.00398829	Asnsd1
121	young	-0.0410201	Appbp2
122	young	-0.0072524	Ldb1
123	young	-0.258256	Zfp36l1
124	young	0.65943	Ift20
125	young	0.117216	Hoga1
126	young	0.103178	Socs2
127	young	0.161229	Ighv8-2
128	young	-0.0113359	Bcl2l1
129	young	-0.0668294	Ubald2
130	young	0.324751	2023-09-05
131	young	0.00485288	Rab10
132	young	-0.0761159	Tomm34
133	young	-0.11666	Atp8b2
134	young	-0.230939	Cd5
135	young	-0.128479	Zfp142
136	young	0.219912	Acp5
137	young	-0.0819626	Foxk2
138	young	0.108651	Retreg2
139	young	-0.0859849	Atl2
140	young	-0.0413006	Scarna6
141	young	-0.0671245	Hist1h1a
142	young	-0.0867391	Spred3
143	young	-0.147891	Zfp384
144	young	0.161867	Cyp2r1
145	young	-0.144246	Hectd4
146	young	0.0661491	Sidt2
147	young	0.091131	Fuk
148	young	0.0660211	Tk1
149	young	0.231931	Adamtsl3
150	young	0.160931	Notch3
151	young	-0.0154086	Glyr1
152	young	0.0629642	Ddx19b
153	young	0.381591	Pth1r
154	young	0.0777082	Ndfip1
155	young	-0.381445	Bcl11a
156	young	-0.0103773	Lgals4
157	young	-0.58979	Rsf1os1
158	young	0.00945317	Gpank1
159	young	-0.657681	Lrrtm2
160	young	0.0464141	Fam72a
161	young	0.0353206	Cd48
162	young	0.0265858	Afap1
163	young	-0.056866	Epm2aip1
164	young	-0.0263279	Anln
165	young	0.178071	Cpd
166	young	-0.324894	Eya1
167	young	-0.0207861	Elavl1
168	young	-0.0112226	LTO1
169	young	0.174521	Marveld1
170	young	0.0985809	Pomgnt1
171	young	0.0900472	Gpr107
172	young	0.462971	Dand5
173	young	-0.108678	Nosip
174	young	0.0810632	Wrap53
175	young	-0.0503727	Shmt2
176	young	-0.0948947	Cbx2
177	young	-0.249502	Trpc2
178	young	0.100523	Ddx28
179	young	-0.0274305	Mrps23
180	young	0.0739987	Usp33
181	young	0.274711	Id2
182	young	-0.125489	Omg
183	young	0.0478951	Phb
184	young	-0.128943	Ptger4
185	young	-0.0811937	Mkln1
186	young	-0.250416	Aqp11
187	young	-0.103226	Cbfa2t2
188	young	0.11126	Ccs
189	young	-0.135181	Rapgef5
190	young	-0.0996841	Med13
191	young	-0.165185	Ccdc9b
192	young	-0.0531606	Usp19
193	young	0.245663	Acad11
194	young	0.013319	Dusp12
195	young	-0.635118	Bicra
196	young	-0.207937	Clcf1
197	young	0.166759	Cltb
198	young	-0.532297	Nexn
199	young	0.0147282	Sarnp
200	young	0.471004	Dcxr
201	young	-0.0289115	Hibch
202	young	-0.0246047	Usmg5
203	young	-0.0247934	Srebf1
204	young	0.0508928	Timm29
205	young	-0.151217	Ube2o
206	young	0.162674	Sh3bgrl2
207	young	-0.0545985	H1f0
208	young	0.128316	Narf
209	young	0.355407	Evi5
210	young	0.0810607	Polg2
211	young	0.165659	Pptc7
212	young	-0.100482	Ogfod2
213	young	0.762739	Stap2
214	young	-0.0575323	Tmem134
215	young	0.0438148	Rbm42
216	young	0.35162	Gclm
217	young	-0.0557594	Gpbp1l1
218	young	0.139641	Gda
219	young	-0.0751547	Ctxn1
220	young	0.16137	Tbc1d8
221	young	-0.357698	Slc12a4
222	young	-0.106422	Acrbp
223	young	-0.250878	Ccdc163
224	young	0.015414	Capn5
225	young	-0.346138	Tmprss3
226	young	0.0388116	Thoc3
227	young	-0.0610096	Crebrf
228	young	0.0132968	Ppp2r5c
229	young	-0.541583	Dlk2
230	young	-0.202412	Bola1
231	young	0.113944	Vps11
232	young	-0.181214	Grap2
233	young	0.00629428	Eif4a1
234	young	-0.0116148	Gnb1l
235	young	0.0204297	Bak1
236	young	0.0947371	Tmem63a
237	young	-0.307584	Mbd6
238	young	-0.0384532	H3f3b
239	young	-0.112591	Cdc25c
240	young	-0.280166	AC115631.1
241	young	-0.12469	Rab33b
242	young	0.0432297	H2-D1
243	young	0.268831	Cd63
244	young	-0.258941	Slc26a1
245	young	0.149578	Ubxn2a
246	young	-0.106295	Cep41
247	young	0.012111	Hnrnpl
248	young	-0.0311402	Arf6
249	young	0.436629	Nudt18
250	young	0.106568	H2-DMa
251	young	0.141202	Cyth4
252	young	-0.035232	Snx22
253	young	-0.149516	Ms4a2
254	young	-0.00423754	Anp32e
255	young	0.166871	Orai1
256	young	-0.156205	Psmd9
257	young	-0.242804	Tnfaip1
258	young	-0.0311093	Pfdn6
259	young	-0.153118	Gon4l
260	young	-0.0962851	Anapc10
261	young	0.112185	Lpgat1
262	young	-0.0743955	Vamp1
263	young	0.0365269	Dnajb11
264	young	-0.130849	Cnst
265	young	0.0424154	Clip1
266	young	-0.0275239	Rsbn1l
267	young	0.189193	Pcyox1
268	young	0.101835	Rbks
269	young	0.111603	Ugdh
270	young	0.0122847	Mms19
271	young	-0.0771137	Armt1
272	young	-0.214361	Carmil2
273	young	-0.74217	AC140073.1
274	young	0.471942	Proca1
275	young	-0.154525	Ccdc69
276	young	-0.00788618	Mindy1
277	young	-0.00177657	Ldhal6b
278	young	0.261827	Olfr222
279	young	-0.00750508	Hk1
280	young	-0.0306316	Hist1h3b
281	young	0.152234	Snhg20
282	young	0.591998	Mvd
283	young	0.0455638	Ywhab
284	young	-0.0538718	Slf2
285	young	-0.0208111	Mcam
286	young	-0.000414237	Mylip
287	young	1.09741	Meis3
288	young	-0.126567	Arhgef4
289	young	0.0947108	Psmb10
290	young	-0.560035	AC132404.1
291	young	-0.0244119	Srf
292	young	-0.0543738	Ube4a
293	young	-0.0459122	Nlrc5
294	young	0.0263032	Cebpz
295	young	-0.109115	Triap1
296	young	-0.0136599	Clic4
297	young	0.0750716	Sav1
298	young	-0.158727	Pecam1
299	young	-0.0445525	Ddx6
300	young	0.0208153	Oaz2
301	young	0.123176	Ern1
302	young	0.12179	Neurl3
303	young	-0.854937	Psd
304	young	-2.0658	Ighv1-75
305	young	-0.0678454	Ccne2
306	young	-0.237368	Ighv8-4
307	young	-0.0430977	Galk1
308	young	-0.0545877	Ints8
309	young	0.245126	Nat8l
310	young	-0.0564334	Smarcd2
311	young	0.106591	Ccnq
312	young	0.304723	Ighv1-32
313	young	-0.000774553	Rpl6
314	young	0.270544	Fbxo4
315	young	-0.0297919	Crtc1
316	young	0.258714	Ahcyl2
317	young	0.0573374	Hinfp
318	young	-0.0121916	Gtpbp2
319	young	0.219662	Sectm1a
320	young	0.0542442	Copg2
321	young	-0.0162006	Cdk4
322	young	0.303015	Hecw2
323	young	-0.332774	Rmi2
324	young	-0.328687	Rpl7a-ps2
325	young	0.0182497	Rpl9
326	young	0.13437	Plin3
327	young	0.366571	Shq1
328	young	0.133154	AC151284.2
329	young	-0.00897204	Edc4
330	young	0.110883	Ltf
331	young	-0.434819	Ovgp1
332	young	0.0151746	Cdk1
333	young	0.543949	Coq6
334	young	-0.187513	Scn4b
335	young	-0.11203	Tcf12
336	young	-0.132103	Ccdc66
337	young	-0.112748	Cep83
338	young	0.0307116	Smim6
339	young	0.0902011	Cyld
340	young	-0.050588	Ubqln4
341	young	-0.0525802	Dhx57
342	young	0.0695617	Cmtr1
343	young	-0.310628	Dusp1
344	young	-0.311936	Abcb9
345	young	0.120181	Abcc5
346	young	-0.0810143	Sf3a1
347	young	0.123254	Trpm4
348	young	-0.097825	Ecscr
349	young	0.052977	AC091309.4
350	young	0.216058	H2-Eb1
351	young	-0.264713	Mzt2
352	young	-0.608945	Klf11
353	young	0.252831	Cd68
354	young	0.332998	Eid2b
355	young	-0.0248313	Fdx1l
356	young	-0.0402371	AC156982.1
357	young	0.671117	Rps12-ps4
358	young	-0.0278025	Gspt1
359	young	0.100879	Mt1
360	young	-0.0146153	Atad2b
361	young	0.334599	Mogat2
362	young	-0.579463	Cep295nl
363	young	0.125883	Atp5k
364	young	0.600332	Ms4a7
365	young	-0.334165	Ppm1e
366	young	-0.335598	Tesmin
367	young	0.0538477	Arpin
368	young	-0.514277	Usp35
369	young	-0.0183672	Mtrex
370	young	0.362681	Tm2d1
371	young	-0.197045	Pde2a
372	young	0.0103177	Hist1h4b
373	young	0.22163	Lrrc56
374	young	-0.152496	Cd209d
375	young	-0.0850126	Git1
376	young	-0.240472	Zfat
377	young	-0.159629	Slamf6
378	young	-0.0763928	Polr1d
379	young	0.0294538	Asf1b
380	young	-0.0742468	Tkfc
381	young	0.265296	Dpep1
382	young	0.0699691	Psmc3ip
383	young	0.355118	P2rx7
384	young	0.18192	Itgb2l
385	young	0.138667	Gna12
386	young	-0.124218	Zfp212
387	young	-0.0351756	Zfp276
388	young	-0.0438984	Ppp1r15b
389	young	-0.172153	Pex11g
390	young	-0.0519178	Appl1
391	young	-0.11456	Prkdc
392	young	0.305232	AC133523.4
393	young	-0.0984323	Kdm4b
394	young	0.126484	Atp6v0b
395	young	-0.113794	Nisch
396	young	0.213103	Clgn
397	young	-0.395315	Slit1
398	young	0.0803285	Pitpnm1
399	young	-0.0820805	Manba
400	young	-0.051273	Ptgr2
401	young	0.00623366	Riox1
402	young	-0.377843	Plekhg2
403	young	-0.0382614	Melk
404	young	0.0408064	Sh3bp1
405	young	-0.0466513	Tbc1d10c
406	young	0.377356	Gng13
407	young	0.510942	Pglyrp2
408	young	0.00653979	Nt5dc2
409	young	-0.0237974	Psen2
410	young	-0.21125	Nt5m
411	young	0.471259	Tmem26
412	young	-0.14385	Tnip2
413	young	-0.0408922	Herpud1
414	young	0.00679915	Slc25a28
415	young	0.095336	Ift27
416	young	0.283701	Rab29
417	young	0.0228488	Osbpl11
418	young	0.227799	Chil5
419	young	-0.307071	Dcaf4
420	young	0.106683	Rhov
421	young	0.547244	H3f3a-ps2
422	young	0.120877	Mrpl40
423	young	0.688322	Chpf
424	young	0.00635321	Rpl9-ps6
425	young	-0.567506	Cabp4
426	young	-0.470444	AC144860.1
427	young	0.0549258	Chp1
428	young	0.0367988	Tmem80
429	young	0.0530331	Rps12-ps5
430	young	-0.0587396	Rce1
431	young	-0.0220767	Peli1
432	young	-0.0721514	Exosc3
433	young	-0.218706	Nfia
434	young	-0.0823115	Abcg1
435	young	-0.0934086	Tbc1d22bos
436	young	0.397977	Recql5os1
437	young	-0.253014	CT010580.1
438	young	0.189575	Tmcc3os
439	young	0.465542	Cavin1
440	young	0.10118	Sccpdh
441	young	0.347349	Chit1
442	young	-0.0953896	Cog6
443	young	0.565025	Ptch2
444	young	-0.0173537	Zc3h18
445	young	0.0785723	Adipor1
446	young	0.103722	Polr2f
447	young	-0.219589	Slc6a4
448	young	-0.773322	Pipox
449	young	0.0890545	Snord23
450	young	0.0149769	F11r
451	young	-0.108836	Setdb1
452	young	-0.10377	Hdhd5
453	young	-0.188907	Atp5l-ps2
454	young	-0.24468	H2-Ob
455	young	-0.135664	Rbm15
456	young	0.0236673	Usf1
457	young	-0.0896337	Capn7
458	young	0.0494736	Shc1
459	young	-0.137493	Nf1
460	young	-0.257121	Car12
461	young	0.268904	Metrnl
462	young	0.422181	Clcn7
463	young	-0.0859945	Brd2
464	young	-0.135185	Slc45a3
465	young	0.693356	Spata24
466	young	-0.361065	Hoxb6
467	young	-0.0834343	Nup214
468	young	-0.327738	Pbx4
469	young	-0.073568	Zswim4
470	young	-0.0630226	Cdk5rap1
471	young	-0.0626532	Eif2ak4
472	young	0.21905	Tnfaip2
473	young	-0.00501462	Cox6b1
474	young	-0.169593	Srrm1
475	young	-0.295381	C78197
476	young	0.13208	Oasl2
477	young	-0.00412845	Blmh
478	young	0.15747	Pcx
479	young	0.0931306	Ugt1a7c
480	young	0.0168672	D8Ertd738e
481	young	-0.0616822	Ncapd2
482	young	-0.0454451	Mllt10
483	young	0.346004	Tmem199
484	young	0.913803	Ecm1
485	young	-0.0153411	Stk38
486	young	-0.00385265	Max
487	young	0.815491	Snora21
488	young	0.100128	Socs3
489	young	0.604879	Fxyd1
490	young	-0.0319908	Heatr5b
491	young	-0.039086	Tmppe
492	young	0.0245064	Pld2
493	young	-0.59443	AC157931.1
494	young	0.134539	Prdx1
495	young	0.0596417	Mrpl2
496	young	-0.0169523	Mrps6
497	young	0.0204904	Hmgcl
498	young	0.244275	Btbd19
499	young	0.281819	Alox15
500	young	0.147899	Mrps34
501	young	0.0304729	Ergic3
502	young	-0.155942	Lrp5
503	young	-0.192757	Tubd1
504	young	-0.0325296	Knl1
505	young	0.335979	Nradd
506	young	-0.0767259	Wdr77
507	young	0.131407	Minpp1
508	young	0.0173298	Arcn1
509	young	-0.0170266	Hdgfl2
510	young	-0.548823	AC148016.2
511	young	-0.550368	Med9os
512	young	0.478062	Nr2c2ap
513	young	-0.105734	Trmt44
514	young	0.0244159	Fam45a
515	young	0.0313874	Psmb6
516	young	0.106494	Fam114a1
517	young	0.308889	Ms4a6c
518	young	0.152217	Fdps
519	young	0.125234	Retsat
520	young	-0.115576	Rsf1
521	young	-0.0464691	Tgoln1
522	young	-0.0366327	Nr2c1
523	young	0.057312	Inpp4a
524	young	0.408512	Mapk13
525	young	-0.0174469	Syk
526	young	-0.0809939	Dgka
527	young	-0.295391	Maml3
528	young	0.0914292	Arpc2
529	young	0.0118362	Sdhc
530	young	-0.041663	Akap8
531	young	-0.0317493	Rbm12
532	young	0.487392	Phospho1
533	young	-0.131473	Borcs7
534	young	-0.19139	Zfp599
535	young	0.0343094	Zmat5
536	young	-1.04179	CT010445.2
537	young	0.348184	Papss2
538	young	-0.0204458	Hip1r
539	young	0.109752	Capg
540	young	-0.15204	Srl
541	young	0.246705	Cyp1b1
542	young	-0.0495304	Son
543	young	-0.0401693	Bnip1
544	young	-0.169135	Il17c
545	young	-0.104611	Cdk12
546	young	0.177112	Il10rb
547	young	0.0471549	Fnip1
548	young	-0.0786075	Mad1l1
549	young	0.34354	Sdhaf1
550	young	-0.0350614	Nudcd3
551	young	0.162813	Wdr55
552	young	-0.0224453	Rnf26
553	young	0.0727016	Scfd2
554	young	-0.0406811	Mrpl58
555	young	0.106975	Sfxn2
556	young	-0.0215259	Ssh3
557	young	0.0247134	Khdc4
558	young	-0.328489	Wdr59
559	young	0.119278	Fuca1
560	young	0.157597	Traf3
561	young	0.138308	C5ar2
562	young	-0.23289	Kmt2a
563	young	0.205982	Scand1
564	young	0.316723	Ccno
565	young	0.148762	Btd
566	young	0.357576	Fabp4
567	young	0.372639	Il1r1
568	young	0.0496779	Snx11
569	young	0.0448661	Slc27a4
570	young	-0.158473	C1qtnf1
571	young	0.143168	Rps11-ps2
572	young	0.0702668	E2f1
573	young	-0.00357318	Pabpc1l
574	young	0.0688526	Zfp746
575	young	0.517975	Tnfsf12
576	young	0.0380742	Pop5
577	young	0.204107	Antxr1
578	young	-0.00505469	Nedd4
579	young	0.0160771	Gpat4
580	young	0.469766	Clpb
581	young	-0.0504294	Mpp5
582	young	0.0381395	Denr
583	young	-0.0261521	Rbm39
584	young	-0.0619344	Nsd2
585	young	0.0137525	Rpl19
586	young	-0.236835	Cdkn1a
587	young	0.112537	Usb1
588	young	0.128513	Rtkn2
589	young	0.0144053	Gsap
590	young	0.428252	Pgap1
591	young	-0.256838	Tfb1m
592	young	0.0612653	Arpc5
593	young	0.0334737	Entpd1
594	young	-0.022527	Chic2
595	young	-0.011474	St3gal1
596	young	-0.13029	Dnaja3
597	young	-0.0454158	Rfx2
598	young	0.0908866	Vps45
599	young	-0.166259	Cnn3
600	young	0.148235	Naglu
601	young	-0.142854	Dyrk1b
602	young	0.348786	Gcdh
603	young	0.202796	Arhgap23
604	young	-0.0621147	Knstrn
605	young	-0.135141	Zfp608
606	young	-0.065394	Pclaf
607	young	-0.00120551	Brap
608	young	-0.00187565	Mlec
609	young	-0.0594927	Rbm25
610	young	0.0461948	Impdh2
611	young	-0.0127758	Adsl
612	young	0.0203804	Lrrc45
613	young	0.397265	Stmn1-rs1
614	young	0.0578693	Rab2a
615	young	0.0987845	Yif1b
616	young	0.1657	H2-Ab1
617	young	0.761273	Ighv1-62-3
618	young	0.361015	P2rx4
619	young	-0.684022	Ywhaq-ps1
620	young	0.12938	Cmpk2
621	young	-0.178162	N4bp2os
622	young	0.249692	Tmem104
623	young	0.12611	Cpne2
624	young	0.252437	Ankrd13b
625	young	0.122832	Clpp
626	young	0.000951043	Rmnd5a
627	young	-0.0978287	Vpreb1
628	young	-0.0160343	C2
629	young	0.189927	Dnph1
630	young	0.0395086	Rab5b
631	young	0.0435114	Sap18b
632	young	0.153033	Tmem204
633	young	0.401777	Dpep2
634	young	-0.478392	Il22ra2
635	young	0.0989073	Rab6a
636	young	0.0593823	Nfe2l1
637	young	0.0305746	Rmnd5b
638	young	-0.117798	Ighg2b
639	young	-0.402456	AC122252.1
640	young	0.0992858	Pgap3
641	young	-0.0413111	Ewsr1
642	young	0.0878779	Slc26a8
643	young	0.00795107	Olfr241-ps1
644	young	0.388331	Napepld
645	young	0.339321	Sirt5
646	young	0.0868528	Cenpx
647	young	-0.0429869	Wwox
648	young	0.0448991	Btbd10
649	young	-0.0193515	Tug1
650	young	0.0827198	Plekho1
651	young	-0.0950834	Ubxn6
652	young	0.206689	Sele
653	young	-0.131912	Pank4
654	young	-0.0179646	Top3b
655	young	0.150677	St3gal2
656	young	1.15942	Anapc15-ps
657	young	-0.00260998	Fgf1
658	young	0.241322	Grk5
659	young	0.185019	Sox15
660	young	-0.00613429	Mrpl43
661	young	-0.0997672	Rest
662	young	-0.0375125	Grk2
663	young	0.0623357	Sil1
664	young	-0.211079	Lef1
665	young	0.159452	AW112010
666	young	-0.0447178	Chtop
667	young	-0.133556	Rab23
668	young	-0.00293982	Flvcr1
669	young	-0.0395963	Zbtb21
670	young	0.0571416	Tfpi2
671	young	-0.0145777	Immt
672	young	0.27271	Ccdc47
673	young	-0.424013	Zmiz1
674	young	0.0274143	Eif3g
675	young	-0.0129369	C2cd2l
676	young	0.0124519	Napa
677	young	0.141882	Dram2
678	young	-0.093511	Dgkd
679	young	-0.17638	Dennd5b
680	young	-0.0276489	Plagl2
681	young	0.436215	Sct
682	young	0.504641	Gp9
683	young	0.11167	Stat3
684	young	-0.0281532	Dync1h1
685	young	0.285417	Slc16a10
686	young	0.371498	Abcc2
687	young	0.138154	Spsb2
688	young	-0.0554111	Atg4d
689	young	-0.180364	Tmem147os
690	young	-0.0883462	Catsperg1
691	young	-0.256789	Adgrl1
692	young	-0.0917525	Wipf2
693	young	0.0362282	Hist2h2ab
694	young	-0.12003	Btrc
695	young	0.346875	H2-DMb1
696	young	-0.0772083	Prpsap1
697	young	-0.0595416	Ccdc71
698	young	-0.141876	Slc6a13
699	young	0.223456	Sdf2l1
700	young	-0.151514	Prss12
701	young	0.204231	Fgl2
702	young	-0.427731	AC147989.2
703	young	-0.0101524	Rpl18
704	young	0.952431	Ms4a14
705	young	-0.0701204	Samd1
706	young	0.0391412	Patz1
707	young	-0.0557772	Tlcd1
708	young	0.0101202	Fam168a
709	young	-0.0780256	Ift46
710	young	-0.0460572	Ppp1r12b
711	young	0.89063	Gypa
712	young	-0.011699	Hist1h3c
713	young	-0.184849	Piezo1
714	young	-0.137164	Ppox
715	young	-0.0389473	Apip
716	young	-0.73905	Ifitm5
717	young	0.0492704	Flad1
718	young	-0.0262912	Ydjc
719	young	-0.102357	Ap3m2
720	young	0.0579989	Slc39a1
721	young	0.163901	Ighv1-50
722	young	-0.00185391	Mllt6
723	young	-0.133517	Crtc3
724	young	0.121196	Rell1
725	young	-0.284923	Coq10a
726	young	-0.0148838	Timm50
727	young	-0.0680509	Pcgf6
728	young	-0.0657832	Samd4b
729	young	0.204424	Sult6b1
730	young	-0.0663793	Ccdc91
731	young	0.0318904	Cenpo
732	young	-0.0119895	Cct3
733	young	-0.0670227	Map4k4
734	young	-0.314903	Nr1d1
735	young	0.374126	Rybp
736	young	-0.0678131	Atp2a2
737	young	-0.00518494	Anapc15
738	young	0.0388534	Psmd4
739	young	-0.393503	Col1a2
740	young	0.020289	Rab5c
741	young	-0.0145765	Asah2
742	young	-0.29289	Rtl10
743	young	0.211687	Tmcc3
744	young	0.388879	Nicn1
745	young	-0.0701395	Hmgb1
746	young	0.00512886	Rpl34
747	young	-0.295364	CT030642.2
748	young	-0.13515	Col11a2
749	young	0.0215679	Ptpn11
750	young	0.732584	Efna1
751	young	0.157743	Mettl1
752	young	-0.0888878	Uhrf1
753	young	-0.266036	Rbm4b
754	young	0.475864	Kank2
755	young	0.584108	Fkbpl
756	young	-0.407074	AC112949.1
757	young	0.185132	Ifitm6
758	young	0.0511287	Dnpep
759	young	0.0447148	Unkl
760	young	-0.306477	Tcf7l1
761	young	-0.0317843	Tpt1-ps3
762	young	-0.000393736	Rfwd3
763	young	-0.451586	AC139040.1
764	young	-0.074576	Nhej1
765	young	0.450363	Slc25a22
766	young	-0.484029	Efhd1
767	young	-0.0185729	Zfp866
768	young	0.0314141	Kif3c
769	young	-0.401665	Spag4
770	young	-0.187661	Terf2ip
771	young	-0.0409413	Sbno1
772	young	0.144369	Cdk10
773	young	-0.0419158	Sae1
774	young	0.0631919	Yipf5
775	young	-0.0965854	Rnf44
776	young	-0.996003	Snord45c
777	young	-0.128173	Slc16a13
778	young	0.514568	Fgd2
779	young	0.407163	Scd1
780	young	0.372052	Atp5l2-ps
781	young	0.230069	Pdcd7
782	young	0.0881931	Ubl3
783	young	0.0755312	Ssu72
784	young	-0.0220151	Tbc1d1
785	young	-0.0709369	Pdxp
786	young	-0.17793	Kat2a
787	young	-0.00381892	Resf1
788	young	0.319734	Engase
789	young	0.0436661	Elmod3
790	young	-0.119899	Ciz1
791	young	-0.118155	Sik3
792	young	-0.0870366	Zbtb2
793	young	0.344176	Il1rl2
794	young	-0.180849	Gimap6
795	young	-0.077601	Mrpl42
796	young	0.414015	Rhbdd3
797	young	0.356869	Rras
798	young	0.203415	Ncf4
799	young	-0.550267	Sumo2
800	young	-0.182594	Sos1
801	young	0.0592212	Phf1
802	young	-0.0508129	Cradd
803	young	-0.354924	Rasd1
804	young	-0.0918419	Inpp5d
805	young	0.0425379	Nin
806	young	-0.22797	Sik1
807	young	0.15756	Gfi1
808	young	-0.198187	Coq4
809	young	-0.0689976	Sdhaf2
810	young	0.404264	Mpc1-ps
811	young	-0.0400642	Ube2i
812	young	-0.0310565	Dna2
813	young	0.800054	Snora5c
814	young	0.640745	P2ry6
815	young	0.0746355	Rhog
816	young	-0.00938036	Mpdu1
817	young	0.17671	Erp29
818	young	0.154167	Dnmbp
819	young	-0.0781095	Fbl
820	young	0.13764	Fes
821	young	-0.125485	Fam78a
822	young	-0.074776	Smarcc2
823	young	0.00677515	Fam133b
824	young	0.0347662	Dpagt1
825	young	0.0109329	Phb2
826	young	0.00452574	Usp5
827	young	0.00174559	Atp5b
828	young	0.0152251	Sox13
829	young	-0.00413248	Psmd8
830	young	-0.0692867	Ccar2
831	young	0.0508593	Atox1
832	young	0.260103	Gls2
833	young	-0.00111572	Vps54
834	young	0.316977	Cdk14
835	young	0.195524	Aph1b
836	young	-0.424862	Colq
837	young	-0.348607	Pam16
838	young	-0.180289	Bcas3
839	young	0.117777	Gdpgp1
840	young	-1.1349	Ugt1a5
841	young	0.136708	Anxa1
842	young	-0.0311974	Rcor1
843	young	-0.0994538	Cfap20
844	young	-0.0636294	Taco1os
845	young	0.391135	H2-Eb2
846	young	0.0319374	Dnajc14
847	young	0.0895804	Def8
848	young	-0.00573343	Psmb9
849	young	0.0946415	Nenf
850	young	-0.0506035	Bcl2l12
851	young	-0.0317143	Ctse
852	young	0.0600885	Cd209c
853	young	0.128197	Tcf7
854	young	-0.01863	Nit1
855	young	0.0356829	Sfi1
856	young	-0.160355	Swt1
857	young	0.00521082	Psmc5
858	young	-0.162679	Tomm40l
859	young	0.00212892	Rps19-ps6
860	young	-0.0831854	Ctdsp2
861	young	0.549683	Il15
862	young	0.00120892	Abhd16a
863	young	0.0385038	Fyco1
864	young	0.21923	Cebpd
865	young	0.0227934	Rpl31
866	young	-0.0230288	Ighv1-77
867	young	-0.0189264	Xpo5
868	young	0.0298269	Cbl
869	young	-0.0581851	Ptcd3
870	young	-0.0301098	Anxa9
871	young	-0.137308	Pan3
872	young	-0.0579711	Bap1
873	young	0.0765837	Mrpl33
874	young	0.0694735	Vps9d1
875	young	-0.197914	Xndc1
876	young	-0.00967734	Ube2h
877	young	0.307698	Swsap1
878	young	0.20858	Jtb
879	young	0.0109221	Ccdc57
880	young	0.0573143	Mief1
881	young	-0.0528486	Rrm1
882	young	-0.0415089	Sh3bp5
883	young	0.26498	Dgkg
884	young	-0.367416	Fam229b
885	young	-0.201688	AC154652.2
886	young	-0.0144526	Rbm14
887	young	-0.0157738	Cfdp1
888	young	0.433866	S100a1
889	young	-0.0110045	Chmp6
890	young	-0.124173	Wdr19
891	young	-0.178533	Mrgpre
892	young	0.0150612	Exosc7
893	young	0.560367	Fabp5
894	young	-0.0222186	Cnpy2
895	young	-0.00371337	Ccr1
896	young	-0.00523076	Clns1a
897	young	-0.517646	Nek8
898	young	0.191715	Cryzl1
899	young	-0.0299878	Hmox2
900	young	0.169172	Tmem50b
901	young	-0.856085	Ube2d2b
902	young	-0.589451	Tead2
903	young	0.00401577	Cd27
904	young	0.491767	Tlr6
905	young	0.174873	Sh3bgr
906	young	0.0225532	H3f3aos
907	young	0.145699	Ccdc152
908	young	0.261982	Rsad2
909	young	1.21666	Tnfsf13
910	young	0.165694	Pi4k2a
911	young	-0.0165682	Kdm4a
912	young	-0.161988	Dst
913	young	0.399673	Sap30bpos
914	young	-3.03205	Snord33
915	young	0.0681903	Calr
916	young	0.000205394	Rhoa
917	young	-0.00263801	Rex1bd
918	young	-0.0995425	Rras2
919	young	-8.37755e-05	Ankrd13a
920	young	0.950845	Lars2
921	young	-0.0703741	Camkk2
922	young	0.05762	Jpt2
923	young	-0.0907821	BC029722
924	young	-0.102377	Idua
925	young	0.0843977	Fosl2
926	young	0.464551	Nudt1
927	young	1.21328	C4b
928	young	0.303532	Plekhg1
929	young	0.167937	Ptms
930	young	0.387362	Igflr1
931	young	0.379514	Smo
932	young	-0.11663	Rnf214
933	young	-0.10706	Ccm2
934	young	-0.193396	Eef1akmt4
935	young	0.0599919	Cars
936	young	0.307569	Fcgr4
937	young	-0.622859	Cd209f
938	young	-0.0364685	Chd4
939	young	0.00794243	Stat5b
940	young	-0.437997	Polr1e
941	young	-0.0034639	Arhgap25
942	young	-0.0697947	Brd7
943	young	0.0206675	Ndufc2
944	young	-0.738685	Rpl31-ps5
945	young	0.210035	Edem2
946	young	0.0395683	Golga2
947	young	-0.056826	Nelfa
948	young	-0.136216	Nup188
949	young	0.264845	Ppp1r32
950	young	0.0604836	Add1
951	young	-0.206116	Bud13
952	young	-0.184581	Phf12
953	young	0.116855	Tbc1d16
954	young	0.0609268	Nme3
955	young	-0.122738	Ddx20
956	young	0.0205977	Ints3
957	young	-0.0195314	Fam120a
958	young	0.181661	B4galnt1
959	young	-0.528176	Cnn1
960	young	-0.102356	Bicd1
961	young	0.0661904	Hras
962	young	0.0252287	Eif4g1
963	young	0.0771135	Tpi1
964	young	0.0167651	Ap1b1
965	young	0.0727712	Coa5
966	young	0.199626	Ndufv3
967	young	0.00367946	Rps27l
968	young	0.418302	C87436
969	young	0.158867	Rln3
970	young	0.0443367	Actn4
971	young	-0.151103	Itpkb
972	young	0.588627	Rps12-ps3
973	young	0.815086	Kifc3
974	young	-0.00705906	Bahd1
975	young	-0.0196651	Tra2b
976	young	0.00835133	Fitm2
977	young	0.770159	Tmcc2
978	young	-0.0382998	Xcr1
979	young	-0.645524	Tmem184a
980	young	0.291729	Cfap126
981	young	0.00948832	Tbc1d13
982	young	0.0626839	Tspan32
983	young	-0.189475	Mgat4a
984	young	0.231456	Rasl11a
985	young	0.0915956	Ldlrap1
986	young	0.163826	Yes1
987	young	-0.0192459	Il18bp
988	young	0.250075	Mfsd4b4
989	young	-0.144555	Ier2
990	young	-0.1312	Vegfa
991	young	-0.0132045	Tpd52
992	young	0.03323	Stt3b
993	young	-0.130024	Rbm6
994	young	0.209621	Sgsm3
995	young	0.0237943	Adamtsl4
996	young	-0.0637893	Pds5a
997	young	-0.14639	Ptprs
998	young	0.0286783	Sdf2
999	young	-0.261106	Rpl35a-ps5
1000	young	0.100408	Pacrg
1001	young	0.778987	Emp2
1002	young	0.749215	AC166102.1
1003	young	-0.109434	Fyttd1
1004	young	0.361959	Olfr164
1005	young	-0.0217263	Sec14l2
1006	young	0.0877564	Usp12
1007	young	0.151134	Phlda3
1008	young	0.0134117	Fem1a
1009	young	-0.086271	Wdr4
1010	young	-0.231299	Bfsp2
1011	young	0.126615	Vps50
1012	young	-0.0719933	Mast2
1013	young	-0.965742	Ighv1-23
1014	young	-0.0700163	Ilf3
1015	young	0.13573	Ankzf1
1016	young	-0.0336749	Nop2
1017	young	-0.399395	Sorcs2
1018	young	-0.238134	Aff3
1019	young	-0.0320776	Vps36
1020	young	0.107925	Ifitm2
1021	young	-0.263746	Hpdl
1022	young	-0.0961391	Zfp830
1023	young	-0.151084	Mir142hg
1024	young	0.0659359	Tapbp
1025	young	-0.0531601	Map4k1
1026	young	-0.0305102	Supt6
1027	young	0.22706	Nlrx1
1028	young	0.0555933	Stat1
1029	young	-0.234691	Kcnq1ot1
1030	young	0.0873179	Polr2c
1031	young	0.000264505	Dpy19l4
1032	young	-0.439143	Wnt9a
1033	young	-0.00976306	Tpx2
1034	young	-0.105672	Zcchc7
1035	young	-0.329173	Inka1
1036	young	-0.0346483	Timm17a
1037	young	0.0787994	Ndufa4l2
1038	young	-0.139541	Psd2
1039	young	0.0103976	Abhd17c
1040	young	0.0225006	Auh
1041	young	-0.0470937	Hist1h2ab
1042	young	-0.0606277	Zfp319
1043	young	-0.223105	Esr1
1044	young	0.0998343	S100a8
1045	young	0.653187	Zmynd15
1046	young	-0.411776	Mfsd4b3
1047	young	0.0107666	Ube2l3
1048	young	0.331983	Ighv1-81
1049	young	0.0912915	Cngb1
1050	young	0.247667	BE692007
1051	young	0.186142	Tnfrsf1a
1052	young	0.00294762	Rps16
1053	young	0.184434	Slc25a16
1054	young	-0.0167762	Vps33b
1055	young	0.286609	Haao
1056	young	-0.0348375	Xab2
1057	young	-0.0490483	Ell
1058	young	-0.251273	Fam43a
1059	young	-0.0350966	Coa4
1060	young	0.0136532	Cks1b
1061	young	0.581135	Ccl17
1062	young	0.0353062	Cdk2
1063	young	0.041185	Ncstn
1064	young	0.380405	Vcpkmt
1065	young	-0.474462	AC144860.3
1066	young	-0.0329409	Lrrn4
1067	young	0.100291	Nfil3
1068	young	-0.219646	AC148174.1
1069	young	-0.0102166	Pdlim2
1070	young	0.07677	Pi16
1071	young	0.0633303	Selenom
1072	young	-0.0988087	Eml4
1073	young	0.0978667	Slc25a44
1074	young	-0.0971089	Myo7a
1075	young	0.0288571	Bag2
1076	young	0.0483398	Atp5f1
1077	young	-0.198747	Osm
1078	young	-0.501849	Rps2-ps11
1079	young	-0.373171	Lax1
1080	young	0.0826209	Smim14
1081	young	-0.146516	Ivd
1082	young	0.248573	Got1
1083	young	-0.0802574	Pten
1084	young	0.10134	Zdhhc16
1085	young	0.210942	S1pr2
1086	young	-0.0178759	Sugp1
1087	young	0.7887	Tlr1
1088	young	-0.0626726	Ube2n-ps1
1089	young	-0.0576483	Tbcc
1090	young	0.110531	Tgfbr3
1091	young	-0.251023	Ighv1-83
1092	young	0.296488	Pdgfra
1093	young	0.0208441	Cog4
1094	young	-0.0739264	Mfsd6
1095	young	-0.00211711	Mxd1
1096	young	-0.069563	Nucks1
1097	young	0.0197467	Chmp4b
1098	young	-0.0369709	Tm9sf4
1099	young	0.203903	Pigyl
1100	young	-0.466767	Egfl8
1101	young	-0.0595837	Nipsnap1
1102	young	0.0230822	Slmap
1103	young	0.314756	Ccr2
1104	young	0.0607148	Fgd3
1105	young	-0.198825	Klhl12
1106	young	0.130207	Rab11fip4
1107	young	0.10305	Klhl5
1108	young	0.0596127	Ndufv1
1109	young	-0.181339	Trim8
1110	young	-0.245376	Lca5
1111	young	-0.0434331	Wdr62
1112	young	-0.0729989	Pheta1
1113	young	-0.107344	Tra2a
1114	young	0.199913	Tanc2
1115	young	0.0618272	Coq8a
1116	young	-0.505412	Dnah1
1117	young	-0.589981	AC115752.1
1118	young	0.054332	Nfu1
1119	young	-0.0836838	Lyl1
1120	young	-0.0733374	Rad51
1121	young	-0.0150629	Ranbp10
1122	young	0.235116	Rprl3
1123	young	0.163821	Nkiras2
1124	young	-0.0616994	Rfx1
1125	young	-0.025883	Pa2g4
1126	young	-0.0402187	Zbtb5
1127	young	0.0482121	Lamtor5
1128	young	0.0999347	Smim19
1129	young	0.163884	Castor1
1130	young	0.313265	Cox20b
1131	young	-0.0355404	Ehd3
1132	young	0.0256203	Neurl4
1133	young	-0.216084	Zfp609
1134	young	0.282624	Fam102a
1135	young	-0.0258443	Dnmt1
1136	young	-0.294529	Iqce
1137	young	-0.244934	Kyat1
1138	young	-0.0868919	Zer1
1139	young	0.310935	Gemin6
1140	young	0.114699	Sorbs1
1141	young	-0.00849167	Eif4a3
1142	young	-0.0613803	Aldoc
1143	young	0.346871	Msrb2
1144	young	-0.0576437	Lbh
1145	young	-0.209499	Ighmbp2
1146	young	-0.119364	Secisbp2
1147	young	0.187427	Fam3b
1148	young	-0.041668	Nploc4
1149	young	0.166955	C3
1150	young	-0.0447268	Pbxip1
1151	young	-0.181367	Afmid
1152	young	0.0265403	Caprin2
1153	young	-0.0695472	Dop1b
1154	young	-0.328326	Sirt3
1155	young	0.0731323	Rpn1
1156	young	0.24638	Aldh3b1
1157	young	0.091262	Mtag2
1158	young	0.429884	Ccr9
1159	young	-0.249292	Mafk
1160	young	-0.471689	Ppcs
1161	young	-0.353838	Rad51b
1162	young	0.0054619	Vps26c
1163	young	0.259192	Lrp1
1164	young	0.204614	Flot2
1165	young	0.0733665	Plcb2
1166	young	0.0583429	Cnot11
1167	young	-0.066148	Nacc1
1168	young	-0.0881805	Ip6k1
1169	young	0.217509	Lrg1
1170	young	0.0807128	Poldip2
1171	young	0.0323584	Mex3a
1172	young	0.0625091	Kcna2
1173	young	-0.31828	Rpl31-ps6
1174	young	-0.0494456	Vps52
1175	young	-0.0597797	CR974462.5
1176	young	-0.0381593	Elmsan1
1177	young	-0.00315262	Usp18
1178	young	-0.343758	Acy3
1179	young	-0.634818	Phyhd1
1180	young	-0.249254	Bcl7a
1181	young	-0.196901	Pemt
1182	young	0.116872	Herc4
1183	young	0.465512	Il1rl1
1184	young	0.135401	Evi5l
1185	young	0.00425407	BC004004
1186	young	-0.0967321	Fbxl20
1187	young	0.0442899	Agap2
1188	young	0.265872	Csf2rb2
1189	young	-0.308094	Arhgap33
1190	young	1.91984	Snord35b
1191	young	0.0385356	Gnb1
1192	young	0.0216468	Usp4
1193	young	-0.281952	Rpl15-ps5
1194	young	-0.919155	Pitpnm2os2
1195	young	-0.00837385	Tmem205
1196	young	0.493741	Yars2
1197	young	-0.140276	Traf6
1198	young	0.0323482	Mrs2
1199	young	0.0633278	Ddx49
1200	young	-0.434358	Nanos3
1201	young	0.49019	Rufy4
1202	young	-0.19669	Ints1
1203	young	0.473577	Ikbke
1204	young	0.0070973	Cant1
1205	young	0.884987	Icam4
1206	young	0.100727	Vps26a
1207	young	0.0873345	Gpatch11
1208	young	0.50329	Lyrm7
1209	young	0.0309714	BC005624
1210	young	-0.0434897	Sf3b3
1211	young	0.292424	Ptgir
1212	young	-0.104235	Mrps31
1213	young	0.057373	Trpc4ap
1214	young	0.125603	Il1r2
1215	young	0.0187868	Gapdh
1216	young	0.296059	Irf7
1217	young	0.348755	Pfkfb2
1218	young	-0.255315	Phf2os1
1219	young	-0.241939	Fancl
1220	young	0.247101	Hlcs
1221	young	-0.0246876	Sys1
1222	young	-0.223603	Nek3
1223	young	-0.113766	Fbxo5
1224	young	0.39351	Rpp38
1225	young	-0.157353	Pdk2
1226	young	0.496505	Clec10a
1227	young	-0.538567	CR555305.3
1228	young	0.190992	Cd9
1229	young	0.478401	Ighv1-9
1230	young	0.0645977	Tmem165
1231	young	0.0335012	Uqcrh
1232	young	0.458876	Acsf3
1233	young	0.0358804	Psma3
1234	young	-0.263313	Ighv8-7
1235	young	-0.0505676	Memo1
1236	young	-0.520461	Pisd-ps2
1237	young	0.43835	Fkbp1b
1238	young	-0.088616	Scimp
1239	young	0.323938	Ms4a6b
1240	young	-0.15635	Dnajb4
1241	young	-0.333007	Dvl3
1242	young	0.0625148	Rnf34
1243	young	-0.608191	Ighv8-13
1244	young	-0.168348	Cep68
1245	young	-0.0994641	Smarcc1
1246	young	0.159226	Muc13
1247	young	-0.0337951	Pcbp1
1248	young	0.90204	Dmkn
1249	young	0.309626	Rnf215
1250	young	-0.112266	Pomt1
1251	young	0.867547	C1s1
1252	young	0.048521	2023-09-09
1253	young	-0.153889	Ccdc84
1254	young	0.255273	Hsd17b1
1255	young	-0.026707	Tmc6
1256	young	0.924678	Hpn
1257	young	-0.100167	Cplx2
1258	young	-0.0512112	Zfp518a
1259	young	-0.20759	Ehhadh
1260	young	-0.0180983	Sec11a
1261	young	0.360598	Slc6a12
1262	young	0.0402129	Eif1-ps1
1263	young	0.315192	Scn2b
1264	young	-0.443423	Ighv1-7
1265	young	-0.0295049	Aftph
1266	young	0.112172	Ndrg3
1267	young	-0.210679	Lcor
1268	young	-1.07626	Ighv1-52
1269	young	0.16202	Amn1
1270	young	-0.311058	Tac4
1271	young	0.344383	Skap1
1272	young	0.179227	AI115009
1273	young	0.0991469	Lztr1
1274	young	-0.00813585	Myh9
1275	young	-0.84155	Pnma1
1276	young	-0.00507356	B3galt4
1277	young	-0.0815925	Igll1
1278	young	-0.0305771	Imp4
1279	young	0.0524613	Glmp
1280	young	0.0210485	Slc37a4
1281	young	0.0773893	Ccdc137
1282	young	-0.236571	Fam189b
1283	young	-0.203604	Vars
1284	young	0.0196768	Cib1
1285	young	0.0260931	AC165425.1
1286	young	-0.126749	Abl1
1287	young	0.0437214	Fam107b
1288	young	-0.407089	Fsip1
1289	young	-0.21962	Tmem60
1290	young	0.0444954	Gimap4
1291	young	-0.0119831	Ndufaf3
1292	young	-0.350923	Ighv8-3
1293	young	0.0120417	Serpind1
1294	young	0.0580383	Pi4kb
1295	young	-0.00283283	Otud7b
1296	young	-0.0246343	Ighv1-72
1297	young	-0.0574505	Rptor
1298	young	0.346862	Pea15a
1299	young	-0.0254527	Bub1b
1300	young	-0.0982609	Nfkb2
1301	young	0.164968	Dancr
1302	young	-0.329571	Tbc1d7
1303	young	-0.0471506	Grb7
1304	young	-0.044479	Tnfrsf26
1305	young	0.015156	Thap11
1306	young	-0.314914	Unk
1307	young	0.0130227	Arhgap30
1308	young	-0.169555	Zfp1
1309	young	0.0445241	Litaf
1310	young	-0.0439562	Tmc8
1311	young	0.35974	Morn2
1312	young	-0.0480855	Slc22a21
1313	young	-0.0582814	Rprd2
1314	young	0.710831	Htatip2
1315	young	-0.343417	Tchp
1316	young	0.565283	Ccl22
1317	young	0.139143	Rasl11b
1318	young	-0.0452864	Atp5o
1319	young	-0.0574012	N4bp2l1
1320	young	0.0593189	Rnf220
1321	young	-0.120054	St6gal1
1322	young	0.501331	Tnfrsf23
1323	young	0.0921349	Srsf9
1324	young	0.0718243	Ppib
1325	young	-0.0237753	Dcaf8
1326	young	0.757516	Cttnbp2nl
1327	young	0.0610588	Ryk
1328	young	-0.152718	Fam193a
1329	young	0.0169874	Dnm2
1330	young	-0.385623	Asdurf
1331	young	0.131154	S100a6
1332	young	-0.304708	Gpn1
1333	young	0.0394171	Nfkb1
1334	young	0.127658	Rab3d
1335	young	-0.3248	Epor
1336	young	-0.115806	Ighv1-78
1337	young	-0.0387588	Usp1
1338	young	-0.212002	Zfp3
1339	young	-0.0816096	Dhx34
1340	young	0.0508466	Hcar2
1341	young	0.0534805	Myl6
1342	young	-0.0276611	Chaf1a
1343	young	-0.0460721	Prmt3
1344	young	-0.234843	Rps4l
1345	young	-0.132097	Trmt1
1346	young	0.163782	Gnptg
1347	young	-0.0962576	Cbx1
1348	young	0.81846	Tma7-ps
1349	young	0.0495136	Acadm
1350	young	0.0401086	Kctd20
1351	young	-0.612086	Egr1
1352	young	0.0105859	Phtf2
1353	young	-0.0458899	Eme2
1354	young	-0.125847	Pdcd11
1355	young	0.139174	Klc4
1356	young	-0.214588	Flt3
1357	young	-0.0644325	Zfp148
1358	young	-0.000580508	Kat7
1359	young	-0.119777	Aplf
1360	young	-0.110322	Cxxc5
1361	young	0.085314	Vamp5
1362	young	-0.427065	Ighv1-64
1363	young	0.217427	Thap7
1364	young	0.158949	Dap3
1365	young	0.0487803	Ppme1
1366	young	0.0390624	Dtl
1367	young	-0.320366	Nfix
1368	young	-0.0422394	Polh
1369	young	0.185114	Saxo2
1370	young	0.033554	Tmem50a
1371	young	0.0462377	Grcc10
1372	young	-0.00530429	Pisd
1373	young	0.0433072	Bin3
1374	young	-0.0395658	Ddx19a
1375	young	-0.0729646	Pms1
1376	young	0.0131651	Evi2b
1377	young	-0.117314	Rsrc2
1378	young	-0.0270807	Srsf2
1379	young	-0.313775	AU019990
1380	young	-0.0125615	Rpl13
1381	young	-0.0975156	Rnf25
1382	young	0.0113644	Nab2
1383	young	-0.0171429	Rpl14-ps1
1384	young	0.00992308	Ruvbl2
1385	young	-0.173387	Cdip1
1386	young	-0.245666	Atp2b4
1387	young	0.114502	Lsr
1388	young	-0.0883286	Eif4e2
1389	young	-0.0367755	Gtf3c3
1390	young	-0.063864	Coq5
1391	young	-0.032988	Topbp1
1392	young	-0.0884652	Cox15
1393	young	-0.0305137	Virma
1394	young	0.383976	Alox12
1395	young	-0.0173062	Vps72
1396	young	-0.145834	Wdr6
1397	young	0.0290995	Gak
1398	young	0.0599086	Commd3
1399	young	-0.0491705	Faf2
1400	young	0.150055	Endov
1401	young	0.390146	Dnah12
1402	young	-0.052248	Mllt1
1403	young	-0.0838604	Urod
1404	young	0.0387773	Arih2
1405	young	-0.0731421	Aars
1406	young	0.277822	Tmem170
1407	young	-0.0686289	Mri1
1408	young	0.765819	Cd3d
1409	young	-0.0755738	Got2
1410	young	-0.0500544	Gtf2f1
1411	young	0.0365734	Oxct1
1412	young	0.0547136	Spout1
1413	young	-0.125178	Kat6a
1414	young	0.0270212	Senp3
1415	young	-0.12449	Ldlrad3
1416	young	0.020561	Sos2
1417	young	0.108623	AU022252
1418	young	0.0402874	Ccnjl
1419	young	-0.101691	Tbrg4
1420	young	-0.877784	n-R5s31
1421	young	0.1673	AC134908.4
1422	young	0.106748	Man2b2
1423	young	-0.0406584	Rps15a-ps6
1424	young	0.125203	Cd84
1425	young	1.25526	Aldh1a1
1426	young	-0.157534	Lamb2
1427	young	-0.0714862	Irf3
1428	young	-0.253759	Egr2
1429	young	-0.0131068	Dpp9
1430	young	0.213383	H2-Aa
1431	young	-0.107047	Csnk1d
1432	young	0.0957572	Slc25a23
1433	young	-0.029218	Grpel1
1434	young	-0.153809	Btnl4
1435	young	0.469228	Inppl1
1436	young	-0.138791	Ccdc18
1437	young	0.0518213	Sptlc1
1438	young	-0.0667437	Med15
1439	young	-0.174098	Ggcx
1440	young	0.270019	Homer3
1441	young	-0.0384227	Mcrip1
1442	young	0.133407	Aldh6a1
1443	young	0.405976	Ccdc78
1444	young	0.191146	Pla2g3
1445	young	0.0287046	Nap1l4
1446	young	0.282696	Aamdc
1447	young	0.027566	Copg1
1448	young	-0.0367809	Top2a
1449	young	-0.0638179	Ass1
1450	young	0.539485	Ccdc102a
1451	young	-0.586224	Apoa2
1452	young	0.178476	As3mt
1453	young	0.627171	Pex10
1454	young	0.124703	Kit
1455	young	-0.286809	AC151284.1
1456	young	-0.394347	Tvp23a
1457	young	-0.0878352	Ttc3
1458	young	0.427592	Ms4a4c
1459	young	-0.0359451	Polr1c
1460	young	-0.0715369	Mat2a
1461	young	-0.0258728	Bid
1462	young	-0.1274	Sigirr
1463	young	0.0314615	Edem3
1464	young	0.216709	Vps37b
1465	young	0.0713741	Sell
1466	young	0.0682381	Uqcc1
1467	young	0.88212	AF357399
1468	young	-0.233549	Itpr3
1469	young	0.333713	Kctd11
1470	young	0.0834079	Eif2ak2
1471	young	-0.0543265	Prpf19
1472	young	0.347335	Hist2h3c2
1473	young	0.0125223	BC055324
1474	young	-0.327892	Zbtb10
1475	young	-0.0861861	Taco1
1476	young	-0.246749	Rgs12
1477	young	-0.425966	Pcgf2
1478	young	0.00760487	Rmdn2
1479	young	-0.249883	Safb2
1480	young	0.0185177	Mrpl48
1481	young	-0.52857	Ccdc96
1482	young	0.676722	Vwf
1483	young	0.00861188	Ppia
1484	young	0.0397538	Lemd2
1485	young	-0.0186016	Ccar1
1486	young	0.597526	Tmem150a
1487	young	0.0593403	Stat6
1488	young	0.0528918	Sptan1
1489	young	-0.20586	Gss
1490	young	-0.120632	Satb1
1491	young	0.313642	P3h1
1492	young	-0.0834151	Usp3
1493	young	-0.0304927	Ripor2
1494	young	-0.130384	Ino80
1495	young	-0.0338902	Gltp
1496	young	0.153023	Card19
1497	young	-0.432218	Dnaaf2
1498	young	0.174914	Ifngr1
1499	young	-0.417855	Dll3
1500	young	0.796876	Ehf
1501	young	-0.196746	Akap12
1502	young	-0.0803497	Rasal3
1503	young	0.0247788	Slc38a7
1504	young	-0.0287132	Dsn1
1505	young	0.0531679	Gpsm3
1506	young	-0.23332	Lrrc51
1507	young	-0.122303	Elof1
1508	young	-0.263618	AC133523.3
1509	young	-0.122972	Jmjd1c
1510	young	0.114247	Nrbf2
1511	young	-0.257815	Sertad4
1512	young	-0.0124689	Angel2
1513	young	-0.369242	Kif9
1514	young	-0.0798716	Tars2
1515	young	0.0475758	Mtmr3
1516	young	0.519346	Adipoq
1517	young	-0.0151409	Fam204a
1518	young	0.688376	Rab7b
1519	young	0.083622	Mllt11
1520	young	-0.0758428	Thra
1521	young	0.486324	Mpzl2
1522	young	0.0208774	Urgcp
1523	young	-0.103049	Pgm2l1
1524	young	0.567916	Ccdc181
1525	young	0.0290658	Prkcsh
1526	young	-0.0289033	Pycr1
1527	young	0.0086639	Krtcap2
1528	young	-0.0328541	Ergic2
1529	young	0.0777931	Trafd1
1530	young	-0.950396	Ppifos
1531	young	0.0355422	Rp9
1532	young	-0.114041	Bbs2
1533	young	0.115221	Polr3d
1534	young	-0.0916903	Tom1l2
1535	young	-0.326	Gpr12
1536	young	-0.171373	Ugt1a6a
1537	young	0.347546	Ciita
1538	young	0.237409	Soga1
1539	young	0.0581127	Crtc2
1540	young	-0.612433	Kdm6b
1541	young	-0.114291	Dus2
1542	young	0.0378334	Ube2d3
1543	young	0.0737239	Cnot10
1544	young	-0.0522249	Hist1h2bb
1545	young	-0.166296	Atg16l1
1546	young	0.264112	Gpr27
1547	young	0.088343	Dynll2
1548	young	-0.154616	Tia1
1549	young	0.0435643	Dnajb2
1550	young	0.0330707	Cyp27a1
1551	young	-0.0607067	Slc25a19
1552	young	-0.0390213	Pcsk7
1553	young	-0.0870843	Ppih
1554	young	0.0108041	Psmd2
1555	young	-0.639207	Atf3
1556	young	0.432838	Romo1
1557	young	-0.0896142	Akap8l
1558	young	0.11239	Mlx
1559	young	-0.0633948	Alyref
1560	young	0.0702966	Ufd1
1561	young	0.0153732	Cdca7l
1562	young	0.347584	Ly6g6f
1563	young	0.358734	Amotl2
1564	young	-0.1007	Tnf
1565	young	-0.0609469	Pafah1b2
1566	young	-0.114664	Ypel1
1567	young	-0.100454	Yeats2
1568	young	-0.00152831	Naa25
1569	young	1.14076	Anpep
1570	young	0.0349611	Eif3k
1571	young	-0.860414	AC122253.1
1572	young	-0.458672	Ttbk1
1573	young	-0.119085	Igsf8
1574	young	0.141081	Pym1
1575	young	0.184863	Ighv1-82
1576	young	0.0768745	Atpaf2
1577	young	0.265006	Kcnip2
1578	young	-0.105572	Runx3
1579	young	-0.117153	Usp36
1580	young	-0.093438	Rrm2
1581	young	-0.511665	AC166172.6
1582	young	-0.0380487	Yju2
1583	young	-0.158951	Snta1
1584	young	0.6222	Acot13
1585	young	-0.133859	N4bp3
1586	young	0.184143	CT025867.2
1587	young	-0.00106678	Fxyd5
1588	young	0.0460331	Ube2q1
1589	young	-0.0813793	Man2a2
1590	young	-0.0200913	Rpl13a
1591	young	-0.261297	Ptgdr2
1592	young	0.112026	Cept1
1593	young	-0.0261063	Mrpl35
1594	young	0.010768	Pkn1
1595	young	0.0837528	Bet1
1596	young	-0.182286	Ccrl2
1597	young	-0.167561	Chrnb2
1598	young	0.0178154	Abhd17b
1599	young	0.0204098	Xxylt1
1600	young	-0.232581	Sufu
1601	young	-0.0663934	Arhgef3
1602	young	-0.00114519	Dedd
1603	young	-0.541761	Fam221a
1604	young	-0.0868577	Ttll4
1605	young	-0.0482358	Prdx3
1606	young	0.037657	Trappc5
1607	young	-0.198165	Rnf8
1608	young	-0.269194	Dtx3
1609	young	0.0113886	Suclg1
1610	young	-0.440476	Ppp1r15a
1611	young	-0.370495	Tex9
1612	young	-0.109098	Bag6
1613	young	0.0775787	Med11
1614	young	0.138251	Usf2
1615	young	0.0781362	Rcn3
1616	young	0.0420467	Psmd13
1617	young	-0.199748	Sdc4
1618	young	-0.358811	Alyref2
1619	young	0.0195558	Ormdl1
1620	young	-0.20812	Rhod
1621	young	0.0666355	Mlf2
1622	young	-0.0689089	Atad3a
1623	young	-0.382804	Vasn
1624	young	-0.460224	Slc23a1
1625	young	0.147477	Slfn1
1626	young	-0.114723	Ucp2
1627	young	0.430547	S100a5
1628	young	-0.0893107	Gabpb2
1629	young	0.0876525	Chil1
1630	young	0.0106898	Eif2s2
1631	young	-0.0244971	Anks3
1632	young	-0.0947719	Rell2
1633	young	-0.0619586	Cdc23
1634	young	-0.000239059	Dolpp1
1635	young	-0.420327	Ablim2
1636	young	-0.0509533	Eif2d
1637	young	-0.0707919	Ing4
1638	young	0.054035	Casd1
1639	young	0.0733155	Gabarap
1640	young	-0.0297219	Mapk1
1641	young	-0.1713	Camk2b
1642	young	0.108518	Deaf1
1643	young	-0.0807567	Ptges
1644	young	0.212284	Rit1
1645	young	0.0951696	Tmem176b
1646	young	0.075252	S100a9
1647	young	0.0269044	Polr2l
1648	young	-0.0390369	Polr2h
1649	young	-0.279582	Tsga10
1650	young	-0.0958074	Asxl1
1651	young	0.29773	Dennd2d
1652	young	0.321066	Ace
1653	young	0.0808359	Mon1a
1654	young	0.174818	Fcgr2b
1655	young	0.0357388	Nadsyn1
1656	young	0.771552	Cox4i2
1657	young	0.208682	Thnsl2
1658	young	-0.369672	Shb
1659	young	-0.212447	Sinhcaf
1660	young	-0.053602	Wdr73
1661	young	0.175013	Dhx58
1662	young	-0.340648	Gpr182
1663	young	0.0877844	Hmgb1-ps5
1664	young	0.0441428	Birc5
1665	young	-0.0102215	Rmnd1
1666	young	0.212483	Faap20
1667	young	0.0432418	Pfn1
1668	young	0.0477647	Ybx1
1669	young	0.0532813	Gfpt1
1670	young	-0.0156404	Raly
1671	young	-0.351142	Rsf1os2
1672	young	0.0346376	Osbp
1673	young	0.0634929	Ppp3ca
1674	young	-0.393713	Plekhb1
1675	young	0.824062	Ghr
1676	young	0.203592	Slfn8
1677	young	-0.109966	Tsen54
1678	young	-0.0991161	Ccl25
1679	young	-0.0298092	Supt7l
1680	young	-0.0478857	Tbc1d10a
1681	young	0.156678	Klhl26
1682	young	0.133849	Ctdsp1
1683	young	0.240011	Rad9b
1684	young	0.0363945	Cdc42se2
1685	young	-0.0859622	Lin37
1686	young	0.00587399	Entpd7
1687	young	-0.0617035	Ncoa6
1688	young	0.0128569	Impa1
1689	young	0.0213221	Strn4
1690	young	-0.00955369	Pmvk
1691	young	0.0242523	Diaph1
1692	young	-0.0637464	Ifnlr1
1693	young	0.219283	Sbsn
1694	young	-0.314704	AA413626
1695	young	-0.107484	Zfyve1
1696	young	-0.364745	Bahcc1
1697	young	-0.0348249	Stat4
1698	young	-0.00729104	Trappc4
1699	young	-0.159978	Nup85
1700	young	0.0984567	Pip4k2c
1701	young	0.0194295	Acap2
1702	young	-0.481707	Cldn20
1703	young	0.235039	Ighv1-58
1704	young	0.191718	Spata2l
1705	young	-0.0317352	Srsf1
1706	young	0.0290127	Gabarapl2
1707	young	0.0620528	Wbp1l
1708	young	0.0184138	Hes5
1709	young	0.126403	Alox5ap
1710	young	0.167254	Art5
1711	young	0.149307	Ftl1
1712	young	-0.00551021	Brca2
1713	young	0.33903	Mymx
1714	young	0.268665	Mlkl
1715	young	-0.025041	Tspan14
1716	young	0.275507	Il27ra
1717	young	-0.171404	Arl5c
1718	young	-0.115547	Prim1
1719	young	-0.0959	Pprc1
1720	young	-0.180726	Plpp1
1721	young	0.0998654	Usp20
1722	young	0.355434	Card11
1723	young	0.000739621	Ranbp9
1724	young	0.0644287	Mesd
1725	young	0.0655831	Lamtor1
1726	young	-0.0587952	Lztfl1
1727	young	-0.380001	Rab10os
1728	young	0.0784285	Tatdn3
1729	young	-0.0646703	Nfatc3
1730	young	0.288147	AC129205.1
1731	young	-0.077767	Ciapin1
1732	young	0.0697452	Spg21
1733	young	-0.135972	Scoc
1734	young	-0.116957	Eif5b
1735	young	0.195119	Neu1
1736	young	0.0155924	Fbxw4
1737	young	-0.0870651	Mtf2
1738	young	-0.135549	Fchsd1
1739	young	0.0739016	Snrpg
1740	young	-0.212189	Mns1
1741	young	-0.00980927	Rps26
1742	young	-0.476969	AC170998.1
1743	young	-0.230876	Tcam1
1744	young	-0.0837119	Srsf10
1745	young	0.0156866	Mtfmt
1746	young	0.00741597	Mterf1b
1747	young	0.125265	Ccdc115
1748	young	-0.119096	Zdhhc12
1749	young	-0.0523363	Gosr1
1750	young	0.0961426	Tapbpl
1751	young	0.131582	Ugp2
1752	young	0.136942	Akap1
1753	young	-0.0427042	Emg1
1754	young	-0.061311	Rnf227
1755	young	0.288667	Mfsd11
1756	young	-0.0193545	Rassf2
1757	young	-0.486778	Sema6c
1758	young	-0.0508969	Kif2c
1759	young	0.109833	Stard3
1760	young	0.218358	Cemip2
1761	young	0.0430151	Smurf2
1762	young	0.286823	Fbxo17
1763	young	0.0943471	Cdc42ep3
1764	young	-0.857653	Tmprss4
1765	young	-0.0320629	Nlgn2
1766	young	0.218181	Galns
1767	young	-0.00358521	Hist1h1c
1768	young	-0.150513	AC167363.1
1769	young	-0.0373327	Trip4
1770	young	0.094652	Mtfp1
1771	young	0.0862653	Tmem256
1772	young	0.0577916	Prune1
1773	young	0.0549256	Mfsd10
1774	young	-0.0190169	Vrk2
1775	young	-0.0374063	Kcna3
1776	young	0.14717	Tspan4
1777	young	0.668278	Apba1
1778	young	0.0476528	Cnppd1
1779	young	-0.0701638	Snrnp70
1780	young	0.106534	Tor1a
1781	young	-0.117282	Pds5b
1782	young	0.0389116	Drg1
1783	young	0.0138085	Malsu1
1784	young	-0.118872	Cpsf7
1785	young	0.0438424	Slc18a2
1786	young	0.106788	Tcn2
1787	young	-0.345368	Iqcg
1788	young	0.00760483	Znrf1
1789	young	-0.0436304	Smarca5
1790	young	0.191856	Syngr2
1791	young	-0.200887	Ccdc17
1792	young	0.406533	Gpx3
1793	young	0.583552	Arl16
1794	young	0.190927	Rnf149
1795	young	0.0411089	Noa1
1796	young	-0.0917941	Nt5c2
1797	young	0.272254	Rps6kc1
1798	young	0.00935593	Os9
1799	young	-0.0726631	Kri1
1800	young	0.184695	Fahd1
1801	young	-0.0175809	Kdm6bos
1802	young	0.0495706	Nudt4
1803	young	0.0468885	Ensa
1804	young	-0.0825032	Casc3
1805	young	0.0705331	Gpx1
1806	young	-0.00709115	Npepps
1807	young	-0.0589507	Lsg1
1808	young	0.0707261	Vdac3
1809	young	0.58967	Alkbh7
1810	young	-0.422202	Vangl2
1811	young	0.0111869	Qk
1812	young	0.0363288	Psmb8
1813	young	-0.0671273	Brip1
1814	young	-0.0830262	Banp
1815	young	-0.045006	Gigyf2
1816	young	-0.0175315	Usp21
1817	young	0.0819139	Inka2
1818	young	-0.213874	Patj
1819	young	-0.136596	Runx1
1820	young	-0.0240716	Recql5
1821	young	0.0665728	Tnip1
1822	young	-0.148029	Synj2
1823	young	-0.00786785	Pbx2
1824	young	-0.0218773	Nabp2
1825	young	0.148734	Pak1
1826	young	0.0508591	Naa38
1827	young	0.400672	Mrm2
1828	young	-0.0623765	Umps
1829	young	-0.00741255	Syf2
1830	young	0.00864374	Prkd3
1831	young	-0.256483	Tet1
1832	young	0.124332	Tmco6
1833	young	0.0440498	Xkr7
1834	young	-0.0466573	Tmem183a
1835	young	-0.0266156	H2afx
1836	young	0.037422	Eno3
1837	young	0.141266	Ugt1a6b
1838	young	-0.252963	Gdf11
1839	young	0.943713	Rny1
1840	young	-0.164932	Krba1
1841	young	-0.372689	AC090881.3
1842	young	-0.219214	Rab6b
1843	young	0.0396051	Arl8a
1844	young	0.298199	Cops7a
1845	young	-0.0253472	Fam173a
1846	young	-0.0716144	Pknox1
1847	young	-0.00429549	Lzts2
1848	young	-0.0631252	Glo1
1849	young	0.234384	Cdc42ep4
1850	young	0.0714587	Morc3
1851	young	0.271884	AC125544.1
1852	young	0.0751693	Tmem173
1853	young	-0.0186715	Chst14
1854	young	-0.03703	Sparc
1855	young	-0.409473	Sars2
1856	young	0.0416516	Rnf113a2
1857	young	0.0163994	Naca
1858	young	-0.065218	Slbp
1859	young	0.166287	Tmem69
1860	young	-0.0111685	Cdc37
1861	young	-0.214539	Iglv3
1862	young	-0.00338985	Ppp1ca
1863	young	0.685442	Nudt8
1864	young	-0.0461894	Trim37
1865	young	0.585192	Trpv4
1866	young	-0.309515	Lamb3
1867	young	0.00781284	Ndufs2
1868	young	0.316642	Zdhhc24
1869	young	0.063157	Hist2h3c1
1870	young	0.556819	Polr2k-ps
1871	young	0.06349	Rab8b
1872	young	0.110191	Cnep1r1
1873	young	-0.0912359	Mlh1
1874	young	-0.513891	Ighv6-7
1875	young	-0.0823107	Nup98
1876	young	-0.0311816	Senp2
1877	young	0.180158	Narfl
1878	young	0.891244	Cygb
1879	young	0.0840567	Nfkbil1
1880	young	0.0534921	Trappc2l
1881	young	0.0762731	Gaa
1882	young	0.112924	Zfp119b
1883	young	-0.198606	Pax5
1884	young	0.388737	Ephx1
1885	young	-0.098599	Ccdc130
1886	young	0.0497152	Zc3hc1
1887	young	1.01783	Ms4a4b
1888	young	-0.024342	Mad2l1bp
1889	young	-0.0648907	Ltb
1890	young	-0.0988616	H2-Oa
1891	young	0.129248	Tagln
1892	young	-0.613884	AC132481.1
1893	young	-0.203928	Hist1h2ba
1894	young	0.166631	Cyb5d1
1895	young	0.280335	Hagh
1896	young	0.333426	Ppfia4
1897	young	-0.0131045	Cog1
1898	young	-0.124935	Nme7
1899	young	-0.020014	Gga1
1900	young	0.420046	Aldh3b3
1901	young	-0.167304	Adgrg1
1902	young	-0.0600284	Clec16a
1903	young	0.0956067	Syce2
1904	young	-0.119443	Ckap2
1905	young	0.0392495	Prmt1
1906	young	0.0145614	Rps11
1907	young	-0.0192865	Gimap7
1908	young	-0.155191	Ash1l
1909	young	1.02247	Xcl1
1910	young	0.219268	Perp
1911	young	-0.0502473	Zfp358
1912	young	-0.103511	Acbd3
1913	young	0.327225	Snap47
1914	young	-0.278548	Ndufaf6
1915	young	-0.0573449	Sertad2
1916	young	-0.685013	Col23a1
1917	young	0.0588701	Lrpap1
1918	young	-0.0684745	Cdc45
1919	young	0.0862181	Ppp2r5a
1920	young	-0.171273	Zfp704
1921	young	-0.043677	Llgl2
1922	young	0.0627467	Nanos1
1923	young	-0.341858	Cacnb1
1924	young	0.0088492	Mir6236
1925	young	0.0688886	Mt3
1926	young	-0.0738718	Gins3
1927	young	-0.209017	Sugp2
1928	young	0.0353448	Rpusd2
1929	young	-0.0440186	Uvrag
1930	young	0.148371	Crispld2
1931	young	-0.184507	Ptpn23
1932	young	-0.059279	Stmn1
1933	young	-0.0161535	Atp13a1
1934	young	-0.184583	Lncpint
1935	young	0.0967	Lcn2
1936	young	0.241066	Arhgef17
1937	young	-0.00133323	Twnk
1938	young	-0.103037	Zkscan17
1939	young	0.0101584	Mtmr4
1940	young	0.466754	Tuba8
1941	young	0.167253	Osgepl1
1942	young	-0.137523	Dkkl1
1943	young	0.322732	AC091309.7
1944	young	0.124126	Nagpa
1945	young	0.535957	Ccdc126
1946	young	-0.0538467	Csrp1
1947	young	-0.188163	Morc2a
1948	young	0.0770775	Mrps35
1949	young	-0.113692	Phip
1950	young	0.165225	Fam53a
1951	young	-0.146882	Pkig
1952	young	-0.121916	Klf9
1953	young	0.0993986	Itgb1
1954	young	0.117722	Csf2ra
1955	young	-0.129327	Foxj3
1956	young	-0.120747	Trmt1l
1957	young	0.110192	Emcn
1958	young	-0.0310777	Srp14
1959	young	-0.0249865	Cks2
1960	young	-0.114893	Usp37
1961	young	-0.192647	Scaf1
1962	young	-0.145358	Pag1
1963	young	-0.0327615	Gpd1l
1964	young	-0.273659	AC132481.2
1965	young	-0.0204793	Mink1
1966	young	0.138875	Atp6v0d1
1967	young	0.0431365	Prkaa1
1968	young	0.0830493	Dclre1c
1969	young	-0.117354	Nat9
1970	young	-0.0153085	Kdm3a
1971	young	0.246606	Bcar3
1972	young	0.0298303	Armh3
1973	young	0.0825728	Pigk
1974	young	-0.0712482	Ddx21
1975	young	-0.0155247	Lclat1
1976	young	0.362858	Aph1a
1977	young	0.541285	Hoxb3
1978	young	0.0629136	Pdia4
1979	young	0.0053953	Gatad2a
1980	young	-0.0610427	Tcirg1
1981	young	0.326997	Pfdn2
1982	young	0.0496494	Tnfrsf22
1983	young	0.0528909	Lfng
1984	young	0.0395096	Atp5h
1985	young	-0.060098	Rassf5
1986	young	-0.0147959	Zfp217
1987	young	-0.144447	Zbed6
1988	young	-0.267234	Hey1
1989	young	0.85742	Ccr5
1990	young	-0.381855	Fcer2a
1991	young	0.381887	Pdgfc
1992	young	-0.173183	AC165962.1
1993	young	0.0666404	Atp5g1
1994	young	-0.0398086	Dus3l
1995	young	-0.672579	Hspa1b
1996	young	-0.939801	Cabcoco1
1997	young	-0.0674979	Tent4b
1998	young	-0.203034	Tmem81
[truncated: 16,902 more rows]
