# Supplementary material for: Three-dimensional chromatin reorganization regulates B cell development during ageing
Source: Nat Cell Biol. 2024 Jun 12;26(6):991–1002. doi: 10.1038/s41556-024-01424-9 (PMC11178499; doi:10.1038/s41556-024-01424-9)
Supplement: Supplementary file 8 — Statistical source data. [file 41556_2024_1424_MOESM8_ESM.xlsx]

## Sheet: Fig. 4a
Common H3K27ac peaks			Young selective H3K27ac peaks			Old selective H3K27ac peaks
chr4	82935	83436	chr10	100486511	100488035	chr10	107932121	107932665
chr4	3049943	3050908	chr10	100695229	100697381	chr10	111126829	111128207
chr4	3052798	3053383	chr10	100853220	100854689	chr10	115170493	115172066
chr4	3063902	3064710	chr10	10299815	10301250	chr10	117839765	117842226
chr4	3065102	3066057	chr10	10301500	10302583	chr10	117872505	117874174
chr4	3067074	3068275	chr10	10575383	10576117	chr10	117876358	117877193
chr4	3068697	3069286	chr10	108089063	108090240	chr10	117905466	117907224
chr4	3080855	3084636	chr10	110821326	110822387	chr10	117925746	117926517
chr4	3089394	3091308	chr10	111031144	111032343	chr10	122614135	122615824
chr4	3224683	3227341	chr10	111156382	111158249	chr10	122678478	122680979
chr4	3490368	3492361	chr10	111422461	111423247	chr10	122690262	122691437
chr4	3493952	3495351	chr10	111531871	111534098	chr10	128790807	128791524
chr4	3495592	3496707	chr10	111554464	111555369	chr10	13685287	13687263
chr4	3510177	3511683	chr10	111578480	111578999	chr10	17697518	17698186
chr4	3528774	3530828	chr10	111582766	111583643	chr10	19576988	19579087
chr4	3573750	3575749	chr10	111596983	111597689	chr10	20906450	20907028
chr4	3626110	3628105	chr10	111600300	111601203	chr10	24954130	24955027
chr4	3646347	3651829	chr10	111652127	111653505	chr10	25127739	25129075
chr4	3659257	3660733	chr10	111724226	111725389	chr10	31538629	31539436
chr4	3677396	3684058	chr10	111782212	111783051	chr10	31544295	31545327
chr4	3694511	3696304	chr10	111867159	111868043	chr10	34029855	34031134
chr4	3711303	3712991	chr10	115473039	115474539	chr10	34206682	34207370
chr4	3722179	3723366	chr10	115478528	115479650	chr10	39323392	39324864
chr4	3724827	3725614	chr10	115521131	115521815	chr10	42837984	42839768
chr4	3743867	3744530	chr10	115530577	115531663	chr10	43322802	43324041
chr4	3745518	3746603	chr10	116547826	116549386	chr10	44665411	44666380
chr4	3759945	3761456	chr10	116558179	116560577	chr10	45019133	45020685
chr4	3812407	3813510	chr10	116567636	116569496	chr10	51526153	51531880
chr4	3824542	3825531	chr10	116674381	116675351	chr10	53770878	53771823
chr4	3834743	3836149	chr10	116678481	116679853	chr10	53888488	53889034
chr4	3938769	3939510	chr10	116918786	116920902	chr10	5593431	5594690
chr4	3953627	3954808	chr10	116921940	116922746	chr10	56405600	56406185
chr4	3981081	3982388	chr10	116929763	116932801	chr10	56455567	56456418
chr4	4078510	4081055	chr10	116949685	116951402	chr10	59431127	59431660
chr4	4089111	4090847	chr10	117118464	117119348	chr10	61261538	61262427
chr4	4792357	4793594	chr10	117375089	117378240	chr10	61263937	61264471
chr4	5797672	5798750	chr10	117392486	117394425	chr10	61272525	61273935
chr4	6190799	6191842	chr10	117397586	117398761	chr10	61715165	61715868
chr4	6335593	6336723	chr10	117416934	117419092	chr10	62491288	62492390
chr4	6355642	6358557	chr10	117432283	117436424	chr10	63637421	63639084
chr4	6364966	6368003	chr10	117448986	117450647	chr10	75301544	75303156
chr4	6373059	6373873	chr10	117451480	117452942	chr10	78054362	78055183
chr4	6382982	6384530	chr10	117556002	117558053	chr10	8130213	8130878
chr4	6388867	6390216	chr10	117558846	117560931	chr10	82988646	82990010
chr4	6431257	6432677	chr10	117595143	117596783	chr10	83644753	83645954
chr4	6443419	6444215	chr10	117605379	117606392	chr10	85265640	85267026
chr4	6444295	6446031	chr10	117627012	117628445	chr10	85353712	85355089
chr4	6452092	6454663	chr10	117628746	117629450	chr10	86173267	86174623
chr4	6484147	6485005	chr10	117639608	117640791	chr10	88320631	88321763
chr4	6791847	6792809	chr10	117652989	117654002	chr10	93402951	93403816
chr4	8393570	8394048	chr10	117658629	117660450	chr10	93694838	93695906
chr4	8394379	8395343	chr10	117662931	117663866	chr10	96350588	96352084
chr4	8514674	8516239	chr10	117675619	117676854	chr10	96654255	96655487
chr4	8523000	8524102	chr10	117754143	117757078	chr10	96655703	96656719
chr4	8535467	8537171	chr10	117982174	117983648	chr10	96685540	96687162
chr4	8560373	8562452	chr10	118122121	118122882	chr10	96690349	96691182
chr4	8593793	8595197	chr10	118418760	118419896	chr11	101052522	101054069
chr4	8646472	8647984	chr10	118599079	118600652	chr11	101972186	101972967
chr4	8699712	8700472	chr10	118665762	118666789	chr11	102244970	102247344
chr4	8709469	8710413	chr10	118752218	118753497	chr11	102424418	102426414
chr4	8720553	8722105	chr10	118795713	118798290	chr11	102468983	102470241
chr4	8744558	8745814	chr10	118819601	118820453	chr11	103963265	103964608
chr4	8754444	8756847	chr10	118881915	118884061	chr11	106415789	106416283
chr4	8774524	8775981	chr10	118952937	118953441	chr11	106416674	106417486
chr4	8777659	8779066	chr10	118973917	118979548	chr11	110147184	110148512
chr4	8802602	8804129	chr10	119005170	119006652	chr11	113208532	113209025
chr4	8820475	8824430	chr10	119010560	119011885	chr11	113706072	113707027
chr4	8836807	8838803	chr10	119027943	119029287	chr11	113733815	113734339
chr4	8841765	8844065	chr10	119050017	119050732	chr11	113766074	113766725
chr4	8853543	8854995	chr10	119065427	119066396	chr11	115059543	115060708
chr4	8856998	8858401	chr10	119146053	119147695	chr11	116093783	116094419
chr4	8887818	8889229	chr10	119275485	119277382	chr11	116110270	116110788
chr4	8909743	8915165	chr10	119407773	119409898	chr11	116682075	116683288
chr4	8917070	8917837	chr10	119614609	119615099	chr11	116867499	116869279
chr4	8937314	8937813	chr10	119736791	119738691	chr11	116985558	116987008
chr4	9015144	9016843	chr10	120125277	120126049	chr11	117881317	117881835
chr4	9115399	9116602	chr10	120188786	120190877	chr11	118300608	118301989
chr4	9131392	9132677	chr10	120217639	120218434	chr11	118362827	118363597
chr4	9177167	9178398	chr10	120504221	120505256	chr11	119056423	119057381
chr4	9536368	9538040	chr10	120557480	120559066	chr11	119351792	119352737
chr4	9605281	9606204	chr10	120616546	120617667	chr11	119933182	119933958
chr4	9630016	9632616	chr10	120665353	120666219	chr11	120518185	120518830
chr4	9649056	9650015	chr10	120685460	120687029	chr11	120519405	120520036
chr4	9656715	9658599	chr10	120707680	120708659	chr11	121702281	121704289
chr4	9668578	9669812	chr10	120745083	120746007	chr11	121706174	121706997
chr4	9674256	9674931	chr10	120762968	120764804	chr11	21377622	21378265
chr4	9682508	9683462	chr10	120780571	120781218	chr11	24371634	24372888
chr4	9770272	9771357	chr10	120881549	120883855	chr11	31803564	31804489
chr4	10873824	10875373	chr10	120913390	120914447	chr11	31947682	31948969
chr4	10923148	10923967	chr10	120952416	120953388	chr11	32347752	32348998
chr4	10962298	10963281	chr10	121282073	121283335	chr11	33938495	33939693
chr4	10976728	10977486	chr10	121315443	121316762	chr11	3486065	3486887
chr4	10998615	11000913	chr10	121432454	121433361	chr11	45795269	45795735
chr4	11005943	11008863	chr10	121529170	121529996	chr11	46055801	46057711
chr4	11016069	11017864	chr10	121530985	121531631	chr11	46389677	46390334
chr4	11025992	11027305	chr10	121544523	121545966	chr11	50212153	50214295
chr4	11028347	11029581	chr10	121582319	121584122	chr11	50354864	50356260
chr4	11031825	11032628	chr10	121836458	121837238	chr11	50369042	50369675
chr4	11075724	11077104	chr10	123084406	123086391	chr11	51256635	51257248
chr4	11084474	11085509	chr10	123158571	123160802	chr11	53616544	53617334
chr4	11088292	11089716	chr10	123182822	123184799	chr11	54027519	54029378
chr4	11123393	11124231	chr10	12582220	12583348	chr11	54921215	54922039
chr4	11126717	11129166	chr10	126664026	126665045	chr11	55452815	55454538
chr4	11146366	11148069	chr10	127075103	127076242	chr11	59901852	59903089
chr4	11155222	11158091	chr10	127107230	127108232	chr11	60267666	60268613
chr4	11253298	11254580	chr10	127225746	127226701	chr11	60783672	60785239
chr4	11321546	11322955	chr10	127521830	127522510	chr11	6299027	6299818
chr4	11454684	11455781	chr10	127563490	127564828	chr11	63984224	63984748
chr4	11485348	11486895	chr10	12811761	12814794	chr11	67558608	67560865
chr4	11492319	11493347	chr10	128424724	128425739	chr11	67562476	67565082
chr4	11558275	11559597	chr10	128433382	128440448	chr11	69684550	69686385
chr4	11602677	11603470	chr10	128523856	128527132	chr11	70091194	70092702
chr4	11965799	11967362	chr10	128564636	128566943	chr11	70254429	70255469
chr4	11989659	11991215	chr10	128602279	128603388	chr11	70458544	70460096
chr4	12008869	12009831	chr10	128636481	128637872	chr11	70917666	70918639
chr4	12082954	12084659	chr10	128823420	128824427	chr11	72885367	72886562
chr4	12087158	12088414	chr10	130311363	130312318	chr11	73004634	73005711
chr4	12089118	12090380	chr10	130322207	130323815	chr11	73188788	73189638
chr4	12136037	12137541	chr10	130335724	130338696	chr11	73323816	73324762
chr4	12139953	12141301	chr10	13431555	13432696	chr11	76307024	76307545
chr4	12655082	12655950	chr10	13438136	13439539	chr11	77784080	77785028
chr4	12768809	12769607	chr10	13469634	13471744	chr11	77785284	77787280
chr4	14825716	14827381	chr10	13473498	13474930	chr11	83044961	83046301
chr4	14863571	14865212	chr10	13552007	13553970	chr11	83432776	83433363
chr4	15241599	15242913	chr10	13963498	13969403	chr11	87367904	87369148
chr4	15265059	15266900	chr10	14017215	14018799	chr11	87666236	87667019
chr4	15944641	15945968	chr10	14034401	14035420	chr11	9126083	9127397
chr4	15957669	15959018	chr10	14044504	14047341	chr11	94160775	94161985
chr4	15988293	15989842	chr10	14057075	14057624	chr11	94686816	94687842
chr4	15994268	15996247	chr10	14084339	14088703	chr11	95796396	95797028
chr4	16013095	16014632	chr10	14211262	14212490	chr11	95869732	95870230
chr4	16082612	16084192	chr10	14234960	14235528	chr11	96925474	96926207
chr4	16088563	16089378	chr10	14394905	14395851	chr11	9699972	9701305
chr4	16101610	16103312	chr10	18174423	18175574	chr11	97411970	97413556
chr4	16159053	16160480	chr10	18429830	18431651	chr11	98476415	98477209
chr4	16162944	16163763	chr10	18527050	18528257	chr12	100883434	100884137
chr4	16163880	16164670	chr10	18964570	18965846	chr12	104057259	104057837
chr4	16168043	16169310	chr10	19508331	19509139	chr12	104289090	104290192
chr4	19566313	19568458	chr10	19529510	19531132	chr12	108699767	108700253
chr4	19568858	19570412	chr10	19628737	19630301	chr12	110915247	110917137
chr4	19574566	19575958	chr10	19656690	19658640	chr12	111376914	111378256
chr4	19672973	19673623	chr10	19659240	19660952	chr12	111514495	111515364
chr4	19682047	19683215	chr10	19668138	19668749	chr12	112833524	112834490
chr4	19708060	19709298	chr10	19813785	19816348	chr12	112840071	112841216
chr4	19827739	19828936	chr10	19991059	19993050	chr12	11328473	11328987
chr4	19894501	19896068	chr10	19998829	20001105	chr12	117517244	117518228
chr4	19913844	19915128	chr10	20002861	20004427	chr12	119483270	119484733
chr4	19918061	19923522	chr10	20005437	20006845	chr12	16579570	16580787
chr4	19927056	19927974	chr10	20022385	20023912	chr12	17510152	17510987
chr4	19941746	19943008	chr10	20036268	20037922	chr12	21226820	21227836
chr4	19950343	19951802	chr10	20040208	20041275	chr12	24585768	24586550
chr4	20007823	20009004	chr10	20060480	20061818	chr12	25094436	25096875
chr4	20031460	20034356	chr10	20204216	20206196	chr12	25213408	25214816
chr4	20042110	20042604	chr10	20219056	20219915	chr12	25228232	25228938
chr4	20065973	20067488	chr10	20471738	20472599	chr12	25377848	25379001
chr4	20191663	20192230	chr10	20517567	20518351	chr12	26451682	26453804
chr4	21433715	21435198	chr10	20531364	20532440	chr12	28799805	28801790
chr4	21727057	21728467	chr10	20834508	20835902	chr12	32049644	32051532
chr4	21766363	21767310	chr10	20872937	20873983	chr12	32123124	32124129
chr4	21776112	21777214	chr10	21075981	21078745	chr12	32243987	32244561
chr4	21847201	21848893	chr10	21082282	21086396	chr12	3282644	3283459
chr4	21879163	21880552	chr10	21090545	21094200	chr12	35417590	35418827
chr4	22356761	22358625	chr10	21100773	21101248	chr12	35534574	35535089
chr4	23849341	23850213	chr10	21106170	21106897	chr12	35596156	35598986
chr4	24495762	24497456	chr10	21112449	21113694	chr12	40584304	40586923
chr4	24898062	24898714	chr10	21185220	21187736	chr12	41724321	41725292
chr4	25281039	25282112	chr10	21218629	21219730	chr12	4180069	4180726
chr4	26342232	26343342	chr10	21222536	21224735	chr12	4505598	4506088
chr4	26345098	26347538	chr10	21225277	21228895	chr12	4841123	4841621
chr4	28176679	28177272	chr10	21232598	21237449	chr12	54565967	54566776
chr4	28911758	28912957	chr10	21251367	21252881	chr12	55344627	55345292
chr4	28944161	28945376	chr10	21327780	21328284	chr12	60292077	60293302
chr4	31962894	31964911	chr10	21465528	21466786	chr12	71830986	71832136
chr4	31986603	31988304	chr10	21467432	21470378	chr12	71835621	71836607
chr4	32010474	32012328	chr10	21479044	21479999	chr12	72490381	72490915
chr4	32055244	32056115	chr10	21554657	21555695	chr12	73323899	73325283
chr4	32160474	32161875	chr10	21559586	21560099	chr12	73603953	73604784
chr4	32248356	32251680	chr10	21564161	21566954	chr12	77221967	77223140
chr4	32281058	32281989	chr10	21635221	21637706	chr12	82215018	82215689
chr4	32288162	32288970	chr10	21669852	21670839	chr12	83616934	83618178
chr4	32289766	32290908	chr10	21805059	21806196	chr12	87415119	87415583
chr4	32342877	32344273	chr10	21819537	21821850	chr12	90722581	90723109
chr4	32351076	32352013	chr10	21838464	21839493	chr12	95748897	95749787
chr4	32352292	32352950	chr10	22223300	22224301	chr12	98703461	98704305
chr4	32358026	32359602	chr10	22270982	22272044	chr12	99349232	99350033
chr4	32386967	32388215	chr10	22282881	22283841	chr13	100127950	100128916
chr4	32433847	32435584	chr10	22305130	22307599	chr13	100402618	100403774
chr4	32523787	32524946	chr10	24599885	24601465	chr13	100451658	100453267
chr4	32564413	32565424	chr10	24641183	24642077	chr13	100600974	100603150
chr4	32569222	32570764	chr10	24823416	24824499	chr13	101545618	101546341
chr4	32579291	32580814	chr10	25118333	25120050	chr13	107606643	107608049
chr4	32587658	32588852	chr10	25151061	25151711	chr13	108765918	108766789
chr4	32614349	32616486	chr10	25359237	25360801	chr13	109776280	109777007
chr4	32656202	32658058	chr10	25403351	25405186	chr13	112129947	112131715
chr4	32678631	32680130	chr10	25410809	25412126	chr13	112989695	112991785
chr4	32704651	32705762	chr10	25434012	25435501	chr13	114077698	114078391
chr4	32705993	32706935	chr10	25437406	25439066	chr13	114465870	114467320
chr4	32768248	32769330	chr10	25456438	25457943	chr13	114834439	114835273
chr4	32788693	32789911	chr10	26363938	26365490	chr13	114930920	114932098
chr4	32799520	32801150	chr10	26520354	26521748	chr13	118420756	118421531
chr4	32888740	32890008	chr10	26575474	26576867	chr13	120010156	120015693
chr4	32976598	32977960	chr10	26585049	26585964	chr13	120047068	120052288
chr4	33030554	33032464	chr10	26771818	26773868	chr13	120062070	120063939
chr4	33239502	33240323	chr10	30600010	30601290	chr13	16898143	16898847
chr4	33246634	33249653	chr10	3237073	3237534	chr13	23717061	23717797
chr4	33261006	33261890	chr10	34297173	34298233	chr13	24959536	24960596
chr4	33281427	33282505	chr10	3632676	3635800	chr13	30673645	30674615
chr4	33289001	33290268	chr10	3644206	3647233	chr13	31992425	31993098
chr4	33310050	33311166	chr10	37273123	37274239	chr13	33935213	33935945
chr4	33315485	33316698	chr10	37720589	37721706	chr13	36806994	36807984
chr4	33338111	33338765	chr10	38879815	38882198	chr13	37600300	37600991
chr4	33342750	33343562	chr10	38883983	38885571	chr13	37666598	37667262
chr4	33980897	33981541	chr10	38985575	38986175	chr13	3769301	3770426
chr4	34385902	34389779	chr10	38992795	38993651	chr13	37784354	37785141
chr4	34549969	34552262	chr10	39189993	39191422	chr13	40853959	40854959
chr4	34581395	34582206	chr10	39265734	39267591	chr13	45358488	45358968
chr4	34614151	34615729	chr10	39291921	39294095	chr13	45950800	45951754
chr4	34686623	34687968	chr10	39369543	39371647	chr13	47193705	47195384
chr4	34777646	34778610	chr10	39402087	39403300	chr13	47228648	47229153
chr4	34847476	34848817	chr10	39483678	39485499	chr13	47259411	47260371
chr4	34886436	34887361	chr10	39488032	39489894	chr13	48551681	48553111
chr4	35095651	35097509	chr10	39491961	39493683	chr13	52821347	52823947
chr4	35099651	35100969	chr10	39541147	39542792	chr13	52827732	52829191
chr4	35130764	35132481	chr10	39560185	39563208	chr13	52962664	52963256
chr4	35137961	35138884	chr10	39612164	39614021	chr13	53000503	53001459
chr4	35140236	35141015	chr10	39773461	39775183	chr13	55509709	55511420
chr4	35155960	35157507	chr10	40089659	40090743	chr13	56003814	56004381
chr4	35165557	35166434	chr10	40164557	40165370	chr13	5604410	5605344
chr4	35224978	35226963	chr10	40170939	40171936	chr13	5614498	5615131
chr4	36304594	36306594	chr10	40232236	40233284	chr13	59266365	59267758
chr4	36312503	36314731	chr10	40370541	40373199	chr13	59558365	59559586
chr4	36351218	36353004	chr10	40399604	40401137	chr13	60680528	60682901
chr4	40142280	40143666	chr10	40419581	40424169	chr13	62970105	62971025
chr4	40236893	40237565	chr10	40514180	40517240	chr13	64401723	64402220
chr4	40238412	40240558	chr10	4070385	4072189	chr13	73591011	73591588
chr4	40243677	40244880	chr10	4079287	4080652	chr13	75778013	75778955
chr4	40267797	40270716	chr10	4096114	4097248	chr13	81135866	81137557
chr4	40278778	40280165	chr10	4098982	4100956	chr13	85429327	85430499
chr4	40287225	40288113	chr10	4107082	4108887	chr13	85724231	85724716
chr4	40303604	40304908	chr10	4119561	4124192	chr13	92241514	92242492
chr4	40312502	40313758	chr10	4126097	4126970	chr13	93230370	93232361
chr4	40327049	40327703	chr10	4127933	4129649	chr13	93251731	93253207
chr4	40363373	40366279	chr10	41598047	41599304	chr13	94154537	94155249
chr4	40702202	40704213	chr10	41751536	41752714	chr13	94284727	94286257
chr4	40720378	40724030	chr10	41936591	41937602	chr13	94300753	94301900
chr4	40756952	40758345	chr10	41962186	41963763	chr13	97857697	97858653
chr4	40760113	40760886	chr10	42055105	42056647	chr13	98692982	98693732
chr4	40769402	40770358	chr10	42170165	42171606	chr13	99074992	99076426
chr4	40772395	40773493	chr10	42188211	42189136	chr14	103450052	103451595
chr4	40780562	40782809	chr10	42219529	42221392	chr14	118069456	118070722
chr4	40815161	40816268	chr10	4242111	4243196	chr14	120394358	120395164
chr4	40823292	40824956	chr10	4250981	4251699	chr14	120761721	120763246
chr4	40838995	40840100	chr10	4253806	4255188	chr14	121435779	121436540
chr4	40843654	40846101	chr10	4259527	4263385	chr14	21822603	21823828
chr4	40850422	40854948	chr10	4265038	4268100	chr14	22052025	22053565
chr4	40868170	40869398	chr10	42825123	42828786	chr14	22814851	22815666
chr4	40947298	40949464	chr10	42831834	42832258	chr14	22844870	22846708
chr4	40970110	40972109	chr10	42886764	42887487	chr14	29950507	29951456
chr4	40982167	40984062	chr10	42895771	42899177	chr14	30874504	30876526
chr4	41123745	41124449	chr10	42900532	42902180	chr14	30943890	30945067
chr4	41124666	41125083	chr10	4333554	4334982	chr14	32770288	32771435
chr4	41134344	41137077	chr10	43372013	43373198	chr14	34406743	34407514
chr4	41192046	41192925	chr10	43409517	43410398	chr14	34408580	34409742
chr4	41274152	41276312	chr10	4355680	4356891	chr14	34479616	34481261
chr4	41295176	41297311	chr10	43723134	43724084	chr14	34488301	34490012
chr4	41304160	41305415	chr10	43738280	43749751	chr14	34493866	34494575
chr4	41310169	41312158	chr10	43757186	43760981	chr14	34501398	34503371
chr4	41313643	41315893	chr10	43814648	43815724	chr14	43818667	43819568
chr4	41318101	41319366	chr10	43818835	43819341	chr14	47353805	47354774
chr4	41348114	41349955	chr10	43823207	43824902	chr14	47373609	47375775
chr4	41367161	41369329	chr10	43826337	43827447	chr14	51853803	51854620
chr4	41377043	41378375	chr10	43829658	43831185	chr14	51866768	51867657
chr4	41407047	41407943	chr10	43873551	43875433	chr14	51913504	51914473
chr4	41463829	41465156	chr10	4424488	4424998	chr14	53801725	53802941
chr4	41554797	41555616	chr10	44537573	44538452	chr14	54221703	54222659
chr4	41568882	41569902	chr10	44604874	44605652	chr14	54382848	54383610
chr4	41712906	41714156	chr10	44636195	44637430	chr14	54398288	54399697
chr4	41722524	41723456	chr10	44886910	44887628	chr14	54409353	54410886
chr4	41740664	41741609	chr10	4489848	4490782	chr14	54442228	54443554
chr4	41755201	41756914	chr10	4509633	4510795	chr14	54753753	54757119
chr4	41759854	41761285	chr10	45099856	45105526	chr14	55146455	55147714
chr4	41773525	41774910	chr10	45105987	45108538	chr14	56101206	56103664
chr4	41941362	41942571	chr10	4512558	4513490	chr14	57344856	57345375
chr4	42054607	42055229	chr10	45128695	45129842	chr14	61319856	61321556
chr4	42153463	42153951	chr10	45777496	45778499	chr14	61695994	61697870
chr4	42293846	42294351	chr10	45799186	45801241	chr14	61967856	61968548
chr4	42438886	42439983	chr10	45802478	45803464	chr14	62162699	62164119
chr4	42551584	42552815	chr10	45820656	45822756	chr14	62657128	62658351
chr4	42650304	42651067	chr10	4616336	4621930	chr14	63078767	63081145
chr4	42735118	42735561	chr10	4774924	4776694	chr14	63103207	63104650
chr4	42879599	42881002	chr10	4786437	4787978	chr14	63193109	63193877
chr4	42998868	43000869	chr10	4868220	4869073	chr14	70024382	70025772
chr4	43009798	43010903	chr10	5079243	5080754	chr14	73473328	73474867
chr4	43025103	43026202	chr10	52373686	52375037	chr14	75163960	75164731
chr4	43030502	43032073	chr10	53180407	53181248	chr14	75238649	75239322
chr4	43039539	43040454	chr10	53271119	53272121	chr14	75790353	75790871
chr4	43043399	43046530	chr10	53615280	53617041	chr14	75906460	75907263
chr4	43262544	43263509	chr10	53693651	53695748	chr14	77794544	77795627
chr4	43286628	43288113	chr10	53812492	53813987	chr14	77896066	77897001
chr4	43394115	43395187	chr10	5383699	5384949	chr14	78678650	78679555
chr4	43442126	43443501	chr10	54008059	54011662	chr15	100248785	100249447
chr4	43492050	43494342	chr10	54013586	54015160	chr15	100461179	100462427
chr4	43499096	43500075	chr10	54039578	54041847	chr15	101133796	101134534
chr4	43508133	43509804	chr10	57631471	57632975	chr15	101336540	101337684
chr4	43558202	43563511	chr10	57636673	57638431	chr15	102150094	102151879
chr4	43577998	43579659	chr10	5804210	5807096	chr15	102243024	102244734
chr4	43604409	43605962	chr10	5823019	5825239	chr15	102246779	102248188
chr4	43612384	43613627	chr10	58714008	58714946	chr15	103000380	103001269
chr4	43656001	43656827	chr10	59194586	59195664	chr15	10759305	10760023
chr4	43669060	43669860	chr10	59376079	59377918	chr15	10875811	10877266
chr4	43694327	43695443	chr10	59379919	59380853	chr15	12349379	12350048
chr4	43931728	43932505	chr10	59864261	59865855	chr15	25301783	25303484
chr4	43936058	43937937	chr10	59884167	59887960	chr15	25412730	25413825
chr4	43939666	43941367	chr10	59896159	59901897	chr15	31542325	31542997
chr4	43963957	43968061	chr10	59907080	59908903	chr15	33513125	33514217
chr4	43969951	43975406	chr10	59909182	59909776	chr15	38644077	38645192
chr4	43981955	43982631	chr10	59920456	59922077	chr15	38710549	38711042
chr4	44011847	44013959	chr10	59950309	59952922	chr15	39771029	39771694
chr4	44034753	44036069	chr10	59973888	59975481	chr15	39957271	39958419
chr4	44061801	44062988	chr10	60031179	60032381	chr15	39967384	39968224
chr4	44071495	44073503	chr10	60043798	60044941	chr15	41750609	41751764
chr4	44126395	44127636	chr10	60080179	60083098	chr15	50840129	50840647
chr4	44155599	44157652	chr10	60138301	60139989	chr15	58526735	58527196
chr4	44166300	44169494	chr10	60151134	60151852	chr15	58744976	58746543
chr4	44233808	44235050	chr10	60159733	60164192	chr15	58775731	58776396
chr4	44755516	44757653	chr10	60167339	60171359	chr15	6058984	6059943
chr4	44871450	44872721	chr10	60176513	60177073	chr15	6080889	6081841
chr4	44981248	44982187	chr10	60192864	60194785	chr15	64388637	64390138
chr4	45010804	45014004	chr10	60212061	60214198	chr15	6518619	6521311
chr4	45018445	45019095	chr10	60215864	60220782	chr15	66102779	66104027
chr4	45063037	45065001	chr10	60289776	60290529	chr15	66755881	66757853
chr4	45067090	45067940	chr10	60726311	60727480	chr15	6732775	6734310
chr4	45083619	45085251	chr10	60738373	60742301	chr15	68167841	68168643
chr4	45107258	45108514	chr10	60744085	60744885	chr15	68864887	68867347
chr4	45296965	45297773	chr10	61233843	61234574	chr15	72820081	72820474
chr4	45319800	45321204	chr10	61275939	61276641	chr15	75810637	75812189
chr4	45341592	45343111	chr10	61296835	61298316	chr15	75883433	75884276
chr4	45407699	45410313	chr10	61368952	61371016	chr15	75889526	75890489
chr4	45487042	45488554	chr10	61448216	61448953	chr15	76312977	76313648
chr4	45489467	45490431	chr10	61652845	61654575	chr15	76319006	76319927
chr4	45513446	45514574	chr10	61905753	61907168	chr15	76430288	76431451
chr4	45795337	45796411	chr10	62162380	62163238	chr15	78493826	78495089
chr4	45798904	45799857	chr10	62194007	62196078	chr15	79357081	79357954
chr4	45882447	45883563	chr10	62237179	62238145	chr15	79435383	79436203
chr4	45888749	45890302	chr10	62305776	62308050	chr15	80012202	80013083
chr4	45948599	45950158	chr10	62338292	62341534	chr15	80013493	80014954
chr4	45972196	45972955	chr10	62664264	62666349	chr15	80024586	80026440
chr4	45982693	45982874	chr10	62864929	62865644	chr15	80030060	80031363
chr4	46137746	46139469	chr10	62971281	62972835	chr15	80116802	80118084
chr4	46163108	46166773	chr10	62980001	62981009	chr15	80219279	80220097
chr4	46195564	46196835	chr10	62984330	62984953	chr15	82340794	82343047
chr4	46256349	46258100	chr10	63003308	63003833	chr15	84139321	84140753
chr4	46304868	46305378	chr10	63089112	63090255	chr15	84256432	84257790
chr4	46388574	46390576	chr10	63428207	63430646	chr15	85665325	85665990
chr4	46403544	46404817	chr10	66920104	66921132	chr15	85666375	85668380
chr4	46411200	46412163	chr10	67051171	67053232	chr15	93001384	93002632
chr4	46450208	46453430	chr10	67181797	67183686	chr15	9580163	9581635
chr4	46485464	46486425	chr10	67502368	67504657	chr15	95803808	95805085
chr4	46489203	46490029	chr10	67965858	67967021	chr15	98506138	98506984
chr4	46506701	46508752	chr10	68541101	68542640	chr15	98692093	98692739
chr4	46527169	46528414	chr10	68777812	68778599	chr15	99834878	99836329
chr4	46553858	46554969	chr10	68794288	68796800	chr16	10418005	10419332
chr4	46563293	46564717	chr10	68843668	68844875	chr16	10432929	10434640
chr4	46565244	46566354	chr10	69120150	69120738	chr16	10436048	10437091
chr4	46580544	46581513	chr10	69252256	69253039	chr16	10771316	10772996
chr4	46591065	46591546	chr10	69253729	69254842	chr16	13716841	13717659
chr4	46601103	46602965	chr10	69259260	69259792	chr16	14020819	14022079
chr4	46614892	46616166	chr10	69648110	69648727	chr16	14134443	14135884
chr4	46625851	46626965	chr10	69649590	69650367	chr16	18416236	18417190
chr4	46629894	46631478	chr10	6979282	6981152	chr16	20316470	20317325
chr4	46635027	46636981	chr10	6981682	6984769	chr16	20323930	20325604
chr4	46641608	46644655	chr10	6985284	6989609	chr16	20924824	20926661
chr4	46649563	46650954	chr10	70094987	70098227	chr16	21428828	21430359
chr4	46668021	46669403	chr10	71237207	71238714	chr16	31926887	31927527
chr4	46724581	46726111	chr10	71239026	71240489	chr16	32400812	32403478
chr4	46742447	46743342	chr10	71258482	71259282	chr16	32541388	32542492
chr4	46748257	46749815	chr10	71291978	71292918	chr16	35905953	35908397
chr4	46751872	46753279	chr10	71327957	71329222	chr16	36209516	36210760
chr4	46753660	46755519	chr10	7145232	7146427	chr16	38648526	38649047
chr4	46790941	46792092	chr10	7157931	7159578	chr16	43663403	43664222
chr4	47010152	47011844	chr10	7171438	7172479	chr16	44136084	44137245
chr4	47021094	47025455	chr10	7182562	7183930	chr16	44757915	44758361
chr4	47260387	47261581	chr10	7390757	7392000	chr16	44810727	44813389
chr4	47302842	47304518	chr10	7437901	7441903	chr16	49969935	49971950
chr4	47314718	47316090	chr10	7470228	7471199	chr16	52094998	52095493
chr4	47319435	47320936	chr10	74712040	74713191	chr16	52371764	52372830
chr4	47352465	47354172	chr10	7472312	7474694	chr16	57030240	57031356
chr4	47448085	47449082	chr10	75055420	75056803	chr16	75717210	75718488
chr4	47473646	47475485	chr10	75060057	75062552	chr16	76527273	76528388
chr4	47534433	47535976	chr10	75076428	75080647	chr16	85123788	85125607
chr4	47621857	47623688	chr10	75084876	75085529	chr16	85900923	85901957
chr4	47629652	47630911	chr10	75118941	75120300	chr16	8778720	8779432
chr4	47632226	47633550	chr10	75124736	75126294	chr16	91717287	91717948
chr4	47798802	47799957	chr10	75130435	75130941	chr16	92817573	92819710
chr4	47948254	47949817	chr10	75136428	75138285	chr16	93721177	93722871
chr4	47964267	47965959	chr10	75145317	75146995	chr16	93750249	93751432
chr4	48039306	48040409	chr10	75258238	75259190	chr16	95659038	95659868
chr4	48042153	48045653	chr10	75294593	75295304	chr17	17909693	17910474
chr4	48074903	48077605	chr10	75314189	75315205	chr17	23979236	23981359
chr4	48108792	48109729	chr10	75320055	75320544	chr17	25136621	25137159
chr4	48124649	48125605	chr10	75353673	75354208	chr17	25138450	25141375
chr4	48131245	48132810	chr10	75411041	75412695	chr17	25228556	25229449
chr4	48147834	48149917	chr10	75445204	75448704	chr17	26484831	26485526
chr4	48253047	48254308	chr10	75471321	75472332	chr17	26956327	26957577
chr4	48278736	48280405	chr10	75484132	75485402	chr17	27767009	27768344
chr4	48418699	48419905	chr10	75490366	75492389	chr17	27778886	27779899
chr4	48472372	48474060	chr10	75772724	75774124	chr17	28532191	28533044
chr4	48540479	48541408	chr10	75833528	75838135	chr17	29600910	29601495
chr4	48553510	48554581	chr10	75893236	75894069	chr17	31759878	31760724
chr4	49162834	49164753	chr10	75932061	75932950	chr17	31994112	31995351
chr4	49224161	49225645	chr10	75935663	75936700	chr17	36261505	36262867
chr4	49520393	49521360	chr10	75938077	75938700	chr17	36314867	36315611
chr4	49631253	49633101	chr10	75947804	75951748	chr17	37524820	37525644
chr4	52438212	52440213	chr10	75954141	75954992	chr17	43538326	43539749
chr4	52916561	52917622	chr10	75978233	75979052	chr17	43547459	43548895
chr4	53011647	53012466	chr10	75990233	75990796	chr17	44087845	44088946
chr4	53119804	53121375	chr10	76354457	76355624	chr17	46879883	46880604
chr4	53123607	53125848	chr10	7667052	7668165	chr17	46880945	46881516
chr4	53158946	53160147	chr10	76798407	76800010	chr17	48215774	48216364
chr4	53227969	53228587	chr10	76955405	76956887	chr17	51123954	51124993
chr4	53238153	53240803	chr10	77032688	77034034	chr17	52149261	52150110
chr4	53263047	53264324	chr10	77056136	77058405	chr17	55750728	55751611
chr4	53353648	53354462	chr10	77254452	77255360	chr17	56121354	56122028
chr4	53410361	53411269	chr10	77506644	77508016	chr17	56343109	56344382
chr4	53412171	53412826	chr10	77673395	77674045	chr17	64618108	64618554
chr4	53439615	53440580	chr10	77689641	77690358	chr17	64715793	64717081
chr4	53490416	53492606	chr10	78092853	78093517	chr17	64720427	64722045
chr4	53713734	53714602	chr10	78105111	78106374	chr17	64820496	64821797
chr4	53782217	53783012	chr10	78129691	78130759	chr17	67353381	67354399
chr4	53785717	53787015	chr10	78264691	78265769	chr17	68152605	68153135
chr4	53794112	53795331	chr10	78296353	78300600	chr17	71256374	71258548
chr4	53825895	53827428	chr10	7838957	7840380	chr17	71310079	71311850
chr4	53914643	53915885	chr10	78399342	78400450	chr17	80099225	80100778
chr4	53919503	53921889	chr10	78419362	78421870	chr17	80172121	80173638
chr4	53934735	53936307	chr10	78481308	78482686	chr17	81705693	81707208
chr4	53986210	53987760	chr10	78587333	78588601	chr17	83580836	83581500
chr4	54094054	54094561	chr10	78590116	78593250	chr17	84408958	84409702
chr4	54430969	54431752	chr10	79096877	79097817	chr17	87404863	87406314
chr4	54481104	54482395	chr10	79533017	79533960	chr18	11131695	11133611
chr4	54522276	54524313	chr10	79538853	79539933	chr18	11202173	11203541
chr4	54527095	54528658	chr10	79584256	79585190	chr18	11221516	11222636
chr4	55138206	55138697	chr10	79788380	79789182	chr18	11839389	11840144
chr4	55327346	55328604	chr10	79807809	79808784	chr18	11912995	11914564
chr4	55348951	55351276	chr10	79940332	79940942	chr18	11919290	11920523
chr4	55419897	55420711	chr10	80226500	80227349	chr18	12643198	12644249
chr4	55531803	55533811	chr10	80270248	80272164	chr18	12661391	12661876
chr4	55622587	55624410	chr10	80323057	80323897	chr18	20648688	20649644
chr4	55630346	55631519	chr10	80429189	80434797	chr18	20701654	20702568
chr4	55637302	55639367	chr10	80442558	80443152	chr18	20745298	20746524
chr4	55650693	55652314	chr10	80531402	80532401	chr18	20944467	20945388
chr4	55797518	55799010	chr10	80538696	80539198	chr18	23872815	23873636
chr4	55959336	55960548	chr10	80576503	80578799	chr18	32666585	32667985
chr4	56221515	56222907	chr10	80602209	80604592	chr18	32817027	32819137
chr4	56618771	56619787	chr10	80610571	80611192	chr18	36159488	36160735
chr4	56756257	56758116	chr10	80617743	80619215	chr18	37971313	37972460
chr4	56801628	56803112	chr10	8064777	8067577	chr18	38406970	38408121
chr4	56892036	56893532	chr10	80657377	80660039	chr18	46447078	46448748
chr4	56949108	56950711	chr10	80691517	80703523	chr18	52563281	52564841
chr4	57198507	57199728	chr10	80900015	80901682	chr18	52689707	52690628
chr4	57278408	57279650	chr10	80917598	80918492	chr18	52749617	52751686
chr4	57301273	57302081	chr10	80921892	80923200	chr18	52837968	52838931
chr4	57730363	57731600	chr10	80937082	80937977	chr18	53255830	53256332
chr4	57930297	57931411	chr10	81076007	81076481	chr18	61127384	61128339
chr4	57951457	57953287	chr10	81077343	81078079	chr18	61705363	61705879
chr4	57955047	57958419	chr10	81098180	81099444	chr18	62773784	62774297
chr4	58288837	58289763	chr10	81127162	81130001	chr18	62799300	62800569
chr4	58303796	58305336	chr10	81161186	81163341	chr18	64956915	64958434
chr4	58330957	58331585	chr10	81248660	81249668	chr18	65000342	65001802
chr4	58422647	58423865	chr10	81285511	81286583	chr18	65381115	65383279
chr4	58612806	58614109	chr10	81326109	81330893	chr18	67390562	67392044
chr4	58646899	58649147	chr10	81382010	81382840	chr18	70061892	70062974
chr4	58800459	58801408	chr10	81396299	81397573	chr18	74881465	74882897
chr4	58910994	58913461	chr10	81429490	81431286	chr18	76948050	76949873
chr4	58986597	58987416	chr10	81516980	81520800	chr18	78553332	78554899
chr4	59003051	59003911	chr10	81523152	81525302	chr18	80372589	80373077
chr4	59008803	59010440	chr10	81553307	81553972	chr18	82245016	82246196
chr4	59036253	59037208	chr10	81558948	81561495	chr18	84681485	84682687
chr4	59040022	59041264	chr10	81580279	81580994	chr18	84806948	84807982
chr4	59045261	59046404	chr10	81596977	81597731	chr18	84848424	84849385
chr4	59149991	59153003	chr10	81600235	81601047	chr18	88974918	88975860
chr4	59177713	59178618	chr10	81770719	81771443	chr18	89177090	89178345
chr4	59180867	59181964	chr10	81930107	81930846	chr19	11375360	11376369
chr4	59188369	59190830	chr10	82047833	82048740	chr19	11431022	11432024
chr4	59205475	59205530	chr10	82083279	82083744	chr19	11818521	11819011
chr4	59238165	59240025	chr10	82127853	82128569	chr19	17263535	17264542
chr4	59244165	59245102	chr10	8213470	8215040	chr19	19749934	19751170
chr4	59253744	59255317	chr10	82795282	82798928	chr19	21077405	21078070
chr4	59259145	59263693	chr10	82804438	82804952	chr19	21376420	21377648
chr4	59263946	59267007	chr10	82806987	82809119	chr19	21611407	21612226
chr4	59298320	59299264	chr10	82813879	82815300	chr19	21946085	21946703
chr4	59319294	59320565	chr10	82818229	82819457	chr19	23134211	23136557
chr4	59330707	59333317	chr10	82934419	82935982	chr19	28677790	28678426
chr4	59362193	59363910	chr10	83068294	83069426	chr19	29236539	29237402
chr4	59419492	59420030	chr10	83080341	83081162	chr19	29399609	29400720
chr4	59420247	59421810	chr10	83094080	83094889	chr19	34283905	34284732
chr4	59457163	59458095	chr10	83118836	83119560	chr19	37174835	37176026
chr4	59546711	59551109	chr10	83149456	83150075	chr19	37482640	37483156
chr4	59565596	59566717	chr10	83181265	83182589	chr19	4045542	4046506
chr4	59580154	59582331	chr10	83718466	83719386	chr19	40477607	40478743
chr4	59625613	59626859	chr10	83722030	83723320	chr19	41774286	41774921
chr4	59683659	59684848	chr10	84060370	84061302	chr19	42147203	42148562
chr4	59757166	59758343	chr10	84109279	84113647	chr19	42751986	42754305
chr4	59782666	59784058	chr10	84163504	84164490	chr19	43774916	43776107
chr4	59863493	59864909	chr10	84384679	84388175	chr19	43786688	43787185
chr4	62265464	62266422	chr10	84421900	84426547	chr19	45176338	45177248
chr4	62282268	62284411	chr10	84612529	84613876	chr19	46343610	46344258
chr4	62286179	62287880	chr10	84645727	84647942	chr19	46553290	46554681
chr4	62290661	62291315	chr10	84903370	84904588	chr19	53331935	53332604
chr4	62313945	62314847	chr10	85127468	85129021	chr19	56773992	56774644
chr4	62316600	62317414	chr10	8516815	8519802	chr19	58064641	58065564
chr4	62328466	62330308	chr10	85654728	85656830	chr19	59074214	59075636
chr4	62357275	62358799	chr10	85828781	85830009	chr19	5929101	5931148
chr4	62359506	62361515	chr10	86157858	86159015	chr19	60597683	60598895
chr4	62366110	62368575	chr10	86684889	86686225	chr19	60895089	60896142
chr4	62395674	62396594	chr10	86726984	86728741	chr19	8647364	8648467
chr4	62407232	62409958	chr10	86808685	86809450	chr19	8989058	8990779
chr4	62480560	62482106	chr10	86815160	86818199	chr1_GL456210_random	115251	115672
chr4	62501750	62502954	chr10	86827433	86829555	chr1_GL456210_random	122556	122991
chr4	62517602	62518259	chr10	87097775	87099448	chr1_GL456210_random	141971	143389
chr4	62524437	62525612	chr10	87107069	87108594	chr1	105169772	105171325
chr4	62591131	62592049	chr10	87964586	87966152	chr1	106677741	106678555
chr4	62629196	62631194	chr10	87973614	87974405	chr1	106882811	106884041
chr4	62662058	62662721	chr10	8802233	8803047	chr1	120073230	120075609
chr4	62663097	62664827	chr10	8804484	8805665	chr1	120236087	120237463
chr4	62684290	62687014	chr10	88379085	88380238	chr1	121508514	121509798
chr4	62687248	62687287	chr10	88383533	88385053	chr1	128678723	128679804
chr4	62687695	62688065	chr10	88388770	88391367	chr1	129615462	129616771
chr4	62737819	62738961	chr10	88420055	88421923	chr1	129650523	129651801
chr4	63151062	63152010	chr10	8849375	8849934	chr1	132449211	132449724
chr4	63341889	63342912	chr10	88573785	88575296	chr1	133228247	133229275
chr4	63343498	63345666	chr10	88583927	88585148	chr1	134922128	134923369
chr4	63385203	63387227	chr10	89406380	89408691	chr1	135690709	135691962
chr4	63389098	63390787	chr10	8944840	8945769	chr1	137750960	137752087
chr4	63390895	63392478	chr10	89451541	89455349	chr1	138288384	138289471
chr4	63400495	63406260	chr10	89461405	89463240	chr1	138303605	138305424
chr4	63409348	63410888	chr10	8952256	8953432	chr1	144267809	144268963
chr4	63544060	63545779	chr10	8955309	8956348	chr1	146315864	146317108
chr4	63557556	63559554	chr10	90223026	90223530	chr1	146337005	146338358
chr4	63561310	63562999	chr10	91136899	91139092	chr1	151816330	151817080
chr4	63589868	63591107	chr10	93006450	93007425	chr1	153935816	153937071
chr4	63594390	63595767	chr10	93198719	93199343	chr1	154033944	154034560
chr4	63683244	63683761	chr10	93213403	93214894	chr1	155814626	155815371
chr4	63815289	63815900	chr10	93309117	93311700	chr1	160786010	160786699
chr4	63822474	63824898	chr10	93335362	93338317	chr1	160811986	160813255
chr4	63846472	63847942	chr10	93353029	93356465	chr1	16161147	16162247
chr4	63868659	63869913	chr10	93359509	93360244	chr1	161772602	161777111
chr4	63898966	63900193	chr10	93364648	93365602	chr1	164145738	164146403
chr4	64497668	64498188	chr10	93534378	93534824	chr1	164934363	164935618
chr4	65604469	65605641	chr10	93539764	93541024	chr1	165183254	165183774
chr4	66826649	66829407	chr10	93688155	93690450	chr1	165184611	165185103
chr4	66851692	66852924	chr10	93742683	93743210	chr1	165765576	165767118
chr4	66921515	66923277	chr10	94415957	94416771	chr1	166137585	166138999
chr4	70248779	70249659	chr10	94425878	94426685	chr1	166787813	166789065
chr4	70296458	70297471	chr10	94811908	94813002	chr1	167288842	167289492
chr4	70378014	70378433	chr10	94824087	94830454	chr1	169682507	169683490
chr4	70409908	70410500	chr10	95013589	95015555	chr1	170282684	170283640
chr4	70534195	70536225	chr10	95020157	95022377	chr1	170897166	170899399
chr4	70544412	70547016	chr10	95142940	95143651	chr1	173911635	173913927
chr4	70576141	70579103	chr10	95258181	95258957	chr1	181372319	181373509
chr4	71290652	71292669	chr10	95264440	95266886	chr1	183803109	183804547
chr4	71488509	71489316	chr10	95303906	95305676	chr1	186762435	186764262
chr4	72200258	72201054	chr10	95312858	95314783	chr1	191875411	191876621
chr4	74251077	74252775	chr10	95367327	95368265	chr1	21094287	21096045
chr4	74260807	74261895	chr10	95388574	95389971	chr1	21304309	21305556
chr4	74304380	74307495	chr10	95394426	95399202	chr1	23915551	23916165
chr4	74356972	74357909	chr10	95414327	95417398	chr1	36568610	36569660
chr4	75266549	75267761	chr10	95418272	95419641	chr1	36761756	36762476
chr4	75277658	75278605	chr10	95427904	95428689	chr1	40228299	40230953
chr4	75315170	75316128	chr10	95475342	95476174	chr1	40465511	40466262
chr4	78512307	78512929	chr10	95707476	95709150	chr1	40634692	40635504
chr4	80310596	80311261	chr10	95721929	95722879	chr1	52708162	52708672
chr4	82848764	82849686	chr10	96200382	96202751	chr1	59315960	59316926
chr4	82858942	82860044	chr10	96238649	96239987	chr1	62690917	62691876
chr4	83266008	83266926	chr10	96407479	96408855	chr1	62723987	62724783
chr4	83303251	83304478	chr10	96750868	96752682	chr1	62725009	62725667
chr4	83308507	83310026	chr10	96855702	96856271	chr1	6453736	6454983
chr4	83314368	83316504	chr10	97312316	97314170	chr1	65107763	65108757
chr4	83323495	83324310	chr10	99126232	99129451	chr1	69680234	69682961
chr4	83327602	83328503	chr10	99129926	99133796	chr1	72195401	72197276
chr4	83417251	83418491	chr10	99171091	99173193	chr1	73998438	73999108
chr4	83485510	83487213	chr10	99181026	99183423	chr1	74437603	74438111
chr4	83524827	83526362	chr10	99228256	99229498	chr1	74712519	74714156
chr4	83539049	83540284	chr10	99240580	99243242	chr1	75478936	75479667
chr4	84021682	84023052	chr10	99457385	99463300	chr1	76723651	76724947
chr4	84884109	84885230	chr10	99575195	99576152	chr1	79861757	79862407
chr4	85106248	85107810	chr10	99591685	99592747	chr1	85032726	85035708
chr4	86574899	86576765	chr11	100440373	100441175	chr1	85206138	85207638
chr4	86579259	86581414	chr11	100566981	100568665	chr1	85500309	85502007
chr4	86611359	86612902	chr11	100574170	100576191	chr1	85997992	85998839
chr4	86632395	86633326	chr11	100582749	100585762	chr1	88708559	88709573
chr4	86668669	86672928	chr11	100712018	100712685	chr1	93029107	93030460
chr4	86748322	86749534	chr11	100713367	100714785	chr1	93124637	93125538
chr4	86856307	86858262	chr11	100728259	100731567	chr1	95399110	95400317
chr4	87487306	87488807	chr11	100775033	100777183	chr1	98052265	98053519
chr4	87893012	87894206	chr11	100826167	100827277	chr1	98056184	98057296
chr4	87973957	87975198	chr11	100854980	100855917	chr1	98727291	98728232
chr4	88033948	88034827	chr11	101086570	101088720	chr1	98792585	98793937
chr4	88093795	88095077	chr11	101143594	101144374	chr2	102745311	102745959
chr4	88119471	88121274	chr11	101360100	101361035	chr2	104131758	104133429
chr4	88166995	88167807	chr11	101925379	101925886	chr2	112448158	112448933
chr4	88275150	88276410	chr11	101952389	101953628	chr2	117342390	117342905
chr4	88406596	88407496	chr11	102214427	102215534	chr2	118959817	118961739
chr4	88438212	88440679	chr11	102218026	102219273	chr2	119482299	119483476
chr4	88449488	88451018	chr11	103052710	103053563	chr2	119516390	119518128
chr4	88537043	88538304	chr11	103373625	103376216	chr2	120445968	120447160
chr4	88550393	88551059	chr11	104258655	104259575	chr2	120632060	120632550
chr4	88640797	88641341	chr11	104288772	104290335	chr2	120651326	120652961
chr4	88698095	88699783	chr11	104581129	104583432	chr2	122532543	122533646
chr4	88705484	88708996	chr11	104636329	104639382	chr2	127035540	127036124
chr4	88721410	88722974	chr11	105125842	105127179	chr2	128709261	128710103
chr4	88726551	88727461	chr11	105258855	105260207	chr2	129305592	129306712
chr4	88740833	88742298	chr11	105589119	105589822	chr2	130488184	130488761
chr4	88744666	88745616	chr11	105900974	105902840	chr2	131089240	131089799
chr4	88756794	88757929	chr11	106158074	106162175	chr2	132710039	132711285
chr4	88759815	88760888	chr11	106192723	106195186	chr2	13416551	13417201
chr4	88762827	88763752	chr11	106200069	106201485	chr2	136920245	136922405
chr4	88773010	88774110	chr11	106201735	106202988	chr2	137116674	137117859
chr4	88776007	88776966	chr11	106268492	106270417	chr2	143875616	143876912
chr4	88779017	88779924	chr11	106304923	106311417	chr2	143899137	143900259
chr4	88781857	88782806	chr11	106313018	106315490	chr2	144187748	144188374
chr4	88784863	88785784	chr11	106317526	106319639	chr2	144441022	144442209
chr4	88787701	88788658	chr11	106324277	106326129	chr2	145739723	145741477
chr4	88790713	88791535	chr11	106331969	106333023	chr2	146560303	146561705
chr4	88793560	88794531	chr11	106334927	106335432	chr2	150894848	150896982
chr4	88796434	88797503	chr11	106341225	106341505	chr2	152104827	152106231
chr4	88799396	88800356	chr11	106391171	106392138	chr2	155641591	155642705
chr4	88802396	88803339	chr11	106543866	106545733	chr2	157423905	157425008
chr4	88805284	88806197	chr11	106562017	106566437	chr2	158145852	158146503
chr4	88867655	88868502	chr11	106571473	106572739	chr2	160365547	160366059
chr4	89141597	89142511	chr11	106669277	106670827	chr2	162689431	162690198
chr4	89162344	89163344	chr11	106673767	106676216	chr2	167006726	167008011
chr4	89211182	89213279	chr11	107106071	107107036	chr2	167709838	167711545
chr4	89216885	89217573	chr11	107140488	107141689	chr2	167814749	167815865
chr4	89485646	89487366	chr11	107188568	107189533	chr2	173132288	173133198
chr4	89549864	89552083	chr11	107443425	107444056	chr2	173173067	173174368
chr4	89875361	89876820	chr11	107529083	107529589	chr2	174016226	174016961
chr4	92941290	92943177	chr11	108098168	108099430	chr2	174453089	174453760
chr4	93334509	93336194	chr11	108101681	108102585	chr2	178406640	178407147
chr4	93341328	93343705	chr11	108172278	108173208	chr2	180275882	180277794
chr4	93480505	93481990	chr11	108214272	108216582	chr2	181274300	181275661
chr4	93486168	93487505	chr11	108221327	108224832	chr2	181380559	181382097
chr4	93520202	93521307	chr11	108234840	108235633	chr2	23047755	23048814
chr4	94476217	94477856	chr11	108248022	108252284	chr2	24048020	24049784
chr4	94504114	94506213	chr11	108253888	108255418	chr2	25111448	25112246
chr4	94515495	94516276	chr11	108259119	108259629	chr2	25533489	25535341
chr4	94555968	94557513	chr11	108276987	108277925	chr2	25588084	25589316
chr4	94602295	94604161	chr11	108343018	108344207	chr2	26778857	26779718
chr4	94613847	94615338	chr11	108527169	108528723	chr2	26974230	26974804
chr4	94978346	94979915	chr11	108917637	108919019	chr2	27593366	27594461
chr4	95050194	95053712	chr11	108920269	108921130	chr2	27888235	27889726
chr4	95081684	95083718	chr11	109331488	109332233	chr2	28179688	28180790
chr4	95092943	95094877	chr11	109419368	109421973	chr2	32423643	32424905
chr4	95155715	95157812	chr11	109424328	109427687	chr2	33827045	33827558
chr4	95160630	95162467	chr11	109430795	109433673	chr2	3519202	3520043
chr4	95192995	95194110	chr11	109439337	109441029	chr2	35242587	35243194
chr4	95195997	95196518	chr11	109447667	109448539	chr2	4389407	4390356
chr4	95206048	95206420	chr11	109560087	109562839	chr2	44955840	44956511
chr4	95209005	95210463	chr11	109598470	109600001	chr2	45115378	45117843
chr4	95213998	95214055	chr11	109791588	109792787	chr2	46443092	46444194
chr4	95214461	95216602	chr11	109859318	109861128	chr2	49411752	49412408
chr4	95230048	95231363	chr11	109891641	109892837	chr2	50687338	50688005
chr4	95247768	95250764	chr11	110942167	110943366	chr2	51147270	51149219
chr4	95269727	95270999	chr11	110961511	110962306	chr2	57116423	57117609
chr4	95277610	95278991	chr11	110983568	110984520	chr2	57123307	57124347
chr4	95339482	95341050	chr11	110992720	110995190	chr2	57565902	57566858
chr4	95556917	95558135	chr11	111817418	111819217	chr2	59053764	59054564
chr4	95711547	95712204	chr11	111858229	111859032	chr2	59183894	59185333
chr4	95741245	95742230	chr11	113045628	113048832	chr2	59799866	59801855
chr4	95765115	95766193	chr11	113055979	113057162	chr2	61138364	61139670
chr4	95849543	95851416	chr11	113060629	113061875	chr2	61578189	61579568
chr4	95966714	95967817	chr11	113062164	113065761	chr2	61582594	61583384
chr4	96504940	96506011	chr11	113401267	113402667	chr2	72260443	72260929
chr4	96509528	96511431	chr11	113405923	113406439	chr2	73529431	73529940
chr4	97588404	97589917	chr11	113490718	113491822	chr2	75612632	75614035
chr4	97750946	97752965	chr11	113611429	113615506	chr2	77280094	77281794
chr4	97757511	97758478	chr11	113617731	113618353	chr2	77284221	77284771
chr4	97771796	97773359	chr11	113786794	113787725	chr2	78859524	78860488
chr4	97814264	97815211	chr11	114145830	114147280	chr2	80580257	80581439
chr4	97860397	97861988	chr11	114149196	114152786	chr2	91205945	91207136
chr4	97893694	97895084	chr11	114153676	114154933	chr2	91312140	91312960
chr4	97919884	97921112	chr11	114184769	114186731	chr2	91320426	91321960
chr4	98020345	98021720	chr11	114193719	114194235	chr2	92981845	92984664
chr4	98054910	98057307	chr11	114234230	114234888	chr2	93434729	93436277
chr4	98082179	98083107	chr11	114237832	114239352	chr2	9519336	9520188
chr4	98103597	98105027	chr11	114247744	114249283	chr3	10025468	10026081
chr4	98114997	98115508	chr11	114390974	114392972	chr3	100924208	100925585
chr4	98119053	98120811	chr11	114446467	114447878	chr3	10207526	10208910
chr4	98201587	98203349	chr11	114740027	114742099	chr3	10212636	10214597
chr4	98281516	98283450	chr11	114762826	114764381	chr3	103142075	103143198
chr4	98321706	98322542	chr11	114872466	114874284	chr3	103597825	103598715
chr4	98382613	98383561	chr11	114874885	114875684	chr3	106196885	106198127
chr4	98395420	98396559	chr11	11500573	11501821	chr3	108013501	108014116
chr4	98465770	98466658	chr11	11506430	11507047	chr3	108096591	108097260
chr4	98470645	98472090	chr11	11521275	11523429	chr3	108299429	108300092
chr4	98922236	98925059	chr11	115230679	115233738	chr3	108717566	108718515
chr4	99033011	99033803	chr11	11528319	11529887	chr3	108854737	108856742
chr4	99061230	99062940	chr11	115441814	115442674	chr3	109253675	109255857
chr4	99186014	99187727	chr11	115451338	115453767	chr3	116126425	116127682
chr4	99193645	99194772	chr11	115456868	115457841	chr3	116128096	116130193
chr4	99199496	99200912	chr11	115778626	115780173	chr3	116184891	116185436
chr4	99211356	99212480	chr11	115813150	115813948	chr3	116189090	116190311
chr4	99212765	99214879	chr11	115876884	115877832	chr3	121630225	121631417
chr4	99223951	99225673	chr11	115968162	115970992	chr3	122198669	122200242
chr4	99715509	99716309	chr11	115974390	115975330	chr3	126462899	126464024
chr4	99828783	99829933	chr11	116011909	116013271	chr3	127913886	127914395
chr4	99929252	99930664	chr11	116238231	116238877	chr3	132864062	132864931
chr4	100218835	100219739	chr11	116252808	116256716	chr3	133626330	133627582
chr4	100271018	100272498	chr11	116258767	116260340	chr3	135907377	135907894
chr4	100378775	100379916	chr11	116264768	116266693	chr3	141511490	141512428
chr4	100886014	100887056	chr11	116288171	116288648	chr3	149566443	149567330
chr4	101158972	101160492	chr11	116358230	116361130	chr3	152121786	152122885
chr4	101172445	101173847	chr11	116368296	116371333	chr3	152149825	152150489
chr4	101182360	101183740	chr11	116376366	116378232	chr3	153764162	153765997
chr4	101184144	101186166	chr11	116400307	116401327	chr3	15444028	15444930
chr4	101186847	101188557	chr11	116418073	116419445	chr3	15469828	15471324
chr4	101216864	101217937	chr11	116428286	116430734	chr3	27483196	27484143
chr4	101244293	101245399	chr11	116588640	116590465	chr3	27765742	27766980
chr4	101252694	101255308	chr11	116606319	116609539	chr3	27938134	27939698
chr4	101264244	101265668	chr11	11694819	11696824	chr3	28011512	28013007
chr4	101291714	101294008	chr11	117076293	117077828	chr3	30455755	30456672
chr4	101297863	101299402	chr11	117174671	117175491	chr3	30855477	30857185
chr4	101328633	101329754	chr11	117233778	117234728	chr3	38093699	38095526
chr4	101338219	101343500	chr11	117265120	117267285	chr3	38102699	38105149
chr4	101355608	101358359	chr11	117308016	117312577	chr3	40704930	40706165
chr4	101508753	101509563	chr11	117316425	117321286	chr3	41552564	41553204
chr4	101510094	101511829	chr11	117348305	117350973	chr3	51182114	51184975
chr4	101646753	101648773	chr11	117413233	117414433	chr3	51708743	51709410
chr4	101655011	101657417	chr11	117482477	117483116	chr3	54668557	54669534
chr4	102505955	102508111	chr11	117543967	117545955	chr3	55128648	55129545
chr4	102516609	102519206	chr11	117569433	117570620	chr3	57287731	57288378
chr4	102533542	102534369	chr11	117598751	117599803	chr3	59152976	59153603
chr4	102538378	102539306	chr11	117639849	117640332	chr3	61474240	61475759
chr4	102565663	102575476	chr11	117730433	117731233	chr3	62187780	62188546
chr4	102585146	102585809	chr11	11776127	11777828	chr3	65364959	65365814
chr4	102587857	102588970	chr11	117761768	117764985	chr3	65435088	65435744
chr4	102607646	102608584	chr11	117827180	117829926	chr3	65659090	65659709
chr4	102623116	102625644	chr11	117871878	117873725	chr3	65857951	65858944
chr4	102634812	102636631	chr11	11788323	11789137	chr3	68556898	68557693
chr4	102646509	102647756	chr11	117891067	117893684	chr3	79567226	79568854
chr4	102656264	102657955	chr11	117901874	117903289	chr3	79936490	79937294
chr4	102665160	102665703	chr11	117945859	117947527	chr3	8746419	8747526
chr4	102681269	102683269	chr11	117951538	117954132	chr3	87566276	87567098
chr4	102719560	102720526	chr11	117975667	117976941	chr3	88077632	88078131
chr4	102930272	102931685	chr11	11807944	11810080	chr3	88102269	88103625
chr4	102955344	102956614	chr11	118114418	118114939	chr3	97034136	97035397
chr4	103113462	103115452	chr11	118129683	118130522	chr3	98056039	98058177
chr4	103118845	103121005	chr11	118155972	118157682	chr4	102045768	102046656
chr4	103122614	103123551	chr11	118161375	118163386	chr4	105224844	105227000
chr4	103214249	103215664	chr11	118170233	118171935	chr4	106244092	106245946
chr4	103313623	103314613	chr11	118182074	118185438	chr4	107675265	107676061
chr4	103320159	103322604	chr11	118191987	118194429	chr4	107746942	107748353
chr4	103340493	103342266	chr11	118242672	118249776	chr4	108113303	108115720
chr4	103563295	103564258	chr11	118252735	118255897	chr4	10952560	10953372
chr4	103711226	103712289	chr11	118259026	118261772	chr4	109550328	109551015
chr4	105007214	105008608	chr11	118403788	118405465	chr4	115056280	115058884
chr4	105251915	105255467	chr11	118427769	118429028	chr4	119806780	119808525
chr4	105378448	105379988	chr11	11860436	11861238	chr4	120613970	120615056
chr4	106231993	106232915	chr11	118696588	118697670	chr4	120667083	120668028
chr4	106281158	106282083	chr11	11871679	11872613	chr4	124997334	124998652
chr4	106288880	106289917	chr11	11878869	11879831	chr4	125156318	125157669
chr4	106292856	106294103	chr11	119005601	119006087	chr4	125265644	125266428
chr4	106300659	106301747	chr11	119023117	119024225	chr4	129048789	129049558
chr4	106314297	106317228	chr11	119025974	119026923	chr4	129250852	129251831
chr4	106335918	106337329	chr11	119088371	119091714	chr4	129268973	129269721
chr4	106582238	106585150	chr11	119106862	119111671	chr4	129854564	129855526
chr4	106678364	106679148	chr11	119121945	119123361	chr4	132060149	132060788
chr4	106803901	106805303	chr11	119125644	119129834	chr4	133360647	133362041
chr4	106839039	106840562	chr11	119130689	119135837	chr4	134011496	134012750
chr4	106907704	106909247	chr11	119150645	119151282	chr4	135254163	135255361
chr4	106909357	106911659	chr11	119162480	119164323	chr4	136885507	136886172
chr4	106949255	106950465	chr11	119164948	119166545	chr4	136891207	136892976
chr4	106958014	106958968	chr11	119191171	119191787	chr4	139579065	139580011
chr4	106970078	106971659	chr11	119198473	119198833	chr4	140571837	140572870
chr4	106980311	106981678	chr11	119215298	119216680	chr4	141605400	141606062
chr4	107066249	107067067	chr11	119237769	119238915	chr4	141670066	141671166
chr4	107167628	107169022	chr11	119427984	119428918	chr4	141951523	141953599
chr4	107177548	107180009	chr11	119855018	119857632	chr4	148108309	148110360
chr4	107253303	107254410	chr11	119895231	119897234	chr4	150202854	150203461
chr4	107285271	107286325	chr11	119954170	119956343	chr4	150924626	150925114
chr4	107313614	107314573	chr11	119960494	119961889	chr4	151071145	151071658
chr4	107363417	107365262	chr11	120141805	120143991	chr4	151961390	151963014
chr4	107706460	107709225	chr11	120189228	120189886	chr4	154530307	154531410
chr4	107718445	107722129	chr11	120216092	120217041	chr4	154826144	154826940
chr4	107742247	107744426	chr11	120230774	120231741	chr4	154910548	154912281
chr4	107758344	107759612	chr11	120647922	120648441	chr4	156010286	156011015
chr4	107776533	107778381	chr11	120823268	120825585	chr4	156021748	156022393
chr4	107783118	107784641	chr11	121066419	121067225	chr4	156188051	156189495
chr4	107802147	107804912	chr11	121204147	121205078	chr4	21754670	21756350
chr4	107813275	107814803	chr11	16558876	16559976	chr4	32139630	32140276
chr4	107879248	107880666	chr11	16740523	16742059	chr4	32148614	32149231
chr4	107889306	107891627	chr11	16804888	16806919	chr4	32363261	32364373
chr4	107922897	107924020	chr11	16982776	16983724	chr4	32503531	32505751
chr4	108064975	108068320	chr11	17051323	17052575	chr4	3763642	3764915
chr4	108070517	108071612	chr11	18883568	18884509	chr4	41358160	41358813
chr4	108081447	108083294	chr11	18885067	18886191	chr4	43381432	43382758
chr4	108117919	108119460	chr11	19014347	19015639	chr4	43383461	43384392
chr4	108300148	108302479	chr11	19018416	19019087	chr4	43419499	43420509
chr4	108317999	108319696	chr11	19938557	19940231	chr4	43693224	43693881
chr4	108327144	108328859	chr11	19962387	19966477	chr4	45981035	45982274
chr4	108346593	108347592	chr11	19968685	19969305	chr4	47080088	47081081
chr4	108578259	108580265	chr11	19977398	19978565	chr4	47272645	47273616
chr4	108619345	108620769	chr11	19997528	19999036	chr4	47274467	47275414
chr4	108638027	108639240	chr11	20041156	20041783	chr4	47293121	47294670
chr4	108780083	108780750	chr11	20230122	20232889	chr4	54128294	54129530
chr4	108832510	108835557	chr11	20247376	20250130	chr4	55117794	55118312
chr4	108999760	109001765	chr11	20314072	20315213	chr4	5725651	5726161
chr4	109017776	109019990	chr11	20464277	20465328	chr4	62728973	62730207
chr4	109045073	109046936	chr11	20552488	20553890	chr4	6415376	6416006
chr4	109102813	109103959	chr11	20957643	20958739	chr4	66043058	66043951
chr4	109116462	109118915	chr11	21173624	21175598	chr4	66170548	66172026
chr4	109119295	109120719	chr11	21179317	21182382	chr4	66189149	66189948
chr4	109122043	109124158	chr11	21403871	21404390	chr4	66222707	66223567
chr4	109135662	109137671	chr11	22584371	22585173	chr4	66822143	66823226
chr4	109201220	109202851	chr11	22691950	22694077	chr4	72379125	72380256
chr4	109206750	109209199	chr11	22755384	22757233	chr4	83272949	83274197
chr4	109213217	109215118	chr11	22761368	22766982	chr4	86689359	86691644
chr4	109253245	109254348	chr11	22777735	22785729	chr4	86712292	86713880
chr4	109273381	109274907	chr11	22793337	22797437	chr4	8689679	8692412
chr4	109280112	109281225	chr11	22812968	22816796	chr4	88389906	88390922
chr4	109475705	109476977	chr11	22870723	22874083	chr4	88515180	88516402
chr4	109484562	109486415	chr11	22928168	22929139	chr4	89042872	89044238
chr4	109486799	109487330	chr11	23571227	23573390	chr4	8938507	8939594
chr4	109610033	109610853	chr11	23726922	23728192	chr4	93493261	93494618
chr4	109656917	109658145	chr11	23810544	23811143	chr4	93688957	93690125
chr4	109664423	109667766	chr11	23818275	23819474	chr4	95165874	95167418
chr4	109675869	109677680	chr11	23846044	23847138	chr4	95866609	95867541
chr4	111718350	111721717	chr11	23894029	23895569	chr4	9705460	9706335
chr4	114970061	114971924	chr11	23987430	23988682	chr4	9736981	9738046
chr4	114972627	114974349	chr11	24075674	24083987	chr4	97910399	97911511
chr4	114985946	114988078	chr11	24184663	24185995	chr5	100466676	100467504
chr4	114994357	114995456	chr11	24200092	24201879	chr5	101997875	102000086
chr4	114999160	115001164	chr11	24240690	24247932	chr5	103838277	103839249
chr4	115095430	115097267	chr11	24256902	24260978	chr5	108030053	108032240
chr4	115118950	115121856	chr11	24297094	24298178	chr5	108448282	108449659
chr4	115279965	115281418	chr11	24390240	24391490	chr5	108545674	108546948
chr4	115663740	115665777	chr11	24464353	24465251	chr5	113644070	113644846
chr4	115737447	115739177	chr11	25848816	25849892	chr5	113999084	113999784
chr4	115740182	115741020	chr11	26437574	26438658	chr5	117416949	117417739
chr4	115784698	115785663	chr11	30148284	30149533	chr5	118259419	118260825
chr4	115824222	115825918	chr11	30165389	30168289	chr5	121500341	121501590
chr4	115827612	115828860	chr11	31809597	31810921	chr5	122241770	122243664
chr4	115838483	115840127	chr11	31814172	31815242	chr5	124506771	124507291
chr4	115846512	115848818	chr11	31999625	32000960	chr5	129924088	129925813
chr4	115856864	115858343	chr11	32010816	32011471	chr5	130236470	130237475
chr4	116032461	116033199	chr11	32012046	32014331	chr5	134467856	134468793
chr4	116052748	116054465	chr11	32019071	32022587	chr5	13526691	13527947
chr4	116074243	116077130	chr11	32030775	32032634	chr5	135907066	135907861
chr4	116123094	116124498	chr11	32039467	32040580	chr5	136139071	136140663
chr4	116150026	116151068	chr11	32118254	32120380	chr5	137102581	137103978
chr4	116176100	116177906	chr11	32122569	32122937	chr5	137624106	137624744
chr4	116220627	116222016	chr11	32125581	32126822	chr5	138341943	138343979
chr4	116463588	116464238	chr11	32488717	32490278	chr5	138774945	138776186
chr4	116482643	116484066	chr11	32504924	32505406	chr5	138833404	138834226
chr4	116507105	116508473	chr11	32532232	32535569	chr5	139018025	139018696
chr4	116555253	116558928	chr11	32537466	32539635	chr5	143406701	143407389
chr4	116597168	116598331	chr11	3309518	3312440	chr5	143413684	143414824
chr4	116626349	116628062	chr11	3329535	3333203	chr5	143465600	143466691
chr4	116650661	116652199	chr11	3334572	3336635	chr5	143625582	143626887
chr4	116654727	116656375	chr11	33962623	33963124	chr5	143678723	143680326
chr4	116667306	116669285	chr11	34078125	34078788	chr5	146973432	146974846
chr4	116685009	116686554	chr11	3408074	3409782	chr5	148633943	148634852
chr4	116707813	116709282	chr11	34116383	34117862	chr5	18000322	18001135
chr4	116720700	116721680	chr11	34769033	34772540	chr5	21199254	21200492
chr4	116768412	116769831	chr11	3517418	3518971	chr5	24591273	24592592
chr4	116772611	116775479	chr11	3534373	3540123	chr5	30849828	30850886
chr4	116788205	116789166	chr11	3572517	3574600	chr5	31467431	31468692
chr4	116806966	116808359	chr11	35877748	35879231	chr5	31636182	31638193
chr4	116824348	116825164	chr11	4194820	4196535	chr5	32148358	32149861
chr4	116995085	116995866	chr11	4273646	4274461	chr5	32720451	32721647
chr4	117018460	117020235	chr11	4288610	4290578	chr5	34242128	34242759
chr4	117040810	117042365	chr11	43343478	43346677	chr5	38401781	38403195
chr4	117099858	117102466	chr11	43358180	43359432	chr5	38876435	38877370
chr4	117117018	117119016	chr11	43383829	43386565	chr5	44146221	44147158
chr4	117119562	117121565	chr11	43387728	43388830	chr5	45036622	45037139
chr4	117123608	117127858	chr11	43528225	43529391	chr5	52792773	52794641
chr4	117133212	117134616	chr11	43652329	43653433	chr5	53490269	53491452
chr4	117136209	117136719	chr11	44135320	44136889	chr5	62842566	62843708
chr4	117155095	117156814	chr11	44161548	44162417	chr5	72752075	72752747
chr4	117182098	117183349	chr11	44394823	44396528	chr5	73286090	73287340
chr4	117188997	117190717	chr11	44462177	44463281	chr5	76521719	76523161
chr4	117201939	117203003	chr11	44474500	44477389	chr5	77038523	77039324
chr4	117210324	117211253	chr11	44479120	44481282	chr5	77139617	77141310
chr4	117218020	117219962	chr11	44492775	44494163	chr5	77144249	77145428
chr4	117251863	117252513	chr11	44495769	44497480	chr5	7993823	7995284
chr4	117288457	117290166	chr11	44518430	44521312	chr5	88500279	88501223
chr4	117355649	117357030	chr11	44574454	44575602	chr5	88981115	88982333
chr4	117424360	117425473	chr11	44616382	44620624	chr5	90876619	90877142
chr4	117550213	117551013	chr11	44623594	44625407	chr5	91609821	91611384
chr4	117681746	117682670	chr11	44684170	44685113	chr5	92127113	92128065
chr4	117700351	117701318	chr11	44868817	44870386	chr5	92148823	92150482
chr4	117886363	117887756	chr11	44879030	44880132	chr5	92367762	92368546
chr4	117914546	117915962	chr11	44880433	44882389	chr5	92440926	92442036
chr4	118134175	118136443	chr11	44891324	44894524	chr5	97006323	97006970
chr4	118143614	118145309	chr11	44919428	44921238	chr6	108531403	108532621
chr4	118151287	118152842	chr11	44928067	44929337	chr6	115360818	115361497
chr4	118179008	118180860	chr11	44943970	44952255	chr6	115361679	115362227
chr4	118359596	118360625	chr11	45007321	45008213	chr6	115364208	115365499
chr4	118397594	118399265	chr11	45061270	45062960	chr6	116337913	116338577
chr4	118405651	118406301	chr11	45213856	45214922	chr6	117674431	117676578
chr4	118408648	118410518	chr11	45322416	45325934	chr6	120173947	120175281
chr4	118425897	118426280	chr11	45329777	45330556	chr6	120839804	120840961
chr4	118427437	118428981	chr11	45524194	45525876	chr6	122435660	122436697
chr4	118436560	118438407	chr11	45846819	45848974	chr6	122638084	122638859
chr4	118532955	118534530	chr11	45849231	45851072	chr6	124477613	124478318
chr4	118547097	118548864	chr11	45954977	45955853	chr6	125265432	125266138
chr4	118608753	118608960	chr11	46303123	46315641	chr6	125332993	125334603
chr4	118609224	118610476	chr11	46342589	46345928	chr6	127539472	127540116
chr4	118620469	118621550	chr11	46372569	46373525	chr6	127790276	127791169
chr4	118999499	119000831	chr11	46379475	46381311	chr6	128597083	128597897
chr4	119108565	119109804	chr11	46399268	46399780	chr6	128621893	128623261
chr4	119118596	119119647	chr11	46447275	46449734	chr6	128824827	128826524
chr4	119124753	119127976	chr11	47170441	47171688	chr6	129397668	129399373
chr4	119173647	119174309	chr11	4781862	4785889	chr6	129577962	129581190
chr4	119181156	119181815	chr11	48837227	48838937	chr6	129621007	129624071
chr4	119195111	119196042	chr11	48987839	48988625	chr6	129739034	129739878
chr4	119232168	119232832	chr11	48993966	48994932	chr6	129746411	129748408
chr4	119238541	119240242	chr11	49086066	49089254	chr6	134667884	134669698
chr4	119273855	119276884	chr11	49093273	49094385	chr6	138071425	138072807
chr4	119292618	119295364	chr11	49152705	49153634	chr6	142746258	142747733
chr4	119319944	119321296	chr11	4923750	4925033	chr6	143826885	143827789
chr4	119421840	119423019	chr11	49240872	49246481	chr6	147054574	147055869
chr4	119538898	119540769	chr11	49246868	49252180	chr6	15758694	15759536
chr4	119571475	119572700	chr11	4973479	4975028	chr6	16896514	16899033
chr4	119608670	119610840	chr11	49754950	49755840	chr6	17741911	17744018
chr4	119614083	119615015	chr11	49764096	49765435	chr6	17800353	17801413
chr4	119733072	119733688	chr11	49770388	49771285	chr6	24610602	24611476
chr4	119738468	119739802	chr11	49780435	49781225	chr6	28519853	28521195
chr4	119752370	119754468	chr11	50015938	50017172	chr6	29121786	29124681
chr4	119877523	119879460	chr11	5013688	5014431	chr6	31078659	31082326
chr4	119966242	119966765	chr11	50161573	50163736	chr6	31176018	31177259
chr4	120341506	120343145	chr11	50192202	50193124	chr6	31219966	31220927
chr4	120368918	120370548	chr11	50236870	50237369	chr6	31384969	31386310
chr4	120588599	120590504	chr11	50239574	50241282	chr6	38918416	38920294
chr4	120815266	120816508	chr11	50243206	50245170	chr6	3967752	3968480
chr4	120824548	120826721	chr11	50285330	50288826	chr6	3973394	3974697
chr4	120832365	120833178	chr11	50473300	50474675	chr6	4003898	4004931
chr4	120924377	120925881	chr11	50827142	50828066	chr6	41533064	41534457
chr4	120951012	120952574	chr11	50835443	50836469	chr6	48803731	48804196
chr4	120973801	120976568	chr11	50930337	50931795	chr6	49036207	49037484
chr4	121004102	121005658	chr11	5149041	5151722	chr6	50393597	50394079
chr4	121014341	121017642	chr11	5154977	5155906	chr6	5155987	5157816
chr4	121024049	121024727	chr11	5157841	5158332	chr6	51889761	51890778
chr4	121073997	121074810	chr11	51631427	51634025	chr6	52920687	52921791
chr4	121097407	121098645	chr11	51634434	51639131	chr6	53154272	53155710
chr4	121170768	121171861	chr11	51643118	51651128	chr6	5338775	5340277
chr4	121181876	121183115	chr11	51657973	51658932	chr6	5361584	5362742
chr4	121195195	121198275	chr11	51673426	51674809	chr6	54775364	54776337
chr4	121199931	121201702	chr11	5172847	5174211	chr6	66271796	66273296
chr4	121214035	121215810	chr11	5175546	5178439	chr6	82990956	82991933
chr4	122835903	122836855	chr11	51800520	51801569	chr6	83363655	83364525
chr4	122838000	122838961	chr11	51817718	51818664	chr6	84923268	84924221
chr4	122847153	122849456	chr11	51855538	51859189	chr6	8647687	8649505
chr4	122852714	122855766	chr11	51882973	51884687	chr6	86772162	86773370
chr4	122870719	122873629	chr11	51930685	51941008	chr6	87875211	87877186
chr4	122883466	122888011	chr11	51948849	51951130	chr6	88641266	88642525
chr4	122891262	122893563	chr11	5196391	5197316	chr6	88926550	88927710
chr4	122896376	122898001	chr11	5206878	5207655	chr6	88972978	88973138
chr4	122922452	122924772	chr11	52074544	52077883	chr6	89294862	89295525
chr4	122955140	122956551	chr11	52218972	52219926	chr6	89413065	89413948
chr4	122982469	122983992	chr11	52265645	52266720	chr6	93769987	93771679
chr4	123016046	123017448	chr11	52267650	52270037	chr7	101011422	101012893
chr4	123050017	123051497	chr11	52272686	52275571	chr7	101607726	101608817
chr4	123139198	123140154	chr11	52292018	52293430	chr7	103860001	103860779
chr4	123282505	123283695	chr11	52308966	52311694	chr7	110001659	110003126
chr4	123311998	123313847	chr11	52317968	52320562	chr7	110190086	110190594
chr4	123353260	123353764	chr11	52335669	52336624	chr7	110359723	110360664
chr4	123411154	123412397	chr11	52337628	52338126	chr7	111156065	111157037
chr4	123425708	123426515	chr11	52340793	52342190	chr7	111999596	112000523
chr4	123431258	123433087	chr11	5252773	5254766	chr7	116515029	116516431
chr4	123562511	123565425	chr11	53182874	53183818	chr7	118811319	118812235
chr4	123571056	123573665	chr11	53307384	53309388	chr7	119835154	119837038
chr4	123576854	123578305	chr11	53335123	53336377	chr7	120699123	120699793
chr4	123664199	123665622	chr11	53342529	53343260	chr7	120700170	120700683
chr4	123717648	123719031	chr11	53494931	53496137	chr7	120982320	120983135
chr4	123742043	123743915	chr11	53747648	53749069	chr7	123275227	123276481
chr4	123748954	123751113	chr11	53768021	53771688	chr7	123410783	123411303
chr4	123904357	123905834	chr11	53798929	53800926	chr7	125596622	125597246
chr4	123916500	123918334	chr11	53838816	53839939	chr7	125613457	125613926
chr4	123920846	123922712	chr11	53844671	53846676	chr7	126621199	126622606
chr4	123927457	123929024	chr11	54091734	54092990	chr7	127850357	127850883
chr4	123940233	123942229	chr11	54159394	54160626	chr7	128128890	128130165
chr4	123951437	123952830	chr11	54567732	54569384	chr7	128523466	128524842
chr4	124692894	124693867	chr11	54696850	54699416	chr7	128569420	128570742
chr4	124695620	124696729	chr11	54733158	54734780	chr7	12891089	12891996
chr4	124700569	124701666	chr11	54757868	54758960	chr7	130657312	130658725
chr4	124714681	124715612	chr11	54763587	54764982	chr7	130892628	130894091
chr4	124741353	124742287	chr11	54777991	54778940	chr7	133115527	133116185
chr4	124751572	124752801	chr11	54962941	54963589	chr7	138223773	138225684
chr4	124771557	124772534	chr11	54971769	54974832	chr7	138241269	138242442
chr4	124801499	124803816	chr11	5498624	5503638	chr7	140027707	140028599
chr4	124808139	124809241	chr11	55022475	55024347	chr7	142589625	142592593
chr4	124849891	124851818	chr11	55072271	55073935	chr7	144055924	144056847
chr4	124936198	124937628	chr11	55076469	55079314	chr7	16206891	16208295
chr4	125015844	125016507	chr11	55097966	55098888	chr7	16680696	16682140
chr4	125029658	125030919	chr11	55116681	55117772	chr7	19698261	19699812
chr4	125054563	125055964	chr11	55120291	55122409	chr7	25385675	25387071
chr4	125066119	125067666	chr11	55136178	55137707	chr7	26054935	26056210
chr4	125084869	125085949	chr11	55227112	55227931	chr7	27605525	27606484
chr4	125143818	125146870	chr11	5714474	5715133	chr7	28693880	28695910
chr4	125176258	125177539	chr11	57445010	57446497	chr7	29007275	29008987
chr4	125504069	125504791	chr11	57530916	57532478	chr7	30973896	30974420
chr4	126017116	126018953	chr11	57633977	57634467	chr7	31086727	31087236
chr4	126023561	126025576	chr11	57673867	57674739	chr7	31115178	31116332
chr4	126046654	126047609	chr11	57687847	57688935	chr7	3481627	3482625
chr4	126057045	126058875	chr11	57726351	57727935	chr7	35118245	35121646
chr4	126062243	126063809	chr11	57872469	57872991	chr7	35608695	35610022
chr4	126066766	126068471	chr11	57895759	57896228	chr7	3799051	3799936
chr4	126096545	126097552	chr11	58092430	58093438	chr7	3868280	3869553
chr4	126102292	126105212	chr11	58101682	58105341	chr7	4106411	4107420
chr4	126109509	126112115	chr11	58635896	58636573	chr7	4274071	4274671
chr4	126132002	126132485	chr11	5877557	5878911	chr7	4292827	4293343
chr4	126162460	126163862	chr11	58787774	58788270	chr7	44399020	44399894
chr4	126201173	126205278	chr11	58934772	58936340	chr7	46167720	46170029
chr4	126237322	126238701	chr11	58938079	58939185	chr7	47347932	47349490
chr4	126251396	126252522	chr11	58948042	58949807	chr7	47676859	47678042
chr4	126255294	126257319	chr11	58982029	58983469	chr7	49582773	49583578
chr4	126258743	126263132	chr11	59178082	59178715	chr7	51724228	51725415
chr4	126320997	126321876	chr11	59307823	59308634	chr7	58823831	58825748
chr4	126428857	126430415	chr11	59425421	59426386	chr7	6372318	6373854
chr4	126437607	126438493	chr11	59449872	59450690	chr7	63903842	63906793
chr4	126532833	126533828	chr11	59488271	59490891	chr7	64400170	64401761
chr4	126536253	126538267	chr11	59493820	59494780	chr7	66755093	66756183
chr4	126577740	126578625	chr11	59501471	59504080	chr7	68738382	68739612
chr4	126676978	126678508	chr11	59504782	59507193	chr7	68759086	68760037
chr4	126682208	126683749	chr11	59534519	59535354	chr7	78902837	78904989
chr4	126752847	126754553	chr11	59627327	59629333	chr7	79269422	79270544
chr4	126806856	126808779	chr11	59661753	59663088	chr7	81725978	81726881
chr4	126812248	126813804	chr11	59884569	59886739	chr7	88481541	88483366
chr4	126814646	126815601	chr11	59899725	59900821	chr7	92152087	92153052
chr4	126849835	126851303	chr11	5999466	6001475	chr7	92457960	92458967
chr4	126967347	126968477	chr11	60031925	60033444	chr7	92980442	92980977
chr4	127008515	127009083	chr11	6005262	6009586	chr7	96789371	96791590
chr4	127015296	127016385	chr11	60073126	60074071	chr7	97335976	97337075
chr4	127020633	127023209	chr11	60090536	60091908	chr7	98223064	98224659
chr4	127076711	127078075	chr11	60098626	60101532	chr7	98670579	98672734
chr4	127125917	127126698	chr11	6010157	6011961	chr7	98808904	98810280
chr4	127242309	127243260	chr11	60108091	60108583	chr7	98893819	98894862
chr4	127243646	127244443	chr11	60160118	60163027	chr7	99152921	99154538
chr4	127327228	127328913	chr11	60174242	60178095	chr8	10480101	10481000
chr4	127506754	127507715	chr11	6017799	6018971	chr8	105320020	105321624
chr4	128609843	128611111	chr11	60185625	60186132	chr8	10555975	10557187
chr4	128654661	128655522	chr11	60188945	60190012	chr8	106004500	106005528
chr4	128690891	128692382	chr11	6019867	6021736	chr8	106006809	106007341
chr4	128697793	128700236	chr11	60199743	60200840	chr8	106642622	106643544
chr4	128726854	128728863	chr11	60207372	60207888	chr8	107402816	107404610
chr4	128732780	128734252	chr11	60209500	60211470	chr8	108704025	108705182
chr4	128805051	128807012	chr11	60247875	60249129	chr8	108764406	108765505
chr4	128811606	128812243	chr11	60292179	60292920	chr8	11038657	11039927
chr4	128839085	128840605	chr11	60301877	60302540	chr8	114526608	114527160
chr4	128971211	128972150	chr11	60305090	60306428	chr8	119857546	119858567
chr4	128973308	128975151	chr11	60308789	60310045	chr8	120494887	120495707
chr4	128982915	128984015	chr11	60702968	60704712	chr8	120619615	120620291
chr4	128991312	128994211	chr11	60742654	60743883	chr8	122111385	122112376
chr4	129024550	129025652	chr11	60810706	60811361	chr8	122415129	122416413
chr4	129031242	129036358	chr11	61122668	61123189	chr8	122762151	122763992
chr4	129057457	129060660	chr11	61309116	61311705	chr8	12755723	12757908
chr4	129067492	129068766	chr11	61638521	61639759	chr8	127829462	127830399
chr4	129081325	129082978	chr11	61652494	61654036	chr8	12827666	12828525
chr4	129188705	129190701	chr11	61660314	61661758	chr8	128679912	128681164
chr4	129334345	129336663	chr11	61669034	61670227	chr8	12955466	12956274
chr4	129353369	129354757	chr11	6177079	6180437	chr8	13026948	13029130
chr4	129364954	129365918	chr11	6182616	6186433	chr8	13031296	13031951
chr4	129376645	129378187	chr11	62621200	62622134	chr8	13035726	13039610
chr4	129460801	129462655	chr11	62625370	62626330	chr8	13660198	13661276
chr4	129496048	129497467	chr11	62648631	62649740	chr8	19192202	19193634
chr4	129500105	129501648	chr11	62819774	62822815	chr8	20907451	20908142
chr4	129502694	129505997	chr11	6365172	6367555	chr8	25273792	25275698
chr4	129513526	129514864	chr11	64200984	64201893	chr8	25714905	25715419
chr4	129541945	129543510	chr11	6480525	6481638	chr8	26809246	26810036
chr4	129573076	129574102	chr11	6558231	6563083	chr8	34921688	34923396
chr4	129584553	129585358	chr11	6581024	6581669	chr8	35362142	35363171
chr4	129600012	129601410	chr11	67544625	67546179	chr8	35539992	35541248
chr4	129609165	129610866	chr11	67577485	67579936	chr8	38287043	38288015
chr4	129618457	129619863	chr11	67580470	67581275	chr8	40584478	40585745
chr4	129623113	129625861	chr11	68016974	68018388	chr8	4088521	4089255
chr4	129639895	129641443	chr11	68030325	68030976	chr8	57541094	57541755
chr4	129671738	129673113	chr11	68031220	68031730	chr8	57589526	57595293
chr4	129696002	129697402	chr11	68126316	68126963	chr8	60804312	60805735
chr4	129761576	129762813	chr11	68145786	68146677	chr8	60953587	60954847
chr4	129782057	129783461	chr11	68176737	68177807	chr8	61615614	61616631
chr4	129787966	129789666	chr11	68188688	68189532	chr8	61911102	61912136
chr4	129793214	129794759	chr11	68198035	68202119	chr8	64725717	64726786
chr4	129803245	129804208	chr11	68252931	68254489	chr8	67949894	67950542
chr4	129810012	129812619	chr11	68260911	68262241	chr8	69937484	69939541
chr4	129819017	129822358	chr11	68269569	68272033	chr8	72654823	72656025
chr4	129839563	129840378	chr11	68280382	68281545	chr8	76901588	76902165
chr4	129860853	129861813	chr11	68498019	68500039	chr8	82917300	82918047
chr4	129877046	129878474	chr11	68553711	68554459	chr8	84219403	84220681
chr4	129881857	129885065	chr11	68599288	68601737	chr8	85379545	85381899
chr4	130106898	130108696	chr11	68601979	68603227	chr8	85487665	85488470
chr4	130111948	130113512	chr11	68719125	68720078	chr8	85624389	85625503
chr4	130148562	130149814	chr11	68832068	68833639	chr8	91344017	91345849
chr4	130174772	130176170	chr11	68834620	68837831	chr8	91381410	91382052
chr4	130359299	130361000	chr11	69036971	69037787	chr8	91394819	91396279
chr4	130548747	130549983	chr11	69125030	69126282	chr8	94076200	94077394
chr4	130662755	130664769	chr11	69304582	69306583	chr8	94179038	94179977
chr4	130677293	130678390	chr11	69365481	69370022	chr9	102731259	102731982
chr4	130781951	130784264	chr11	69653916	69655635	chr9	110951509	110952017
chr4	130799608	130801083	chr11	69795393	69796183	chr9	111121663	111122968
chr4	130801666	130802930	chr11	69798892	69799551	chr9	113928713	113929670
chr4	130899304	130900581	chr11	69845781	69847924	chr9	114026017	114026837
chr4	130902009	130903162	chr11	69848772	69851981	chr9	114394387	114395120
chr4	130912383	130923049	chr11	70079803	70080928	chr9	116350460	116351700
chr4	131842986	131844211	chr11	70220473	70225024	chr9	120000268	120001074
chr4	131854356	131856173	chr11	70228873	70231318	chr9	120273575	120274830
chr4	131872500	131875231	chr11	70296673	70299429	chr9	120926049	120927876
chr4	132006968	132009478	chr11	70579425	70582036	chr9	121700962	121703279
chr4	132039143	132041298	chr11	70668066	70670683	chr9	123869059	123869699
chr4	132074446	132076281	chr11	70763622	70765297	chr9	124081186	124081900
chr4	132077860	132079102	chr11	70765757	70766540	chr9	14724453	14726054
chr4	132193122	132199358	chr11	70788531	70790228	chr9	20961111	20962683
chr4	132210904	132213066	chr11	70803095	70804490	chr9	20966814	20967573
chr4	132214343	132215764	chr11	70844475	70845555	chr9	21124822	21127210
chr4	132247507	132248613	chr11	71003487	71005195	chr9	22672967	22674318
chr4	132260245	132262402	chr11	71202516	71203190	chr9	22945170	22946133
chr4	132269551	132270952	chr11	71669047	71671904	chr9	27923886	27924620
chr4	132273760	132275460	chr11	71944127	71945090	chr9	32238259	32239580
chr4	132308415	132309656	chr11	71995396	71997290	chr9	32594351	32595617
chr4	132328655	132330057	chr11	72041183	72042518	chr9	32925265	32926821
chr4	132352644	132354379	chr11	72338777	72340013	chr9	32927701	32928630
chr4	132409645	132410607	chr11	72394831	72396433	chr9	33059870	33061608
chr4	132421687	132423047	chr11	72406283	72408537	chr9	37133070	37134511
chr4	132455842	132457071	chr11	72409723	72411430	chr9	40195766	40196417
chr4	132463196	132464604	chr11	72469868	72470815	chr9	48356678	48358229
chr4	132474150	132475335	chr11	72481125	72481931	chr9	48373160	48373954
chr4	132475958	132476605	chr11	72484270	72485373	chr9	48546864	48548407
chr4	132493952	132495515	chr11	72537675	72538923	chr9	48605831	48606462
chr4	132509703	132510651	chr11	72670595	72673039	chr9	48816660	48818108
chr4	132514960	132516188	chr11	72691720	72693008	chr9	48835491	48836353
chr4	132532808	132533925	chr11	72717782	72719041	chr9	49533965	49534806
chr4	132534897	132536476	chr11	72917639	72918137	chr9	49796791	49799068
chr4	132554549	132556407	chr11	72923618	72926543	chr9	50470000	50471559
chr4	132562830	132565421	chr11	72953217	72954865	chr9	50482470	50483129
chr4	132566557	132567815	chr11	72960219	72964935	chr9	51019538	51022023
chr4	132572845	132574111	chr11	74664378	74665488	chr9	51032097	51033593
chr4	132588007	132589558	chr11	74742528	74744217	chr9	52174604	52175553
chr4	132590447	132594361	chr11	75001016	75002228	chr9	55255149	55256404
chr4	132605410	132606664	chr11	75012366	75014074	chr9	55295801	55296310
chr4	132609839	132612478	chr11	75300966	75302079	chr9	55466469	55467328
chr4	132616949	132618667	chr11	75408967	75411110	chr9	57233373	57234475
chr4	132638419	132639956	chr11	75413770	75417857	chr9	59941160	59942404
chr4	132727359	132729209	chr11	75526574	75527476	chr9	63384131	63384783
chr4	132731945	132733415	chr11	75537978	75538786	chr9	64726242	64727417
chr4	132734271	132735199	chr11	75551325	75553029	chr9	65403848	65404937
chr4	132746847	132749164	chr11	75559293	75562477	chr9	65630674	65631629
chr4	132752794	132753933	chr11	75593628	75595621	chr9	66184453	66185085
chr4	132756477	132757322	chr11	75826878	75828878	chr9	66276499	66277516
chr4	132759831	132761302	chr11	75837067	75840419	chr9	66988313	66989387
chr4	132767555	132769417	chr11	75976310	75977429	chr9	66989964	66991176
chr4	132779749	132781110	chr11	75977626	75977965	chr9	67813937	67814570
chr4	132793496	132797031	chr11	75978184	75979491	chr9	69033855	69034993
chr4	132800250	132810519	chr11	75980173	75981140	chr9	69319419	69321012
chr4	132815659	132817126	chr11	75992171	75992981	chr9	69439783	69440374
chr4	132842405	132843511	chr11	75993872	75994937	chr9	69453409	69454805
chr4	132873456	132874241	chr11	76493193	76498936	chr9	70207320	70207831
chr4	132883203	132885052	chr11	76503223	76506437	chr9	70257412	70258502
chr4	132921638	132923603	chr11	76508793	76512437	chr9	70260559	70261083
chr4	132945457	132948217	chr11	76734221	76736690	chr9	70834326	70834814
chr4	132950108	132952253	chr11	77348024	77349884	chr9	70835372	70835867
chr4	132958647	132960514	chr11	77355117	77355840	chr9	75341773	75343345
chr4	132973534	132975521	chr11	77369769	77374184	chr9	75361723	75363441
chr4	132975908	132977873	chr11	77383428	77387237	chr9	75487636	75489320
chr4	132981920	132983893	chr11	77409369	77411953	chr9	77428310	77428826
chr4	133096058	133097616	chr11	77415675	77417293	chr9	77537388	77538383
chr4	133117534	133118448	chr11	77492660	77494488	chr9	78363113	78364150
chr4	133138665	133139314	chr11	77512742	77513952	chr9	78538066	78539048
chr4	133168043	133172151	chr11	77518135	77521479	chr9	85357465	85358117
chr4	133237946	133238916	chr11	77800870	77803789	chr9	88893923	88894811
chr4	133240721	133241613	chr11	77886524	77889882	chr9	90032656	90033915
chr4	133261795	133263212	chr11	77890122	77892119	chr9	92249362	92254069
chr4	133276528	133278963	chr11	78016573	78019181	chr9	92289412	92290667
chr4	133338608	133339567	chr11	78163798	78166160	chr9	92374389	92375676
chr4	133353215	133354795	chr11	78168673	78170082	chr9	92383909	92385542
chr4	133369553	133370613	chr11	78310589	78311772	chr9	95803059	95805315
chr4	133389765	133392371	chr11	78381846	78382330	chr9	96952461	96953996
chr4	133412249	133413528	chr11	78465555	78466338	chrUn_GL456372	16383	18375
chr4	133545002	133546246	chr11	78792518	78793334	chrUn_GL456372	20024	21360
chr4	133574113	133575467	chr11	78851182	78852140	chrX	100555623	100556857
chr4	133583401	133585089	chr11	79000728	79009936	chrX	103481653	103482952
chr4	133624348	133627567	chr11	79016772	79018019	chrX	103633571	103634593
chr4	133630958	133633703	chr11	79022288	79024482	chrX	105063516	105065934
chr4	133649594	133650379	chr11	79056221	79057786	chrX	107012427	107013388
chr4	133651096	133652150	chr11	79059526	79060621	chrX	109195639	109197605
chr4	133658853	133661757	chr11	79102576	79105035	chrX	11399437	11401576
chr4	133666049	133667012	chr11	79121933	79127081	chrX	12535482	12536818
chr4	133750644	133755209	chr11	79142019	79142537	chrX	126745824	126748358
chr4	133755906	133758079	chr11	79738743	79740137	chrX	12812788	12813784
chr4	133774826	133775617	chr11	80284270	80285439	chrX	12837746	12838936
chr4	133804353	133805469	chr11	80301987	80302866	chrX	12886271	12887037
chr4	133812457	133816555	chr11	80506882	80510684	chrX	13469548	13470374
chr4	133820461	133821646	chr11	80513778	80514414	chrX	140598846	140599593
chr4	133840495	133842349	chr11	80718079	80720237	chrX	155193704	155194216
chr4	133844271	133845034	chr11	80810223	80811049	chrX	162642063	162643633
chr4	133872444	133876131	chr11	81720828	81722386	chrX	162652865	162653745
chr4	133887313	133888562	chr11	81738230	81740379	chrX	167132467	167133804
chr4	133906346	133907467	chr11	81902246	81903438	chrX	31778247	31781163
chr4	133909950	133911365	chr11	81909105	81910319	chrX	33920420	33925171
chr4	133940127	133941820	chr11	82005917	82008739	chrX	33926161	33931809
chr4	133942027	133942685	chr11	82183143	82184218	chrX	36088235	36089154
chr4	133966663	133969414	chr11	82239445	82240241	chrX	38641276	38643194
chr4	133977457	133979325	chr11	82251834	82252586	chrX	48320903	48321676
chr4	134000246	134001210	chr11	82254980	82256837	chrX	50550010	50550672
chr4	134058163	134058809	chr11	82359239	82360634	chrX	50580317	50580842
chr4	134092793	134101267	chr11	82409262	82411487	chrX	50583787	50584380
chr4	134127613	134130966	chr11	82420599	82423039	chrX	50597168	50597905
chr4	134186254	134187360	chr11	82423277	82424381	chrX	50599914	50600607
chr4	134244896	134245803	chr11	82428742	82429482	chrX	50602468	50603173
chr4	134273202	134274516	chr11	82433836	82435307	chrX	50605121	50605693
chr4	134286305	134288889	chr11	82532667	82533661	chrX	50607770	50608408
chr4	134396276	134397506	chr11	82541963	82542712	chrX	50611782	50612458
chr4	134455047	134455908	chr11	82560076	82561035	chrX	50614513	50615085
chr4	134460100	134460911	chr11	82565678	82567173	chrX	50619620	50620131
chr4	134468139	134469663	chr11	82569681	82571390	chrX	51084376	51085664
chr4	134475167	134476249	chr11	82613928	82614588	chrX	52884977	52886848
chr4	134482358	134482997	chr11	82667487	82669923	chrX	69355011	69358128
chr4	134494218	134497591	chr11	82671372	82674279	chrX	69360068	69361483
chr4	134512599	134513875	chr11	82677753	82679348	chrX	75733472	75733910
chr4	134525719	134526201	chr11	82693880	82694982	chrX	75744347	75744749
chr4	134534264	134535664	chr11	82834897	82837030	chrX	75749182	75749622
chr4	134547140	134549310	chr11	82860070	82861428	chrX	7965977	7967904
chr4	134557502	134559210	chr11	83291022	83292436	chrX	93755975	93757125
chr4	134586030	134586957	chr11	83371514	83372381
chr4	134588121	134590127	chr11	83466671	83468078
chr4	134594275	134596407	chr11	83849633	83850413
chr4	134601518	134602330	chr11	83974619	83975539
chr4	134607318	134607952	chr11	84344213	84345434
chr4	134618612	134619506	chr11	84750994	84752318
chr4	134631761	134632862	chr11	8601215	8602469
chr4	134652158	134653115	chr11	8604394	8605189
chr4	134654408	134655508	chr11	86231786	86232878
chr4	134682452	134683400	chr11	86384916	86386931
chr4	134702869	134704388	chr11	8638979	8640212
chr4	134729286	134730968	chr11	86396208	86397091
chr4	134733904	134735920	chr11	86398947	86400435
chr4	134750095	134751221	chr11	86404010	86404618
chr4	134758991	134764725	chr11	86408645	86410030
chr4	134767066	134768299	chr11	86591922	86594224
chr4	134778618	134779859	chr11	8659278	8661738
chr4	134852549	134854563	chr11	86716125	86720535
chr4	134913910	134915587	chr11	86819333	86819989
chr4	134917960	134921604	chr11	86833723	86834833
chr4	134922163	134925507	chr11	86892394	86895586
chr4	134929659	134931963	chr11	86907519	86908787
chr4	135017848	135020719	chr11	86958442	86959640
chr4	135053847	135055250	chr11	87126229	87128064
chr4	135066752	135067558	chr11	87239317	87241925
chr4	135069513	135070695	chr11	87244006	87246392
chr4	135079703	135081434	chr11	87275238	87277781
chr4	135128576	135130093	chr11	88089521	88090019
chr4	135159170	135161580	chr11	88233373	88235352
chr4	135178794	135179734	chr11	88430016	88430991
chr4	135181643	135182319	chr11	88441905	88442466
chr4	135202646	135204667	chr11	88447274	88447789
chr4	135240188	135242915	chr11	88485522	88486189
chr4	135256675	135257157	chr11	88509665	88511200
chr4	135271063	135273665	chr11	88550320	88551130
chr4	135312599	135315215	chr11	88555420	88556752
chr4	135351896	135354805	chr11	88556952	88557584
chr4	135415944	135417198	chr11	88559469	88560287
chr4	135433804	135434610	chr11	88594520	88597482
chr4	135439060	135440328	chr11	88597869	88600340
chr4	135493831	135495212	chr11	88604617	88606177
chr4	135679511	135681277	chr11	88608523	88609629
chr4	135682520	135683611	chr11	88613472	88615635
chr4	135685966	135687357	chr11	88624731	88625818
chr4	135819919	135820868	chr11	88626832	88628370
chr4	135855007	135857615	chr11	88716371	88717036
chr4	135868656	135869881	chr11	88717306	88719574
chr4	135872411	135878155	chr11	88848147	88849127
chr4	135891144	135891817	chr11	88864278	88865235
chr4	135894937	135900061	chr11	89060030	89060981
chr4	135911619	135912206	chr11	89063189	89065176
chr4	135917562	135922109	chr11	89075236	89081390
chr4	135941787	135943338	chr11	89092419	89093298
chr4	135945459	135947469	chr11	89098268	89098779
chr4	135962854	135964407	chr11	89100550	89101900
chr4	135971855	135974310	chr11	89978622	89979288
chr4	135981442	135982681	chr11	90029453	90030239
chr4	135986545	135987944	chr11	90355289	90356241
chr4	136020469	136022016	chr11	94343796	94345032
chr4	136030643	136032360	chr11	94525866	94526839
chr4	136034792	136035827	chr11	94570367	94571761
chr4	136052253	136053794	chr11	94601201	94602385
chr4	136122169	136123959	chr11	94998372	94998889
chr4	136171501	136180706	chr11	95000124	95001415
chr4	136184857	136186066	chr11	95025550	95026038
chr4	136266406	136267714	chr11	95096997	95097719
chr4	136285207	136286762	chr11	95258589	95262287
chr4	136601707	136602994	chr11	95328246	95328732
chr4	136711930	136714966	chr11	95336632	95338780
chr4	137048021	137049172	chr11	95340224	95341784
chr4	137344964	137346211	chr11	95366342	95367997
chr4	137356196	137358954	chr11	95392571	95393228
chr4	137364912	137369177	chr11	95670106	95671323
chr4	137369861	137371114	chr11	95833363	95836176
chr4	137373442	137374545	chr11	95838414	95839753
chr4	137387101	137389478	chr11	95841142	95843820
chr4	137593413	137595510	chr11	96099550	96100833
chr4	137602975	137604239	chr11	96456067	96457114
chr4	137609267	137610810	chr11	96640275	96644078
chr4	137640762	137643808	chr11	96644517	96646788
chr4	137908894	137910158	chr11	96666443	96667433
chr4	137939634	137941085	chr11	96680929	96681996
chr4	137992813	137995567	chr11	96788627	96790180
chr4	138040971	138042319	chr11	96996429	96997312
chr4	138065566	138067403	chr11	97002825	97005360
chr4	138068260	138068893	chr11	97336011	97336899
chr4	138132852	138134546	chr11	97496486	97497425
chr4	138180553	138181817	chr11	97504427	97505229
chr4	138215854	138218328	chr11	97508930	97509881
chr4	138269543	138271950	chr11	97511474	97512862
chr4	138303912	138305469	chr11	97984126	97986895
chr4	138325398	138326761	chr11	97994175	98002933
chr4	138327011	138328372	chr11	98019559	98020745
chr4	138434132	138435503	chr11	98021987	98023351
chr4	138905322	138906958	chr11	98049983	98050855
chr4	138913102	138914113	chr11	98215131	98216236
chr4	138943475	138944598	chr11	98339634	98340346
chr4	138962017	138964409	chr11	98357333	98359479
chr4	138971849	138974159	chr11	98365718	98368182
chr4	139130106	139131803	chr11	98392905	98394137
chr4	139165758	139167216	chr11	98446171	98447525
chr4	139168513	139170226	chr11	98457071	98460876
chr4	139175439	139176526	chr11	98484395	98485030
chr4	139188006	139188815	chr11	98485734	98486962
chr4	139191011	139194511	chr11	98490977	98494183
chr4	139196416	139200981	chr11	98515718	98516231
chr4	139208566	139209215	chr11	98741477	98742652
chr4	139230915	139231509	chr11	98746416	98749330
chr4	139258355	139259623	chr11	98749597	98753211
chr4	139309967	139311222	chr11	98764875	98777675
chr4	139330352	139331301	chr11	98782880	98783680
chr4	139337248	139338135	chr11	98788415	98789990
chr4	139340329	139342643	chr11	98907071	98908759
chr4	139351795	139353213	chr11	98924776	98925991
chr4	139379566	139381861	chr11	98936928	98945538
chr4	139492663	139494499	chr11	99040725	99041834
chr4	139574604	139575639	chr11	99105082	99105886
chr4	139598704	139599650	chr11	99136569	99137089
chr4	139615960	139617466	chr11	99142428	99145334
chr4	139622550	139623515	chr11	99148116	99148618
chr4	140566377	140567909	chr11	99155026	99155835
chr4	140581375	140581876	chr11	99162367	99164078
chr4	140770347	140772193	chr11	99167018	99169485
chr4	140773515	140775055	chr11	99205350	99206155
chr4	140777711	140779712	chr11	99238754	99239367
chr4	140781892	140783892	chr11	99385464	99386807
chr4	140786703	140789311	chr12	100100140	100101566
chr4	140814157	140815102	chr12	100276192	100277934
chr4	140867286	140869092	chr12	100281679	100283512
chr4	140871797	140872727	chr12	100317197	100318937
chr4	140905367	140906460	chr12	100319537	100320553
chr4	140951711	140952966	chr12	100347937	100349668
chr4	140960732	140962263	chr12	100398600	100399626
chr4	141060017	141061680	chr12	100409086	100409987
chr4	141138008	141140164	chr12	100527456	100528555
chr4	141146858	141149160	chr12	100538687	100539721
chr4	141159145	141160115	chr12	100659443	100660789
chr4	141161024	141162653	chr12	100710140	100712906
chr4	141181211	141183220	chr12	100764172	100765602
chr4	141207352	141208190	chr12	101014352	101019139
chr4	141209957	141211569	chr12	101019738	101021432
chr4	141213456	141214712	chr12	101027565	101029862
chr4	141272544	141273471	chr12	101977946	101981290
chr4	141301136	141303193	chr12	102069935	102070691
chr4	141444297	141445411	chr12	102231608	102233542
chr4	141453908	141455417	chr12	102240088	102243193
chr4	141506245	141507371	chr12	102249925	102253338
chr4	141537307	141539912	chr12	102291071	102293456
chr4	141544660	141548166	chr12	102294524	102296218
chr4	141558008	141560412	chr12	102380926	102381437
chr4	141570911	141571864	chr12	102382599	102383763
chr4	141572418	141574116	chr12	102403500	102404939
chr4	141655660	141656163	chr12	102643061	102644828
chr4	141663318	141664579	chr12	102656481	102656973
chr4	141690593	141691565	chr12	102670648	102675055
chr4	141702294	141702364	chr12	102698176	102699036
chr4	141713054	141715114	chr12	103340690	103342538
chr4	141721664	141723801	chr12	103342847	103344460
chr4	141731872	141732525	chr12	103346789	103348488
chr4	141766139	141766414	chr12	103358918	103359435
chr4	141789907	141791457	chr12	103395219	103398941
chr4	141792748	141794603	chr12	104002939	104004042
chr4	141857597	141859563	chr12	104213537	104215251
chr4	141860844	141862402	chr12	104271888	104273150
chr4	141869869	141872617	chr12	104342686	104343131
chr4	141873920	141875174	chr12	104355251	104357012
chr4	141958650	141959780	chr12	104390793	104392392
chr4	141993676	141995506	chr12	104903130	104905036
chr4	141998380	141999111	chr12	104912618	104913135
chr4	142021106	142022015	chr12	104989869	104992035
chr4	142079263	142080676	chr12	104994742	104996297
chr4	143098844	143100213	chr12	105000767	105004256
chr4	143106615	143107576	chr12	105008019	105010789
chr4	143111736	143114608	chr12	105012585	105014009
chr4	143118443	143119105	chr12	105019236	105020384
chr4	143155293	143156837	chr12	105535680	105536877
chr4	143161092	143162468	chr12	105551025	105552732
chr4	143188666	143189731	chr12	105596396	105598321
chr4	143190554	143191361	chr12	105908111	105908808
chr4	143211909	143213459	chr12	107645469	107646354
chr4	143239058	143240077	chr12	108048518	108049253
chr4	143271596	143272859	chr12	108073485	108074965
chr4	143277489	143278414	chr12	108132455	108133104
chr4	143288101	143289516	chr12	108333287	108334144
chr4	143389512	143389932	chr12	108622418	108623453
chr4	143411862	143413706	chr12	109071285	109072854
chr4	143978858	143980078	chr12	109073469	109075178
chr4	144891458	144894946	chr12	109075343	109075929
chr4	144908697	144909963	chr12	109440973	109441700
chr4	144948471	144950457	chr12	110542220	110543247
chr4	144955363	144956305	chr12	111454190	111455091
chr4	144960742	144961262	chr12	111729816	111731312
chr4	144970962	144972213	chr12	111745580	111746453
chr4	144995109	144996671	chr12	111852225	111854227
chr4	144997210	145000852	chr12	111889152	111890286
chr4	145016871	145021698	chr12	111912751	111914991
chr4	145036537	145038370	chr12	111916315	111917686
chr4	145049094	145050658	chr12	111932697	111933726
chr4	145097252	145097746	chr12	111981136	111983439
chr4	145103130	145104073	chr12	112082835	112084337
chr4	145111401	145112618	chr12	112125518	112126157
chr4	145129712	145130578	chr12	112449230	112450142
chr4	145194155	145195267	chr12	112563216	112564108
chr4	145199879	145200967	chr12	11258137	11259964
chr4	145221596	145222263	chr12	112588573	112589390
chr4	145228655	145229912	chr12	112592788	112595607
chr4	145232731	145234805	chr12	112616087	112621682
chr4	145239024	145244153	chr12	112625662	112627554
chr4	145244401	145247181	chr12	112702163	112703197
chr4	145254082	145254816	chr12	112741501	112743592
chr4	145257457	145258716	chr12	112746766	112747655
chr4	145269651	145271162	chr12	112809117	112809926
chr4	145276058	145277615	chr12	112822576	112825032
chr4	145299804	145301240	chr12	112856782	112857484
chr4	145439499	145440275	chr12	112867573	112869056
chr4	145557559	145559741	chr12	112879554	112880443
chr4	145571430	145572321	chr12	112913991	112915244
chr4	145584903	145586015	chr12	112916545	112918492
chr4	145781334	145782365	chr12	112993735	112994229
chr4	146162856	146170621	chr12	113022472	113024008
chr4	146270096	146271188	chr12	113061674	113062338
chr4	146426397	146431436	chr12	113074393	113075819
chr4	146462849	146503039	chr12	113098391	113099284
chr4	146503376	146504617	chr12	113100887	113102669
chr4	146610755	146611844	chr12	113151225	113153539
chr4	146739176	146741049	chr12	113154534	113157140
chr4	146892147	146894913	chr12	113167269	113169349
chr4	147028572	147032835	chr12	113212342	113212849
chr4	147094948	147095911	chr12	113221590	113223075
chr4	147131715	147133129	chr12	113227338	113229359
chr4	147219224	147220020	chr12	113313624	113315482
chr4	147419294	147434706	chr12	113320420	113321832
chr4	147638283	147642767	chr12	113423085	113431476
chr4	147808664	147810458	chr12	113445385	113445971
chr4	147847949	147849207	chr12	113446523	113447989
chr4	147867898	147869611	chr12	113453203	113453929
chr4	147875565	147876816	chr12	113482414	113483689
chr4	147903921	147905827	chr12	113484560	113485471
chr4	147936389	147936951	chr12	113523304	113525139
chr4	147940733	147941763	chr12	113931885	113932705
chr4	148038023	148039714	chr12	113943614	113945050
chr4	148041053	148042522	chr12	113986262	113987111
chr4	148044785	148045412	chr12	113993783	113995628
chr4	148069352	148070920	chr12	114058921	114060541
chr4	148083464	148084242	chr12	114093973	114094491
chr4	148086907	148088465	chr12	114108644	114109504
chr4	148139848	148141115	chr12	114140393	114141590
chr4	148151095	148152515	chr12	114175991	114178409
chr4	148444099	148445030	chr12	114180453	114184932
chr4	148448397	148449531	chr12	114261978	114263045
chr4	148508963	148510131	chr12	114272859	114275421
chr4	148557914	148559463	chr12	114299372	114300684
chr4	148582951	148584195	chr12	114318847	114319573
chr4	148591455	148592157	chr12	114332006	114332701
chr4	148625557	148627696	chr12	114338687	114341556
chr4	148900975	148902053	chr12	114378162	114380609
chr4	148939959	148942116	chr12	114461237	114463707
chr4	149099245	149100054	chr12	114468440	114469791
chr4	149104041	149104639	chr12	114478743	114480014
chr4	149146509	149148521	chr12	114492368	114495433
chr4	149155054	149156024	chr12	114505355	114505784
chr4	149158531	149159896	chr12	114512695	114514187
chr4	149166008	149168023	chr12	114523263	114524434
chr4	149170083	149171844	chr12	114537634	114539006
chr4	149307144	149308113	chr12	114543518	114547228
chr4	149359967	149360784	chr12	114583293	114584205
chr4	149414981	149417508	chr12	114586797	114587300
chr4	149425664	149427062	chr12	114597135	114598791
chr4	149436596	149437382	chr12	114607877	114612885
chr4	149457156	149457891	chr12	114614774	114616788
chr4	149484595	149486155	chr12	114640834	114642018
chr4	149517750	149518891	chr12	114645923	114647401
chr4	149647430	149649047	chr12	114649488	114651958
chr4	149664907	149666315	chr12	114656643	114658260
chr4	149689773	149691065	chr12	114684140	114685881
chr4	149695808	149699619	chr12	114725850	114726759
chr4	149773507	149774457	chr12	114763593	114766035
chr4	149779961	149781814	chr12	114774669	114775634
chr4	149789858	149792916	chr12	114788025	114789139
chr4	149813106	149814367	chr12	114789674	114792048
chr4	149954270	149954919	chr12	114804527	114805236
chr4	149988756	149989696	chr12	114855743	114857183
chr4	150000754	150002466	chr12	114981221	114983007
chr4	150008100	150010424	chr12	115002739	115004159
chr4	150012008	150012827	chr12	115022479	115026141
chr4	150075481	150076553	chr12	115067095	115067982
chr4	150086542	150088399	chr12	115071088	115071725
chr4	150093161	150094388	chr12	115164218	115167742
chr4	150212426	150213364	chr12	115170613	115173207
chr4	150217318	150218319	chr12	115196387	115197573
chr4	150236348	150238405	chr12	115222285	115224138
chr4	150238953	150239029	chr12	115256788	115259308
chr4	150239249	150240495	chr12	115261133	115265242
chr4	150241518	150243572	chr12	115297186	115298452
chr4	150280814	150282379	chr12	115311820	115313309
chr4	150340376	150341606	chr12	115319707	115320520
chr4	150348727	150352296	chr12	115386226	115387663
chr4	150403048	150403226	chr12	115387869	115389408
chr4	150461894	150463000	chr12	115403161	115410119
chr4	150472512	150473760	chr12	115446224	115449808
chr4	150485547	150487266	chr12	115459828	115461958
chr4	150488261	150489032	chr12	115467290	115469990
chr4	150544255	150546076	chr12	115473369	115475685
chr4	150555752	150557908	chr12	115506591	115508485
chr4	150565661	150567053	chr12	115518139	115521505
chr4	150568208	150571108	chr12	115523175	115524883
chr4	150582148	150584178	chr12	115526542	115528406
chr4	150593424	150594808	chr12	115566744	115567789
chr4	150729779	150730691	chr12	115573875	115574388
chr4	150798464	150800015	chr12	115594461	115595689
chr4	150821543	150822483	chr12	115603786	115605140
chr4	150854999	150855661	chr12	115621616	115624247
chr4	150859952	150860897	chr12	115647437	115648848
chr4	150909156	150910570	chr12	115655120	115655949
chr4	150913498	150915363	chr12	115681647	115682751
chr4	150927231	150928358	chr12	115693423	115694648
chr4	151004101	151005367	chr12	115702838	115704790
chr4	151044010	151045416	chr12	115741793	115745682
chr4	151056907	151058316	chr12	115756937	115758989
chr4	151860900	151863353	chr12	115764370	115766692
chr4	151933589	151934606	chr12	115770230	115772885
chr4	151988269	151989188	chr12	115790552	115791439
chr4	151996052	151997315	chr12	115812221	115812937
chr4	152008363	152009774	chr12	115832837	115834853
chr4	152026951	152028069	chr12	115835476	115836424
chr4	152039105	152040062	chr12	115847619	115848731
chr4	152153542	152154587	chr12	115867873	115869656
chr4	152164974	152165907	chr12	115873824	115874877
chr4	152176822	152178363	chr12	115887443	115888819
chr4	152185495	152187206	chr12	115912216	115913140
chr4	152190304	152191850	chr12	115920029	115921109
chr4	152200796	152201913	chr12	115967323	115968251
chr4	152222570	152225590	chr12	116077488	116078418
chr4	152296498	152298062	chr12	117336451	117337331
chr4	152325322	152326698	chr12	117358871	117360209
chr4	152445598	152447176	chr12	117417482	117418581
chr4	152447845	152449105	chr12	117445948	117449600
chr4	152477506	152478502	chr12	117458118	117459134
chr4	153956563	153958250	chr12	117495751	117497608
chr4	153974419	153975817	chr12	117533685	117535197
chr4	154011295	154012731	chr12	117557619	117562184
chr4	154142255	154142830	chr12	117565794	117567127
chr4	154159795	154161522	chr12	117736038	117736850
chr4	154878015	154878666	chr12	117743544	117746309
chr4	154903963	154905332	chr12	117867088	117868994
chr4	154914757	154916162	chr12	118112095	118112968
chr4	154926609	154930568	chr12	118220622	118222408
chr4	154935011	154939246	chr12	118376239	118377589
chr4	154943767	154944466	chr12	118411805	118412981
chr4	155066149	155067953	chr12	119130235	119131154
chr4	155085467	155087162	chr12	119450108	119452316
chr4	155115754	155117302	chr12	119906477	119907577
chr4	155119644	155122937	chr12	12176545	12177730
chr4	155150262	155151631	chr12	12312926	12313706
chr4	155161504	155164241	chr12	12546913	12548127
chr4	155186549	155188261	chr12	12551238	12552708
chr4	155199919	155202216	chr12	12579979	12581820
chr4	155216614	155218263	chr12	12738241	12739481
chr4	155221819	155222327	chr12	12821243	12821814
chr4	155223195	155224071	chr12	12846607	12847480
chr4	155249407	155250817	chr12	12938136	12939105
chr4	155420980	155422666	chr12	12942082	12942592
chr4	155487472	155489607	chr12	15782553	15783351
chr4	155490620	155492853	chr12	16008295	16009940
chr4	155504848	155505524	chr12	16048731	16050494
chr4	155548524	155552117	chr12	16133326	16134410
chr4	155559015	155564904	chr12	16135426	16136645
chr4	155582241	155583167	chr12	16382086	16385758
chr4	155600413	155602824	chr12	16869834	16871564
chr4	155623359	155625815	chr12	16996589	16998349
chr4	155629792	155631363	chr12	16999051	17001605
chr4	155640305	155641697	chr12	17010828	17011938
chr4	155666549	155667524	chr12	17439694	17440923
chr4	155668511	155670212	chr12	17572038	17572915
chr4	155703906	155706517	chr12	17575238	17576850
chr4	155709931	155711141	chr12	18609979	18610893
chr4	155733911	155735766	chr12	20614522	20615433
chr4	155760447	155761261	chr12	20920644	20921452
chr4	155769763	155770547	chr12	21086699	21087572
chr4	155803054	155804315	chr12	21171683	21172791
chr4	155811462	155813599	chr12	21263959	21265057
chr4	155830946	155832828	chr12	21542996	21543894
chr4	155837407	155837911	chr12	24713105	24713866
chr4	155846892	155848269	chr12	24713899	24714575
chr4	155860961	155862961	chr12	25054195	25055892
chr4	155868906	155870294	chr12	25164245	25167507
chr4	155884374	155885351	chr12	25187265	25192339
chr4	155885868	155887128	chr12	25438485	25439681
chr4	155891398	155892974	chr12	25702237	25703304
chr4	155893660	155894906	chr12	25904770	25906612
chr4	155943309	155944861	chr12	25918037	25919095
chr4	155962194	155962990	chr12	26288744	26290077
chr4	155991748	155994196	chr12	26302729	26303688
chr4	156025672	156027043	chr12	26400852	26402828
chr4	156030939	156033806	chr12	26524187	26526133
chr4	156049955	156050881	chr12	28674831	28676237
chr4	156067142	156068177	chr12	29568449	29570307
chr4	156087184	156088050	chr12	31755921	31756859
chr4	156109192	156110599	chr12	31913485	31914451
chr4	156197467	156198399	chr12	32087243	32088570
chr4	156200420	156201514	chr12	32168950	32169788
chr4	156202594	156203922	chr12	32212339	32212933
chr4	156209547	156210827	chr12	32634882	32635709
chr4	156235644	156236694	chr12	32993735	32994939
chr4	156341174	156342209	chr12	33110843	33111663
chr4	156356661	156357263	chr12	34680470	34681759
chrUn_GL456396	8367	11320	chr12	34713889	34714628
chrUn_GL456396	11887	15759	chr12	34724481	34726077
chr7	3248949	3250960	chr12	34806000	34807637
chr7	3274791	3276598	chr12	35122734	35125308
chr7	3292251	3293606	chr12	3547058	3549429
chr7	3294742	3296585	chr12	35798432	35799498
chr7	3441802	3443586	chr12	36031805	36033654
chr7	3502038	3503444	chr12	36044873	36047908
chr7	3505492	3507367	chr12	36049219	36049703
chr7	3594712	3595819	chr12	36072426	36073703
chr7	3617241	3618190	chr12	36207168	36208341
chr7	3629083	3630718	chr12	36216453	36217544
chr7	3644371	3646300	chr12	36325820	36326773
chr7	3664729	3666537	chr12	36381229	36382409
chr7	3692057	3695294	chr12	36926168	36927341
chr7	3703176	3706094	chr12	36932697	36933482
chr7	3706334	3707453	chr12	3854696	3857842
chr7	3719027	3721393	chr12	3861765	3862636
chr7	3732913	3733616	chr12	3867982	3869600
chr7	3739029	3740569	chr12	38801642	38802558
chr7	3824922	3826681	chr12	38835589	38837156
chr7	3837687	3838544	chr12	38863273	38864784
chr7	3844277	3845735	chr12	3890622	3892864
chr7	3896975	3898836	chr12	38928593	38929702
chr7	3914675	3916087	chr12	38969852	38971484
chr7	3935238	3936125	chr12	3917424	3918799
chr7	3940345	3941802	chr12	3980947	3982133
chr7	4062448	4063981	chr12	40102262	40103203
chr7	4072653	4073798	chr12	40107735	40109956
chr7	4080207	4080721	chr12	40198436	40199761
chr7	4081926	4083795	chr12	40380681	40382089
chr7	4087284	4088142	chr12	4047606	4048854
chr7	4136221	4138242	chr12	40825642	40826827
chr7	4148522	4150526	chr12	41208534	41210073
chr7	4238279	4240222	chr12	4133029	4133987
chr7	4364222	4365184	chr12	41565764	41566738
chr7	4444985	4445854	chr12	41802380	41802809
chr7	4459496	4460264	chr12	41851785	41852632
chr7	4460571	4461449	chr12	41877976	41879679
chr7	4492341	4494326	chr12	4210671	4211984
chr7	4500281	4502728	chr12	42410468	42411678
chr7	4503941	4505471	chr12	44240173	44242486
chr7	4508322	4510091	chr12	51887160	51888883
chr7	4518092	4519223	chr12	52824455	52825396
chr7	4526472	4527328	chr12	52901089	52901969
chr7	4613025	4615296	chr12	52938675	52941740
chr7	4646947	4648535	chr12	53449284	53450598
chr7	4656975	4660016	chr12	54256195	54257839
chr7	4684266	4685674	chr12	54263702	54265332
chr7	4719725	4721251	chr12	54293115	54293983
chr7	4723338	4725871	chr12	54313099	54314258
chr7	4739027	4741532	chr12	54407267	54407907
chr7	4747573	4748827	chr12	54460904	54462410
chr7	4751996	4753382	chr12	54810897	54812134
chr7	4788816	4789809	chr12	55016099	55021040
chr7	4792124	4793969	chr12	55386888	55390589
chr7	4811309	4813848	chr12	55417938	55419421
chr7	4865484	4867255	chr12	55421426	55423324
chr7	4876955	4877659	chr12	55445986	55448234
chr7	4914648	4916266	chr12	55452452	55453405
chr7	4995581	4996623	chr12	56403226	56404640
chr7	5012917	5016322	chr12	58067121	58068507
chr7	5019501	5021454	chr12	58920225	58920997
chr7	5037873	5039139	chr12	59127398	59128391
chr7	5060521	5063565	chr12	65099962	65100800
chr7	5079134	5081291	chr12	69227637	69228659
chr7	5082583	5084267	chr12	69388517	69389676
chr7	5100886	5102437	chr12	69417674	69418342
chr7	6144378	6147774	chr12	69457665	69458969
chr7	6154784	6157225	chr12	69461635	69462741
chr7	6171354	6172999	chr12	69473855	69477730
chr7	6282879	6284265	chr12	69500619	69503831
chr7	6285593	6286670	chr12	69518040	69519556
chr7	6330753	6331855	chr12	69536996	69542682
chr7	6362832	6363772	chr12	69555633	69556871
chr7	6382805	6383892	chr12	69790204	69791527
chr7	7120770	7121647	chr12	70266331	70267735
chr7	7129865	7130968	chr12	70608706	70609706
chr7	7209406	7210510	chr12	70738453	70739358
chr7	7277689	7278636	chr12	70752289	70753436
chr7	7281005	7282243	chr12	70824769	70826840
chr7	7297935	7300008	chr12	70849495	70858255
chr7	12010348	12010970	chr12	70862387	70865299
chr7	12421932	12422796	chr12	70868622	70871450
chr7	12478105	12478992	chr12	70873359	70874153
chr7	12803199	12804265	chr12	71006688	71007727
chr7	12818329	12819034	chr12	72357002	72358024
chr7	12834216	12835713	chr12	72361580	72362692
chr7	12881081	12881972	chr12	72364412	72365605
chr7	12897706	12898512	chr12	73161885	73163591
chr7	12903411	12904431	chr12	73182695	73184443
chr7	12909586	12911057	chr12	73573119	73576335
chr7	12921059	12922906	chr12	73577866	73578592
chr7	12948888	12950742	chr12	73671223	73672320
chr7	12961159	12962668	chr12	73711816	73712990
chr7	12965172	12966535	chr12	73765185	73767036
chr7	12977224	12979856	chr12	75413535	75414280
chr7	12986984	12987951	chr12	75447886	75451703
chr7	13009197	13010532	chr12	76349930	76350891
chr7	13033637	13035332	chr12	76415690	76416566
chr7	13037004	13039244	chr12	76859419	76860336
chr7	13054177	13054775	chr12	77008419	77010095
chr7	13123720	13124298	chr12	77016449	77019121
chr7	13302414	13303497	chr12	77019594	77021382
chr7	13314917	13316190	chr12	77038739	77041338
chr7	14622883	14623688	chr12	77138401	77139391
chr7	15921730	15922907	chr12	77155421	77156343
chr7	15945286	15946930	chr12	77177171	77178740
chr7	16001779	16003148	chr12	77192777	77194097
chr7	16017959	16020313	chr12	77196975	77197912
chr7	16043005	16044711	chr12	77291960	77293788
chr7	16044720	16050468	chr12	77297442	77298592
chr7	16051772	16054178	chr12	77305439	77306155
chr7	16056520	16058281	chr12	77523828	77524341
chr7	16070206	16072266	chr12	77531706	77540884
chr7	16097684	16099680	chr12	77575495	77577876
chr7	16119356	16120512	chr12	77788498	77789220
chr7	16221286	16222673	chr12	77877369	77877888
chr7	16238926	16240539	chr12	77949062	77950554
chr7	16241819	16245333	chr12	78356086	78357655
chr7	16256913	16259884	chr12	78388936	78389444
chr7	16272668	16274367	chr12	78922724	78924208
chr7	16285408	16287529	chr12	78975819	78976859
chr7	16294777	16296164	chr12	78984750	78986063
chr7	16297075	16297537	chr12	79069871	79070651
chr7	16308655	16310295	chr12	79208485	79210392
chr7	16311827	16314490	chr12	79423940	79424679
chr7	16363782	16365947	chr12	79436086	79438792
chr7	16398582	16407054	chr12	79441194	79442986
chr7	16418222	16419635	chr12	79624187	79627180
chr7	16452275	16453618	chr12	79751066	79752739
chr7	16738251	16739214	chr12	79793322	79794284
chr7	16815998	16817282	chr12	79796924	79797695
chr7	16819306	16822283	chr12	79821903	79822984
chr7	16826123	16827724	chr12	79830520	79832066
chr7	16874277	16875048	chr12	79837502	79844943
chr7	16900862	16901177	chr12	79883693	79884834
chr7	16906173	16909389	chr12	79965246	79966558
chr7	16922970	16925083	chr12	79968368	79971346
chr7	16980112	16981170	chr12	79982739	79984245
chr7	16989723	16990832	chr12	79989820	79992048
chr7	17009465	17010183	chr12	79993470	79994215
chr7	17539416	17540703	chr12	80001085	80002377
chr7	18839861	18840788	chr12	80003537	80006230
chr7	18874783	18875725	chr12	80013125	80015238
chr7	18881429	18882334	chr12	80020369	80021435
chr7	18883272	18885409	chr12	80054408	80055433
chr7	18909759	18911461	chr12	80059513	80062103
chr7	19000559	19003394	chr12	81996794	81998096
chr7	19003701	19004822	chr12	82165593	82167544
chr7	19024343	19025143	chr12	82263885	82264933
chr7	19094070	19095262	chr12	82294868	82296052
chr7	19119737	19120449	chr12	82311168	82313477
chr7	19130981	19131756	chr12	8234100	8235037
chr7	19148609	19150455	chr12	83034537	83035692
chr7	19180621	19181825	chr12	83039416	83040814
chr7	19227070	19229843	chr12	83548990	83551445
chr7	19257364	19258244	chr12	83555026	83556509
chr7	19265410	19267750	chr12	8357025	8358358
chr7	19268829	19273233	chr12	84187640	84189202
chr7	19300789	19301577	chr12	84205876	84207508
chr7	19308132	19310956	chr12	84388189	84389747
chr7	19315878	19317568	chr12	84407537	84409508
chr7	19318470	19319111	chr12	8460135	8460656
chr7	19319240	19320785	chr12	84673751	84676939
chr7	19332281	19333683	chr12	84690070	84692240
chr7	19359143	19360102	chr12	8470935	8474092
chr7	19457752	19459377	chr12	85182435	85182957
chr7	19466803	19468941	chr12	85191740	85194282
chr7	19471800	19474401	chr12	85196776	85197650
chr7	19500287	19500792	chr12	85207336	85211142
chr7	19500898	19502053	chr12	85241853	85242873
chr7	19507676	19509424	chr12	85279376	85281142
chr7	19561192	19563203	chr12	85427324	85428510
chr7	19572434	19573961	chr12	85428998	85431352
chr7	19603732	19604807	chr12	85436087	85436912
chr7	19627861	19630212	chr12	85443986	85445834
chr7	19664323	19666536	chr12	85540498	85542142
chr7	19667303	19667821	chr12	85545081	85546855
chr7	19675411	19676953	chr12	85571545	85572123
chr7	19684031	19684481	chr12	85962590	85965350
chr7	19692964	19694491	chr12	85968751	85969937
chr7	19714620	19716749	chr12	85980093	85980717
chr7	19813050	19814506	chr12	86042466	86043504
chr7	19815466	19818635	chr12	86108989	86110545
chr7	19822155	19824491	chr12	86480420	86481567
chr7	19830370	19831663	chr12	86482719	86485556
chr7	19841220	19842347	chr12	86659241	86660153
chr7	19870488	19872190	chr12	86810468	86811802
chr7	19920584	19921272	chr12	86858626	86860998
chr7	19933008	19934153	chr12	86875723	86876956
chr7	19939785	19940893	chr12	86878035	86879464
chr7	22774644	22775487	chr12	86902494	86903449
chr7	24081572	24083054	chr12	87074800	87077107
chr7	24133878	24134661	chr12	87090444	87092858
chr7	24188469	24190325	chr12	8772091	8773222
chr7	24207508	24208387	chr12	8787233	8788110
chr7	24237047	24237881	chr12	8841886	8842761
chr7	24299049	24299969	chr12	8842954	8843456
chr7	24371764	24372118	chr12	8844474	8845683
chr7	24379706	24380589	chr12	8846386	8847384
chr7	24389671	24390181	chr12	89364298	89365340
chr7	24393965	24395752	chr12	8973760	8974684
chr7	24398906	24400627	chr12	91745663	91746356
chr7	24401465	24403086	chr12	92822993	92824217
chr7	24441817	24443995	chr12	92882044	92884551
chr7	24444985	24446594	chr12	92890873	92892889
chr7	24447721	24451527	chr12	98571521	98575408
chr7	24456877	24464865	chr12	99259726	99260974
chr7	24529771	24532084	chr12	99263907	99265618
chr7	24552122	24552641	chr12	99282601	99285652
chr7	24597215	24598010	chr12	99286734	99288971
chr7	24660441	24662280	chr12	99306006	99307012
chr7	24713973	24715787	chr12	99380404	99381886
chr7	24759368	24762324	chr12	99558675	99564878
chr7	24765133	24766004	chr12	99639668	99641902
chr7	24776473	24777990	chr12	99685533	99686593
chr7	24837812	24840301	chr12	99741694	99742473
chr7	24845920	24846643	chr12	99773251	99773986
chr7	24850275	24851732	chr12	99821085	99821982
chr7	24883482	24885788	chr12	99849453	99850403
chr7	24901423	24904986	chr13	10070898	10071678
chr7	24971821	24972900	chr13	100762375	100762876
chr7	24978148	24979001	chr13	100809265	100811133
chr7	25005383	25007527	chr13	100823597	100825847
chr7	25075975	25078105	chr13	100887357	100888001
chr7	25083452	25085818	chr13	101662546	101665282
chr7	25204322	25206934	chr13	101668546	101669209
chr7	25212411	25215028	chr13	101694206	101695424
chr7	25217337	25222074	chr13	101758547	101761912
chr7	25237014	25239639	chr13	101796831	101797648
chr7	25248968	25251045	chr13	101801373	101802224
chr7	25266914	25270474	chr13	102025150	102026473
chr7	25278053	25280004	chr13	102070243	102071361
chr7	25281875	25283444	chr13	102086804	102090560
chr7	25394472	25396473	chr13	102143436	102144703
chr7	25426560	25428924	chr13	102334095	102335157
chr7	25432552	25438638	chr13	102344499	102346156
chr7	25439988	25441225	chr13	102351218	102353513
chr7	25449722	25450932	chr13	102453120	102453999
chr7	25576287	25578053	chr13	102647488	102648546
chr7	25606188	25607265	chr13	102658012	102659255
chr7	25658045	25659933	chr13	102663838	102664601
chr7	25682678	25684693	chr13	102665136	102667566
chr7	25731534	25732379	chr13	102691841	102695808
chr7	25752133	25756367	chr13	102898545	102899649
chr7	27165592	27168871	chr13	102905744	102906632
chr7	27177888	27179680	chr13	102931603	102932658
chr7	27195221	27197221	chr13	105015906	105017496
chr7	27227818	27229693	chr13	105147073	105148287
chr7	27232778	27233724	chr13	107093616	107095661
chr7	27238175	27238831	chr13	107100404	107101856
chr7	27258110	27259358	chr13	107568494	107569266
chr7	27355417	27358237	chr13	108080328	108081523
chr7	27448016	27448931	chr13	108211992	108213200
chr7	27451370	27452441	chr13	108686136	108687527
chr7	27454303	27455447	chr13	109238641	109240156
chr7	27469087	27470590	chr13	109439953	109441542
chr7	27472199	27475353	chr13	109546095	109547183
chr7	27481430	27482518	chr13	109781735	109782259
chr7	27485759	27488030	chr13	109902553	109904811
chr7	27489920	27491643	chr13	109906537	109908863
chr7	27507423	27508900	chr13	110049013	110049948
chr7	27536165	27537781	chr13	110445025	110447058
chr7	27541532	27543283	chr13	110477371	110478300
chr7	27545030	27545888	chr13	110562043	110565807
chr7	27552735	27553972	chr13	111293374	111294506
chr7	27573282	27575442	chr13	111396389	111398021
chr7	27590654	27593138	chr13	111632948	111635811
chr7	27602548	27603645	chr13	111645835	111646770
chr7	27607513	27608261	chr13	111685385	111688105
chr7	27674378	27675183	chr13	111724696	111726354
chr7	27723846	27726650	chr13	111762192	111763374
chr7	27731071	27732340	chr13	111788960	111790275
chr7	27804509	27805538	chr13	111819659	111820765
chr7	27859797	27861500	chr13	111845443	111846247
chr7	27933274	27934138	chr13	111866758	111869444
chr7	27978535	27979781	chr13	111893222	111893931
chr7	28013787	28014676	chr13	111934896	111937759
chr7	28049311	28050272	chr13	111954039	111955256
chr7	28168629	28170782	chr13	111977797	111981212
chr7	28179291	28180763	chr13	111981992	111985414
chr7	28208385	28209651	chr13	111999211	112005056
chr7	28260591	28261457	chr13	112084000	112085035
chr7	28277615	28278342	chr13	112100403	112101245
chr7	28311210	28312474	chr13	112287542	112288420
chr7	28337867	28340105	chr13	112387852	112388769
chr7	28349840	28351764	chr13	112424363	112425724
chr7	28374726	28387086	chr13	112425832	112428653
chr7	28391826	28393780	chr13	112432444	112434413
chr7	28400599	28401337	chr13	112437577	112440505
chr7	28401574	28401924	chr13	112734796	112735723
chr7	28410712	28411394	chr13	112800696	112801511
chr7	28435476	28438041	chr13	113197328	113198834
chr7	28439985	28444163	chr13	114119798	114120507
chr7	28444191	28445289	chr13	114150690	114151676
chr7	28581301	28582536	chr13	117877550	117878505
chr7	28674294	28675636	chr13	119407836	119409954
chr7	28702030	28704079	chr13	119749511	119750650
chr7	28709245	28710192	chr13	119754902	119756931
chr7	28716298	28717240	chr13	119916061	119917221
chr7	28741057	28742581	chr13	120149614	120151358
chr7	28765329	28767424	chr13	120259544	120260662
chr7	28780179	28782250	chr13	12502391	12504987
chr7	28788134	28789845	chr13	12506388	12507863
chr7	28795404	28797203	chr13	12519253	12520960
chr7	28802915	28803640	chr13	12521300	12523707
chr7	28807654	28812184	chr13	12534110	12535158
chr7	28823408	28826303	chr13	12541785	12543212
chr7	28831787	28833038	chr13	12560435	12563192
chr7	28837560	28839441	chr13	13808724	13809373
chr7	28865456	28866729	chr13	13820419	13821385
chr7	28867109	28867997	chr13	13827049	13829517
chr7	28942990	28944614	chr13	14011750	14012324
chr7	28961543	28963238	chr13	14621393	14621952
chr7	29023303	29024883	chr13	16755702	16756269
chr7	29042500	29044318	chr13	17816635	17817571
chr7	29134794	29135721	chr13	18431036	18432325
chr7	29155427	29156432	chr13	19272052	19273256
chr7	29178806	29181238	chr13	20134548	20135033
chr7	29211148	29212106	chr13	20182940	20186365
chr7	29231982	29233254	chr13	20206745	20209301
chr7	29237428	29239173	chr13	20227774	20228771
chr7	29477921	29480503	chr13	20231609	20233294
chr7	29491480	29492662	chr13	22049895	22051803
chr7	29498390	29499609	chr13	23592810	23593881
chr7	29504867	29505813	chr13	23712122	23712949
chr7	29518169	29519201	chr13	23768803	23769760
chr7	29767050	29769343	chr13	23897603	23899211
chr7	29815921	29816731	chr13	23913197	23915317
chr7	29818640	29819598	chr13	23958470	23963613
chr7	29859905	29860841	chr13	24392228	24394434
chr7	29905630	29907004	chr13	24397855	24399985
chr7	29908030	29908986	chr13	24414862	24416590
chr7	29953323	29954447	chr13	24433087	24434063
chr7	29983404	29984604	chr13	24485899	24487950
chr7	30007845	30009306	chr13	24512001	24512774
chr7	30050576	30051486	chr13	24637601	24643229
chr7	30079773	30080735	chr13	24785366	24786857
chr7	30121209	30122594	chr13	25015441	25016376
chr7	30168903	30170432	chr13	28501385	28503558
chr7	30183574	30184702	chr13	28505446	28506406
chr7	30193910	30195347	chr13	28511489	28514626
chr7	30218762	30220237	chr13	28556435	28557539
chr7	30231584	30233053	chr13	28600317	28601959
chr7	30265097	30265970	chr13	28663909	28664453
chr7	30279804	30281511	chr13	28670798	28672588
chr7	30308036	30309492	chr13	28717987	28718957
chr7	30321667	30323356	chr13	28719893	28721636
chr7	30392128	30395448	chr13	28756594	28758862
chr7	30410763	30415826	chr13	28769577	28771000
chr7	30416220	30424324	chr13	28832587	28834390
chr7	30428920	30430840	chr13	28842437	28844051
chr7	30551524	30553244	chr13	28855782	28857679
chr7	30558887	30560295	chr13	28941814	28944302
chr7	30562188	30564181	chr13	28949296	28953798
chr7	30587847	30589856	chr13	28957740	28959237
chr7	30625494	30626441	chr13	28991339	28993005
chr7	30649358	30651142	chr13	29714361	29716317
chr7	30664341	30665570	chr13	29725844	29728433
chr7	30682876	30683961	chr13	29736388	29739411
chr7	30697626	30698893	chr13	29755699	29757078
chr7	30728820	30730231	chr13	30000614	30001602
chr7	30742498	30743511	chr13	30002286	30003981
chr7	30811290	30813488	chr13	30625104	30626175
chr7	30820186	30821971	chr13	30632055	30634284
chr7	30828684	30830142	chr13	30652603	30654068
chr7	30841854	30843051	chr13	30659301	30661061
chr7	30886848	30888388	chr13	30684061	30686893
chr7	30916446	30918041	chr13	30749021	30752109
chr7	30920072	30921342	chr13	30760177	30762565
chr7	30935241	30936931	chr13	30763771	30765266
[truncated: 24,854 more rows]

## Sheet: Fig. 4c
Index	Group	Exp(Old-Young)	Gene
0	Young	-0.339056	Gm29237
1	Young	-0.288224	Trp53cor1
2	Young	-0.456075	Gm43925
3	Young	-0.0329592	Fndc3a
4	Young	-0.126721	Cmip
5	Young	-0.551711	Gm11594
6	Young	-0.135318	Arid1b
7	Young	0.0241646	Wipi2
8	Young	-0.571348	2900079G21Rik
9	Young	0.0665728	Tnip1
10	Young	-0.252376	Gm38346
11	Young	-0.00741255	Syf2
12	Young	-0.188708	Gm15708
13	Young	-0.0850126	Git1
14	Young	-0.197237	Gm9856
15	Young	-1.06862	Gm12462
16	Young	-0.00267671	5031439G07Rik
17	Young	-0.193315	BC043934
18	Young	-0.16924	Mmrn1
19	Young	0.384898	Gm16365
20	Young	-0.259815	Gm24936
21	Young	-0.484029	Efhd1
22	Young	-0.478928	Gm44148
23	Young	-0.0573112	Ercc3
24	Young	0.0160291	Cd81
25	Young	-0.114171	Bok
26	Young	-0.141417	Commd7
27	Young	-0.305185	D7Bwg0826e
28	Young	0.424994	CT025659.3
29	Young	-0.155942	Lrp5
30	Young	-0.212944	Chka
31	Young	-0.102288	Hist3h2ba
32	Young	-0.101225	Lrmp
33	Young	0.53618	Pdcd2
34	Young	-0.612086	Egr1
35	Young	0.123085	Irak3
36	Young	0.139315	Sgms1
37	Young	0.895735	Cd96
38	Young	0.554303	Nsg2
39	Young	0.0540247	Tor1aip1
40	Young	-0.757192	Gm45355
41	Young	0.590182	Ppp1r2-ps4
42	Young	-0.115259	Ice2
43	Young	-0.438889	Gm26772
44	Young	-0.20382	Lmf1
45	Young	-0.1115	Acp6
46	Young	0.0022928	Rps15a
47	Young	-0.626346	Gm46555
48	Young	-0.0693705	Afap1l1
49	Young	-0.476955	Gm39214
50	Young	-0.645822	Gm15337
51	Young	0.0983322	A730015C16Rik
52	Young	0.256659	CT025731.2
53	Young	0.537277	Tmem42
54	Young	-0.208396	Gm49784
55	Young	0.749007	Gm25148
56	Young	0.202759	Serpinb1a
57	Young	0.685711	Aqp1
58	Young	-0.0522866	Cerk
59	Young	-0.0472055	B3gnt5
60	Young	-1.21772	Gm47917
61	Young	0.354595	Spsb4
62	Young	0.218192	Pgpep1
63	Young	0.435475	Atp6v0c-ps2
64	Young	-0.156065	Slc1a5
65	Young	-0.206419	Tshz1
66	Young	-0.511242	Gm17552
67	Young	-0.0318661	Slamf7
68	Young	0.488403	B230217O12Rik
69	Young	-0.146806	Accs
70	Young	0.143964	Lalba
71	Young	0.0361477	Ap1m1
72	Young	0.239706	Hspa4l
73	Young	-0.484159	AC122442.1
74	Young	-1.21212	Gm42838
75	Young	-0.0593483	Sh2b3
76	Young	0.0477659	Gm44878
77	Young	-0.0441408	Pik3r1
78	Young	0.0308019	Txn2
79	Young	-0.103051	AC154218.2
80	Young	-0.0379844	Dock10
81	Young	0.210487	Tmem176a
82	Young	0.204231	Fgl2
83	Young	-0.00404884	Mtdh
84	Young	-0.20008	Tgif1
85	Young	0.307254	Ret
86	Young	-0.2524	Foxo1
87	Young	-0.128173	Slc16a13
88	Young	-0.0353444	Egln1
89	Young	-0.178533	Mrgpre
90	Young	-0.157351	Gpat3
91	Young	-0.211499	Cyp2j6
92	Young	-0.0258893	Tamm41
93	Young	-0.130213	Acsf2
94	Young	-0.0204793	Mink1
95	Young	-0.0278025	Gspt1
96	Young	0.00653979	Nt5dc2
97	Young	0.517564	0610012D04Rik
98	Young	-0.231299	Bfsp2
99	Young	-0.0646703	Nfatc3
100	Young	-0.329269	Gria2
101	Young	0.0676612	Poli
102	Young	-0.0824444	Gm37818
103	Young	-0.0590231	Ksr1
104	Young	-0.0578824	2023-09-06
105	Young	-0.59528	Gm17088
106	Young	-0.179864	Chd9
107	Young	-0.27257	Bbs4
108	Young	-0.162343	Gm43586
109	Young	0.385728	Gm42731
110	Young	0.0281872	B4galt1
111	Young	-0.519838	Gm5111
112	Young	-0.291525	Slc17a9
113	Young	-0.353776	Gm17020
114	Young	-0.692052	Gm37023
115	Young	0.0343727	Rfk
116	Young	-0.0224675	Itpk1
117	Young	-0.0344323	Stx17
118	Young	-0.287973	Pcbp3
119	Young	-0.371801	Gm5441
120	Young	-0.151514	Prss12
121	Young	-0.0539912	Rgs8
122	Young	0.0427091	Farsb
123	Young	-0.168062	Pus3
124	Young	-0.485081	Gm26660
125	Young	-0.114396	B9d2
126	Young	0.0334705	Clta
127	Young	0.375038	Zfp566
128	Young	0.516999	Gm16224
129	Young	0.149988	Car13
130	Young	-0.313253	Rhbdd2
131	Young	-0.114999	Gm15441
132	Young	-0.166756	Bptf
133	Young	0.847831	CT025867.1
134	Young	0.0315998	Tespa1
135	Young	0.223086	Amz2
136	Young	-0.189841	Ptp4a3
137	Young	-0.855356	Igf2bp3
138	Young	0.134906	Psap
139	Young	0.300443	Gm12654
140	Young	-0.058376	Blm
141	Young	-0.0378912	Anapc4
142	Young	-0.383644	Gm43352
143	Young	0.0155345	Rnf213
144	Young	-0.798599	Gm48353
145	Young	-0.856121	Gm48081
146	Young	-0.381445	Bcl11a
147	Young	0.306442	Gm12989
148	Young	-0.0182098	Bbof1
149	Young	-0.0380738	Gm14964
150	Young	0.00779011	Sub1
151	Young	-0.133859	N4bp3
152	Young	-0.434006	Gm43491
153	Young	-0.110322	Cxxc5
154	Young	0.327052	Ubash3b
155	Young	0.0209705	2610306M01Rik
156	Young	0.241066	Arhgef17
157	Young	-0.16694	Gm12960
158	Young	0.851549	Gm26314
159	Young	0.110337	9930012K11Rik
160	Young	-0.232581	Sufu
161	Young	-0.663508	Gm27206
162	Young	-0.375863	Gm26665
163	Young	-0.106734	Cd79b
164	Young	0.0431762	Gm48573
165	Young	-0.180849	Gimap6
166	Young	-0.104132	Pik3r4
167	Young	0.191479	Spint2
168	Young	-0.0241596	Gm20324
169	Young	0.136384	Paxx
170	Young	-0.0834988	Fyn
171	Young	-0.000342598	Ano8
172	Young	-0.0361595	Ptma
173	Young	-0.313593	Kdm5d
174	Young	-0.386896	Spef2
175	Young	-0.140072	Adrb2
176	Young	0.0416929	Gm30239
177	Young	0.521192	Tcea3
178	Young	-0.722894	Gm28512
179	Young	-0.199516	Fbxw7
180	Young	0.227374	Mthfd2l
181	Young	-0.102668	Gal
182	Young	0.603264	Lima1
183	Young	-0.213044	Jakmip1
184	Young	-0.0637078	Csnk1g2
185	Young	0.349555	Ceacam18
186	Young	-0.108905	Skil
187	Young	-0.138888	Ercc1
188	Young	0.00940976	Gm49797
189	Young	-0.0607702	Gm46209
190	Young	0.010768	Pkn1
191	Young	0.145338	4732440D04Rik
192	Young	-0.115486	Tubb2b
193	Young	-0.0737656	Susd1
194	Young	-0.100167	Cplx2
195	Young	0.516452	Gm37135
196	Young	0.432852	Gm31814
197	Young	-0.0430977	Galk1
198	Young	-0.0902262	Mpzl3
199	Young	-0.142001	Cep250
200	Young	0.180141	Gm26636
201	Young	-0.114736	Styx
202	Young	-0.46221	Gm6611
203	Young	0.0115673	Fkbp15
204	Young	0.052977	AC091309.4
205	Young	-0.036071	Igbp1
206	Young	0.589469	Gm8518
207	Young	-0.0802574	Pten
208	Young	-0.17638	Dennd5b
209	Young	0.0290412	Kif5b
210	Young	-0.130116	Hmgxb3
211	Young	0.131208	Mapkapk5
212	Young	-0.422955	Pkd1l3
213	Young	-0.897817	Gm26670
214	Young	-0.0564334	Smarcd2
215	Young	-0.151365	Vpreb2
216	Young	-0.0703741	Camkk2
217	Young	0.445915	Il5ra
218	Young	-0.0224773	Ppp2ca
219	Young	-0.110871	Pde3b
220	Young	0.164678	Zfp873
221	Young	-0.0129212	Fcrl6
222	Young	0.0054619	Vps26c
223	Young	-0.189683	Gm48582
224	Young	0.201592	1810014B01Rik
225	Young	-0.23892	Gm8818
226	Young	0.316029	E130215H24Rik
227	Young	-0.0273373	Ttc13
228	Young	-0.282384	Foxp4
229	Young	0.275335	Slc23a4
230	Young	0.813592	Gm15856
231	Young	-0.114842	BC024063
232	Young	0.103276	Gm10645
233	Young	0.300213	Mtss1l
234	Young	0.0571043	Selplg
235	Young	-0.450327	Gm16017
236	Young	-0.0479713	Zbtb17
237	Young	0.142227	Gm46560
238	Young	0.778987	Emp2
239	Young	-0.097057	Mbtps1
240	Young	-0.164932	Krba1
241	Young	0.0313798	Grk6
242	Young	-0.131124	Fbxo21
243	Young	0.361015	P2rx4
244	Young	0.433468	Chad
245	Young	-0.415781	AC109152.1
246	Young	-0.104295	Inafm2
247	Young	0.364505	2310008N11Rik
248	Young	-0.117282	Pds5b
249	Young	-0.0179646	Top3b
250	Young	-0.0601498	Serpini1
251	Young	-0.400654	Map9
252	Young	-0.093511	Dgkd
253	Young	0.169336	Sumf1
254	Young	-0.341263	Bach2it1
255	Young	-0.125072	Lamc1
256	Young	-0.0804358	Itpa
257	Young	0.104477	Gm18485
258	Young	0.22292	Kcnip3
259	Young	-0.121544	Ccdc167
260	Young	0.0618272	Coq8a
261	Young	-0.134716	Stk11ip
262	Young	-0.0535225	Ankfy1
263	Young	0.388753	4930568A12Rik
264	Young	-0.216662	Arhgap35
265	Young	-0.00306155	Cblb
266	Young	-0.453246	Gm47283
267	Young	-0.462522	Gm44124
268	Young	0.0919178	Pigh
269	Young	0.313269	Ston1
270	Young	0.0446649	Gng10
271	Young	-0.691806	Gm37465
272	Young	-0.558298	Gm17976
273	Young	-0.00120551	Brap
274	Young	-0.209766	Zc3h7b
275	Young	-0.288605	Gm42141
276	Young	0.304479	Mtg2
277	Young	-0.0690086	Tnfrsf19
278	Young	-0.222536	Pou2f1
279	Young	-0.132797	Gfod1
280	Young	-0.0491434	Las1l
281	Young	-0.369517	Fam71f2
282	Young	-0.213835	Tmem245
283	Young	-0.329173	Inka1
284	Young	-0.23289	Kmt2a
285	Young	-0.026707	Tmc6
286	Young	-0.00152912	Pqlc3
287	Young	0.000264505	Dpy19l4
288	Young	-0.141462	Rasgrp3
289	Young	0.00144431	Mrpl14
290	Young	0.212577	Stk36
291	Young	0.254885	AC121821.1
292	Young	-0.206767	Edaradd
293	Young	-0.234843	Rps4l
294	Young	-0.671632	Gm6652
295	Young	-0.634091	Gm18811
296	Young	0.877062	Cd40
297	Young	-0.821948	Gm38247
298	Young	0.0057661	Icmt
299	Young	-0.0221002	Foxd2os
300	Young	0.38153	Mturn
301	Young	-0.0104031	Ccng2
302	Young	-0.593766	Gm43292
303	Young	0.123624	Ugcg
304	Young	-0.0716067	Cyfip2
305	Young	-0.0666536	Limd1
306	Young	-0.0459122	Nlrc5
307	Young	-0.226221	Acvr1
308	Young	-0.277038	Trak1
309	Young	0.368526	Galnt6
310	Young	-0.444291	Gm16213
311	Young	0.0468625	Cdc25a
312	Young	-0.33809	Gm16335
313	Young	-0.0613643	Pik3r6
314	Young	-0.189099	A630023P12Rik
315	Young	0.262513	A430103D13Rik
316	Young	0.787429	Gm45021
317	Young	-0.173899	Cnrip1
318	Young	-0.427041	Kif19a
319	Young	0.0644287	Mesd
320	Young	0.568075	Epcam
321	Young	-0.0503727	Shmt2
322	Young	-0.346443	Rpgrip1
323	Young	0.165989	Gm12231
324	Young	0.951809	Gm16147
325	Young	-0.213874	Patj
326	Young	-0.876159	Gm19331
327	Young	-0.451465	Gm34983
328	Young	0.291375	Smad6
329	Young	-0.561379	Gm10652
330	Young	0.10333	Gm44530
331	Young	-0.132975	Desi1
332	Young	0.166853	Slc8b1
333	Young	0.0423055	Gm16550
334	Young	-0.163325	Med13l
335	Young	-0.093438	Rrm2
336	Young	-0.615381	Gm43703
337	Young	0.440074	Zfp296
338	Young	-0.160464	Smyd2
339	Young	-0.0268491	Gimap9
340	Young	-0.166825	Sytl3
341	Young	-1.83237	Gm38301
342	Young	-0.191637	Fam84b
343	Young	0.218181	Galns
344	Young	-0.85821	1700016A09Rik
345	Young	-0.177921	Ptch1
346	Young	-0.659676	Gm43461
347	Young	-0.27046	Zdhhc23
348	Young	0.343162	Gm10392
349	Young	0.193667	Lyrm9
350	Young	-0.344934	Gm16152
351	Young	-0.0110419	Ppp5c
352	Young	-0.456856	Hm629797
353	Young	0.100128	Socs3
354	Young	-0.109364	Ssh1
355	Young	-0.345387	Sit1
356	Young	0.0410075	Ada
357	Young	-0.211777	Phxr2
358	Young	-0.14352	Mei4
359	Young	-0.104215	Rel
360	Young	0.032136	Sacm1l
361	Young	-0.256418	4922502D21Rik
362	Young	-0.291659	Mospd3
363	Young	-0.0468975	Stk4
364	Young	-0.0407651	Clspn
365	Young	-0.125485	Fam78a
366	Young	-0.488061	Hoxa7
367	Young	0.316645	Itgad
368	Young	-0.0678401	Atp1b3
369	Young	-0.040654	Tbl1x
370	Young	-0.00296286	Tmem243
371	Young	0.106883	F13a1
372	Young	0.191321	Clec2i
373	Young	-0.294273	Gm37642
374	Young	-0.598095	Cldn34c1
375	Young	-0.0489967	Ccdc88c
376	Young	-0.441161	Gm21321
377	Young	0.0954071	Gm8667
378	Young	-0.494554	Gm42822
379	Young	0.0121661	Lgals1
380	Young	-0.18048	Gm45745
381	Young	0.14985	Gm44258
382	Young	-0.0403177	Isoc1
383	Young	-0.0431109	Oasl1
384	Young	-0.14103	Mex3b
385	Young	0.0202111	Tufm
386	Young	0.501331	Tnfrsf23
387	Young	-0.137807	Tcf3
388	Young	-0.237368	Ighv8-4
389	Young	0.14717	Tspan4
390	Young	0.12053	Commd8
391	Young	-0.273155	B3gnt9
392	Young	-0.28221	Nim1k
393	Young	0.0495198	Hmgn2
394	Young	-0.597195	Gm47000
395	Young	-0.0679936	Rcc2
396	Young	-0.0915431	Zfp553
397	Young	-0.520954	Gm37618
398	Young	-0.715312	Gm42996
399	Young	-0.0831145	Syne3
400	Young	-0.404636	Tmem132e
401	Young	0.644171	Gm26765
402	Young	0.0448918	Rrp7a
403	Young	0.440666	B4galt4
404	Young	-0.64101	Map10
405	Young	-0.233549	Itpr3
406	Young	-0.0191115	Mmgt2
407	Young	0.247976	Gm15886
408	Young	-0.152983	Bst1
409	Young	-0.202593	Magi3
410	Young	0.102596	Them6
411	Young	0.119735	Cldn10
412	Young	-0.0327615	Gpd1l
413	Young	-0.0323275	Tram2
414	Young	0.178063	4930553M12Rik
415	Young	0.46943	AC135670.1
416	Young	-0.144555	Ier2
417	Young	-0.0723045	Arhgap12
418	Young	0.116277	Acads
419	Young	-0.031618	Rrn3
420	Young	0.235821	Gm15857
421	Young	0.0302897	Myh10
422	Young	-0.00644192	Gm42879
423	Young	-0.73957	E430014B02Rik
424	Young	0.187854	Apbb1
425	Young	-0.365077	Gm7860
426	Young	0.189089	Abcg3
427	Young	-0.630181	Msh5
428	Young	-0.175626	Gm38235
429	Young	0.258714	Ahcyl2
430	Young	-0.0553947	Dnajb5
431	Young	-0.308614	Fam214a
432	Young	-0.144802	Zfp354c
433	Young	0.0254054	Ctdspl2
434	Young	-0.325633	AC136921.1
435	Young	-0.679813	Gm14453
436	Young	-0.00304222	Bank1
437	Young	-0.0198543	Rabggta
438	Young	-0.111534	Cdc25b
439	Young	0.0628764	2510009E07Rik
440	Young	0.0199302	Mrnip
441	Young	-0.655001	C030013C21Rik
442	Young	0.500916	Gm43814
443	Young	-0.0837248	2610008E11Rik
444	Young	0.0209445	Tram1
445	Young	-0.0567308	Tmcc1
446	Young	-0.20454	Hivep2
447	Young	-0.353597	Dync2h1
448	Young	0.116395	Stoml1
449	Young	0.0737586	Abhd8
450	Young	0.0689432	Pgr
451	Young	0.155709	Rpia
452	Young	-0.0302851	Srpk2
453	Young	0.218504	Slc25a12
454	Young	-0.178897	Gm10097
455	Young	-0.958737	Gm23792
456	Young	-0.246704	Tspan6
457	Young	-0.22272	1700030K09Rik
458	Young	0.161867	Cyp2r1
459	Young	-0.126394	Elk3
460	Young	-0.189029	Kdm1b
461	Young	-0.132381	Akt3
462	Young	-0.471818	Galr2
463	Young	-0.0288899	Ankrd28
464	Young	0.093534	Arl8b
465	Young	-0.114456	Mzb1
466	Young	-0.0544168	Dnajc28
467	Young	0.355434	Card11
468	Young	-0.280055	Clba1
469	Young	-0.086336	AU041133
470	Young	-0.335116	Ppm1l
471	Young	-0.0997314	Stk38l
472	Young	-0.229311	Heyl
473	Young	-0.133907	Tut4
474	Young	-0.499145	Gm49553
475	Young	0.631606	Tesc
476	Young	-0.251608	Repin1
477	Young	-0.206543	Rcor2
478	Young	-0.156351	Serinc5
479	Young	-0.12388	Stn1
480	Young	-0.128608	Tbce
481	Young	-0.486419	Ccm2l
482	Young	-0.0604069	Snrk
483	Young	-0.483507	Gm29417
484	Young	-0.0494525	P2ry12
485	Young	0.0309778	Gm7278
486	Young	-0.18143	2310075C17Rik
487	Young	0.1093	Myl10
488	Young	-0.0413928	Plekhm3
489	Young	0.65656	Gm23224
490	Young	-0.246474	Gm44899
491	Young	0.267717	Gm40634
492	Young	-0.00819459	Cdkl5
493	Young	0.373579	Cryl1
494	Young	0.913928	Gm15899
495	Young	-0.422486	Bhlha15
496	Young	0.510323	S1pr3
497	Young	-0.447827	Ighv10-1
498	Young	0.189701	Myo10
499	Young	-0.0208252	Chrac1
500	Young	-0.429629	4930470B04Rik
501	Young	-0.217851	Klf16
502	Young	-0.544515	Gm44891
503	Young	-0.104611	Cdk12
504	Young	-0.0761764	Izumo1r
505	Young	-0.346449	Rpl21-ps8
506	Young	-0.110499	Ipo13
507	Young	0.501504	Nlrp1b
508	Young	-0.433778	Gm44074
509	Young	-0.569647	Foxd2
510	Young	-0.436493	Sox5it
511	Young	-0.146639	Serhl
512	Young	0.257465	Prelid2
513	Young	-0.524041	4931403E22Rik
514	Young	-0.266565	Ighv1-12
515	Young	-0.00429549	Lzts2
516	Young	-0.115329	Washc1
517	Young	0.0506562	Uggt1
518	Young	-0.18463	Ccdc6
519	Young	-0.119694	Apobec3
520	Young	-0.0686814	Zbtb9
521	Young	0.0870045	Tex2
522	Young	0.0147282	Sarnp
523	Young	-0.112193	Elmo1
524	Young	0.218802	8430423G03Rik
525	Young	-0.0328342	Hspbp1
526	Young	-0.146411	Slc37a3
527	Young	-0.101239	Pml
528	Young	-0.0834151	Usp3
529	Young	0.747976	Lmna
530	Young	-0.425772	Gm33914
531	Young	-0.826733	Gm37563
532	Young	-0.431996	Gm48585
533	Young	-0.200529	Bclaf3
534	Young	0.069553	Gm34908
535	Young	0.341911	Gm16236
536	Young	-0.551967	C030005K06Rik
537	Young	-0.726189	Gm42929
538	Young	0.22373	Rnf130
539	Young	-0.842329	Gm35202
540	Young	-0.107805	Nomo1
541	Young	0.0986614	Dtnbp1
542	Young	-0.267359	Prkab2
543	Young	-0.0375125	Grk2
544	Young	-0.0819817	Pcif1
545	Young	-0.0167762	Vps33b
546	Young	-0.0969309	Arpc5l
547	Young	0.125338	Lefty1
548	Young	0.106362	Dmac2
549	Young	-0.207941	Cchcr1
550	Young	-0.0117902	Gm15409
551	Young	0.12987	Gm19569
552	Young	-0.0614958	Bccip
553	Young	-0.0537986	Ncoa3
554	Young	0.423473	Gm43552
555	Young	-0.392747	E130308A19Rik
556	Young	0.0236106	Vav1
557	Young	0.478313	Klra7
558	Young	-0.0434024	Sema4d
559	Young	-0.138605	Otud4
560	Young	0.0265403	Caprin2
561	Young	-0.254157	Gm32540
562	Young	-0.0714862	Irf3
563	Young	0.136208	Grrp1
564	Young	0.020289	Rab5c
565	Young	-0.255315	Phf2os1
566	Young	0.0511252	Phf11c
567	Young	0.0189864	Dynlrb1
568	Young	0.17508	Klrb1-ps1
569	Young	0.17664	B3gat2
570	Young	0.0775903	Snx1
571	Young	0.11158	Cstb
572	Young	-0.0554738	Mbp
573	Young	-0.0861663	Sdhaf3
574	Young	-0.0265997	Ppp1r9b
575	Young	-0.482095	Prr12
576	Young	0.0333847	Arhgap18
577	Young	-0.0170192	Eif2a
578	Young	0.0368818	Rpl12
579	Young	0.414	Cttn
580	Young	-0.0981973	Mbnl2
581	Young	-0.0687382	Tmem131l
582	Young	-0.151626	Mettl8
583	Young	-0.412239	Amigo2
584	Young	-0.537757	Gm45641
585	Young	-0.0923003	Kat6b
586	Young	-0.0766526	Ahcy
587	Young	0.343336	Gm18723
588	Young	-0.398254	Gm47230
589	Young	-0.112576	Csf1
590	Young	-0.12568	Jak3
591	Young	-0.266019	Gm48196
592	Young	-0.118732	Cyb561a3
593	Young	-0.383622	Gm43905
594	Young	0.0494012	Siglec15
595	Young	-0.144129	Mier3
596	Young	0.0627555	Npc1
597	Young	0.248094	Il10ra
598	Young	0.0252397	Zfp229
599	Young	0.2899	Gm26877
600	Young	0.160931	Notch3
601	Young	0.0201799	Gm15556
602	Young	0.0843846	Rps6ka3
603	Young	-0.124657	Prr15
604	Young	-0.139066	Plscr3
605	Young	0.312571	Pigv
606	Young	-0.245666	Atp2b4
607	Young	0.316254	Prodh
608	Young	0.110411	Gm15519
609	Young	0.0829099	Slc37a2
610	Young	-0.213999	Gm48381
611	Young	-0.113958	Gramd3
612	Young	-0.432006	Gm42543
613	Young	-0.0277762	Ndufb1-ps
614	Young	-0.072038	Phactr2
615	Young	-0.11694	F8
616	Young	-0.0469184	Gm49493
617	Young	-0.0808504	Gm13012
618	Young	0.0914435	N4bp1
619	Young	0.766479	Uqcrh-ps1
620	Young	-0.155605	Kcnq5
621	Young	-0.395627	AC166058.1
622	Young	-0.0212672	Irf1
623	Young	-0.286916	Fam209
624	Young	0.0302043	Gm9843
625	Young	-0.0579711	Bap1
626	Young	0.720851	Tnfsf8
627	Young	-0.298801	Gab1
628	Young	0.141174	Extl2
629	Young	0.0442899	Agap2
630	Young	0.19738	Lifr
631	Young	-0.0807645	Rela
632	Young	-0.0246343	Ighv1-72
633	Young	-0.260069	Gm44423
634	Young	-0.255423	Gm16364
635	Young	-0.314854	Ltbp4
636	Young	-0.0739299	Fbxl19
637	Young	0.000588713	Eef1a1
638	Young	-0.407074	AC112949.1
639	Young	-0.146898	Chchd10
640	Young	-0.0102215	Rmnd1
641	Young	-0.115024	Gimap1
642	Young	-0.329923	Gm45807
643	Young	-0.420327	Ablim2
644	Young	-0.0842484	Chaf1b
645	Young	0.00550779	B230118H07Rik
646	Young	0.21253	Gm16726
647	Young	-0.0322333	Zmynd11
648	Young	-0.52126	Gm48086
649	Young	-0.120422	L3mbtl2
650	Young	-0.524881	Gm38190
651	Young	-0.0728886	Zfp715
652	Young	-0.788098	Gm38223
653	Young	-0.118137	Asrgl1
654	Young	-0.114937	Ric1
655	Young	-0.105067	Pla2g12a
656	Young	0.770844	Amz1
657	Young	-0.00238861	Bcl2l11
658	Young	-0.192102	Gm11969
659	Young	-0.319626	Gm43937
660	Young	-0.180726	Plpp1
661	Young	-0.269918	Poll
662	Young	0.569459	Pdzk1ip1
663	Young	-0.563388	Ighv1-67
664	Young	0.544298	Gm20091
665	Young	-0.343758	Acy3
666	Young	-0.100605	Zbtb26
667	Young	-0.203604	Vars
668	Young	-0.186589	Gm25545
669	Young	-0.0697947	Brd7
670	Young	0.0304791	Rnaseh2b
671	Young	0.00281647	Esyt1
672	Young	-1.03304	Gem
673	Young	-0.0931291	Pik3ap1
674	Young	0.521836	Fahd2a
675	Young	-0.644963	AC123818.1
676	Young	-0.168606	Anxa11os
677	Young	0.0408009	Acy1
678	Young	-0.0149628	Slc30a5
679	Young	-0.25442	Rps2-ps10
680	Young	0.0181955	Kcng1
681	Young	-0.0524459	Mxd4
682	Young	-0.0756728	Gab2
683	Young	-0.151895	Fcho1
684	Young	-0.179416	Dock9
685	Young	-0.623178	Abcb4
686	Young	0.0878808	Spag7
687	Young	-0.0771979	Mtmr14
688	Young	-0.451662	2700081O15Rik
689	Young	0.261864	Csf1r
690	Young	0.269523	Lgmn
691	Young	-0.0892767	Sipa1
692	Young	0.112641	Rsc1a1
693	Young	-0.0680906	Ighv8-11
694	Young	-0.2232	Uaca
695	Young	-0.431718	C530050E15Rik
696	Young	0.0345227	Ly6c1
697	Young	0.169549	Usp46
698	Young	-0.0573449	Sertad2
699	Young	0.0831477	Myom1
700	Young	-0.281106	Cacna1e
701	Young	0.441025	Pon3
702	Young	-0.196717	Dhx33
703	Young	0.514568	Fgd2
704	Young	-0.203815	Slc7a5
705	Young	-0.034437	Gm37065
706	Young	-0.797551	Gm20033
707	Young	-0.00177657	Ldhal6b
708	Young	-0.120395	Trim16
709	Young	0.0978757	Gm10177
710	Young	-0.0582623	Clk3
711	Young	-0.487873	2010010A06Rik
712	Young	-0.0439736	Cdc6
713	Young	0.286609	Haao
714	Young	0.205522	Gm31804
715	Young	0.112172	Ndrg3
716	Young	-0.409641	Gm49256
717	Young	-0.0589773	Gm16214
718	Young	0.345663	Rem2
719	Young	-0.339936	Gm9755
720	Young	-0.0904668	Vps13d
721	Young	-0.0797202	Slc35e3
722	Young	-0.176352	Lynx1
723	Young	-0.614165	4931413K12Rik
724	Young	0.0692541	A430093F15Rik
725	Young	0.125013	Flna
726	Young	-0.104601	Zfp955b
727	Young	0.0781367	Rragd
728	Young	-0.346709	Gm19898
729	Young	0.548151	Hpse
730	Young	-0.231992	Igkc
731	Young	0.00561586	0610009B22Rik
732	Young	-0.119187	4930458D05Rik
733	Young	0.0828827	Pars2
734	Young	0.216127	Zbp1
735	Young	-0.261879	6720483E21Rik
736	Young	-0.0826695	Tonsl
737	Young	-0.133037	Lrrc8c
738	Young	0.280581	Kbtbd11
739	Young	-0.179817	Cnksr3
740	Young	-0.113766	Fbxo5
741	Young	-0.12123	Gpatch4
742	Young	0.305435	Itih5
743	Young	0.00944099	Dennd3
744	Young	-0.390974	Fcamr
745	Young	-0.0642593	Ralgps2
746	Young	-0.18839	Trpa1
747	Young	0.318539	Zfp235
748	Young	-0.071739	St3gal6
749	Young	-0.673273	Gm15835
750	Young	0.141093	Slc14a1
751	Young	0.0171162	Pias4
752	Young	-0.226426	Trit1
753	Young	-0.120632	Satb1
754	Young	0.0597941	Ighv1-18
755	Young	-0.16916	Jade2
756	Young	-0.00434055	Gm42555
757	Young	0.0299849	Tap1
758	Young	-0.151813	Gm44731
759	Young	0.0708029	Gm14230
760	Young	0.0184138	Hes5
761	Young	0.232933	Itgb3
762	Young	-0.0873962	Ing1
763	Young	0.0551562	Capzb
764	Young	-0.531321	Gm48356
765	Young	0.248989	Adamts7
766	Young	-0.718029	Gm44734
767	Young	-0.0946695	Ctdp1
768	Young	-0.141833	A930005H10Rik
769	Young	-0.450254	Gm2453
770	Young	0.0439058	Gm36120
771	Young	-0.0377592	Limk2
772	Young	0.323023	9530077C05Rik
773	Young	0.00103937	Atp2a3
774	Young	-0.606095	Gm12542
775	Young	0.102523	Ube2l6
776	Young	-0.958005	Gm4651
777	Young	0.0932167	Tnfrsf21
778	Young	-1.04715	5430420F09Rik
779	Young	0.0205689	Rtl5
780	Young	0.0170992	Cacfd1
781	Young	-0.494133	Cacna1b
782	Young	-0.142108	Gas2l3
783	Young	-0.119829	Cxcr5
784	Young	-0.110846	E130309D02Rik
785	Young	-0.237569	Gm27217
786	Young	0.287635	Gm6517
787	Young	-0.0619769	Retreg1
788	Young	0.280196	Gm16135
789	Young	-0.0239625	Cand1
790	Young	-0.744181	Ppp1r18os
791	Young	-0.0113497	Uba1
792	Young	0.0495962	Gm4316
793	Young	-0.116706	Pidd1
794	Young	-0.133301	Gm47121
795	Young	0.0984567	Pip4k2c
796	Young	-0.089624	Bcat1
797	Young	-0.377843	Plekhg2
798	Young	-0.167949	Cenps
799	Young	-0.683208	Amdhd1
800	Young	0.0850937	Ssr1
801	Young	-0.262203	Rai1
802	Young	0.037574	Adcy7
803	Young	-0.225629	Ptpn14
804	Young	-0.123154	Mfng
805	Young	0.85729	Gm22685
806	Young	-0.30758	Gm15747
807	Young	-0.0195536	Ddi2
808	Young	-0.251273	Fam43a
809	Young	-0.106441	Sh2b1
810	Young	0.103431	Zfp30
811	Young	-0.169974	Gm13994
812	Young	-2.0658	Ighv1-75
813	Young	-0.439343	Klf2
814	Young	-0.130395	Prps2
815	Young	-0.12479	Ybx1-ps2
816	Young	-0.0729989	Pheta1
817	Young	-0.664618	AC111128.2
818	Young	-0.229854	Snx30
819	Young	-0.0378172	Setd3
820	Young	-0.045134	Mta3
821	Young	-0.202165	Gm15742
822	Young	-0.0778655	Gm12749
823	Young	0.616072	4930572O13Rik
824	Young	0.431053	Gm20544
825	Young	0.00741141	Acyp1
826	Young	-0.288226	Gm37488
827	Young	-0.350923	Ighv8-3
828	Young	-0.0611058	Gstt2
829	Young	-0.343417	Tchp
830	Young	0.045013	Rac2
831	Young	-0.12815	Gmpr
832	Young	-0.0755738	Got2
833	Young	-0.454584	Ncor2
834	Young	0.300992	Ntpcr
835	Young	-0.116185	Bola2
836	Young	0.12179	Neurl3
837	Young	0.719969	Gm25704
838	Young	-0.30664	Gm35934
839	Young	-0.295381	C78197
840	Young	-0.0259424	Szrd1
841	Young	0.0440498	Xkr7
842	Young	-0.0432155	Zfp456
843	Young	-0.0056537	Dlg1
844	Young	0.0136948	Gm38376
845	Young	-0.00312551	Vps18
846	Young	0.0254377	Fmnl2
847	Young	0.00133088	2310061I04Rik
848	Young	-0.519554	Gm5533
849	Young	-0.0927045	Itpr2
850	Young	0.0411089	Noa1
851	Young	0.0485962	Zfp318
852	Young	-0.23807	Txnrd3
853	Young	-0.119096	Zdhhc12
854	Young	-0.1312	Vegfa
855	Young	0.122113	Stx2
856	Young	-0.141544	Cyp2j9
857	Young	-0.146698	Slc25a51
858	Young	-0.103546	Id3
859	Young	-0.725576	Gm37342
860	Young	-0.854028	Ighv14-4
861	Young	-0.468644	Gm47603
862	Young	-0.172198	Ift80
863	Young	-0.52305	Gm28180
864	Young	0.157676	Edem1
865	Young	-0.0623584	Ctps
866	Young	0.104478	Zrsr1
867	Young	-0.179602	Rpap3
868	Young	-0.235001	Gm13919
869	Young	0.0805065	Ift140
870	Young	-0.825203	Mir1931
871	Young	-0.482831	Gm12066
872	Young	0.508573	Camk1d
873	Young	0.00743162	Rtf1
874	Young	0.416669	Ikzf3
875	Young	-0.505773	Gm37663
876	Young	-0.0489137	Ier5
877	Young	-0.255143	Gm7219
878	Young	-0.146984	1700017B05Rik
879	Young	0.24768	Tbc1d2
880	Young	0.0465059	Plxnd1
881	Young	0.607021	Gm3362
882	Young	0.27927	Gm38287
883	Young	-0.15382	Gm3325
884	Young	-0.197745	Etv3
885	Young	-0.146095	Ccr7
886	Young	0.0328505	Zfp597
887	Young	-0.0142215	Polr3h
888	Young	-0.113613	Zmym1
889	Young	0.965298	Gm48066
890	Young	-0.235592	Gm45552
891	Young	0.114241	Sergef
892	Young	0.141202	Cyth4
893	Young	0.115543	Rab12
894	Young	-0.0364685	Chd4
895	Young	0.85742	Ccr5
896	Young	-0.0894285	Wasf2
897	Young	-0.0166929	Gm24888
898	Young	-0.456627	Gm24057
899	Young	-0.26562	Gm15411
900	Young	-0.0986179	Fgfrl1
901	Young	-0.0659105	R74862
902	Young	-0.119602	2310039H08Rik
903	Young	0.00566075	Cdc7
904	Young	0.187915	Esm1
905	Young	-0.116026	Tet3
906	Young	-0.50792	Sla2
907	Young	-0.227388	Pimreg
908	Young	-0.276549	Rtl6
909	Young	-0.00495117	Ifnar1
910	Young	0.0773752	Alox12e
911	Young	-0.102422	Rabep2
912	Young	0.00255432	Irf8
913	Young	0.033291	Tnfaip8
914	Young	-0.00580377	Pgls
915	Young	-0.0422856	Gm44207
916	Young	-0.0174469	Syk
917	Young	-0.615484	Kif17
918	Young	-0.309329	Acd
919	Young	0.159226	Muc13
920	Young	-0.435097	2600006K01Rik
921	Young	-0.073768	Zfp974
922	Young	-0.916682	Gm27711
923	Young	-0.424013	Zmiz1
924	Young	-0.0603786	Dhx37
925	Young	-0.575479	Gm12000
926	Young	-0.0668294	Ubald2
927	Young	-0.307071	Dcaf4
928	Young	-0.386114	Gm15518
929	Young	-1.13084	Gm40332
930	Young	0.137497	Napsa
931	Young	0.355241	Gm38293
932	Young	-0.00780815	Hsbp1
933	Young	-0.873164	Psapl1
934	Young	0.0666065	Gm48622
935	Young	0.00958683	Rab11a
936	Young	0.345178	Cercam
937	Young	-0.0995872	Vav2
938	Young	-0.0270002	Arhgef1
939	Young	-0.171273	Zfp704
940	Young	0.183337	Gm26517
941	Young	0.079106	Car2
942	Young	-0.957149	Bcl6b
943	Young	-0.0317143	Ctse
944	Young	-0.157879	Gm45286
945	Young	-0.994073	Gm47726
946	Young	0.635861	Bcl11b
947	Young	-0.147171	Pik3ip1
948	Young	0.0915566	Mocs1
949	Young	-0.0355404	Ehd3
950	Young	-0.147035	Dnajb1
951	Young	0.00504453	Kmo
952	Young	-0.0461705	Tmub1
953	Young	-0.108677	Coro7
954	Young	-0.137433	Tnfsf10
955	Young	-1.223	Gm27271
956	Young	-0.0843245	Epha2
957	Young	0.067172	Jagn1
958	Young	-0.248003	Spred2
959	Young	0.552177	Gm43128
960	Young	-0.0891643	Eif4g3
961	Young	0.219384	AC123951.1
962	Young	0.144937	Gm12843
963	Young	0.177112	Il10rb
964	Young	-0.248713	Gm26542
965	Young	-0.120549	Endod1
966	Young	-0.0939591	Zbtb18
967	Young	0.145704	Ncf1
968	Young	0.350092	Gm44093
969	Young	0.036692	Gm10388
970	Young	0.287972	Adgrf1
971	Young	-0.0770804	Zmynd19
972	Young	0.0699567	Gm37010
973	Young	-0.164748	Zcchc3
974	Young	0.0444954	Gimap4
975	Young	-0.147419	Luzp1
976	Young	-0.027281	Sh3pxd2a
977	Young	-0.0689896	Dhx9
978	Young	-0.0257609	Ethe1
979	Young	-0.148172	Rab3a
980	Young	-0.375897	Gm16252
981	Young	-0.0561882	Arid2
982	Young	-0.104931	Itga4
983	Young	0.310591	Fcrl1
984	Young	-0.422182	Gm48314
985	Young	0.800001	Gm23951
986	Young	0.261026	Gm14221
987	Young	-0.763145	Gm12902
988	Young	-0.236571	Fam189b
989	Young	-0.187163	AA465934
990	Young	-0.131912	Pank4
991	Young	0.00250308	Gm13091
992	Young	-0.0758428	Thra
993	Young	-0.174	Nr6a1os
994	Young	0.236187	Nprl2
995	Young	0.196518	Gm16200
996	Young	-0.0108736	Kdm8
997	Young	-0.227899	6030400A10Rik
998	Young	0.0088734	Fbxl5
999	Young	-0.340911	Gm37910
1000	Young	-0.042896	Smim20
1001	Young	-0.206785	Mlxip
1002	Young	-0.0310639	Hist1h4d
1003	Young	-0.150664	Zfp113
1004	Young	0.40525	Ddr2
1005	Young	0.623245	4933426B08Rik
1006	Young	0.335192	1700022N22Rik
1007	Young	0.0502355	Coro1a
1008	Young	-0.0653016	Zcchc24
1009	Young	0.433863	Gm49030
1010	Young	-0.0813793	Man2a2
1011	Young	-0.0719824	Pde8b
1012	Young	-0.123321	Blnk
1013	Young	-0.209547	1500009L16Rik
1014	Young	-0.411103	Gm15513
1015	Young	0.114843	Arap2
1016	Young	-0.290129	AC164314.1
1017	Young	-0.00558519	Fam131a
1018	Young	-0.295391	Maml3
1019	Young	-0.133905	Lpar1
1020	Young	0.133401	Glipr2
1021	Young	-0.438127	4931431C16Rik
1022	Young	-0.137005	4632428C04Rik
1023	Young	-0.0679301	Plcxd2
1024	Young	-0.0233253	Eif3c
1025	Young	-0.00854784	Txnip
1026	Young	-0.0308248	Srp9
1027	Young	-0.106359	Gmds
1028	Young	0.0168624	Reep3
1029	Young	-0.549769	Gm8850
1030	Young	-0.327509	Pkp3
1031	Young	-0.071782	Adat1
1032	Young	-0.234402	Irf4
1033	Young	0.0112716	D5Ertd579e
1034	Young	-0.0542445	Scd2
1035	Young	0.710831	Htatip2
1036	Young	0.256046	Gm38144
1037	Young	-0.451016	Gm17907
1038	Young	-0.0894572	Gtse1
1039	Young	-0.318746	Slc25a26
1040	Young	-0.263313	Ighv8-7
1041	Young	-0.129785	Smad3
1042	Young	-0.124952	Gm9855
1043	Young	-0.515345	Gm14117
1044	Young	-0.0193545	Rassf2
1045	Young	0.0103976	Abhd17c
1046	Young	0.46196	Bicdl1
1047	Young	-0.409714	Ighv14-1
1048	Young	-0.0448481	Vps39
1049	Young	-0.0666302	Scap
1050	Young	-0.195305	Atp10a
1051	Young	0.173651	Fcgr3
1052	Young	0.233802	Prg2
1053	Young	-0.0419158	Sae1
1054	Young	-0.474694	Gm35189
1055	Young	-0.159629	Slamf6
1056	Young	-0.226064	Gpr183
1057	Young	-0.40824	Gm42995
1058	Young	0.136942	Akap1
1059	Young	0.0389816	Ykt6
1060	Young	-0.14052	Gm20705
1061	Young	-0.0546147	Commd9
1062	Young	-1.21158	Gm43005
1063	Young	-0.0158468	Plcg2
1064	Young	-0.591643	5830487J09Rik
1065	Young	0.0128686	Ticam2
1066	Young	0.55277	Il2ra
1067	Young	-0.0956146	Cstf2
1068	Young	-0.0223531	Tlk1
1069	Young	-0.00189491	Myadml2
1070	Young	-0.100675	Gm44914
1071	Young	-1.67513	Rnu5g
1072	Young	0.170617	Pkib
1073	Young	0.603254	Adora3
1074	Young	-0.334999	Gm13713
1075	Young	0.0293141	Sh3bgrl3
1076	Young	-0.0116794	Carhsp1
1077	Young	0.00376418	Sf3a3
1078	Young	-0.206595	AC132910.1
1079	Young	0.1888	AI597479
1080	Young	0.871625	9530034E10Rik
1081	Young	0.340277	Brd3os
1082	Young	-0.00218098	Fignl1
1083	Young	-0.0468257	Arl5a
1084	Young	-0.00509675	Zdhhc20
1085	Young	-0.0854543	Tnfrsf13b
1086	Young	-0.182971	Mtss1
1087	Young	0.00057774	Rftn1
1088	Young	0.491233	Tsr3
1089	Young	0.00448124	Zbtb6
1090	Young	-0.513381	Gm17080
1091	Young	-0.254819	Dscc1
1092	Young	0.299289	Gm20412
1093	Young	-0.430141	Il12a
1094	Young	-1.13587	Ighv1-80
1095	Young	-0.0994048	Slco4a1
1096	Young	-0.772272	Gm27301
1097	Young	-0.234817	5730488B01Rik
1098	Young	-0.0288065	Gm25288
1099	Young	0.0645308	Ostf1
1100	Young	-0.212278	Gm37589
1101	Young	-0.653111	Ildr1
1102	Young	-0.144814	Tbc1d4
1103	Young	0.14651	Gm20458
1104	Young	-0.0772123	Zdhhc13
1105	Young	0.0974051	Gm20069
1106	Young	0.00885308	Hspa4
1107	Young	-0.415181	Scn4a
1108	Young	-0.0897246	Bicral
1109	Young	0.429015	A930024E05Rik
1110	Young	0.113885	Igfbp4
1111	Young	-0.0469643	Entpd5
1112	Young	-0.557373	5830418P13Rik
1113	Young	-0.222342	Gm42984
1114	Young	-0.287451	Ddx3y
1115	Young	0.335981	Fstl1
1116	Young	0.00362336	Syde2
1117	Young	0.00240058	Snx9
1118	Young	-0.0571212	Lnx2
1119	Young	-0.12003	Btrc
1120	Young	0.205388	Tlr7
1121	Young	0.224128	Hvcn1
1122	Young	-0.13069	Galnt12
1123	Young	-0.0619171	Mettl27
1124	Young	0.0407461	Gm15327
1125	Young	-0.0329409	Lrrn4
1126	Young	-0.0962576	Cbx1
1127	Young	0.51134	Gm42883
1128	Young	-0.0814808	Dntt
1129	Young	-0.00754599	Hsd17b4
1130	Young	-0.166038	Slc30a4
1131	Young	-0.399547	4930520O04Rik
1132	Young	0.173268	Fam69b
1133	Young	-0.135575	Dusp4
1134	Young	-0.660286	Gm48382
1135	Young	-1.29725	Gm11362
1136	Young	-0.122516	Nt5c3b
1137	Young	0.015872	Nop56
1138	Young	0.0885667	Rps6ka2
1139	Young	-0.0398086	Dus3l
1140	Young	0.136346	Msra
1141	Young	-0.72585	Gm13666
1142	Young	-0.907738	Igkv14-111
1143	Young	-0.378365	Gm15326
1144	Young	-0.0345351	Tep1
1145	Young	-0.732137	CT010445.1
1146	Young	-0.123496	Gtpbp3
1147	Young	0.0742156	Smim15
1148	Young	-0.15987	Gm15763
1149	Young	-0.562738	Gm47665
1150	Young	-0.0279621	Zfp719
1151	Young	-0.971835	Gm15971
1152	Young	0.0455906	Fundc2
1153	Young	-0.000976234	Eps8
1154	Young	0.810429	Gm11189
1155	Young	0.0472249	Zbtb8a
1156	Young	0.688376	Rab7b
1157	Young	0.12288	Arid3a
1158	Young	-0.0440186	Uvrag
1159	Young	-0.237051	Maml2
1160	Young	-0.301216	Robo4
1161	Young	-0.878954	Gsg1
1162	Young	-0.0468775	Etnk1
1163	Young	-0.15032	Eif2ak3
1164	Young	-0.308094	Arhgap33
1165	Young	0.0363945	Cdc42se2
1166	Young	-0.132097	Trmt1
1167	Young	0.23574	Gstp-ps
1168	Young	-0.0857568	Dalrd3
1169	Young	0.0948177	Ift22
1170	Young	-0.288377	Zfpm1
1171	Young	-0.130936	Ipo9
1172	Young	-0.0978048	Sdr39u1
1173	Young	0.259181	Traf1
1174	Young	-0.165087	Acss1
1175	Young	0.0381221	Gprin3
1176	Young	0.208345	Tbc1d9
1177	Young	-0.068465	Kctd6
1178	Young	-1.19112	Gm44834
1179	Young	-0.216889	Neurl1b
1180	Young	0.0156866	Mtfmt
1181	Young	-0.766117	Gm38115
1182	Young	-0.459183	BC046401
1183	Young	0.0615166	Fli1
1184	Young	-0.402711	AC109138.8
1185	Young	-0.421896	Timm8a2
1186	Young	-0.195343	Plcg1
1187	Young	-0.0122021	Gm48570
1188	Young	-0.256323	Tmem201
1189	Young	-0.313628	Gm16316
1190	Young	0.226655	Hsd11b1
1191	Young	-0.145974	Traf4
1192	Young	-0.83766	Gm13785
1193	Young	0.206403	3110056K07Rik
1194	Young	-0.313754	S1pr1
1195	Young	0.078324	Tanc1
1196	Young	-0.121946	Zfp94
1197	Young	0.583785	Gm15429
1198	Young	0.253066	Thy1
1199	Young	0.640787	Scgb1a1
1200	Young	-0.118872	Cpsf7
1201	Young	0.000519215	Rplp1
1202	Young	-0.123616	Cd1d2
1203	Young	-0.4555	Gm47583
1204	Young	0.000535165	C230066G23Rik
1205	Young	-0.0033987	A630001O12Rik
1206	Young	-0.0438797	Mta2
1207	Young	-0.0386287	Rapgef6
1208	Young	0.103178	Socs2
1209	Young	-0.0872262	Twsg1
1210	Young	-0.272965	Prkce
1211	Young	-0.26714	Reep2
1212	Young	-0.209695	Arid1a
1213	Young	0.222866	C330018D20Rik
1214	Young	-0.0797244	4933404O12Rik
1215	Young	-0.0610024	Pygb
1216	Young	-0.0191426	Pik3cg
1217	Young	-0.058722	Gm25698
1218	Young	0.253482	Enkd1
1219	Young	0.00885778	Ric8b
1220	Young	0.0562324	Gbp4
1221	Young	-0.127928	Pcp4l1
1222	Young	-0.455038	3300005D01Rik
1223	Young	-0.260531	Gm47585
1224	Young	0.00507234	Cnp
1225	Young	-0.179872	Hs6st1
1226	Young	-0.612205	Gm36933
1227	Young	-0.165095	Gm11769
1228	Young	-0.714982	Gm17207
1229	Young	0.0944509	Prkaa2
1230	Young	0.437645	Tnnt2
1231	Young	-0.0696548	Fam160b1
1232	Young	-0.24468	H2-Ob
1233	Young	-0.472043	Capsl
1234	Young	0.184218	Gm45472
1235	Young	0.0444931	Dok3
1236	Young	-0.0506035	Bcl2l12
1237	Young	-0.150008	Ccsap
1238	Young	0.041522	Adipor2
1239	Young	0.70395	Macrod1
1240	Young	0.287132	Gm37253
1241	Young	-0.0543265	Prpf19
1242	Young	0.247973	Hck
1243	Young	-0.0360793	Fpgs
1244	Young	-0.13929	Nkd2
1245	Young	-0.0556887	Cds2
1246	Young	0.58387	H2-DMb2
1247	Young	0.0652433	Tns3
1248	Young	-0.0150629	Ranbp10
1249	Young	0.0119653	Ntng2
1250	Young	-0.0232047	Arhgap27
1251	Young	-0.135408	Wdfy4
1252	Young	-0.358074	Myl9
1253	Young	0.156751	Prkca
1254	Young	0.0147933	Vdac1
1255	Young	-0.034063	Rpl29
1256	Young	0.128197	Tcf7
1257	Young	-0.741085	Gm12596
1258	Young	-0.0680509	Pcgf6
1259	Young	0.0142582	Clec4f
1260	Young	-0.0713927	Tmem250-ps
1261	Young	-0.224699	Gm12057
1262	Young	0.00536559	Dut
1263	Young	-0.0690167	Rnf145
1264	Young	0.0931063	Gm26816
1265	Young	-0.0250789	Gm5898
1266	Young	-0.0635959	Slc7a1
1267	Young	-0.128334	Timm13
1268	Young	0.346725	Gm43838
1269	Young	-0.0471506	Grb7
1270	Young	-0.344871	Lrguk
1271	Young	-0.0847235	Akap13
1272	Young	0.132952	Rps2-ps6
1273	Young	0.0436661	Elmod3
1274	Young	-0.216286	Gm26930
1275	Young	-0.326534	Exoc3l
1276	Young	-0.286373	Dusp19
1277	Young	0.139358	Slx1b
1278	Young	-0.083717	Strbp
1279	Young	-0.0304468	Gimap5
1280	Young	0.197681	Rarres1
1281	Young	-0.230307	Elovl6
1282	Young	-0.0244146	Csnk1g3
1283	Young	0.11239	Mlx
1284	Young	-0.0126575	Hrh2
1285	Young	-0.369813	Pgf
1286	Young	0.0420255	Bex6
1287	Young	0.100468	Golim4
1288	Young	-0.0357551	Fh1
1289	Young	-0.19694	Ighv1-66
1290	Young	-0.136651	Simc1
1291	Young	-0.0111988	Papolg
1292	Young	-0.00715911	Rars
1293	Young	-0.0492031	Hnrnpr
1294	Young	0.0197843	Crybg3
1295	Young	0.303888	Tm7sf2
1296	Young	-0.0779889	Spef1
1297	Young	0.0334093	Tbk1
1298	Young	-0.412017	BC048559
1299	Young	-0.211493	Eif2s3y
1300	Young	-0.209733	Tnrc18
1301	Young	0.336121	Gm15318
1302	Young	-0.296927	Traf3ip2
1303	Young	-0.418571	Gm5586
1304	Young	0.0170075	Tmem229b
1305	Young	-0.0646804	Tmem192
1306	Young	-0.246749	Rgs12
1307	Young	0.300415	Cdyl2
1308	Young	-0.214361	Carmil2
1309	Young	-0.261487	Gm45640
1310	Young	-0.198225	Alkbh8
1311	Young	-0.653427	Lrrc18
1312	Young	0.0187327	Tprgl
1313	Young	0.173924	Pakap
1314	Young	-0.416017	Ddt
1315	Young	-0.0167988	Ifi209
1316	Young	-0.355381	Prrg4
1317	Young	-0.522156	Gm26819
1318	Young	0.37204	Gm3150
1319	Young	-0.814823	Gm16283
1320	Young	-0.0258728	Bid
1321	Young	-0.675254	Gm34091
1322	Young	-0.76415	Gm12058
1323	Young	-0.0771448	Msh2
1324	Young	-0.299417	Gm43634
1325	Young	0.0299492	Sun1
1326	Young	-0.382421	B930059L03Rik
1327	Young	-0.448547	4930471E19Rik
1328	Young	-0.0486655	Ndel1
1329	Young	-0.33105	Gm44104
1330	Young	-0.122404	Stambpl1
1331	Young	0.00478936	Ssbp3
1332	Young	0.539485	Ccdc102a
1333	Young	-0.407146	Gm15729
1334	Young	-0.0905218	Map3k1
1335	Young	-0.458018	Gm47087
1336	Young	0.141748	Exog
1337	Young	-0.232163	1700041G16Rik
1338	Young	0.182952	Fam213a
1339	Young	0.0170334	Fam136a
1340	Young	-0.505412	Dnah1
1341	Young	0.0539113	Usp14
1342	Young	0.0900472	Gpr107
1343	Young	0.154788	6430548M08Rik
1344	Young	0.188825	AC168050.2
1345	Young	0.0751405	Tef
1346	Young	-0.0789521	Pold1
1347	Young	-0.0519216	Gnptab
1348	Young	-0.442397	4921525O09Rik
1349	Young	-0.192636	Meis1
1350	Young	-0.0202064	Serpinh1
1351	Young	0.397073	Gm15952
1352	Young	-0.0531544	Fchsd2
1353	Young	0.666088	Cd83
1354	Young	-0.137523	Dkkl1
1355	Young	0.340787	Cmklr1
1356	Young	-0.541181	4833445I07Rik
1357	Young	-0.329715	Gm42748
1358	Young	-0.1274	Sigirr
1359	Young	-0.136001	Tcof1
1360	Young	-0.107242	Foxr1
1361	Young	-0.12109	Smim24
1362	Young	0.129371	Tgtp1
1363	Young	-0.0429729	Dtnb
1364	Young	-1.24017	Gm17096
1365	Young	-0.165129	Ppp1r13b
1366	Young	-0.0803497	Rasal3
1367	Young	0.493631	Gm6123
1368	Young	0.0928694	Ptprj
1369	Young	-0.0643051	Tmem94
1370	Young	0.575934	D5Ertd605e
1371	Young	-0.196901	Pemt
1372	Young	-0.0594888	3000002C10Rik
1373	Young	-0.137233	Snx8
1374	Young	0.00951779	Sash3
1375	Young	0.299343	Dctd
1376	Young	0.0157587	Gm31105
1377	Young	0.0301371	Aes
1378	Young	0.0534921	Trappc2l
1379	Young	0.206396	Adat2
1380	Young	-0.0138657	Gm29103
1381	Young	0.253518	Ramp1
1382	Young	-0.0745896	Rag1
1383	Young	0.497859	C430039J01Rik
1384	Young	-0.548823	AC148016.2
1385	Young	-0.657681	Lrrtm2
1386	Young	-1.16355	Gm44664
1387	Young	0.246735	Angptl2
1388	Young	0.631411	AI427809
1389	Young	0.0607117	Cab39
1390	Young	-0.0294229	Gm26083
1391	Young	0.870115	Mir24-2
1392	Young	-0.199337	Gm32123
1393	Young	-0.0709369	Pdxp
1394	Young	0.0985233	Gngt2
1395	Young	0.131154	S100a6
1396	Young	-0.108288	Ankrd40
1397	Young	-0.424305	Gm32999
1398	Young	-0.108519	Mum1
1399	Young	-0.208186	Gm37069
1400	Young	0.187596	Sla
1401	Young	0.067831	Pstpip1
1402	Young	-0.14827	Tnrc6c
1403	Young	-0.090978	Eef2k
1404	Young	-0.526664	Gm16248
1405	Young	-0.605988	3930402G23Rik
1406	Young	0.0096214	Gen1
1407	Young	-0.680513	Gm49522
1408	Young	-0.0290662	Rad23b
1409	Young	-0.17793	Kat2a
1410	Young	0.0431428	Gm18828
1411	Young	-0.425236	4930466K18Rik
1412	Young	-0.031518	St8sia4
1413	Young	0.0427039	Lsm4
1414	Young	0.12611	Cpne2
1415	Young	-0.454016	Gm43411
1416	Young	-0.0511655	AI506816
1417	Young	0.26411	Tmem140
1418	Young	0.43834	Elovl7
1419	Young	0.147576	Klhl25
1420	Young	-0.287051	Tmem223
1421	Young	-0.227105	1700013A02Rik
1422	Young	-0.390068	4933423P22Rik
1423	Young	0.0586433	Gm42722
1424	Young	0.649893	Zfp607b
1425	Young	-0.080838	Nfkbia
1426	Young	0.277932	Sgms2
1427	Young	-0.249709	1500011B03Rik
1428	Young	-0.237788	Ttll1
1429	Young	-0.0261744	Tpst1
1430	Young	0.00794243	Stat5b
1431	Young	-0.428751	Gm42423
1432	Young	-0.0480918	Atg16l2
1433	Young	-0.24181	Ddit4
1434	Young	0.0123426	Zfp783
1435	Young	-0.146882	Pkig
1436	Young	0.127134	Saysd1
1437	Young	0.0229537	Ctif
1438	Young	0.132492	Ccnd1
1439	Young	-0.424862	Colq
1440	Young	-0.046494	Git2
1441	Young	-0.304455	Plxdc1
1442	Young	-0.385892	Serpinf1
1443	Young	0.291705	Rab32
1444	Young	0.0533527	Far1
1445	Young	-0.345851	Cdh24
1446	Young	0.00495563	Zfp385a
1447	Young	-0.111698	Fkbp1a
1448	Young	-0.845194	Gm12188
1449	Young	0.126834	Tmem106c
1450	Young	0.661871	Gm6807
1451	Young	-0.142819	Ankrd33b
1452	Young	0.161229	Ighv8-2
1453	Young	-0.0482358	Prdx3
1454	Young	0.0633303	Selenom
1455	Young	-0.0798716	Tars2
1456	Young	-0.142453	Smarca4
1457	Young	-0.0481777	Tiam1
1458	Young	0.276766	Zfp772
1459	Young	0.237409	Soga1
1460	Young	-0.14791	Smtn
1461	Young	-0.267221	Zfp827
1462	Young	0.0174048	Mylk
1463	Young	0.0460557	Pip4k2a
1464	Young	-0.101564	Ktn1
1465	Young	-0.0657832	Samd4b
1466	Young	-0.482806	Gm11944
1467	Young	-0.857653	Tmprss4
1468	Young	-0.729038	Dynlt1c
1469	Young	-0.68407	Gm37736
1470	Young	0.364994	Fcrla
1471	Young	-0.0891875	Slc25a4
1472	Young	0.277916	Klrb1c
1473	Young	-0.219214	Rab6b
1474	Young	-0.203586	Ldlrad4
1475	Young	-0.0254994	Taf5l
1476	Young	-0.791719	Gm47994
1477	Young	0.0817564	Ncf2
1478	Young	-0.109189	Dele1
1479	Young	-0.242954	Gm12503
1480	Young	0.479131	Rpl36-ps12
1481	Young	0.128904	Gm34084
1482	Young	-0.472867	Ighv1-10
1483	Young	0.21905	Tnfaip2
1484	Young	0.0834851	Phf7
1485	Young	-0.0875972	Tjap1
1486	Young	-0.223105	Esr1
1487	Young	-0.642058	Filip1
1488	Young	0.206131	Enpp4
1489	Young	-0.410323	Pkd2l2
1490	Young	0.106327	Ap5s1
1491	Young	-0.255479	Gm16155
1492	Young	-1.13089	Gm47773
1493	Young	-0.0215405	Mavs
1494	Young	0.0203723	Srpk1
1495	Young	-0.45041	Gm17315
1496	Young	-0.4034	Camk1g
1497	Young	-0.0278869	Gm37403
1498	Young	-0.371151	Dusp5
1499	Young	0.283917	Gm38383
1500	Young	-0.407089	Fsip1
1501	Young	-0.0433238	Mrgbp
1502	Young	-0.164305	Map4k2
1503	Young	-0.395614	Gm17137
1504	Young	-0.180724	Zakit
1505	Young	0.0834484	Mmp13
1506	Young	0.134956	Atp6v1g1
1507	Young	0.294851	Slc36a3os
1508	Young	-0.0517251	Nxpe3
1509	Young	-0.0689406	Hjurp
1510	Young	-0.0254134	Gadd45b
1511	Young	-0.892673	C130089K02Rik
1512	Young	-0.491205	Nr4a1
1513	Young	-0.15747	Exo5
1514	Young	-0.0659483	Pdha1
1515	Young	-0.230505	Egfl7
1516	Young	-0.217008	Mrtfb
1517	Young	-0.299709	Tnfrsf13c
1518	Young	-0.217942	Trib3
1519	Young	-0.0135749	Ifit1bl1
1520	Young	-0.0935215	Tubgcp5
1521	Young	0.0629136	Pdia4
1522	Young	-0.112251	Trim44
1523	Young	0.281417	Zfp59
1524	Young	0.350391	A430110L20Rik
1525	Young	0.0380742	Pop5
1526	Young	-0.047248	Ddx46
1527	Young	-0.187513	Scn4b
1528	Young	0.0419733	Gm16731
1529	Young	-0.352913	Ahdc1
1530	Young	-0.931952	Gm26225
1531	Young	-0.524512	Gm42568
1532	Young	0.0397098	Rab11b
1533	Young	0.135582	Supt3
1534	Young	-0.12593	Ercc6
1535	Young	-0.202755	Ift43
1536	Young	-0.0876987	Impdh1
1537	Young	-0.677125	AC132106.1
1538	Young	0.407116	Gimap3
1539	Young	0.13558	Mfap3
1540	Young	-0.0887963	Nipbl
1541	Young	-0.0994409	Golm1
1542	Young	-0.499912	Gm16534
1543	Young	-0.0303478	H2afy
1544	Young	-0.0453401	Nol7
1545	Young	-0.269847	Gm43721
1546	Young	-0.357902	A430027C01Rik
1547	Young	0.550231	Bhlhe41
1548	Young	-0.74325	Gm45042
1549	Young	0.294239	Gm14167
1550	Young	-0.0287957	Elf4
1551	Young	-0.0678454	Ccne2
1552	Young	-0.331523	F730311O21Rik
1553	Young	-0.0145961	I730030J21Rik
1554	Young	0.0115634	Zfp81
1555	Young	0.429326	Mc5r
1556	Young	-0.159763	Abi3
1557	Young	0.130977	Jdp2
1558	Young	0.0138866	Gm12185
1559	Young	-0.000972292	Cat
1560	Young	-0.0980608	Snn
1561	Young	-0.628009	Gm15821
1562	Young	0.302004	Nol12
1563	Young	-0.0679424	Zfand4
1564	Young	-1.31365	Gm37229
1565	Young	-0.0743955	Vamp1
1566	Young	-1.15614	Gm12063
1567	Young	-0.497822	4933403L11Rik
1568	Young	0.160681	Akt2-ps
1569	Young	-0.0610427	Tcirg1
1570	Young	0.413506	Tldc1
1571	Young	0.0900998	Gm6105
1572	Young	-0.133622	Hmga1
1573	Young	-0.238571	Gm37469
1574	Young	0.265919	Gm20460
1575	Young	0.102678	Slc43a2
1576	Young	0.0052385	Eloa
1577	Young	-0.471747	Gm12216
1578	Young	-0.285517	Gm48903
1579	Young	-0.0494983	Tspan13
1580	Young	-0.330314	Bach2
1581	Young	-0.281857	Mettl2
1582	Young	0.445927	Wfs1
1583	Young	-0.776476	Gm43581
1584	Young	-0.017617	Hibadh
1585	Young	0.0482121	Lamtor5
1586	Young	0.0908866	Vps45
1587	Young	-0.463244	Nlrp3
1588	Young	-0.0510117	Mgat1
1589	Young	0.0959926	Spns3
1590	Young	-0.0170813	Sh3glb2
1591	Young	0.182009	Gm49607
1592	Young	0.362985	Rad52
1593	Young	-0.484213	1700019L13Rik
1594	Young	-0.026121	Ptbp3
1595	Young	-0.0980528	Slc27a1
1596	Young	-0.0799589	Gm4130
1597	Young	-0.901424	Gm49512
1598	Young	0.0714587	Morc3
1599	Young	-0.0152961	Adnp2
1600	Young	-0.307382	Gm26766
1601	Young	-0.110807	Gm43999
1602	Young	-0.726517	Gm47132
1603	Young	0.420729	Gm15722
1604	Young	0.337126	Gm14270
1605	Young	0.345634	Rpl32l
1606	Young	0.0530633	Pdp2
1607	Young	-0.0653084	Scamp4
1608	Young	0.410674	Gm10655
1609	Young	-0.158492	Gm38313
1610	Young	-0.015516	Rara
1611	Young	-0.0557939	Xylt1
1612	Young	0.0453808	Tor3a
1613	Young	-0.0575323	Tmem134
1614	Young	0.0279288	Cpm
1615	Young	-0.0970277	Plekha2
1616	Young	0.200279	Gm19951
1617	Young	-0.247815	1700056E22Rik
1618	Young	0.00663409	Ptpa
1619	Young	-0.231396	Pik3c2b
1620	Young	-0.14639	Ptprs
1621	Young	-0.104543	Ccnj
1622	Young	0.0323584	Mex3a
1623	Young	0.46868	2500004C02Rik
1624	Young	-0.333248	Ppargc1a
1625	Young	0.296962	Gm48065
1626	Young	-0.0925182	Trio
1627	Young	0.422058	Dhrs13
1628	Young	0.147007	Crim1
1629	Young	-0.133147	Spo11
1630	Young	-0.599161	Gm15408
1631	Young	0.43659	Dock1
1632	Young	-0.730304	Gm40477
1633	Young	0.21301	Tmem219
1634	Young	-0.249288	2610318N02Rik
1635	Young	-0.362163	Gm24358
1636	Young	-0.0490483	Ell
1637	Young	0.107947	Tmem161a
1638	Young	0.367125	Sema6b
1639	Young	0.196874	4930520M14Rik
1640	Young	-0.340245	2510016D11Rik
1641	Young	0.00682187	Cd180
1642	Young	-0.464518	A730091E23Rik
1643	Young	0.0376344	Cox8a
1644	Young	-0.0708579	Lpp
1645	Young	0.0701923	Riok3
1646	Young	0.0305746	Rmnd5b
1647	Young	-0.107234	Rcc1
1648	Young	-0.860414	AC122253.1
1649	Young	-0.0407431	Naa10
1650	Young	0.178486	BC002059
1651	Young	-0.125522	Rnf169
1652	Young	0.849147	Pxmp2
1653	Young	0.229517	Camk2a
1654	Young	-0.104868	Katnal1
1655	Young	-0.0517748	Atp13a2
1656	Young	0.0295552	Sfn
1657	Young	-0.544624	Gm45344
1658	Young	-0.89305	Gm49296
1659	Young	-0.255983	Eng
1660	Young	-0.505019	Gm47731
1661	Young	-0.0779057	Dpp4
1662	Young	-0.508511	Ttpa
1663	Young	-0.0329607	Cd22
1664	Young	-0.286501	Mef2d
1665	Young	-0.414603	Sh3rf1
1666	Young	-0.122299	Ppp2r1b
1667	Young	0.124008	Tjp3
1668	Young	-0.757149	Rps19-ps11
1669	Young	0.0860473	Rubcnl
1670	Young	-0.00338985	Ppp1ca
1671	Young	-0.13089	Sdc1
1672	Young	-0.0857144	Clcn5
1673	Young	-0.513475	Gm48357
1674	Young	0.0272752	Lrrcc1
1675	Young	-0.571585	5830428M24Rik
1676	Young	0.325628	St8sia6
1677	Young	-0.00708088	Mrps28
1678	Young	-0.388181	C030037D09Rik
1679	Young	-0.360625	Gm42633
1680	Young	-0.400336	Gm27913
1681	Young	-0.0320776	Vps36
1682	Young	0.192129	Slc12a2
1683	Young	-0.338122	Gm47240
1684	Young	0.032079	2023-09-01
1685	Young	0.0487506	Ifit2
1686	Young	0.281172	Qrsl1
1687	Young	0.270019	Homer3
1688	Young	-0.693853	Gm15774
1689	Young	-0.306646	4933431K14Rik
1690	Young	-0.364162	Gm29488
1691	Young	0.0271962	Foxred2
1692	Young	-0.0579927	Snx2
1693	Young	-0.714446	Gm47089
1694	Young	-0.0345719	Prdx4
1695	Young	0.0296796	Gm16558
1696	Young	-0.0424126	Dusp7
1697	Young	-0.152881	Gins2
1698	Young	-0.245376	Lca5
1699	Young	0.0594733	Prkcq
1700	Young	0.473761	Izumo4
1701	Young	0.186413	9230117E06Rik
1702	Young	-0.100406	Slc12a7
1703	Young	-0.0374063	Kcna3
1704	Young	-0.0173862	Epb41l4b
1705	Young	0.0198037	Ccdc124
1706	Young	-0.256779	Gm29340
1707	Young	-0.044229	Gm2546
1708	Young	-0.150513	AC167363.1
1709	Young	-0.136958	Cux1
1710	Young	-0.299246	Rgs7
1711	Young	0.59747	Arhgef10l
1712	Young	-2.93425	Mir27a
1713	Young	-0.76728	Gm4279
1714	Young	0.257568	Gm15851
1715	Young	0.0660211	Tk1
1716	Young	-0.771559	Gm6081
1717	Young	-0.279748	Gm37195
1718	Young	0.036716	Coro2a
1719	Young	-0.403697	Gm44835
1720	Young	0.0674803	Acsl1
1721	Young	0.0209716	Mapk6
1722	Young	-0.00775613	Tpm4
1723	Young	-0.0288728	Pdrg1
1724	Young	-0.232434	Gm16141
1725	Young	-0.828483	Gm26580
1726	Young	-0.0729499	Bckdha
1727	Young	-0.262542	Serpina3f
1728	Young	0.095336	Ift27
1729	Young	-0.425793	Slamf1
1730	Young	0.187643	Gm38157
1731	Young	-0.154532	Sbk1
1732	Young	0.566211	Ak1
1733	Young	0.0385202	Gm26138
1734	Young	0.0377832	Ninj1
1735	Young	-0.154357	Bcor
1736	Young	0.182797	2810414N06Rik
1737	Young	0.0333585	Trmt112
1738	Young	-0.327738	Pbx4
1739	Young	-0.173373	Uchl1
1740	Young	-0.40282	Rsph9
1741	Young	-0.104191	Gm16268
1742	Young	0.0751693	Tmem173
1743	Young	-0.0700163	Ilf3
1744	Young	-0.0915314	Gm13594
1745	Young	-0.100955	Rasa4
1746	Young	-0.193334	1700036A12Rik
1747	Young	-0.0836838	Lyl1
1748	Young	-0.0813856	Gm30948
1749	Young	0.26706	Tmx2
1750	Young	-0.104683	Spice1
1751	Young	-0.0656137	Kyat3
1752	Young	-0.617597	Gm20456
1753	Young	0.223588	Gm5510
1754	Young	0.0432961	Shf
1755	Young	0.158867	Rln3
1756	Young	-0.0776932	Dguok
1757	Young	0.125951	Tyrobp
1758	Young	-0.228781	Ttll11
1759	Young	0.120196	Irf2bpl
1760	Young	1.01596	Gm22847
1761	Young	-0.0785235	Adgrl2
1762	Young	0.185503	Gm47976
1763	Young	-0.180974	Taf1a
1764	Young	-0.00286696	Dohh
1765	Young	0.0623436	Gadd45a
1766	Young	-0.389904	Adgrd1
1767	Young	-0.233908	Efcab2
1768	Young	-0.739814	Gm22639
1769	Young	-0.210872	Ctnnal1
1770	Young	-0.274334	Alpl
1771	Young	0.0343469	Tlr9
1772	Young	0.0699391	Lsm10
1773	Young	-0.924893	Ighv8-10
1774	Young	-0.434561	Setd1b
1775	Young	-0.863245	Gm25709
1776	Young	-0.242686	Chst3
1777	Young	-0.222274	1700010G06Rik
1778	Young	0.198531	Gm26551
1779	Young	0.0162933	Trim35
1780	Young	-0.414924	Gm18001
1781	Young	-0.19669	Ints1
1782	Young	0.0928789	Nrm
1783	Young	-0.00939226	Zfp422
1784	Young	-0.0609494	Epb41l2
1785	Young	0.107423	Ceacam1
1786	Young	-0.381691	Gm6610
1787	Young	0.278701	Rpl7a-ps9
1788	Young	-0.0454158	Rfx2
1789	Young	-0.48863	Insl6
1790	Young	-0.373171	Lax1
1791	Young	-0.700373	Gm42161
1792	Young	0.0454771	Gm10309
1793	Young	-0.269398	Gm43759
1794	Young	0.096868	AI847159
1795	Young	-0.264718	Tmem255a
1796	Young	-0.289754	Gm49502
1797	Young	-0.102785	Sema4b
1798	Young	-0.530838	Gm37645
1799	Young	-0.438907	Cbfa2t3
1800	Young	-0.434718	Gm37695
1801	Young	-0.0643459	Gimap1os
1802	Young	-0.220455	1700008B11Rik
1803	Young	-0.368875	Gm45548
1804	Young	-0.259233	Gm45606
1805	Young	-0.393204	Gm45290
1806	Young	-0.446911	Gfod2
1807	Young	-0.233248	Pmaip1
1808	Young	-0.121239	Depdc5
1809	Young	0.561326	Gm20490
1810	Young	-0.338426	4930555A03Rik
1811	Young	0.00294762	D230017M19Rik
1812	Young	0.158746	Cmtm4
1813	Young	-0.465696	Gm13185
1814	Young	-0.0400352	Gm43712
1815	Young	-0.150462	Zfp330
1816	Young	-0.190679	Cd72
1817	Young	0.185563	Gm12305
1818	Young	-0.568343	AC102342.1
1819	Young	-0.348261	Smad7
1820	Young	-0.0360693	Dip2a
1821	Young	-0.721637	Gm25447
1822	Young	-0.109936	Il7r
1823	Young	-0.0166679	Gm45709
1824	Young	0.109752	Capg
1825	Young	-0.313839	Gm44937
1826	Young	0.506128	Mcoln3
1827	Young	0.367198	Npl
1828	Young	-0.0478857	Tbc1d10a
1829	Young	-0.643029	AC141471.6
1830	Young	0.00100283	Gm9725
1831	Young	-0.0953896	Cog6
1832	Young	0.287559	Gm12946
1833	Young	0.695932	Gm22265
1834	Young	-0.500276	Bcl9l
1835	Young	0.339883	Gm44006
1836	Young	-0.452104	Smco4
1837	Young	0.109833	Stard3
1838	Young	-0.0444881	2810402E24Rik
1839	Young	-0.362188	Gm38082
1840	Young	0.0190668	Ppp1r14b
1841	Young	-0.14943	Mbd4
1842	Young	-0.1086	Kcnn4
1843	Young	0.199913	Tanc2
1844	Young	0.355118	P2rx7
1845	Young	-0.0988087	Eml4
1846	Young	-0.21007	Ephb6
1847	Young	-0.0266569	Ppif
1848	Young	-0.411008	Gm14965
1849	Young	-0.111181	Gm37499
1850	Young	0.000803759	Phf19
1851	Young	0.51478	Prf1
1852	Young	-0.21785	Akap2
1853	Young	0.0773403	C430042M11Rik
1854	Young	-0.205598	Gm37584
1855	Young	-0.0379639	Sh2d3c
1856	Young	0.124078	Gm39556
1857	Young	-0.198606	Pax5
1858	Young	-0.202891	Gm15867
1859	Young	-0.156625	Slc4a7
1860	Young	-0.0487519	Klf10
1861	Young	-0.102357	Ap3m2
1862	Young	-0.441949	Gm48880
1863	Young	-0.373006	Uty
1864	Young	-0.0386234	Nup43
1865	Young	-0.65096	Prrt3
1866	Young	-0.0049845	Dennd4a
1867	Young	-1.04463	Gm2253
1868	Young	0.0794414	Zbtb38
1869	Young	-0.902217	Gm38252
1870	Young	0.041895	Lmnb2
1871	Young	-0.159579	Fam234b
1872	Young	0.481472	Rsph1
1873	Young	-0.478392	Il22ra2
1874	Young	-0.0264309	Srebf2
1875	Young	-0.329082	AC135016.1
1876	Young	-0.472506	Gm43965
1877	Young	0.0253531	Clptm1
1878	Young	-0.189273	Clasrp
1879	Young	-0.272831	Wdr35
1880	Young	-0.246722	Gm33280
1881	Young	-0.288792	5730480H06Rik
1882	Young	-0.592492	Gm10840
1883	Young	0.0208153	Oaz2
1884	Young	-0.132371	Gm45894
1885	Young	-0.0261156	Hp1bp3
1886	Young	-0.151103	Itpkb
1887	Young	-0.0606007	Art4
1888	Young	-0.166541	Uros
1889	Young	0.043288	Gsdme
1890	Young	-1.24861	Gm17056
1891	Young	0.0145614	Rps11
1892	Young	-0.0368	Prkcb
1893	Young	-0.399863	Gm26528
1894	Young	-1.28618	F830115B05Rik
1895	Young	-0.0119831	Ndufaf3
1896	Young	-0.0266201	Ccnd3
1897	Young	-0.120054	St6gal1
1898	Young	0.254623	Mrc1
1899	Young	-0.427065	Ighv1-64
1900	Young	-0.360924	1700027J07Rik
1901	Young	0.113437	Enpep
1902	Young	-0.395315	Slit1
1903	Young	-0.0629932	Zfp90
1904	Young	-0.520094	2010106C02Rik
1905	Young	0.0928363	Slpi
1906	Young	-1.77989	Gm44238
1907	Young	-0.557634	Gm27026
1908	Young	-0.760046	Gm48591
1909	Young	-0.0860312	Ubash3a
1910	Young	-0.0297919	Crtc1
1911	Young	0.344315	Mrpl23-ps1
1912	Young	-0.0671951	Gm26735
1913	Young	-0.739814	Gm27834
1914	Young	-0.190139	Ulbp1
1915	Young	-0.238134	Aff3
1916	Young	-0.198609	Dnajc21
1917	Young	-0.0967073	Gm36584
1918	Young	-0.382054	A630076J17Rik
1919	Young	0.0173411	Ilk
1920	Young	-0.0271764	B3gnt8
1921	Young	-0.156269	Rnf157
1922	Young	-0.0717675	Gm39041
1923	Young	-0.14071	Lat
1924	Young	-0.162285	Gm16386
1925	Young	0.445081	Gm6047
1926	Young	-0.0108394	Pex3
1927	Young	-0.585451	Gm10847
1928	Young	-0.130476	Fhl3
1929	Young	-0.115806	Ighv1-78
1930	Young	-0.0670227	Map4k4
1931	Young	-0.825514	AC113010.1
1932	Young	0.289738	Gm11529
1933	Young	0.395548	Gm11490
1934	Young	-0.120216	Frs2
1935	Young	-0.262151	Gm43761
1936	Young	-0.109896	Pold2
1937	Young	-0.117908	Pvr
1938	Young	-0.0449385	E2f3
1939	Young	-0.0481292	Tfeb
1940	Young	-0.0250952	Rps24
1941	Young	-0.589981	AC115752.1
1942	Young	-0.00396948	Cdca7
1943	Young	-0.121084	Atp1b1
1944	Young	0.186811	2310044K18Rik
1945	Young	0.0689502	Irf5
1946	Young	0.37711	Dirc2
1947	Young	-0.130763	Gm13067
1948	Young	0.180386	Chchd5
1949	Young	-0.185549	Ttyh3
1950	Young	-0.192645	Gm46416
1951	Young	-1.01378	Gm11737
1952	Young	-0.204648	Abi2
1953	Young	0.347349	Chit1
1954	Young	-0.0337478	Mob4
1955	Young	0.223809	Gm12744
1956	Young	0.877281	Gm25190
1957	Young	0.661451	Cst7
1958	Young	0.0335097	Stk24
1959	Young	-0.0621689	Bhlhb9
1960	Young	-0.0638304	Dsel
1961	Young	-0.044714	Dgkz
1962	Young	-0.062948	Rps16-ps2
1963	Young	-0.74421	Gm40608
1964	Young	-0.0157646	Dtx2
1965	Young	-0.162819	Casc4
1966	Young	-0.340083	Gm15672
1967	Young	-0.0665202	Ulk3
1968	Young	-0.166372	Gm595
1969	Young	0.155138	Plbd1
1970	Young	0.0317967	Rnf114
1971	Young	-0.100354	Fgfr1op
1972	Young	0.644989	Gm13840
1973	Young	-0.3021	Gm6477
1974	Young	1.11091	Gm48067
1975	Young	0.025326	Trip6
1976	Young	0.145618	2410012E07Rik
1977	Young	0.299927	Gm11697
1978	Young	-0.352645	Gm44645
1979	Young	0.111438	Aldh1l1
1980	Young	-0.538307	Gm26729
1981	Young	-0.314182	Gm45900
1982	Young	-0.132602	Gramd4
1983	Young	-0.0913658	Ighv8-6
1984	Young	-0.168704	Ttll12
1985	Young	-0.0804566	Slc25a20
1986	Young	-0.220928	Sp2
1987	Young	-0.0718143	Rfc3
1988	Young	0.00194376	Lck
1989	Young	0.0248128	Fam98a
1990	Young	-0.207376	Cers4
1991	Young	0.108744	Tgfbr1
1992	Young	-0.307357	Gm43660
1993	Young	-0.220769	2610028D06Rik
1994	Young	-0.0200425	Dnmt3b
1995	Young	-0.116645	2010109I03Rik
1996	Young	0.0981224	Mrvi1
1997	Young	-0.286974	Gm16181
1998	Young	0.146954	Sar1b
[truncated: 16,619 more rows]

## Sheet: Fig. 4f
Id	PeakType	PeakClass	ExternalRPKM	PeakId
0	common	Enhancer	0.031734	chr4:3063902-3064710
1	common	Enhancer	-0.0268492	chr4:3065102-3066057
2	common	Enhancer	-0.0640492	chr4:3067074-3068275
3	common	Enhancer	-0.174133	chr4:3068697-3069286
4	common	Enhancer	-0.0203446	chr4:3080855-3084636
5	common	Enhancer	0.0669828	chr4:3089394-3091308
6	common	Enhancer	0.106114	chr4:3224683-3227341
7	common	Enhancer	0.0257311	chr4:3490368-3492361
8	common	Enhancer	5.63942e-09	chr4:3493952-3495351
9	common	Enhancer	0.0919857	chr4:3495592-3496707
10	common	Enhancer	0.187285	chr4:3510177-3511683
11	common	Enhancer	0.137318	chr4:3528774-3530828
12	common	Enhancer	4.33134	chr4:3626110-3628105
13	common	Enhancer	1.31433	chr4:3646347-3651829
14	common	Enhancer	1.59822	chr4:3659257-3660733
15	common	Enhancer	1.64457	chr4:3694511-3696304
16	common	Enhancer	0.243043	chr4:3711303-3712991
17	common	Enhancer	0.521292	chr4:3724827-3725614
18	common	Enhancer	0.657462	chr4:3743867-3744530
19	common	Enhancer	0.30722	chr4:3745518-3746603
20	common	Enhancer	0.0169696	chr4:3759945-3761456
21	common	Enhancer	0.441686	chr4:3812407-3813510
22	common	Enhancer	-0.337041	chr4:3824542-3825531
23	common	Enhancer	-0.434226	chr4:3953627-3954808
24	common	Enhancer	0.313892	chr4:3981081-3982388
25	common	Enhancer	0.846305	chr4:4078510-4081055
26	common	Enhancer	1.15207	chr4:4089111-4090847
27	common	Enhancer	-0.214071	chr4:5797672-5798750
28	common	Enhancer	0.680735	chr4:6335593-6336723
29	common	Enhancer	2.7405	chr4:6373059-6373873
30	common	Enhancer	3.16372	chr4:6382982-6384530
31	common	Enhancer	0.0570224	chr4:6388867-6390216
32	common	Enhancer	0.0541712	chr4:6431257-6432677
33	common	Enhancer	0.418761	chr4:6443419-6444215
34	common	Enhancer	-1.10776	chr4:6444295-6446031
35	common	Enhancer	-0.358616	chr4:6484147-6485005
36	common	Enhancer	0.932886	chr4:6791847-6792809
37	common	Enhancer	0	chr4:8393570-8394048
38	common	Enhancer	0.132993	chr4:8394379-8395343
39	common	Enhancer	1.2288	chr4:8514674-8516239
40	common	Enhancer	0.0698034	chr4:8523000-8524102
41	common	Enhancer	1.28267	chr4:8560373-8562452
42	common	Enhancer	0.931405	chr4:8593793-8595197
43	common	Enhancer	-0.271332	chr4:8646472-8647984
44	common	Enhancer	2.36167	chr4:8699712-8700472
45	common	Enhancer	0.0271622	chr4:8709469-8710413
46	common	Enhancer	-0.198255	chr4:8720553-8722105
47	common	Enhancer	2.73559	chr4:8744558-8745814
48	common	Enhancer	0.565533	chr4:8754444-8756847
49	common	Enhancer	1.79505	chr4:8774524-8775981
50	common	Enhancer	1.33034	chr4:8777659-8779066
51	common	Enhancer	1.56163	chr4:8802602-8804129
52	common	Enhancer	5.75708	chr4:8820475-8824430
53	common	Enhancer	3.81532	chr4:8836807-8838803
54	common	Enhancer	4.15831	chr4:8841765-8844065
55	common	Enhancer	1.81889	chr4:8853543-8854995
56	common	Enhancer	2.68655	chr4:8856998-8858401
57	common	Enhancer	3.94338	chr4:8887818-8889229
58	common	Enhancer	2.56789	chr4:8909743-8915165
59	common	Enhancer	6.1846	chr4:8917070-8917837
60	common	Enhancer	0.154154	chr4:8937314-8937813
61	common	Enhancer	0.0905512	chr4:9015144-9016843
62	common	Enhancer	1.76908	chr4:9115399-9116602
63	common	Enhancer	2.35458	chr4:9131392-9132677
64	common	Enhancer	-0.145806	chr4:9177167-9178398
65	common	Enhancer	1.42621	chr4:9536368-9538040
66	common	Enhancer	0.861183	chr4:9605281-9606204
67	common	Enhancer	0.108482	chr4:9630016-9632616
68	common	Enhancer	0.802118	chr4:9649056-9650015
69	common	Enhancer	1.3746	chr4:9656715-9658599
70	common	Enhancer	-1.44349	chr4:9674256-9674931
71	common	Enhancer	2.66086	chr4:9682508-9683462
72	common	Enhancer	-0.500923	chr4:10923148-10923967
73	common	Enhancer	-0.756449	chr4:10962298-10963281
74	common	Enhancer	-0.879507	chr4:10976728-10977486
75	common	Enhancer	-0.468635	chr4:10998615-11000913
76	common	Enhancer	1.31419	chr4:11016069-11017864
77	common	Enhancer	0.0390572	chr4:11025992-11027305
78	common	Enhancer	0.394797	chr4:11028347-11029581
79	common	Enhancer	0.957946	chr4:11031825-11032628
80	common	Enhancer	0.668896	chr4:11084474-11085509
81	common	Enhancer	1.96269	chr4:11088292-11089716
82	common	Enhancer	2.88972	chr4:11126717-11129166
83	common	Enhancer	-1.68631	chr4:11146366-11148069
84	common	Enhancer	-2.10364	chr4:11454684-11455781
85	common	Enhancer	0.523795	chr4:11492319-11493347
86	common	Enhancer	0.0646685	chr4:11602677-11603470
87	common	Enhancer	-1.86211	chr4:11989659-11991215
88	common	Enhancer	0.421084	chr4:12082954-12084659
89	common	Enhancer	0.0170486	chr4:12136037-12137541
90	common	Enhancer	-0.85667	chr4:12655082-12655950
91	common	Enhancer	0.706896	chr4:12768809-12769607
92	common	Enhancer	-0.0195137	chr4:15241599-15242913
93	common	Enhancer	-0.0496597	chr4:15988293-15989842
94	common	Enhancer	-0.323914	chr4:15994268-15996247
95	common	Enhancer	0.941253	chr4:16082612-16084192
96	common	Enhancer	0.755073	chr4:16088563-16089378
97	common	Enhancer	0.828588	chr4:16101610-16103312
98	common	Enhancer	-0.682802	chr4:16159053-16160480
99	common	Enhancer	-2.3678	chr4:16168043-16169310
100	common	Enhancer	4.90108	chr4:19566313-19568458
101	common	Enhancer	0.276134	chr4:19672973-19673623
102	common	Enhancer	0.395153	chr4:19682047-19683215
103	common	Enhancer	1.02821	chr4:19827739-19828936
104	common	Enhancer	7.13684e-07	chr4:19894501-19896068
105	common	Enhancer	3.25505	chr4:19913844-19915128
106	common	Enhancer	0.893805	chr4:19927056-19927974
107	common	Enhancer	0.386038	chr4:19941746-19943008
108	common	Enhancer	0.790847	chr4:19950343-19951802
109	common	Enhancer	4.64832	chr4:20031460-20034356
110	common	Enhancer	0.101549	chr4:20065973-20067488
111	common	Enhancer	0	chr4:20191663-20192230
112	common	Enhancer	-0.24206	chr4:21433715-21435198
113	common	Enhancer	0.0882146	chr4:23849341-23850213
114	common	Enhancer	-0.1848	chr4:26342232-26343342
115	common	Enhancer	1.33045e-08	chr4:28176679-28177272
116	common	Enhancer	0.684331	chr4:28911758-28912957
117	common	Enhancer	2.237	chr4:28944161-28945376
118	common	Enhancer	-0.542667	chr4:31986603-31988304
119	common	Enhancer	0.110641	chr4:32010474-32012328
120	common	Enhancer	-0.677088	chr4:32055244-32056115
121	common	Enhancer	-0.109812	chr4:32160474-32161875
122	common	Enhancer	0.358038	chr4:32281058-32281989
123	common	Enhancer	0.793349	chr4:32288162-32288970
124	common	Enhancer	0.853204	chr4:32289766-32290908
125	common	Enhancer	1.56124	chr4:32342877-32344273
126	common	Enhancer	0.136825	chr4:32351076-32352013
127	common	Enhancer	0.272777	chr4:32352292-32352950
128	common	Enhancer	-0.52063	chr4:32358026-32359602
129	common	Enhancer	0.0205458	chr4:32386967-32388215
130	common	Enhancer	0.0295234	chr4:32433847-32435584
131	common	Enhancer	0.353975	chr4:32523787-32524946
132	common	Enhancer	1.92752	chr4:32564413-32565424
133	common	Enhancer	-0.134687	chr4:32579291-32580814
134	common	Enhancer	1.22407	chr4:32587658-32588852
135	common	Enhancer	-0.0513161	chr4:32678631-32680130
136	common	Enhancer	1.1078	chr4:32704651-32705762
137	common	Enhancer	0.517176	chr4:32705993-32706935
138	common	Enhancer	2.74895	chr4:32768248-32769330
139	common	Enhancer	-0.231569	chr4:32788693-32789911
140	common	Enhancer	-0.222438	chr4:32888740-32890008
141	common	Enhancer	0.545954	chr4:32976598-32977960
142	common	Enhancer	-0.249851	chr4:33239502-33240323
143	common	Enhancer	0.899176	chr4:33261006-33261890
144	common	Enhancer	0.808715	chr4:33281427-33282505
145	common	Enhancer	0.141663	chr4:33289001-33290268
146	common	Enhancer	-0.232524	chr4:33315485-33316698
147	common	Enhancer	0.509684	chr4:33338111-33338765
148	common	Enhancer	0.473664	chr4:33342750-33343562
149	common	Enhancer	-1.19446	chr4:33980897-33981541
150	common	Enhancer	0.0462954	chr4:34385902-34389779
151	common	Enhancer	-0.126466	chr4:34581395-34582206
152	common	Enhancer	-0.439779	chr4:34847476-34848817
153	common	Enhancer	-0.74844	chr4:34886436-34887361
154	common	Enhancer	-2.69106	chr4:35095651-35097509
155	common	Enhancer	-0.466908	chr4:35099651-35100969
156	common	Enhancer	1.40376	chr4:35130764-35132481
157	common	Enhancer	-0.11112	chr4:35137961-35138884
158	common	Enhancer	0.263323	chr4:35140236-35141015
159	common	Enhancer	0.555507	chr4:35165557-35166434
160	common	Enhancer	0.615385	chr4:36304594-36306594
161	common	Enhancer	0.0920684	chr4:36312503-36314731
162	common	Enhancer	0.602981	chr4:36351218-36353004
163	common	Enhancer	0.152625	chr4:40236893-40237565
164	common	Enhancer	-0.191828	chr4:40243677-40244880
165	common	Enhancer	0.3465	chr4:40287225-40288113
166	common	Enhancer	0.589901	chr4:40303604-40304908
167	common	Enhancer	0.392065	chr4:40327049-40327703
168	common	Enhancer	1.03235	chr4:40363373-40366279
169	common	Enhancer	0.895612	chr4:40760113-40760886
170	common	Enhancer	2.97715	chr4:40769402-40770358
171	common	Enhancer	-0.0467047	chr4:40772395-40773493
172	common	Enhancer	0.467861	chr4:40780562-40782809
173	common	Enhancer	0.162139	chr4:40815161-40816268
174	common	Enhancer	-0.41605	chr4:40823292-40824956
175	common	Enhancer	0.464092	chr4:40838995-40840100
176	common	Enhancer	-0.188613	chr4:40843654-40846101
177	common	Enhancer	0.66817	chr4:40868170-40869398
178	common	Enhancer	0.378865	chr4:40982167-40984062
179	common	Enhancer	0.379219	chr4:41192046-41192925
180	common	Enhancer	1.30907	chr4:41295176-41297311
181	common	Enhancer	2.83774	chr4:41318101-41319366
182	common	Enhancer	3.11051	chr4:41367161-41369329
183	common	Enhancer	0.866251	chr4:41377043-41378375
184	common	Enhancer	2.00321	chr4:41407047-41407943
185	common	Enhancer	-0.250462	chr4:41554797-41555616
186	common	Enhancer	0	chr4:42650304-42651067
187	common	Enhancer	-0.65793	chr4:42879599-42881002
188	common	Enhancer	0.185997	chr4:43262544-43263509
189	common	Enhancer	-0.0172666	chr4:43286628-43288113
190	common	Enhancer	0.454459	chr4:43394115-43395187
191	common	Enhancer	2.16289	chr4:43604409-43605962
192	common	Enhancer	1.58838	chr4:43612384-43613627
193	common	Enhancer	0.666299	chr4:43694327-43695443
194	common	Enhancer	1.716	chr4:43931728-43932505
195	common	Enhancer	4.01195	chr4:43936058-43937937
196	common	Enhancer	0.602964	chr4:43939666-43941367
197	common	Enhancer	3.73619	chr4:43963957-43968061
198	common	Enhancer	-3.99069	chr4:43969951-43975406
199	common	Enhancer	-0.545554	chr4:44034753-44036069
200	common	Enhancer	-0.496835	chr4:44061801-44062988
201	common	Enhancer	-0.185954	chr4:44126395-44127636
202	common	Enhancer	0.349707	chr4:44155599-44157652
203	common	Enhancer	0.990958	chr4:44233808-44235050
204	common	Enhancer	-0.544695	chr4:44871450-44872721
205	common	Enhancer	1.38388	chr4:45063037-45065001
206	common	Enhancer	0.301659	chr4:45067090-45067940
207	common	Enhancer	0.0508752	chr4:45487042-45488554
208	common	Enhancer	0.398979	chr4:45489467-45490431
209	common	Enhancer	-1.54574	chr4:45513446-45514574
210	common	Enhancer	-2.26806	chr4:45795337-45796411
211	common	Enhancer	-0.27571	chr4:45882447-45883563
212	common	Enhancer	1.89142	chr4:45948599-45950158
213	common	Enhancer	0.283326	chr4:45982693-45982874
214	common	Enhancer	1.21034	chr4:46163108-46166773
215	common	Enhancer	0.351448	chr4:46256349-46258100
216	common	Enhancer	-0.452488	chr4:46304868-46305378
217	common	Enhancer	0.346861	chr4:46485464-46486425
218	common	Enhancer	-0.537574	chr4:46506701-46508752
219	common	Enhancer	-1.09155	chr4:46527169-46528414
220	common	Enhancer	0.161555	chr4:46553858-46554969
221	common	Enhancer	-0.252088	chr4:46563293-46564717
222	common	Enhancer	-1.13784	chr4:46580544-46581513
223	common	Enhancer	-0.639692	chr4:46591065-46591546
224	common	Enhancer	1.16733	chr4:46614892-46616166
225	common	Enhancer	0.0920685	chr4:46625851-46626965
226	common	Enhancer	2.62238	chr4:46629894-46631478
227	common	Enhancer	2.32265	chr4:46635027-46636981
228	common	Enhancer	0.589063	chr4:46641608-46644655
229	common	Enhancer	0.129875	chr4:46668021-46669403
230	common	Enhancer	0.301659	chr4:46724581-46726111
231	common	Enhancer	1.00272	chr4:46742447-46743342
232	common	Enhancer	6.41849	chr4:46748257-46749815
233	common	Enhancer	5.68586	chr4:46751872-46753279
234	common	Enhancer	1.72411	chr4:46753660-46755519
235	common	Enhancer	0.15594	chr4:46790941-46792092
236	common	Enhancer	0.3175	chr4:47021094-47025455
237	common	Enhancer	0.579822	chr4:47260387-47261581
238	common	Enhancer	1.88757	chr4:47314718-47316090
239	common	Enhancer	1.50327	chr4:47319435-47320936
240	common	Enhancer	0.925855	chr4:47448085-47449082
241	common	Enhancer	2.06059	chr4:47534433-47535976
242	common	Enhancer	1.69446	chr4:47621857-47623688
243	common	Enhancer	0.407324	chr4:47629652-47630911
244	common	Enhancer	0.890851	chr4:47632226-47633550
245	common	Enhancer	-0.555	chr4:47798802-47799957
246	common	Enhancer	-0.49215	chr4:47948254-47949817
247	common	Enhancer	-0.969873	chr4:47964267-47965959
248	common	Enhancer	-1.09259	chr4:48039306-48040409
249	common	Enhancer	0.79713	chr4:48074903-48077605
250	common	Enhancer	-0.957776	chr4:48108792-48109729
251	common	Enhancer	1.58925	chr4:48131245-48132810
252	common	Enhancer	7.66987e-08	chr4:48147834-48149917
253	common	Enhancer	-0.345676	chr4:48253047-48254308
254	common	Enhancer	0.127567	chr4:48418699-48419905
255	common	Enhancer	1.89136	chr4:48553510-48554581
256	common	Enhancer	-1.41634	chr4:49162834-49164753
257	common	Enhancer	-0.345566	chr4:49224161-49225645
258	common	Enhancer	-0.45917	chr4:52916561-52917622
259	common	Enhancer	2.48086	chr4:53119804-53121375
260	common	Enhancer	1.48743	chr4:53123607-53125848
261	common	Enhancer	1.49365	chr4:53227969-53228587
262	common	Enhancer	0.0677311	chr4:53238153-53240803
263	common	Enhancer	-0.22087	chr4:53263047-53264324
264	common	Enhancer	1.449	chr4:53353648-53354462
265	common	Enhancer	1.10132	chr4:53410361-53411269
266	common	Enhancer	1.13525	chr4:53412171-53412826
267	common	Enhancer	-0.0468328	chr4:53490416-53492606
268	common	Enhancer	1.54814	chr4:53782217-53783012
269	common	Enhancer	1.14575	chr4:53785717-53787015
270	common	Enhancer	0.694138	chr4:53794112-53795331
271	common	Enhancer	0.04129	chr4:53914643-53915885
272	common	Enhancer	0.236422	chr4:53919503-53921889
273	common	Enhancer	0.309911	chr4:53934735-53936307
274	common	Enhancer	4.54921	chr4:53986210-53987760
275	common	Enhancer	1.97239	chr4:54094054-54094561
276	common	Enhancer	0.654943	chr4:54430969-54431752
277	common	Enhancer	0.119168	chr4:54481104-54482395
278	common	Enhancer	0.629382	chr4:54522276-54524313
279	common	Enhancer	4.18328	chr4:54527095-54528658
280	common	Enhancer	1.14889	chr4:55138206-55138697
281	common	Enhancer	-1.12103	chr4:55327346-55328604
282	common	Enhancer	2.96778	chr4:55622587-55624410
283	common	Enhancer	0.786937	chr4:55630346-55631519
284	common	Enhancer	-0.596014	chr4:55637302-55639367
285	common	Enhancer	-1.59762	chr4:55650693-55652314
286	common	Enhancer	0.257785	chr4:55797518-55799010
287	common	Enhancer	1.5867	chr4:55959336-55960548
288	common	Enhancer	-4.40245	chr4:56221515-56222907
289	common	Enhancer	-0.580456	chr4:56618771-56619787
290	common	Enhancer	2.75858	chr4:56756257-56758116
291	common	Enhancer	-0.531331	chr4:56892036-56893532
292	common	Enhancer	-0.399891	chr4:56949108-56950711
293	common	Enhancer	0.0630002	chr4:57198507-57199728
294	common	Enhancer	0.867088	chr4:57278408-57279650
295	common	Enhancer	-0.456025	chr4:57730363-57731600
296	common	Enhancer	-2.48584	chr4:57930297-57931411
297	common	Enhancer	1.86353	chr4:57951457-57953287
298	common	Enhancer	1.82755	chr4:58288837-58289763
299	common	Enhancer	-0.999001	chr4:58303796-58305336
300	common	Enhancer	1.22489	chr4:58330957-58331585
301	common	Enhancer	-1.07364	chr4:58422647-58423865
302	common	Enhancer	0.177106	chr4:58612806-58614109
303	common	Enhancer	-1.09499	chr4:58646899-58649147
304	common	Enhancer	0.351247	chr4:58800459-58801408
305	common	Enhancer	1.4567	chr4:59008803-59010440
306	common	Enhancer	0.371609	chr4:59040022-59041264
307	common	Enhancer	-1.41328	chr4:59045261-59046404
308	common	Enhancer	-0.0340517	chr4:59149991-59153003
309	common	Enhancer	0.566653	chr4:59177713-59178618
310	common	Enhancer	0.607718	chr4:59180867-59181964
311	common	Enhancer	-1.3986	chr4:59205475-59205530
312	common	Enhancer	2.49518	chr4:59238165-59240025
313	common	Enhancer	0.793586	chr4:59244165-59245102
314	common	Enhancer	-2.3473	chr4:59253744-59255317
315	common	Enhancer	-1.79261	chr4:59263946-59267007
316	common	Enhancer	0.570404	chr4:59298320-59299264
317	common	Enhancer	0.221913	chr4:59319294-59320565
318	common	Enhancer	-2.04342	chr4:59330707-59333317
319	common	Enhancer	2.19524	chr4:59362193-59363910
320	common	Enhancer	0.0953199	chr4:59419492-59420030
321	common	Enhancer	0.935086	chr4:59420247-59421810
322	common	Enhancer	5.3373	chr4:59457163-59458095
323	common	Enhancer	-0.457466	chr4:59565596-59566717
324	common	Enhancer	0.0431305	chr4:59683659-59684848
325	common	Enhancer	1.21996	chr4:59757166-59758343
326	common	Enhancer	0.398378	chr4:59863493-59864909
327	common	Enhancer	3.73308	chr4:62282268-62284411
328	common	Enhancer	1.81932	chr4:62313945-62314847
329	common	Enhancer	1.7955	chr4:62316600-62317414
330	common	Enhancer	1.90707	chr4:62328466-62330308
331	common	Enhancer	2.305	chr4:62357275-62358799
332	common	Enhancer	1.36267	chr4:62366110-62368575
333	common	Enhancer	0.529543	chr4:62395674-62396594
334	common	Enhancer	-0.642422	chr4:62591131-62592049
335	common	Enhancer	0.641668	chr4:62629196-62631194
336	common	Enhancer	2.7072	chr4:62662058-62662721
337	common	Enhancer	0.459464	chr4:62663097-62664827
338	common	Enhancer	-1.46843	chr4:62684290-62687014
339	common	Enhancer	1.97239	chr4:62687248-62687287
340	common	Enhancer	-2.9799	chr4:62687695-62688065
341	common	Enhancer	-0.785846	chr4:62737819-62738961
342	common	Enhancer	1.10895	chr4:63151062-63152010
343	common	Enhancer	3.1832	chr4:63341889-63342912
344	common	Enhancer	2.5337	chr4:63385203-63387227
345	common	Enhancer	-0.622428	chr4:63389098-63390787
346	common	Enhancer	2.75362	chr4:63390895-63392478
347	common	Enhancer	-2.7639	chr4:63409348-63410888
348	common	Enhancer	0.186255	chr4:63589868-63591107
349	common	Enhancer	0.130347	chr4:63594390-63595767
350	common	Enhancer	0.793533	chr4:63683244-63683761
351	common	Enhancer	1.93042	chr4:63815289-63815900
352	common	Enhancer	0.687569	chr4:63822474-63824898
353	common	Enhancer	0.436072	chr4:63846472-63847942
354	common	Enhancer	-0.47029	chr4:63868659-63869913
355	common	Enhancer	0.585125	chr4:63898966-63900193
356	common	Enhancer	1.89653e-08	chr4:64497668-64498188
357	common	Enhancer	3.43407	chr4:66851692-66852924
358	common	Enhancer	0.0291045	chr4:66921515-66923277
359	common	Enhancer	0.480928	chr4:70296458-70297471
360	common	Enhancer	-0.183587	chr4:70378014-70378433
361	common	Enhancer	2.30415	chr4:70544412-70547016
362	common	Enhancer	0.813726	chr4:70576141-70579103
363	common	Enhancer	-0.661047	chr4:71290652-71292669
364	common	Enhancer	-0.0635464	chr4:71488509-71489316
365	common	Enhancer	0.0707014	chr4:74260807-74261895
366	common	Enhancer	0.535046	chr4:74304380-74307495
367	common	Enhancer	0.0820951	chr4:74356972-74357909
368	common	Enhancer	-0.190404	chr4:75266549-75267761
369	common	Enhancer	0.347947	chr4:75315170-75316128
370	common	Enhancer	0	chr4:78512307-78512929
371	common	Enhancer	1.77367	chr4:80310596-80311261
372	common	Enhancer	-0.305912	chr4:82848764-82849686
373	common	Enhancer	0.782079	chr4:83266008-83266926
374	common	Enhancer	-0.647817	chr4:83303251-83304478
375	common	Enhancer	0.388245	chr4:83308507-83310026
376	common	Enhancer	-2.14876	chr4:83314368-83316504
377	common	Enhancer	0.341501	chr4:83327602-83328503
378	common	Enhancer	0.020762	chr4:83539049-83540284
379	common	Enhancer	0.0935805	chr4:84021682-84023052
380	common	Enhancer	0.246233	chr4:85106248-85107810
381	common	Enhancer	-0.237967	chr4:86579259-86581414
382	common	Enhancer	-0.666222	chr4:87487306-87488807
383	common	Enhancer	-0.751621	chr4:87893012-87894206
384	common	Enhancer	-0.413232	chr4:87973957-87975198
385	common	Enhancer	-0.505242	chr4:88166995-88167807
386	common	Enhancer	0.2849	chr4:88275150-88276410
387	common	Enhancer	0.455841	chr4:88406596-88407496
388	common	Enhancer	0.15083	chr4:88449488-88451018
389	common	Enhancer	1.3217	chr4:88537043-88538304
390	common	Enhancer	0.0385005	chr4:88550393-88551059
391	common	Enhancer	-0.047134	chr4:88640797-88641341
392	common	Enhancer	1.13926	chr4:88698095-88699783
393	common	Enhancer	-1.80332	chr4:88726551-88727461
394	common	Enhancer	0.315043	chr4:88740833-88742298
395	common	Enhancer	0.755736	chr4:88744666-88745616
396	common	Enhancer	-0.561073	chr4:89141597-89142511
397	common	Enhancer	0.464644	chr4:89211182-89213279
398	common	Enhancer	2.9517	chr4:89485646-89487366
399	common	Enhancer	-0.335101	chr4:89549864-89552083
400	common	Enhancer	-0.579955	chr4:89875361-89876820
401	common	Enhancer	-1.00553	chr4:92941290-92943177
402	common	Enhancer	1.15422	chr4:93341328-93343705
403	common	Enhancer	0.1554	chr4:93480505-93481990
404	common	Enhancer	0.901368	chr4:93486168-93487505
405	common	Enhancer	0.626523	chr4:93520202-93521307
406	common	Enhancer	-0.29318	chr4:94504114-94506213
407	common	Enhancer	0.689452	chr4:94515495-94516276
408	common	Enhancer	0.542067	chr4:95081684-95083718
409	common	Enhancer	0.134503	chr4:95155715-95157812
410	common	Enhancer	0.614157	chr4:95160630-95162467
411	common	Enhancer	0.344505	chr4:95195997-95196518
412	common	Enhancer	1.79212	chr4:95206048-95206420
413	common	Enhancer	1.40692	chr4:95209005-95210463
414	common	Enhancer	-0.899684	chr4:95213998-95214055
415	common	Enhancer	2.68267	chr4:95214461-95216602
416	common	Enhancer	0.487472	chr4:95230048-95231363
417	common	Enhancer	0.290986	chr4:95247768-95250764
418	common	Enhancer	1.0079	chr4:95269727-95270999
419	common	Enhancer	0.204237	chr4:95277610-95278991
420	common	Enhancer	0.0163528	chr4:95339482-95341050
421	common	Enhancer	-0.663466	chr4:95711547-95712204
422	common	Enhancer	1.14539	chr4:95741245-95742230
423	common	Enhancer	-0.666001	chr4:95765115-95766193
424	common	Enhancer	0.889838	chr4:95849543-95851416
425	common	Enhancer	0.282954	chr4:96509528-96511431
426	common	Enhancer	-0.0677885	chr4:97588404-97589917
427	common	Enhancer	-0.774691	chr4:97750946-97752965
428	common	Enhancer	-1.73893	chr4:97771796-97773359
429	common	Enhancer	0.89351	chr4:97814264-97815211
430	common	Enhancer	0.290093	chr4:97860397-97861988
431	common	Enhancer	-0.166021	chr4:97893694-97895084
432	common	Enhancer	-0.459367	chr4:97919884-97921112
433	common	Enhancer	-0.130536	chr4:98020345-98021720
434	common	Enhancer	0.631131	chr4:98054910-98057307
435	common	Enhancer	0.0828913	chr4:98082179-98083107
436	common	Enhancer	2.76134	chr4:98103597-98105027
437	common	Enhancer	-0.401425	chr4:98114997-98115508
438	common	Enhancer	0.787608	chr4:98119053-98120811
439	common	Enhancer	-0.320149	chr4:98201587-98203349
440	common	Enhancer	-0.13258	chr4:98281516-98283450
441	common	Enhancer	0.808501	chr4:98465770-98466658
442	common	Enhancer	-0.0887232	chr4:98470645-98472090
443	common	Enhancer	0.226625	chr4:99033011-99033803
444	common	Enhancer	6.80531e-08	chr4:99061230-99062940
445	common	Enhancer	1.15257	chr4:99186014-99187727
446	common	Enhancer	1.7927	chr4:99199496-99200912
447	common	Enhancer	0.59312	chr4:99211356-99212480
448	common	Enhancer	0.642845	chr4:99212765-99214879
449	common	Enhancer	3.75235	chr4:99223951-99225673
450	common	Enhancer	0.368732	chr4:100218835-100219739
451	common	Enhancer	1.0395e-07	chr4:100271018-100272498
452	common	Enhancer	0.764062	chr4:100378775-100379916
453	common	Enhancer	0.319898	chr4:100886014-100887056
454	common	Enhancer	-0.202429	chr4:101158972-101160492
455	common	Enhancer	0.621823	chr4:101172445-101173847
456	common	Enhancer	-1.0405	chr4:101182360-101183740
457	common	Enhancer	1.50548	chr4:101216864-101217937
458	common	Enhancer	0.486855	chr4:101244293-101245399
459	common	Enhancer	-0.117709	chr4:101252694-101255308
460	common	Enhancer	4.4598	chr4:101291714-101294008
461	common	Enhancer	-0.666433	chr4:101297863-101299402
462	common	Enhancer	0.0914936	chr4:101328633-101329754
463	common	Enhancer	0.236459	chr4:101510094-101511829
464	common	Enhancer	0.586142	chr4:101655011-101657417
465	common	Enhancer	-1.52229	chr4:102505955-102508111
466	common	Enhancer	2.71517	chr4:102516609-102519206
467	common	Enhancer	3.37953	chr4:102533542-102534369
468	common	Enhancer	1.71309	chr4:102538378-102539306
469	common	Enhancer	-0.270719	chr4:102585146-102585809
470	common	Enhancer	2.2142	chr4:102607646-102608584
471	common	Enhancer	7.18111	chr4:102623116-102625644
472	common	Enhancer	-0.155058	chr4:102634812-102636631
473	common	Enhancer	1.13092	chr4:102646509-102647756
474	common	Enhancer	1.00077	chr4:102656264-102657955
475	common	Enhancer	0.0472211	chr4:102665160-102665703
476	common	Enhancer	0.0897437	chr4:102681269-102683269
477	common	Enhancer	2.70744	chr4:102719560-102720526
478	common	Enhancer	0.145172	chr4:102930272-102931685
479	common	Enhancer	-0.767212	chr4:102955344-102956614
480	common	Enhancer	-0.574665	chr4:103122614-103123551
481	common	Enhancer	-0.0943841	chr4:103320159-103322604
482	common	Enhancer	0.274777	chr4:103340493-103342266
483	common	Enhancer	-0.410063	chr4:103711226-103712289
484	common	Enhancer	-1.25078	chr4:105007214-105008608
485	common	Enhancer	-0.360938	chr4:105251915-105255467
486	common	Enhancer	-0.982351	chr4:105378448-105379988
487	common	Enhancer	-0.750876	chr4:106231993-106232915
488	common	Enhancer	0.19404	chr4:106281158-106282083
489	common	Enhancer	-0.494909	chr4:106300659-106301747
490	common	Enhancer	0.472478	chr4:106335918-106337329
491	common	Enhancer	-0.44907	chr4:106582238-106585150
492	common	Enhancer	-2.54222	chr4:106839039-106840562
493	common	Enhancer	-1.24632	chr4:106907704-106909247
494	common	Enhancer	-0.529773	chr4:106949255-106950465
495	common	Enhancer	-0.51067	chr4:106958014-106958968
496	common	Enhancer	0.0486549	chr4:106970078-106971659
497	common	Enhancer	-0.112543	chr4:106980311-106981678
498	common	Enhancer	1.25078	chr4:107167628-107169022
499	common	Enhancer	-1.45964	chr4:107285271-107286325
500	common	Enhancer	1.91787	chr4:107363417-107365262
501	common	Enhancer	2.10891	chr4:107718445-107722129
502	common	Enhancer	1.41208	chr4:107742247-107744426
503	common	Enhancer	0.943501	chr4:107776533-107778381
504	common	Enhancer	-0.0839038	chr4:107813275-107814803
505	common	Enhancer	0.467594	chr4:108064975-108068320
506	common	Enhancer	1.15225	chr4:108081447-108083294
507	common	Enhancer	-0.75548	chr4:108317999-108319696
508	common	Enhancer	1.20633	chr4:108346593-108347592
509	common	Enhancer	-0.233976	chr4:109045073-109046936
510	common	Enhancer	0.71598	chr4:109102813-109103959
511	common	Enhancer	-0.0242465	chr4:109122043-109124158
512	common	Enhancer	1.53157	chr4:109135662-109137671
513	common	Enhancer	0.28269	chr4:109206750-109209199
514	common	Enhancer	1.32184	chr4:109213217-109215118
515	common	Enhancer	0.557919	chr4:109253245-109254348
516	common	Enhancer	0.0672112	chr4:109273381-109274907
517	common	Enhancer	2.08947	chr4:109484562-109486415
518	common	Enhancer	2.41441	chr4:109486799-109487330
519	common	Enhancer	0.7192	chr4:109610033-109610853
520	common	Enhancer	0.344083	chr4:114970061-114971924
521	common	Enhancer	0.759403	chr4:114972627-114974349
522	common	Enhancer	2.75309	chr4:114994357-114995456
523	common	Enhancer	0.642073	chr4:115095430-115097267
524	common	Enhancer	1.13823	chr4:115118950-115121856
525	common	Enhancer	0.58235	chr4:115279965-115281418
526	common	Enhancer	-0.113289	chr4:115663740-115665777
527	common	Enhancer	2.44783	chr4:115740182-115741020
528	common	Enhancer	1.76887	chr4:115824222-115825918
529	common	Enhancer	4.49218	chr4:115846512-115848818
530	common	Enhancer	1.02287	chr4:115856864-115858343
531	common	Enhancer	0.0694879	chr4:116032461-116033199
532	common	Enhancer	-2.88304	chr4:116482643-116484066
533	common	Enhancer	0.435649	chr4:116654727-116656375
534	common	Enhancer	0.505306	chr4:116667306-116669285
535	common	Enhancer	1.53593	chr4:116768412-116769831
536	common	Enhancer	1.36788	chr4:116772611-116775479
537	common	Enhancer	6.00336	chr4:116788205-116789166
538	common	Enhancer	0.511172	chr4:117040810-117042365
539	common	Enhancer	1.14048	chr4:117099858-117102466
540	common	Enhancer	10.5618	chr4:117117018-117119016
541	common	Enhancer	8.7305	chr4:117119562-117121565
542	common	Enhancer	4.32378	chr4:117136209-117136719
543	common	Enhancer	-0.0924236	chr4:117218020-117219962
544	common	Enhancer	0.0371341	chr4:117355649-117357030
545	common	Enhancer	0.552906	chr4:117424360-117425473
546	common	Enhancer	0.287422	chr4:118143614-118145309
547	common	Enhancer	0.873939	chr4:118151287-118152842
548	common	Enhancer	1.3043	chr4:118397594-118399265
549	common	Enhancer	1.6568	chr4:118405651-118406301
550	common	Enhancer	0.669479	chr4:118425897-118426280
551	common	Enhancer	0.911681	chr4:118532955-118534530
552	common	Enhancer	0.0580442	chr4:118547097-118548864
553	common	Enhancer	1.61031	chr4:118608753-118608960
554	common	Enhancer	4.42369	chr4:118609224-118610476
555	common	Enhancer	0.0731905	chr4:119118596-119119647
556	common	Enhancer	3.43684	chr4:119124753-119127976
557	common	Enhancer	-0.505817	chr4:119181156-119181815
558	common	Enhancer	-0.135667	chr4:119238541-119240242
559	common	Enhancer	0.279351	chr4:119273855-119276884
560	common	Enhancer	0.188383	chr4:119571475-119572700
561	common	Enhancer	-0.508094	chr4:119608670-119610840
562	common	Enhancer	0.110047	chr4:119614083-119615015
563	common	Enhancer	-0.615077	chr4:119738468-119739802
564	common	Enhancer	-0.488866	chr4:119752370-119754468
565	common	Enhancer	-0.277987	chr4:119877523-119879460
566	common	Enhancer	3.13017e-07	chr4:119966242-119966765
567	common	Enhancer	0.750927	chr4:120341506-120343145
568	common	Enhancer	0.0157308	chr4:120368918-120370548
569	common	Enhancer	-0.510843	chr4:121004102-121005658
570	common	Enhancer	3.29022	chr4:121024049-121024727
571	common	Enhancer	3.61273	chr4:121170768-121171861
572	common	Enhancer	1.75907	chr4:121181876-121183115
573	common	Enhancer	8.12521	chr4:121195195-121198275
574	common	Enhancer	2.5337	chr4:121199931-121201702
575	common	Enhancer	-1.94776	chr4:122838000-122838961
576	common	Enhancer	-2.31582	chr4:122847153-122849456
577	common	Enhancer	-0.848539	chr4:122852714-122855766
578	common	Enhancer	3.98273	chr4:122870719-122873629
579	common	Enhancer	6.26261	chr4:122891262-122893563
580	common	Enhancer	5.04931	chr4:122896376-122898001
581	common	Enhancer	0.165783	chr4:122922452-122924772
582	common	Enhancer	0.327101	chr4:122955140-122956551
583	common	Enhancer	0.808122	chr4:122982469-122983992
584	common	Enhancer	-0.363825	chr4:123050017-123051497
585	common	Enhancer	-0.915255	chr4:123311998-123313847
586	common	Enhancer	0.712251	chr4:123353260-123353764
587	common	Enhancer	-1.65027	chr4:123411154-123412397
588	common	Enhancer	0.127093	chr4:123425708-123426515
589	common	Enhancer	-0.434593	chr4:123431258-123433087
590	common	Enhancer	0.351971	chr4:123562511-123565425
591	common	Enhancer	-0.265353	chr4:123571056-123573665
592	common	Enhancer	-0.636166	chr4:123576854-123578305
593	common	Enhancer	0.164366	chr4:123742043-123743915
594	common	Enhancer	1.69016	chr4:123920846-123922712
595	common	Enhancer	-1.88176	chr4:123927457-123929024
596	common	Enhancer	-0.154154	chr4:123940233-123942229
597	common	Enhancer	-0.589026	chr4:123951437-123952830
598	common	Enhancer	0.551138	chr4:124771557-124772534
599	common	Enhancer	1.34953	chr4:124808139-124809241
600	common	Enhancer	0.580114	chr4:125015844-125016507
601	common	Enhancer	1.9217	chr4:125054563-125055964
602	common	Enhancer	3.95705	chr4:125143818-125146870
603	common	Enhancer	0.500411	chr4:125176258-125177539
604	common	Enhancer	2.35892	chr4:126017116-126018953
605	common	Enhancer	0.425713	chr4:126062243-126063809
606	common	Enhancer	6.52681	chr4:126066766-126068471
607	common	Enhancer	-3.45357	chr4:126109509-126112115
608	common	Enhancer	0.371609	chr4:126132002-126132485
609	common	Enhancer	0.297503	chr4:126237322-126238701
610	common	Enhancer	0.227718	chr4:126251396-126252522
611	common	Enhancer	0.376223	chr4:126437607-126438493
612	common	Enhancer	-2.12614	chr4:126536253-126538267
613	common	Enhancer	0.260756	chr4:126577740-126578625
614	common	Enhancer	0.116475	chr4:126682208-126683749
615	common	Enhancer	0.760031	chr4:126806856-126808779
616	common	Enhancer	0.428449	chr4:126812248-126813804
617	common	Enhancer	0.322191	chr4:126814646-126815601
618	common	Enhancer	-0.681199	chr4:126849835-126851303
619	common	Enhancer	0.315999	chr4:127008515-127009083
620	common	Enhancer	-1.24791	chr4:127015296-127016385
621	common	Enhancer	1.0139	chr4:127506754-127507715
622	common	Enhancer	0.0859861	chr4:128690891-128692382
623	common	Enhancer	0.755691	chr4:128697793-128700236
624	common	Enhancer	-0.661928	chr4:128732780-128734252
625	common	Enhancer	-2.81769	chr4:128811606-128812243
626	common	Enhancer	-1.1471	chr4:128839085-128840605
627	common	Enhancer	0.655362	chr4:128971211-128972150
628	common	Enhancer	1.04345	chr4:128973308-128975151
629	common	Enhancer	2.77389	chr4:128982915-128984015
630	common	Enhancer	-0.349015	chr4:129024550-129025652
631	common	Enhancer	-2.18019	chr4:129031242-129036358
632	common	Enhancer	-0.140885	chr4:129067492-129068766
633	common	Enhancer	1.00827	chr4:129081325-129082978
634	common	Enhancer	-0.868248	chr4:129353369-129354757
635	common	Enhancer	-1.64911	chr4:129364954-129365918
636	common	Enhancer	0.397536	chr4:129496048-129497467
637	common	Enhancer	-1.52882	chr4:129500105-129501648
638	common	Enhancer	0.2096	chr4:129502694-129505997
639	common	Enhancer	-1.81558	chr4:129584553-129585358
640	common	Enhancer	-0.271334	chr4:129609165-129610866
641	common	Enhancer	-0.182628	chr4:129782057-129783461
642	common	Enhancer	0.950227	chr4:129787966-129789666
643	common	Enhancer	4.48096	chr4:129793214-129794759
644	common	Enhancer	-0.372766	chr4:129803245-129804208
645	common	Enhancer	-6.87498	chr4:129810012-129812619
646	common	Enhancer	-1.54161	chr4:129839563-129840378
647	common	Enhancer	-0.267094	chr4:129860853-129861813
648	common	Enhancer	-1.18509	chr4:129877046-129878474
649	common	Enhancer	-0.495555	chr4:129881857-129885065
650	common	Enhancer	1.96734	chr4:130111948-130113512
651	common	Enhancer	5.07905	chr4:130148562-130149814
652	common	Enhancer	0.622355	chr4:130548747-130549983
653	common	Enhancer	1.79978	chr4:130677293-130678390
654	common	Enhancer	0.654051	chr4:130781951-130784264
655	common	Enhancer	1.495	chr4:130799608-130801083
656	common	Enhancer	-0.162285	chr4:130801666-130802930
657	common	Enhancer	0.421662	chr4:130899304-130900581
658	common	Enhancer	2.11266	chr4:130902009-130903162
659	common	Enhancer	0.88904	chr4:131854356-131856173
660	common	Enhancer	1.02326	chr4:132039143-132041298
661	common	Enhancer	1.8374	chr4:132077860-132079102
662	common	Enhancer	-0.259042	chr4:132193122-132199358
663	common	Enhancer	-0.577419	chr4:132214343-132215764
664	common	Enhancer	1.8315	chr4:132247507-132248613
665	common	Enhancer	-0.0417266	chr4:132455842-132457071
666	common	Enhancer	2.01233	chr4:132474150-132475335
667	common	Enhancer	2.33821	chr4:132475958-132476605
668	common	Enhancer	2.00141	chr4:132493952-132495515
669	common	Enhancer	0.0626415	chr4:132514960-132516188
670	common	Enhancer	2.56686	chr4:132554549-132556407
671	common	Enhancer	3.87265	chr4:132566557-132567815
672	common	Enhancer	0.50634	chr4:132572845-132574111
673	common	Enhancer	7.80307	chr4:132588007-132589558
674	common	Enhancer	6.28906	chr4:132590447-132594361
675	common	Enhancer	5.97064	chr4:132605410-132606664
676	common	Enhancer	2.28331	chr4:132609839-132612478
677	common	Enhancer	3.49243	chr4:132616949-132618667
678	common	Enhancer	0.16632	chr4:132727359-132729209
679	common	Enhancer	0.690761	chr4:132734271-132735199
680	common	Enhancer	-1.95876	chr4:132746847-132749164
681	common	Enhancer	0.315166	chr4:132752794-132753933
682	common	Enhancer	-0.488068	chr4:132759831-132761302
683	common	Enhancer	0.584035	chr4:132779749-132781110
684	common	Enhancer	1.18854	chr4:132815659-132817126
685	common	Enhancer	0.163319	chr4:132873456-132874241
686	common	Enhancer	-0.0371604	chr4:132945457-132948217
687	common	Enhancer	1.85285	chr4:132950108-132952253
688	common	Enhancer	0.686691	chr4:132958647-132960514
689	common	Enhancer	4.66555	chr4:132981920-132983893
690	common	Enhancer	7.59584e-09	chr4:133096058-133097616
691	common	Enhancer	0.224429	chr4:133117534-133118448
692	common	Enhancer	-0.908696	chr4:133138665-133139314
693	common	Enhancer	-0.634417	chr4:133237946-133238916
694	common	Enhancer	5.53392	chr4:133353215-133354795
695	common	Enhancer	1.01344	chr4:133389765-133392371
696	common	Enhancer	-3.88926	chr4:133412249-133413528
697	common	Enhancer	-2.34983	chr4:133624348-133627567
698	common	Enhancer	-0.130655	chr4:133649594-133650379
699	common	Enhancer	0.632511	chr4:133651096-133652150
700	common	Enhancer	-5.63325	chr4:133658853-133661757
701	common	Enhancer	-1.67745	chr4:133666049-133667012
702	common	Enhancer	-1.10214	chr4:133774826-133775617
703	common	Enhancer	-0.942008	chr4:133804353-133805469
704	common	Enhancer	-0.692416	chr4:133820461-133821646
705	common	Enhancer	1.4245	chr4:133840495-133842349
706	common	Enhancer	4.36872	chr4:133844271-133845034
707	common	Enhancer	1.12079	chr4:133906346-133907467
708	common	Enhancer	-1.99329	chr4:133909950-133911365
709	common	Enhancer	0.45436	chr4:133940127-133941820
710	common	Enhancer	0.974203	chr4:133942027-133942685
711	common	Enhancer	2.8002	chr4:133977457-133979325
712	common	Enhancer	-1.15107	chr4:134058163-134058809
713	common	Enhancer	-1.54158	chr4:134273202-134274516
714	common	Enhancer	-0.506269	chr4:134455047-134455908
715	common	Enhancer	-0.189699	chr4:134460100-134460911
716	common	Enhancer	0.853121	chr4:134475167-134476249
717	common	Enhancer	2.04647	chr4:134482358-134482997
718	common	Enhancer	-0.0401895	chr4:134512599-134513875
719	common	Enhancer	-0.159591	chr4:134525719-134526201
720	common	Enhancer	9.15751	chr4:134547140-134549310
721	common	Enhancer	-5.53954	chr4:134557502-134559210
722	common	Enhancer	1.54897	chr4:134586030-134586957
723	common	Enhancer	4.0136	chr4:134588121-134590127
724	common	Enhancer	4.71449	chr4:134594275-134596407
725	common	Enhancer	-0.78944	chr4:134601518-134602330
726	common	Enhancer	3.96344	chr4:134607318-134607952
727	common	Enhancer	-2.60999	chr4:134618612-134619506
728	common	Enhancer	-0.60551	chr4:134631761-134632862
729	common	Enhancer	-1.44683	chr4:134652158-134653115
730	common	Enhancer	1.07226	chr4:134654408-134655508
731	common	Enhancer	-0.486855	chr4:134682452-134683400
732	common	Enhancer	1.31102	chr4:134729286-134730968
733	common	Enhancer	1.58985	chr4:134733904-134735920
734	common	Enhancer	-0.296033	chr4:134750095-134751221
735	common	Enhancer	1.12688	chr4:134758991-134764725
736	common	Enhancer	0.578525	chr4:134778618-134779859
737	common	Enhancer	-1.0414	chr4:134917960-134921604
738	common	Enhancer	-0.59838	chr4:135017848-135020719
739	common	Enhancer	-1.71793	chr4:135053847-135055250
740	common	Enhancer	-0.795317	chr4:135066752-135067558
741	common	Enhancer	1.69205	chr4:135069513-135070695
742	common	Enhancer	0.370321	chr4:135079703-135081434
743	common	Enhancer	-0.422561	chr4:135128576-135130093
744	common	Enhancer	-1.00011	chr4:135159170-135161580
745	common	Enhancer	0.272777	chr4:135178794-135179734
746	common	Enhancer	-2.31376	chr4:135181643-135182319
747	common	Enhancer	-0.989608	chr4:135202646-135204667
748	common	Enhancer	-0.197455	chr4:135240188-135242915
749	common	Enhancer	1.9151	chr4:135256675-135257157
750	common	Enhancer	-2.21516	chr4:135312599-135315215
751	common	Enhancer	-1.81995	chr4:135439060-135440328
752	common	Enhancer	1.68424	chr4:135679511-135681277
753	common	Enhancer	2.39724	chr4:135682520-135683611
754	common	Enhancer	-0.27019	chr4:135819919-135820868
755	common	Enhancer	-0.460492	chr4:135868656-135869881
756	common	Enhancer	0.115724	chr4:135941787-135943338
757	common	Enhancer	1.40726	chr4:135981442-135982681
758	common	Enhancer	-4.56969	chr4:136030643-136032360
759	common	Enhancer	0.297287	chr4:136034792-136035827
760	common	Enhancer	0.0716231	chr4:136122169-136123959
761	common	Enhancer	1.9936	chr4:136184857-136186066
762	common	Enhancer	-0.313651	chr4:136266406-136267714
763	common	Enhancer	-0.287152	chr4:136711930-136714966
764	common	Enhancer	0.719676	chr4:137344964-137346211
765	common	Enhancer	0.697388	chr4:137364912-137369177
766	common	Enhancer	1.22782	chr4:137369861-137371114
767	common	Enhancer	1.09259	chr4:137373442-137374545
768	common	Enhancer	0.0405715	chr4:137602975-137604239
769	common	Enhancer	0.315735	chr4:137609267-137610810
770	common	Enhancer	-0.0505075	chr4:137640762-137643808
771	common	Enhancer	-0.851996	chr4:137908894-137910158
772	common	Enhancer	-1.00726	chr4:137939634-137941085
773	common	Enhancer	-0.171194	chr4:138040971-138042319
774	common	Enhancer	0.418743	chr4:138065566-138067403
775	common	Enhancer	1.53927	chr4:138068260-138068893
776	common	Enhancer	0.893047	chr4:138132852-138134546
777	common	Enhancer	0.425998	chr4:138180553-138181817
778	common	Enhancer	0.735036	chr4:138269543-138271950
779	common	Enhancer	1.05009	chr4:138905322-138906958
780	common	Enhancer	-1.0503	chr4:138943475-138944598
781	common	Enhancer	-0.375182	chr4:138962017-138964409
782	common	Enhancer	1.00243	chr4:139165758-139167216
783	common	Enhancer	2.64942	chr4:139168513-139170226
784	common	Enhancer	1.25021	chr4:139175439-139176526
785	common	Enhancer	0.950842	chr4:139188006-139188815
786	common	Enhancer	1.55026	chr4:139196416-139200981
787	common	Enhancer	0.434594	chr4:139208566-139209215
788	common	Enhancer	-0.518	chr4:139230915-139231509
789	common	Enhancer	-0.586427	chr4:139258355-139259623
790	common	Enhancer	-0.351247	chr4:139330352-139331301
791	common	Enhancer	3.29591	chr4:139492663-139494499
792	common	Enhancer	-1.35523	chr4:139598704-139599650
793	common	Enhancer	-0.612932	chr4:139615960-139617466
794	common	Enhancer	-0.200843	chr4:140566377-140567909
795	common	Enhancer	0.888963	chr4:140770347-140772193
796	common	Enhancer	4.13896	chr4:140777711-140779712
797	common	Enhancer	0.333334	chr4:140781892-140783892
798	common	Enhancer	2.87085	chr4:140786703-140789311
799	common	Enhancer	-1.3024	chr4:140814157-140815102
800	common	Enhancer	0.269756	chr4:140867286-140869092
801	common	Enhancer	0.776382	chr4:140951711-140952966
802	common	Enhancer	-1.1631	chr4:141159145-141160115
803	common	Enhancer	-0.582392	chr4:141161024-141162653
804	common	Enhancer	3.5609	chr4:141181211-141183220
805	common	Enhancer	0.336577	chr4:141207352-141208190
806	common	Enhancer	0.970288	chr4:141209957-141211569
807	common	Enhancer	0.691506	chr4:141272544-141273471
808	common	Enhancer	0.424802	chr4:141453908-141455417
809	common	Enhancer	-0.0910871	chr4:141506245-141507371
810	common	Enhancer	1.68523	chr4:141558008-141560412
811	common	Enhancer	3.87441	chr4:141570911-141571864
812	common	Enhancer	4.89263	chr4:141572418-141574116
813	common	Enhancer	1.01952	chr4:141655660-141656163
814	common	Enhancer	-1.23984	chr4:141690593-141691565
815	common	Enhancer	0	chr4:141702294-141702364
816	common	Enhancer	-0.136918	chr4:141713054-141715114
817	common	Enhancer	0.746064	chr4:141731872-141732525
818	common	Enhancer	0.839161	chr4:141766139-141766414
819	common	Enhancer	2.71278	chr4:141857597-141859563
820	common	Enhancer	2.96238	chr4:141860844-141862402
821	common	Enhancer	3.52704	chr4:141869869-141872617
822	common	Enhancer	2.22374	chr4:141958650-141959780
823	common	Enhancer	0.266218	chr4:141993676-141995506
824	common	Enhancer	0.455997	chr4:141998380-141999111
825	common	Enhancer	1.0719	chr4:142021106-142022015
826	common	Enhancer	0.707714	chr4:142079263-142080676
827	common	Enhancer	2.80946	chr4:143098844-143100213
828	common	Enhancer	5.6565	chr4:143106615-143107576
829	common	Enhancer	1.92843	chr4:143111736-143114608
830	common	Enhancer	0.154931	chr4:143118443-143119105
831	common	Enhancer	0.365352	chr4:143155293-143156837
832	common	Enhancer	-0.13044	chr4:143161092-143162468
833	common	Enhancer	0.144457	chr4:143188666-143189731
834	common	Enhancer	-0.476599	chr4:143190554-143191361
835	common	Enhancer	0.276792	chr4:143239058-143240077
836	common	Enhancer	2.15198	chr4:143271596-143272859
837	common	Enhancer	3.40956	chr4:143277489-143278414
838	common	Enhancer	3.78726	chr4:143288101-143289516
839	common	Enhancer	-0.0210172	chr4:143978858-143980078
840	common	Enhancer	1.62029	chr4:144908697-144909963
841	common	Enhancer	1.23945	chr4:144948471-144950457
842	common	Enhancer	4.00131	chr4:144955363-144956305
843	common	Enhancer	2.0217	chr4:144960742-144961262
844	common	Enhancer	3.64836	chr4:144970962-144972213
845	common	Enhancer	1.13267	chr4:144995109-144996671
846	common	Enhancer	0.0492832	chr4:144997210-145000852
847	common	Enhancer	-0.610879	chr4:145016871-145021698
848	common	Enhancer	2.9376	chr4:145036537-145038370
849	common	Enhancer	0.86891	chr4:145049094-145050658
850	common	Enhancer	0.155715	chr4:145097252-145097746
851	common	Enhancer	4.4865	chr4:145103130-145104073
852	common	Enhancer	-0.421381	chr4:145111401-145112618
853	common	Enhancer	0.0592172	chr4:145129712-145130578
854	common	Enhancer	3.08729	chr4:145199879-145200967
855	common	Enhancer	2.53719	chr4:145221596-145222263
856	common	Enhancer	1.12192	chr4:145228655-145229912
857	common	Enhancer	2.03991	chr4:145232731-145234805
858	common	Enhancer	3.30449	chr4:145239024-145244153
859	common	Enhancer	0.2096	chr4:145254082-145254816
860	common	Enhancer	2.72907	chr4:145257457-145258716
861	common	Enhancer	2.25695	chr4:145269651-145271162
862	common	Enhancer	3.40892	chr4:145276058-145277615
863	common	Enhancer	-0.196414	chr4:145299804-145301240
864	common	Enhancer	0.0330426	chr4:145439499-145440275
865	common	Enhancer	0.0287778	chr4:145571430-145572321
866	common	Enhancer	0	chr4:145781334-145782365
867	common	Enhancer	0.0198128	chr4:146162856-146170621
868	common	Enhancer	-0.0407081	chr4:146426397-146431436
869	common	Enhancer	-0.0235455	chr4:146610755-146611844
870	common	Enhancer	0.0136898	chr4:146739176-146741049
871	common	Enhancer	8.55699e-09	chr4:146892147-146894913
872	common	Enhancer	1.8507e-09	chr4:147028572-147032835
873	common	Enhancer	0.186383	chr4:147094948-147095911
874	common	Enhancer	3.71681e-08	chr4:147219224-147220020
875	common	Enhancer	0.0515749	chr4:147419294-147434706
876	common	Enhancer	0.450921	chr4:147875565-147876816
877	common	Enhancer	-0.490737	chr4:148044785-148045412
878	common	Enhancer	-1.54901	chr4:148083464-148084242
879	common	Enhancer	0.614682	chr4:148508963-148510131
880	common	Enhancer	-0.164894	chr4:148582951-148584195
881	common	Enhancer	-0.4995	chr4:148900975-148902053
882	common	Enhancer	4.06548	chr4:148939959-148942116
883	common	Enhancer	1.61849	chr4:149146509-149148521
884	common	Enhancer	4.15015	chr4:149155054-149156024
885	common	Enhancer	1.12708	chr4:149158531-149159896
886	common	Enhancer	3.0577	chr4:149170083-149171844
887	common	Enhancer	-0.50215	chr4:149359967-149360784
888	common	Enhancer	-0.172496	chr4:149414981-149417508
889	common	Enhancer	-0.0978665	chr4:149436596-149437382
890	common	Enhancer	-0.650143	chr4:149647430-149649047
891	common	Enhancer	-1.89394	chr4:149664907-149666315
892	common	Enhancer	-0.158768	chr4:149689773-149691065
893	common	Enhancer	3.65582	chr4:149789858-149792916
894	common	Enhancer	-2.45499	chr4:149988756-149989696
895	common	Enhancer	1.12708	chr4:150012008-150012827
896	common	Enhancer	2.0331	chr4:150075481-150076553
897	common	Enhancer	0.814996	chr4:150093161-150094388
898	common	Enhancer	0.710733	chr4:150212426-150213364
899	common	Enhancer	-0.179308	chr4:150217318-150218319
900	common	Enhancer	-1.34953	chr4:150238953-150239029
901	common	Enhancer	1.72861	chr4:150239249-150240495
902	common	Enhancer	-0.187617	chr4:150340376-150341606
903	common	Enhancer	-0.438247	chr4:150348727-150352296
904	common	Enhancer	-0.720253	chr4:150403048-150403226
905	common	Enhancer	0.370937	chr4:150461894-150463000
906	common	Enhancer	0.369823	chr4:150472512-150473760
907	common	Enhancer	-0.211211	chr4:150544255-150546076
908	common	Enhancer	-1.332	chr4:150555752-150557908
909	common	Enhancer	-1.28942	chr4:150565661-150567053
910	common	Enhancer	-2.37464	chr4:150582148-150584178
911	common	Enhancer	-0.129687	chr4:150593424-150594808
912	common	Enhancer	0.81534	chr4:150729779-150730691
913	common	Enhancer	1.554	chr4:150798464-150800015
914	common	Enhancer	0.381888	chr4:150821543-150822483
915	common	Enhancer	0.189934	chr4:150859952-150860897
916	common	Enhancer	-1.64054	chr4:151004101-151005367
917	common	Enhancer	0.219859	chr4:152164974-152165907
918	common	Enhancer	-0.232195	chr4:152190304-152191850
919	common	Enhancer	0.738665	chr4:152222570-152225590
920	common	Enhancer	-1.29992	chr4:152445598-152447176
921	common	Enhancer	1.221	chr4:154878015-154878666
922	common	Enhancer	-0.71173	chr4:154903963-154905332
923	common	Enhancer	-0.510995	chr4:154914757-154916162
924	common	Enhancer	2.08882	chr4:154935011-154939246
925	common	Enhancer	2.60445	chr4:154943767-154944466
926	common	Enhancer	1.82204	chr4:155115754-155117302
927	common	Enhancer	0.295888	chr4:155119644-155122937
928	common	Enhancer	1.27362	chr4:155150262-155151631
929	common	Enhancer	-2.67933	chr4:155161504-155164241
930	common	Enhancer	0.119818	chr4:155186549-155188261
931	common	Enhancer	-1.41768	chr4:155199919-155202216
932	common	Enhancer	-0.202142	chr4:155216614-155218263
933	common	Enhancer	0.984808	chr4:155487472-155489607
934	common	Enhancer	0.72068	chr4:155504848-155505524
935	common	Enhancer	0.171273	chr4:155548524-155552117
936	common	Enhancer	3.46015	chr4:155629792-155631363
937	common	Enhancer	3.33407	chr4:155640305-155641697
938	common	Enhancer	0.157791	chr4:155666549-155667524
939	common	Enhancer	-0.529773	chr4:155709931-155711141
940	common	Enhancer	1.67888	chr4:155837407-155837911
941	common	Enhancer	0.761095	chr4:155884374-155885351
942	common	Enhancer	1.0175	chr4:155885868-155887128
943	common	Enhancer	1.48166	chr4:155893660-155894906
944	common	Enhancer	-0.69367	chr4:156067142-156068177
945	common	Enhancer	-0.0888255	chr4:156087184-156088050
946	common	Enhancer	1.18189	chr4:156209547-156210827
947	common	Enhancer	-0.0495479	chr4:156341174-156342209
948	common	Enhancer	-0.0425931	chr4:156356661-156357263
949	common	Enhancer	-2.48322	chr7:3274791-3276598
950	common	Enhancer	2.58775	chr7:3294742-3296585
951	common	Enhancer	2.21341	chr7:3441802-3443586
952	common	Enhancer	1.80513	chr7:3505492-3507367
953	common	Enhancer	0.069488	chr7:3594712-3595819
954	common	Enhancer	2.26851	chr7:3706334-3707453
955	common	Enhancer	0	chr7:3732913-3733616
956	common	Enhancer	0	chr7:3837687-3838544
957	common	Enhancer	4.59321	chr7:3940345-3941802
958	common	Enhancer	1.90348	chr7:4072653-4073798
959	common	Enhancer	0.84805	chr7:4080207-4080721
960	common	Enhancer	-1.75605	chr7:4081926-4083795
961	common	Enhancer	0.388501	chr7:4087284-4088142
962	common	Enhancer	0.986193	chr7:4364222-4365184
963	common	Enhancer	0.99464	chr7:4492341-4494326
964	common	Enhancer	1.74292	chr7:4503941-4505471
965	common	Enhancer	0.362366	chr7:4508322-4510091
966	common	Enhancer	0.0226712	chr7:4518092-4519223
967	common	Enhancer	0.629723	chr7:4646947-4648535
968	common	Enhancer	1.12579	chr7:4719725-4721251
969	common	Enhancer	1.08371	chr7:4747573-4748827
970	common	Enhancer	0.148788	chr7:5100886-5102437
971	common	Enhancer	0.385069	chr7:6144378-6147774
972	common	Enhancer	1.67376	chr7:7129865-7130968
973	common	Enhancer	-0.144981	chr7:7281005-7282243
974	common	Enhancer	-0.123671	chr7:12010348-12010970
975	common	Enhancer	-0.201106	chr7:12903411-12904431
976	common	Enhancer	-3.36419	chr7:12909586-12911057
977	common	Enhancer	-4.5916	chr7:12948888-12950742
978	common	Enhancer	-0.715933	chr7:12986984-12987951
979	common	Enhancer	-0.0443616	chr7:13123720-13124298
980	common	Enhancer	-0.0710276	chr7:13302414-13303497
981	common	Enhancer	-0.261849	chr7:13314917-13316190
982	common	Enhancer	-0.262216	chr7:16001779-16003148
983	common	Enhancer	0.152496	chr7:16017959-16020313
984	common	Enhancer	-1.08215	chr7:16043005-16044711
985	common	Enhancer	-0.66074	chr7:16051772-16054178
986	common	Enhancer	3.0577	chr7:16056520-16058281
987	common	Enhancer	0.556378	chr7:16238926-16240539
988	common	Enhancer	-2.01505	chr7:16294777-16296164
989	common	Enhancer	-3.108	chr7:16297075-16297537
990	common	Enhancer	1.07841	chr7:16311827-16314490
991	common	Enhancer	0.260556	chr7:16363782-16365947
992	common	Enhancer	0.36293	chr7:16418222-16419635
993	common	Enhancer	-0.215326	chr7:16819306-16822283
994	common	Enhancer	-0.816797	chr7:16826123-16827724
995	common	Enhancer	-4.2328	chr7:16900862-16901177
996	common	Enhancer	-0.848238	chr7:16980112-16981170
997	common	Enhancer	-0.0924831	chr7:16989723-16990832
998	common	Enhancer	-0.107135	chr7:17009465-17010183
999	common	Enhancer	0	chr7:17539416-17540703
1000	common	Enhancer	3.78355	chr7:18874783-18875725
1001	common	Enhancer	1.44496	chr7:18881429-18882334
1002	common	Enhancer	-0.295857	chr7:19265410-19267750
1003	common	Enhancer	3.47444	chr7:19315878-19317568
1004	common	Enhancer	2.5201	chr7:19318470-19319111
1005	common	Enhancer	-1.02896	chr7:19319240-19320785
1006	common	Enhancer	-1.0844	chr7:19471800-19474401
1007	common	Enhancer	1.574	chr7:19500287-19500792
1008	common	Enhancer	-0.0665998	chr7:19500898-19502053
1009	common	Enhancer	0.594001	chr7:19667303-19667821
1010	common	Enhancer	-0.2849	chr7:19684031-19684481
1011	common	Enhancer	1.0038	chr7:19813050-19814506
1012	common	Enhancer	2.37968	chr7:19830370-19831663
1013	common	Enhancer	-1.66086	chr7:19841220-19842347
1014	common	Enhancer	-4.68033	chr7:19933008-19934153
1015	common	Enhancer	-0.94881	chr7:19939785-19940893
1016	common	Enhancer	0	chr7:22774644-22775487
1017	common	Enhancer	-0.303934	chr7:24188469-24190325
1018	common	Enhancer	-0.464616	chr7:24379706-24380589
1019	common	Enhancer	-0.150829	chr7:24389671-24390181
1020	common	Enhancer	0.545249	chr7:24393965-24395752
1021	common	Enhancer	3.25851	chr7:24401465-24403086
1022	common	Enhancer	8.78246	chr7:24441817-24443995
1023	common	Enhancer	0.83988	chr7:24552122-24552641
1024	common	Enhancer	-0.45154	chr7:24597215-24598010
1025	common	Enhancer	2.20507	chr7:24713973-24715787
1026	common	Enhancer	3.26769	chr7:24765133-24766004
1027	common	Enhancer	0.278147	chr7:24837812-24840301
1028	common	Enhancer	1.45406	chr7:24845920-24846643
1029	common	Enhancer	0.703941	chr7:24850275-24851732
1030	common	Enhancer	1.77353	chr7:24978148-24979001
1031	common	Enhancer	0.0541866	chr7:25083452-25085818
1032	common	Enhancer	4.52547	chr7:25204322-25206934
1033	common	Enhancer	0.852415	chr7:25212411-25215028
1034	common	Enhancer	-4.53416	chr7:25278053-25280004
1035	common	Enhancer	4.79413	chr7:25426560-25428924
1036	common	Enhancer	0.804706	chr7:25432552-25438638
1037	common	Enhancer	2.50814	chr7:25439988-25441225
1038	common	Enhancer	0.67811	chr7:25449722-25450932
1039	common	Enhancer	-0.404733	chr7:25606188-25607265
1040	common	Enhancer	-1.83241	chr7:25682678-25684693
1041	common	Enhancer	0.182067	chr7:25731534-25732379
1042	common	Enhancer	0.977174	chr7:27238175-27238831
1043	common	Enhancer	-2.28617	chr7:27454303-27455447
1044	common	Enhancer	-1.7204	chr7:27481430-27482518
1045	common	Enhancer	-2.41082	chr7:27489920-27491643
1046	common	Enhancer	0.174537	chr7:27536165-27537781
1047	common	Enhancer	-1.62544	chr7:27541532-27543283
1048	common	Enhancer	-1.22527	chr7:27545030-27545888
1049	common	Enhancer	-1.12773	chr7:27573282-27575442
1050	common	Enhancer	-1.89328	chr7:27602548-27603645
1051	common	Enhancer	-0.365778	chr7:27723846-27726650
1052	common	Enhancer	-0.77247	chr7:27804509-27805538
1053	common	Enhancer	-1.54321	chr7:27933274-27934138
1054	common	Enhancer	-0.891157	chr7:28208385-28209651
1055	common	Enhancer	4.55517e-09	chr7:28260591-28261457
1056	common	Enhancer	0.903343	chr7:28400599-28401337
1057	common	Enhancer	-0.21978	chr7:28401574-28401924
1058	common	Enhancer	0.601549	chr7:28410712-28411394
1059	common	Enhancer	1.35444	chr7:28444191-28445289
1060	common	Enhancer	0.124572	chr7:28581301-28582536
1061	common	Enhancer	1.71959e-07	chr7:28674294-28675636
1062	common	Enhancer	0.187709	chr7:28702030-28704079
1063	common	Enhancer	0.676902	chr7:28709245-28710192
1064	common	Enhancer	-0.210476	chr7:28780179-28782250
1065	common	Enhancer	-0.0855168	chr7:28795404-28797203
1066	common	Enhancer	-0.990274	chr7:28802915-28803640
1067	common	Enhancer	7.0339	chr7:28837560-28839441
1068	common	Enhancer	0.144376	chr7:28867109-28867997
1069	common	Enhancer	0.76274	chr7:29023303-29024883
1070	common	Enhancer	0.733407	chr7:29042500-29044318
1071	common	Enhancer	-0.357505	chr7:29477921-29480503
1072	common	Enhancer	0.412166	chr7:29491480-29492662
1073	common	Enhancer	-0.588965	chr7:29498390-29499609
1074	common	Enhancer	-3.4039	chr7:29518169-29519201
1075	common	Enhancer	-0.107061	chr7:29818640-29819598
1076	common	Enhancer	0.649362	chr7:30007845-30009306
1077	common	Enhancer	0.159923	chr7:30079773-30080735
1078	common	Enhancer	-0.399826	chr7:30218762-30220237
1079	common	Enhancer	0.528681	chr7:30265097-30265970
1080	common	Enhancer	-0.48656	chr7:30392128-30395448
1081	common	Enhancer	-0.694444	chr7:30428920-30430840
1082	common	Enhancer	0.708969	chr7:30682876-30683961
1083	common	Enhancer	3.61634	chr7:30811290-30813488
1084	common	Enhancer	0.404488	chr7:30828684-30830142
1085	common	Enhancer	-0.107105	chr7:30841854-30843051
1086	common	Enhancer	-0.0499499	chr7:30886848-30888388
1087	common	Enhancer	0.726832	chr7:30920072-30921342
1088	common	Enhancer	1.59308	chr7:30935241-30936931
1089	common	Enhancer	0.39372	chr7:30940295-30940816
1090	common	Enhancer	2.77558	chr7:31002095-31003841
1091	common	Enhancer	0.989364	chr7:31007831-31009386
1092	common	Enhancer	6.34665	chr7:31031114-31034742
1093	common	Enhancer	2.15994	chr7:31036551-31038486
1094	common	Enhancer	-1.54401	chr7:31089057-31090535
1095	common	Enhancer	0.795688	chr7:31154684-31159840
1096	common	Enhancer	0.861226	chr7:31167884-31169194
1097	common	Enhancer	-0.15997	chr7:34189020-34190142
1098	common	Enhancer	0.371609	chr7:34192420-34193731
1099	common	Enhancer	1.9866	chr7:34214762-34215872
1100	common	Enhancer	1.77067	chr7:34227686-34228830
1101	common	Enhancer	-1.57496	chr7:34254651-34256393
1102	common	Enhancer	-0.0773484	chr7:34265074-34267063
1103	common	Enhancer	0.0633113	chr7:34347700-34348915
1104	common	Enhancer	0.326637	chr7:34918483-34919268
1105	common	Enhancer	-1.75439	chr7:34984455-34985975
1106	common	Enhancer	0.42603	chr7:35026881-35029469
1107	common	Enhancer	0.295858	chr7:35124573-35125093
1108	common	Enhancer	1.85805	chr7:35126704-35128084
1109	common	Enhancer	0.622471	chr7:35155925-35158067
1110	common	Enhancer	-3.38048	chr7:35234187-35235302
1111	common	Enhancer	0.0479272	chr7:35422203-35424343
1112	common	Enhancer	1.27694	chr7:35710128-35711132
1113	common	Enhancer	0.205293	chr7:37489885-37491134
1114	common	Enhancer	-0.874251	chr7:38083944-38086261
1115	common	Enhancer	-0.255481	chr7:38089861-38090965
1116	common	Enhancer	0.903459	chr7:38155482-38156674
1117	common	Enhancer	1.49573	chr7:38199576-38201136
1118	common	Enhancer	0.629732	chr7:38213927-38215800
1119	common	Enhancer	0.516696	chr7:39523340-39524531
1120	common	Enhancer	-0.500456	chr7:39641991-39642862
1121	common	Enhancer	-1.06268	chr7:39654725-39656414
1122	common	Enhancer	-0.470637	chr7:42490347-42491818
1123	common	Enhancer	0.287205	chr7:42500781-42502388
1124	common	Enhancer	-0.383929	chr7:42979413-42981283
1125	common	Enhancer	1.1781	chr7:43273631-43274371
1126	common	Enhancer	-0.194777	chr7:43304778-43306621
1127	common	Enhancer	0.710841	chr7:43353052-43354062
1128	common	Enhancer	0.033694	chr7:43423788-43424549
1129	common	Enhancer	-1.48285	chr7:43465033-43466693
1130	common	Enhancer	2.22281	chr7:43613689-43615154
1131	common	Enhancer	2.37265	chr7:43636475-43638042
1132	common	Enhancer	1.32051	chr7:43642117-43643884
1133	common	Enhancer	2.47009	chr7:43654041-43655432
1134	common	Enhancer	2.99387	chr7:43656089-43656620
1135	common	Enhancer	0.323984	chr7:43920669-43921223
1136	common	Enhancer	-4.15328	chr7:44304296-44305469
1137	common	Enhancer	-3.94177	chr7:44360099-44360756
1138	common	Enhancer	-0.3996	chr7:44405251-44406021
1139	common	Enhancer	-1.7504	chr7:44740904-44741988
1140	common	Enhancer	0.62709	chr7:44826136-44826872
1141	common	Enhancer	-1.15558	chr7:44853695-44855692
1142	common	Enhancer	-2.08986	chr7:45081881-45083795
1143	common	Enhancer	-0.326071	chr7:45097263-45098128
1144	common	Enhancer	-4.15867	chr7:45521230-45522272
1145	common	Enhancer	-5.44395	chr7:45567587-45568529
1146	common	Enhancer	-0.391576	chr7:45591214-45592982
1147	common	Enhancer	1.13059	chr7:45601229-45602431
1148	common	Enhancer	5.59441	chr7:45634565-45636600
1149	common	Enhancer	9.19149	chr7:45660133-45661804
1150	common	Enhancer	-1.49729	chr7:45915737-45917518
1151	common	Enhancer	2.79358	chr7:46183490-46185032
1152	common	Enhancer	-0.970128	chr7:46389095-46390998
1153	common	Enhancer	0.0147618	chr7:46545975-46547712
1154	common	Enhancer	0.265435	chr7:46615771-46616737
1155	common	Enhancer	0.721557	chr7:46790475-46791470
1156	common	Enhancer	2.12483	chr7:46837775-46842795
1157	common	Enhancer	6.16043	chr7:46871777-46873958
1158	common	Enhancer	3.31241	chr7:46880776-46882688
1159	common	Enhancer	-1.11388	chr7:46934639-46935813
1160	common	Enhancer	1.87448	chr7:46963491-46964599
1161	common	Enhancer	0.139505	chr7:46998748-46999667
1162	common	Enhancer	0.596303	chr7:47003154-47004444
1163	common	Enhancer	1.29011	chr7:47014424-47016014
1164	common	Enhancer	0.94011	chr7:47021992-47023383
1165	common	Enhancer	0.237661	chr7:47034677-47035648
1166	common	Enhancer	1.90944	chr7:47055573-47056701
1167	common	Enhancer	1.48155	chr7:47103238-47104986
1168	common	Enhancer	0.331345	chr7:47157462-47158468
1169	common	Enhancer	1.98153	chr7:47346219-47347513
1170	common	Enhancer	1.86628	chr7:47502130-47503394
1171	common	Enhancer	-0.565091	chr7:48131734-48132460
1172	common	Enhancer	0.0842347	chr7:48738887-48740409
1173	common	Enhancer	0.0981475	chr7:48741648-48742693
1174	common	Enhancer	1.93913	chr7:48749348-48751305
1175	common	Enhancer	-0.307692	chr7:48859087-48860587
1176	common	Enhancer	-0.491876	chr7:48864668-48866284
1177	common	Enhancer	2.03943	chr7:49066273-49067744
1178	common	Enhancer	0.980014	chr7:49069898-49071494
1179	common	Enhancer	-1.66307	chr7:49250608-49251641
1180	common	Enhancer	-0.372638	chr7:49255563-49257008
1181	common	Enhancer	-1.67966	chr7:49296770-49297747
1182	common	Enhancer	0.976429	chr7:49395419-49398045
1183	common	Enhancer	-0.455008	chr7:49450254-49451212
1184	common	Enhancer	0.942878	chr7:49454407-49455386
1185	common	Enhancer	-2.07124	chr7:49461828-49463524
1186	common	Enhancer	-0.273067	chr7:49586762-49587701
1187	common	Enhancer	-2.21549	chr7:49600563-49602924
1188	common	Enhancer	1.7612	chr7:49763984-49764479
1189	common	Enhancer	0.973044	chr7:51981981-51982956
1190	common	Enhancer	2.30025	chr7:51986684-51988200
1191	common	Enhancer	0.583698	chr7:55852430-55853660
1192	common	Enhancer	1.24163	chr7:55857725-55858613
1193	common	Enhancer	0.535172	chr7:55867554-55869183
1194	common	Enhancer	0.306328	chr7:55908855-55912538
1195	common	Enhancer	-0.331157	chr7:55956632-55958258
1196	common	Enhancer	-1.12683	chr7:55967823-55970144
1197	common	Enhancer	0.251772	chr7:56130636-56132571
1198	common	Enhancer	1.01014	chr7:56202205-56204058
1199	common	Enhancer	-6.05934	chr7:58398142-58399987
1200	common	Enhancer	-0.929985	chr7:58626132-58627483
1201	common	Enhancer	-1.96564	chr7:58676765-58678226
1202	common	Enhancer	0.181618	chr7:58685986-58687539
1203	common	Enhancer	-0.553802	chr7:58695744-58697596
1204	common	Enhancer	-1.85229	chr7:58711351-58712320
1205	common	Enhancer	-0.983168	chr7:58749684-58750988
1206	common	Enhancer	0.315155	chr7:58828550-58830584
1207	common	Enhancer	0.132073	chr7:63816009-63817368
1208	common	Enhancer	1.24817	chr7:63858527-63859246
1209	common	Enhancer	0.800146	chr7:63875557-63877672
1210	common	Enhancer	-2.06611	chr7:63910037-63914877
1211	common	Enhancer	-0.384689	chr7:63964966-63966699
1212	common	Enhancer	0.259562	chr7:63973751-63975134
1213	common	Enhancer	0.128286	chr7:63989481-63991080
1214	common	Enhancer	-5.05986	chr7:63998674-64001000
1215	common	Enhancer	0.191925	chr7:64010776-64012780
1216	common	Enhancer	-0.608087	chr7:64042422-64044193
1217	common	Enhancer	0.711675	chr7:64047516-64051227
1218	common	Enhancer	0.116128	chr7:64073314-64074418
1219	common	Enhancer	0.160424	chr7:64078483-64079442
1220	common	Enhancer	0	chr7:64079971-64080725
1221	common	Enhancer	0.144865	chr7:64082649-64083003
1222	common	Enhancer	0.302609	chr7:64086350-64087621
1223	common	Enhancer	3.52135	chr7:64140576-64142593
1224	common	Enhancer	0.413883	chr7:64279143-64280444
1225	common	Enhancer	0.0883566	chr7:64388189-64389640
1226	common	Enhancer	1.86674	chr7:64402787-64404710
1227	common	Enhancer	0.124622	chr7:64855756-64856579
1228	common	Enhancer	-0.274841	chr7:66075684-66077270
1229	common	Enhancer	-0.551419	chr7:66124734-66125664
1230	common	Enhancer	2.65969	chr7:66134378-66136846
1231	common	Enhancer	1.99696	chr7:66139414-66141340
1232	common	Enhancer	-2.10441	chr7:66175251-66176969
1233	common	Enhancer	0.151722	chr7:66212507-66213352
1234	common	Enhancer	-2.48139	chr7:66225439-66226555
1235	common	Enhancer	1.29765	chr7:66229519-66231574
1236	common	Enhancer	0.739155	chr7:66233103-66234109
1237	common	Enhancer	-2.52143	chr7:66246362-66247023
1238	common	Enhancer	-0.0420343	chr7:66303715-66304935
1239	common	Enhancer	2.09574	chr7:66322563-66324178
1240	common	Enhancer	-1.05009	chr7:66383765-66385401
1241	common	Enhancer	1.11101e-07	chr7:66651776-66653214
1242	common	Enhancer	1.89324	chr7:66675120-66676989
1243	common	Enhancer	0.671817	chr7:66702387-66706509
1244	common	Enhancer	8.37193e-08	chr7:66981668-66983647
1245	common	Enhancer	-0.0440314	chr7:67113000-67114747
1246	common	Enhancer	2.36191	chr7:67134511-67135944
1247	common	Enhancer	-0.769636	chr7:67243801-67245067
1248	common	Enhancer	2.1427e-07	chr7:67380212-67380930
1249	common	Enhancer	0.990565	chr7:67424677-67426256
1250	common	Enhancer	1.08874	chr7:67459418-67460572
1251	common	Enhancer	-0.0757484	chr7:67461444-67462798
1252	common	Enhancer	0.427121	chr7:67463684-67465545
1253	common	Enhancer	1.49755	chr7:67798022-67799426
1254	common	Enhancer	5.87327	chr7:67882478-67883242
1255	common	Enhancer	4.9077	chr7:67910764-67912671
1256	common	Enhancer	1.92052	chr7:67936887-67938142
1257	common	Enhancer	6.01595	chr7:67957900-67959038
1258	common	Enhancer	0.557919	chr7:67972942-67974045
1259	common	Enhancer	4.46927	chr7:67985161-67986056
1260	common	Enhancer	1.10898	chr7:68000698-68002224
1261	common	Enhancer	-0.813652	chr7:68085135-68086301
1262	common	Enhancer	2.3265	chr7:68102974-68103492
1263	common	Enhancer	2.41381	chr7:68128509-68131324
1264	common	Enhancer	5.97086	chr7:68132906-68136028
1265	common	Enhancer	6.90512	chr7:68146714-68151170
1266	common	Enhancer	7.56012	chr7:68153772-68156119
1267	common	Enhancer	3.92579	chr7:68163722-68164865
1268	common	Enhancer	1.36298	chr7:68193903-68194806
1269	common	Enhancer	0.992739	chr7:68302587-68303491
1270	common	Enhancer	9.08306	chr7:68667212-68668934
1271	common	Enhancer	4.35949	chr7:68682436-68684424
1272	common	Enhancer	2.98976	chr7:71463121-71463627
1273	common	Enhancer	2.40299	chr7:71463874-71464813
1274	common	Enhancer	1.93878	chr7:71500047-71500986
1275	common	Enhancer	3.17349	chr7:71831167-71832484
1276	common	Enhancer	-1.19322	chr7:72162052-72163019
1277	common	Enhancer	4.80494	chr7:72260346-72262091
1278	common	Enhancer	0.391309	chr7:72299233-72300478
1279	common	Enhancer	0.174627	chr7:72314449-72315330
1280	common	Enhancer	0.682547	chr7:73451802-73452929
1281	common	Enhancer	0.770194	chr7:73517392-73518191
1282	common	Enhancer	1.39629	chr7:73524516-73525324
1283	common	Enhancer	1.69869	chr7:73531038-73532155
1284	common	Enhancer	5.58539	chr7:73568626-73569815
1285	common	Enhancer	5.37634	chr7:73571679-73573353
1286	common	Enhancer	0.33689	chr7:73583541-73584911
1287	common	Enhancer	2.13739	chr7:73616524-73619871
1288	common	Enhancer	-1.04839	chr7:73717429-73718872
1289	common	Enhancer	-0.279156	chr7:73770765-73773245
1290	common	Enhancer	-2.65952	chr7:74340586-74341849
1291	common	Enhancer	0.86717	chr7:74441872-74443380
1292	common	Enhancer	1.44457	chr7:74496668-74498585
1293	common	Enhancer	0.526871	chr7:74499798-74500820
1294	common	Enhancer	0.239776	chr7:74523653-74525364
1295	common	Enhancer	1.11547	chr7:74528635-74530359
1296	common	Enhancer	0.0420691	chr7:74683523-74684742
1297	common	Enhancer	-0.551049	chr7:75362085-75363574
1298	common	Enhancer	-0.0664619	chr7:75529595-75531524
1299	common	Enhancer	-0.885116	chr7:75584971-75590591
1300	common	Enhancer	3.74945	chr7:75595189-75597350
1301	common	Enhancer	0.608708	chr7:75609151-75613237
1302	common	Enhancer	-3.83121	chr7:75654887-75657718
1303	common	Enhancer	-0.0859279	chr7:75686003-75687495
1304	common	Enhancer	-1.67362	chr7:75699093-75704731
1305	common	Enhancer	-3.76302	chr7:75715636-75716515
1306	common	Enhancer	-0.214954	chr7:75774070-75774905
1307	common	Enhancer	-1.12402	chr7:75821228-75823532
1308	common	Enhancer	0.0696768	chr7:75834804-75835908
1309	common	Enhancer	-0.924309	chr7:75854558-75856056
1310	common	Enhancer	0.919118	chr7:75859633-75860721
1311	common	Enhancer	0.710934	chr7:75872252-75873334
1312	common	Enhancer	0.786535	chr7:75881316-75882457
1313	common	Enhancer	1.54093	chr7:75892187-75894267
1314	common	Enhancer	1.20664	chr7:75899484-75900164
1315	common	Enhancer	0.68269	chr7:78793470-78794747
1316	common	Enhancer	0.864304	chr7:79231476-79232722
1317	common	Enhancer	0.0207117	chr7:79261928-79263166
1318	common	Enhancer	-0.561481	chr7:79275203-79275751
1319	common	Enhancer	-0.222633	chr7:79312191-79316222
1320	common	Enhancer	0	chr7:79341174-79341789
1321	common	Enhancer	0.27972	chr7:79346094-79347194
1322	common	Enhancer	0.991277	chr7:79468159-79469711
1323	common	Enhancer	3.60784	chr7:79606038-79608163
1324	common	Enhancer	1.40257	chr7:80013886-80016939
1325	common	Enhancer	2.10546	chr7:80017724-80019636
1326	common	Enhancer	-0.0738397	chr7:80032583-80033972
1327	common	Enhancer	0.746827	chr7:80078180-80079725
1328	common	Enhancer	-0.318918	chr7:80172026-80172830
1329	common	Enhancer	-0.133966	chr7:80179713-80180670
1330	common	Enhancer	0.675245	chr7:80202965-80204370
1331	common	Enhancer	-0.931723	chr7:80229573-80230949
1332	common	Enhancer	-0.943455	chr7:80284498-80286944
1333	common	Enhancer	-0.641025	chr7:80414028-80414748
1334	common	Enhancer	2.02686	chr7:80416834-80417884
1335	common	Enhancer	3.26933	chr7:80425169-80427765
1336	common	Enhancer	1.34814	chr7:80444823-80445793
1337	common	Enhancer	0.851377	chr7:80453251-80456594
1338	common	Enhancer	0.419363	chr7:80467113-80467541
1339	common	Enhancer	2.23688	chr7:80499871-80501877
1340	common	Enhancer	-1.61992	chr7:80575334-80576442
1341	common	Enhancer	-0.890526	chr7:80582671-80583506
1342	common	Enhancer	-0.492235	chr7:80628238-80629957
1343	common	Enhancer	-0.0985245	chr7:80631195-80632236
1344	common	Enhancer	-1.39673	chr7:80646510-80648254
1345	common	Enhancer	1.46678	chr7:80651677-80653530
1346	common	Enhancer	2.06811	chr7:80654163-80655626
1347	common	Enhancer	0.270222	chr7:80672340-80673194
1348	common	Enhancer	-0.59979	chr7:80679957-80680812
1349	common	Enhancer	1.75519	chr7:80697571-80698243
1350	common	Enhancer	0.340545	chr7:80711165-80712445
1351	common	Enhancer	0.319243	chr7:80714768-80716535
1352	common	Enhancer	2.02429	chr7:80753320-80754802
1353	common	Enhancer	1.54512	chr7:80765303-80767228
1354	common	Enhancer	2.38123	chr7:80773649-80776944
1355	common	Enhancer	5.08038	chr7:80777220-80784190
1356	common	Enhancer	2.40107	chr7:80789260-80790125
1357	common	Enhancer	-0.233679	chr7:80823743-80824950
1358	common	Enhancer	-2.37726	chr7:80830621-80834148
1359	common	Enhancer	-0.229476	chr7:80864091-80866214
1360	common	Enhancer	-0.593837	chr7:80882537-80883746
1361	common	Enhancer	0.0530873	chr7:80918823-80919789
1362	common	Enhancer	0.0330213	chr7:80935786-80937339
1363	common	Enhancer	-1.00569	chr7:81003230-81006315
1364	common	Enhancer	-0.218904	chr7:81074320-81076077
1365	common	Enhancer	-0.191791	chr7:81198253-81199991
1366	common	Enhancer	0.418288	chr7:81219287-81220513
1367	common	Enhancer	1.16889	chr7:81232249-81233280
1368	common	Enhancer	0.225045	chr7:81234068-81235891
1369	common	Enhancer	-0.929515	chr7:81261078-81262209
1370	common	Enhancer	-0.99333	chr7:81291097-81293446
1371	common	Enhancer	1.77922	chr7:81318447-81320724
1372	common	Enhancer	-0.096214	chr7:81420418-81421484
1373	common	Enhancer	-0.175395	chr7:81576630-81579700
1374	common	Enhancer	-2.96302	chr7:81848606-81850605
1375	common	Enhancer	2.08112	chr7:82413437-82414090
1376	common	Enhancer	-0.222321	chr7:82567283-82568321
1377	common	Enhancer	0.0250484	chr7:82579749-82582820
1378	common	Enhancer	2.04841	chr7:82601390-82604244
1379	common	Enhancer	-1.20636	chr7:82751984-82753068
1380	common	Enhancer	0.487102	chr7:82970822-82972138
1381	common	Enhancer	0.667239	chr7:83059926-83062616
1382	common	Enhancer	1.12956	chr7:83093028-83094844
1383	common	Enhancer	0.466201	chr7:83115881-83117586
1384	common	Enhancer	0.557414	chr7:83123541-83124323
1385	common	Enhancer	-0.269728	chr7:83615481-83618523
1386	common	Enhancer	-1.65872	chr7:83639159-83639901
1387	common	Enhancer	3.45916	chr7:83667215-83668994
1388	common	Enhancer	1.01428	chr7:83699221-83699853
1389	common	Enhancer	-1.25326	chr7:83802009-83802766
1390	common	Enhancer	-0.480876	chr7:83809316-83812302
1391	common	Enhancer	1.61862	chr7:84142034-84144030
1392	common	Enhancer	-0.0218127	chr7:84163004-84165355
1393	common	Enhancer	0.794132	chr7:84172644-84174549
1394	common	Enhancer	2.01804	chr7:84196867-84197947
1395	common	Enhancer	0.689977	chr7:88192063-88193438
1396	common	Enhancer	-0.996305	chr7:88205990-88207843
1397	common	Enhancer	0.554577	chr7:88225309-88226881
1398	common	Enhancer	1.1323	chr7:88230820-88231522
1399	common	Enhancer	3.51503	chr7:88242545-88244055
1400	common	Enhancer	2.58233	chr7:88251523-88252367
1401	common	Enhancer	0.0509088	chr7:88284945-88286456
1402	common	Enhancer	-0.350713	chr7:89235677-89236993
1403	common	Enhancer	0.1221	chr7:89237077-89237287
1404	common	Enhancer	-0.217665	chr7:89247421-89249188
1405	common	Enhancer	-0.304981	chr7:89269581-89271851
1406	common	Enhancer	6.96168	chr7:90016696-90017440
1407	common	Enhancer	9.09264	chr7:90018889-90021176
1408	common	Enhancer	1.57791	chr7:90021875-90021940
1409	common	Enhancer	8.47244	chr7:90022112-90025780
1410	common	Enhancer	3.622	chr7:90033289-90035165
1411	common	Enhancer	-0.673153	chr7:90054665-90055503
1412	common	Enhancer	3.04588	chr7:90059202-90060953
1413	common	Enhancer	12.0275	chr7:90066838-90069166
1414	common	Enhancer	4.19928	chr7:90069871-90071886
1415	common	Enhancer	0.0839773	chr7:90302188-90303104
1416	common	Enhancer	0.547885	chr7:90353231-90354635
1417	common	Enhancer	-0.218276	chr7:90383189-90385186
1418	common	Enhancer	-1.17619	chr7:90421750-90422949
1419	common	Enhancer	0.43784	chr7:92165088-92166025
1420	common	Enhancer	-1.4928	chr7:92445430-92446306
1421	common	Enhancer	-0.362068	chr7:92878110-92879668
1422	common	Enhancer	0.136479	chr7:92884035-92887041
1423	common	Enhancer	1.34566	chr7:96265645-96267741
1424	common	Enhancer	2.01278	chr7:96267871-96268164
1425	common	Enhancer	0.0804635	chr7:96476987-96477943
1426	common	Enhancer	1.60024	chr7:96746787-96747476
1427	common	Enhancer	-0.149635	chr7:96837057-96839456
1428	common	Enhancer	0.49708	chr7:96848370-96849608
1429	common	Enhancer	-0.498575	chr7:96966287-96967727
1430	common	Enhancer	-0.785597	chr7:96971144-96972319
1431	common	Enhancer	2.21043e-07	chr7:96985588-96986516
1432	common	Enhancer	-0.0659152	chr7:97017683-97018461
1433	common	Enhancer	0.358115	chr7:97026361-97027077
1434	common	Enhancer	0.425083	chr7:97028076-97029584
1435	common	Enhancer	0.708201	chr7:97107309-97108540
1436	common	Enhancer	0.307492	chr7:97122716-97126802
1437	common	Enhancer	0.4735	chr7:97135393-97137884
1438	common	Enhancer	0.938527	chr7:97153503-97155634
1439	common	Enhancer	2.85436	chr7:97170914-97173043
1440	common	Enhancer	0.410883	chr7:97183626-97186247
1441	common	Enhancer	8.32261	chr7:97208627-97212931
1442	common	Enhancer	2.20995	chr7:97251352-97252257
1443	common	Enhancer	-1.52701	chr7:97259160-97259563
1444	common	Enhancer	0.455466	chr7:97269146-97272186
1445	common	Enhancer	0.679008	chr7:97354654-97357675
1446	common	Enhancer	0.138003	chr7:97463409-97464338
1447	common	Enhancer	0.168691	chr7:97588780-97589692
1448	common	Enhancer	0.425713	chr7:97632122-97633688
1449	common	Enhancer	0.608431	chr7:97687270-97689040
1450	common	Enhancer	-3.49975	chr7:97748245-97750399
1451	common	Enhancer	3.83576	chr7:97757106-97758463
1452	common	Enhancer	2.32483	chr7:97764467-97765978
1453	common	Enhancer	1.9385	chr7:97821521-97822685
1454	common	Enhancer	0.694252	chr7:97824157-97824711
1455	common	Enhancer	-2.07729	chr7:98084171-98085788
1456	common	Enhancer	0.457876	chr7:98170625-98171577
1457	common	Enhancer	0.729623	chr7:98341265-98342003
1458	common	Enhancer	0.0495768	chr7:98692916-98695502
1459	common	Enhancer	-0.0463669	chr7:98770336-98771442
1460	common	Enhancer	0.0921016	chr7:98804467-98805859
1461	common	Enhancer	-0.364996	chr7:98814790-98817038
1462	common	Enhancer	0.959619	chr7:98892960-98893628
1463	common	Enhancer	0.851953	chr7:98962726-98963659
1464	common	Enhancer	-1.0363	chr7:98993004-98994736
1465	common	Enhancer	-1.09402	chr7:99026894-99028019
1466	common	Enhancer	1.31217	chr7:99033390-99034582
1467	common	Enhancer	0.907826	chr7:99043007-99044278
1468	common	Enhancer	0.98738	chr7:99049208-99050870
1469	common	Enhancer	0.26083	chr7:99086050-99089589
1470	common	Enhancer	1.76895	chr7:99101779-99103243
1471	common	Enhancer	6.88374	chr7:99142923-99144331
1472	common	Enhancer	3.04832	chr7:99145683-99147870
1473	common	Enhancer	1.14361	chr7:99172910-99174614
1474	common	Enhancer	5.07769	chr7:99188764-99190693
1475	common	Enhancer	3.80337	chr7:99191223-99192032
1476	common	Enhancer	3.73073	chr7:99251087-99252331
1477	common	Enhancer	2.99549	chr7:99252515-99255160
1478	common	Enhancer	0.0400641	chr7:99296494-99300334
1479	common	Enhancer	0.0266817	chr7:99303967-99304928
1480	common	Enhancer	0.527652	chr7:99313924-99315722
1481	common	Enhancer	-2.97493	chr7:99407548-99408272
1482	common	Enhancer	0.140499	chr7:99434457-99435917
1483	common	Enhancer	-1.02066	chr7:99468075-99470135
1484	common	Enhancer	1.72759	chr7:99531491-99532901
1485	common	Enhancer	0.690045	chr7:99544259-99547306
1486	common	Enhancer	3.02217	chr7:99548933-99550825
1487	common	Enhancer	-0.0410255	chr7:99673787-99675662
1488	common	Enhancer	0.28006	chr7:99681073-99681897
1489	common	Enhancer	0.162727	chr7:99817930-99819033
1490	common	Enhancer	-2.08803	chr7:99856106-99857027
1491	common	Enhancer	0.682324	chr7:99869522-99870236
1492	common	Enhancer	-1.39564	chr7:99961488-99964005
1493	common	Enhancer	0.165962	chr7:99981873-99983109
1494	common	Enhancer	0.820228	chr7:100104818-100105537
1495	common	Enhancer	0.222643	chr7:100149983-100150674
1496	common	Enhancer	0.646413	chr7:100207323-100208513
1497	common	Enhancer	0.277064	chr7:100364460-100365478
1498	common	Enhancer	2.49688	chr7:100430635-100432237
1499	common	Enhancer	0.58822	chr7:100443287-100444246
1500	common	Enhancer	-2.49798	chr7:100461144-100462540
1501	common	Enhancer	-0.0549644	chr7:100484207-100485140
1502	common	Enhancer	-1.45636	chr7:100499368-100503928
1503	common	Enhancer	0.074538	chr7:100508412-100509444
1504	common	Enhancer	0.519751	chr7:100530807-100531547
1505	common	Enhancer	2.49995	chr7:100587885-100589044
1506	common	Enhancer	3.57954	chr7:100589159-100591924
1507	common	Enhancer	-0.688012	chr7:100816794-100818322
1508	common	Enhancer	-1.00115	chr7:100844623-100847261
1509	common	Enhancer	6.94658e-07	chr7:100853158-100857789
1510	common	Enhancer	0.767379	chr7:100868516-100869485
1511	common	Enhancer	-0.0474393	chr7:100875437-100876518
1512	common	Enhancer	0.238892	chr7:100943479-100944767
1513	common	Enhancer	0.468567	chr7:100960882-100961867
1514	common	Enhancer	2.54116	chr7:100991471-100992924
1515	common	Enhancer	1.39074	chr7:101026743-101028937
1516	common	Enhancer	2.56818	chr7:101029588-101030217
1517	common	Enhancer	0.288101	chr7:101032774-101033397
1518	common	Enhancer	0.834149	chr7:101041471-101042885
1519	common	Enhancer	0.17647	chr7:101050569-101052022
1520	common	Enhancer	1.00402	chr7:101065927-101066591
1521	common	Enhancer	-0.145387	chr7:101142582-101144522
1522	common	Enhancer	-1.36353	chr7:101310052-101311594
1523	common	Enhancer	-1.24552	chr7:101360520-101364802
1524	common	Enhancer	1.68375	chr7:101381902-101383501
1525	common	Enhancer	-3.12682	chr7:101463501-101468208
1526	common	Enhancer	0.106458	chr7:101496060-101501118
1527	common	Enhancer	-0.797543	chr7:101549241-101549884
1528	common	Enhancer	0.0827137	chr7:101550276-101551826
1529	common	Enhancer	6.64316e-08	chr7:101682434-101683681
1530	common	Enhancer	0.862117	chr7:101743912-101744834
1531	common	Enhancer	-1.81851	chr7:101948640-101949486
1532	common	Enhancer	0.430942	chr7:101964697-101967196
1533	common	Enhancer	-0.852515	chr7:102132024-102133197
1534	common	Enhancer	3.72402	chr7:102258684-102260605
1535	common	Enhancer	1.50665	chr7:102301944-102303782
1536	common	Enhancer	5.68586	chr7:102312447-102315730
1537	common	Enhancer	4.79183	chr7:102317175-102318791
1538	common	Enhancer	-0.125568	chr7:102333596-102334617
1539	common	Enhancer	-0.218753	chr7:102337331-102338972
1540	common	Enhancer	-0.699436	chr7:102425374-102427097
1541	common	Enhancer	-0.0727847	chr7:104176173-104178639
1542	common	Enhancer	0.869679	chr7:104205359-104207128
1543	common	Enhancer	-0.726032	chr7:104290906-104293025
1544	common	Enhancer	0.787701	chr7:104347877-104348821
1545	common	Enhancer	1.07485	chr7:104365472-104367619
1546	common	Enhancer	-0.369315	chr7:104413510-104414482
1547	common	Enhancer	-1.92203	chr7:104445284-104447125
1548	common	Enhancer	0.666263	chr7:104512579-104513849
1549	common	Enhancer	3.192	chr7:105379596-105380817
1550	common	Enhancer	1.33963	chr7:105389701-105390792
1551	common	Enhancer	-0.22792	chr7:105777711-105779286
1552	common	Enhancer	0	chr7:105958259-105959580
1553	common	Enhancer	0	chr7:105972803-105973844
1554	common	Enhancer	0	chr7:106031157-106032413
1555	common	Enhancer	4.2878e-09	chr7:106054354-106055274
1556	common	Enhancer	-0.345956	chr7:106235389-106238576
1557	common	Enhancer	0.0663416	chr7:106257526-106258299
1558	common	Enhancer	0	chr7:106279286-106280659
1559	common	Enhancer	1.54738	chr7:106527423-106530472
1560	common	Enhancer	-0.800047	chr7:106550024-106552620
1561	common	Enhancer	0.692416	chr7:106558107-106559292
1562	common	Enhancer	0.805286	chr7:106616530-106617931
1563	common	Enhancer	-1.40524	chr7:106640014-106645488
1564	common	Enhancer	1.48673	chr7:106650663-106653181
1565	common	Enhancer	-0.0715229	chr7:107702991-107703708
1566	common	Enhancer	-0.648186	chr7:107707264-107708965
1567	common	Enhancer	3.2944	chr7:109185281-109186394
1568	common	Enhancer	-0.41916	chr7:109358063-109359837
1569	common	Enhancer	0.957855	chr7:109888589-109890677
1570	common	Enhancer	0.225737	chr7:109900260-109902191
1571	common	Enhancer	6.77038	chr7:109967285-109969065
1572	common	Enhancer	3.63792	chr7:110005870-110006892
1573	common	Enhancer	-1.16975	chr7:110108755-110109851
1574	common	Enhancer	0.0405074	chr7:110184623-110185256
1575	common	Enhancer	-0.496438	chr7:110229810-110230843
1576	common	Enhancer	-1.39137	chr7:110259509-110260541
1577	common	Enhancer	1.01801	chr7:110267488-110268697
1578	common	Enhancer	0.181981	chr7:110269929-110271338
1579	common	Enhancer	-0.0399703	chr7:110283373-110284656
1580	common	Enhancer	0.475813	chr7:110312972-110313942
1581	common	Enhancer	0.197576	chr7:110325309-110326477
1582	common	Enhancer	-0.290139	chr7:110386925-110388339
1583	common	Enhancer	2.7172	chr7:110776485-110778344
1584	common	Enhancer	0.530935	chr7:110795984-110797626
1585	common	Enhancer	9.89646e-08	chr7:110817803-110818660
1586	common	Enhancer	1.93586	chr7:110823079-110825887
1587	common	Enhancer	1.9425	chr7:110839854-110841504
1588	common	Enhancer	1.6576	chr7:110859881-110860376
1589	common	Enhancer	-0.132931	chr7:110876577-110878313
1590	common	Enhancer	1.30976	chr7:110891520-110892029
1591	common	Enhancer	4.79825	chr7:110893416-110895623
1592	common	Enhancer	0.580552	chr7:110908340-110909135
1593	common	Enhancer	-0.0511115	chr7:110940716-110942221
1594	common	Enhancer	0.222579	chr7:110976212-110976788
1595	common	Enhancer	2.33263	chr7:110977157-110978586
1596	common	Enhancer	0.386889	chr7:110997469-111000120
1597	common	Enhancer	4.64692	chr7:111071833-111073687
1598	common	Enhancer	0.0929866	chr7:111094639-111095742
1599	common	Enhancer	0.0305614	chr7:111132458-111133297
1600	common	Enhancer	1.52512	chr7:111133451-111133989
1601	common	Enhancer	0.0561074	chr7:111226353-111227724
1602	common	Enhancer	0.804424	chr7:111259903-111261178
1603	common	Enhancer	0.105259	chr7:111275195-111276413
1604	common	Enhancer	0.0870665	chr7:112042346-112043524
1605	common	Enhancer	1.33841	chr7:112055398-112056490
1606	common	Enhancer	3.31598	chr7:113037224-113039884
1607	common	Enhancer	3.35219	chr7:113045170-113046761
1608	common	Enhancer	0.929696	chr7:113067583-113070341
1609	common	Enhancer	-1.18418	chr7:113196818-113197879
1610	common	Enhancer	-0.0299543	chr7:113378167-113379023
1611	common	Enhancer	3.78628	chr7:113443130-113444586
1612	common	Enhancer	3.12454	chr7:113499960-113500994
1613	common	Enhancer	0.478899	chr7:113517966-113519251
1614	common	Enhancer	-0.877594	chr7:113555685-113556357
1615	common	Enhancer	1.82517	chr7:113611896-113613343
1616	common	Enhancer	-1.0118	chr7:113688158-113689121
1617	common	Enhancer	-0.448454	chr7:113843785-113845729
1618	common	Enhancer	3.41332	chr7:113855095-113856342
1619	common	Enhancer	-0.36796	chr7:114145315-114146639
1620	common	Enhancer	-0.656442	chr7:114193862-114195151
1621	common	Enhancer	-1.16173	chr7:114290162-114294179
1622	common	Enhancer	1.4635	chr7:114315822-114319256
1623	common	Enhancer	0.24621	chr7:114346375-114347833
1624	common	Enhancer	1.0395	chr7:114355937-114356825
1625	common	Enhancer	3.23924	chr7:114452328-114454489
1626	common	Enhancer	1.68138	chr7:114459903-114460818
1627	common	Enhancer	3.40629	chr7:114461202-114462158
1628	common	Enhancer	1.0149	chr7:114479181-114480899
1629	common	Enhancer	-0.296918	chr7:115039894-115041103
1630	common	Enhancer	0.425283	chr7:115938610-115940057
1631	common	Enhancer	-1.58604	chr7:116099096-116101521
1632	common	Enhancer	0.0717233	chr7:116149463-116150178
1633	common	Enhancer	-0.505598	chr7:116230648-116231713
1634	common	Enhancer	4.78324	chr7:116446285-116447727
1635	common	Enhancer	4.25187	chr7:116459252-116460042
1636	common	Enhancer	3.24243	chr7:116461722-116463011
1637	common	Enhancer	3.68213	chr7:116475831-116476980
1638	common	Enhancer	3.39452	chr7:116493819-116495579
1639	common	Enhancer	1.09792	chr7:116524264-116525385
1640	common	Enhancer	2.00643	chr7:116529818-116530687
1641	common	Enhancer	4.35225	chr7:117392318-117395140
1642	common	Enhancer	-3.78025	chr7:117427876-117430969
1643	common	Enhancer	0.387197	chr7:117433027-117434219
1644	common	Enhancer	8.13353	chr7:117449009-117450642
1645	common	Enhancer	6.73269	chr7:117469472-117471639
1646	common	Enhancer	3.4749	chr7:117480730-117488714
1647	common	Enhancer	0.403645	chr7:117521005-117522339
1648	common	Enhancer	2.43727	chr7:117574891-117577984
1649	common	Enhancer	3.94262	chr7:117697034-117698868
1650	common	Enhancer	0.0796802	chr7:118196462-118198071
1651	common	Enhancer	0.527844	chr7:118205977-118207240
1652	common	Enhancer	0.199541	chr7:118232628-118234170
1653	common	Enhancer	0.18286	chr7:118252441-118253703
1654	common	Enhancer	-1.43048	chr7:118276743-118278410
1655	common	Enhancer	0.561267	chr7:118482351-118484955
1656	common	Enhancer	2.23208	chr7:118522192-118523111
1657	common	Enhancer	0.551901	chr7:118797420-118799139
1658	common	Enhancer	0.355228	chr7:118799978-118800772
1659	common	Enhancer	0.62349	chr7:118902502-118903489
1660	common	Enhancer	0.847378	chr7:119861076-119861893
1661	common	Enhancer	1.52125	chr7:119878305-119879586
1662	common	Enhancer	0.309674	chr7:120122692-120124762
1663	common	Enhancer	0.217481	chr7:120729201-120730380
1664	common	Enhancer	-1.11669	chr7:120830432-120831626
1665	common	Enhancer	1.05688e-06	chr7:120834660-120835832
1666	common	Enhancer	0.643953	chr7:120883204-120884518
1667	common	Enhancer	-1.63915	chr7:120900973-120902287
1668	common	Enhancer	1.4988	chr7:121024849-121028185
1669	common	Enhancer	5.8093	chr7:121043090-121043602
1670	common	Enhancer	4.25381	chr7:121045633-121046284
1671	common	Enhancer	-2.52905	chr7:121059353-121060377
1672	common	Enhancer	1.11986	chr7:121446574-121447238
1673	common	Enhancer	-0.63031	chr7:121516800-121517817
1674	common	Enhancer	-0.134387	chr7:121679792-121680746
1675	common	Enhancer	-0.167276	chr7:121934126-121935199
1676	common	Enhancer	0.175623	chr7:121965078-121966538
1677	common	Enhancer	-0.0881134	chr7:122086992-122087865
1678	common	Enhancer	2.81578	chr7:122256351-122257380
1679	common	Enhancer	3.23513	chr7:122258469-122261140
1680	common	Enhancer	-0.557413	chr7:122300469-122301205
1681	common	Enhancer	2.94551	chr7:122309403-122312119
1682	common	Enhancer	3.33056	chr7:122313652-122317817
1683	common	Enhancer	0.288823	chr7:122329002-122330600
1684	common	Enhancer	4.035	chr7:122383335-122384428
1685	common	Enhancer	4.10987	chr7:122408503-122411872
1686	common	Enhancer	6.20126	chr7:122413022-122417132
1687	common	Enhancer	1.43184	chr7:122456313-122457477
1688	common	Enhancer	5.07459	chr7:122458638-122459977
1689	common	Enhancer	-0.441136	chr7:122465421-122466351
1690	common	Enhancer	0.634679	chr7:122919530-122920540
1691	common	Enhancer	0.539811	chr7:123148369-123149604
1692	common	Enhancer	0.518169	chr7:123239699-123241233
1693	common	Enhancer	0.972915	chr7:123241995-123242812
1694	common	Enhancer	1.80288	chr7:123322479-123322991
1695	common	Enhancer	-0.0646845	chr7:123329792-123331774
1696	common	Enhancer	-0.194005	chr7:123335788-123337374
1697	common	Enhancer	0.388501	chr7:123397040-123397832
1698	common	Enhancer	0.717232	chr7:123429292-123430293
1699	common	Enhancer	1.53408	chr7:125482471-125483290
1700	common	Enhancer	-0.411668	chr7:125495462-125496334
1701	common	Enhancer	1.11483	chr7:125503150-125504093
1702	common	Enhancer	1.73511	chr7:125511692-125512224
1703	common	Enhancer	0.259228	chr7:125539343-125543893
1704	common	Enhancer	1.90215	chr7:125554473-125556495
1705	common	Enhancer	-0.203905	chr7:125560215-125561724
1706	common	Enhancer	-0.561266	chr7:125588159-125589027
1707	common	Enhancer	-2.75014	chr7:126075391-126076025
1708	common	Enhancer	1.63341	chr7:126134174-126136356
1709	common	Enhancer	1.52244	chr7:126143686-126144646
1710	common	Enhancer	-0.661094	chr7:126181048-126182134
1711	common	Enhancer	0.965211	chr7:126188987-126190820
1712	common	Enhancer	2.08008	chr7:126194378-126195019
1713	common	Enhancer	-0.7563	chr7:126235759-126236810
1714	common	Enhancer	-1.43563	chr7:126284945-126286481
1715	common	Enhancer	0.554281	chr7:126286927-126289240
1716	common	Enhancer	-2.78035	chr7:126481937-126483182
1717	common	Enhancer	1.12767	chr7:126601938-126602893
1718	common	Enhancer	1.14734	chr7:126605764-126608267
1719	common	Enhancer	-0.387892	chr7:126644453-126646370
1720	common	Enhancer	-3.49245	chr7:126655220-126656659
1721	common	Enhancer	0.448475	chr7:126667436-126668751
1722	common	Enhancer	-0.75124	chr7:126680095-126681392
1723	common	Enhancer	3.10933	chr7:126735751-126736922
1724	common	Enhancer	3.9085	chr7:126745930-126748377
1725	common	Enhancer	0.454628	chr7:127007989-127009681
1726	common	Enhancer	2.08464	chr7:127095373-127096357
1727	common	Enhancer	0.43276	chr7:127112379-127113327
1728	common	Enhancer	1.13752e-07	chr7:127163670-127164641
1729	common	Enhancer	-0.418729	chr7:127165598-127166639
1730	common	Enhancer	-0.700945	chr7:127180594-127181728
1731	common	Enhancer	-0.456571	chr7:127253525-127254929
1732	common	Enhancer	2.02524	chr7:127270166-127271584
1733	common	Enhancer	-1.70441	chr7:127313511-127314880
1734	common	Enhancer	3.4188	chr7:127584521-127586126
1735	common	Enhancer	-0.432046	chr7:127606267-127607632
1736	common	Enhancer	1.43904	chr7:127807142-127808122
1737	common	Enhancer	-0.451426	chr7:127872815-127873667
1738	common	Enhancer	4.19167	chr7:127921623-127923764
1739	common	Enhancer	1.99406	chr7:128024454-128025637
1740	common	Enhancer	0.456916	chr7:128048538-128049492
1741	common	Enhancer	1.63199	chr7:128058124-128059758
1742	common	Enhancer	3.34448	chr7:128065382-128066371
1743	common	Enhancer	1.19818	chr7:128067543-128068078
1744	common	Enhancer	1.04572	chr7:128088705-128089931
1745	common	Enhancer	5.12093	chr7:128132163-128134982
1746	common	Enhancer	4.17854	chr7:128138087-128139167
1747	common	Enhancer	0.423266	chr7:128179889-128181040
1748	common	Enhancer	-0.663607	chr7:128332331-128333722
1749	common	Enhancer	0.259606	chr7:128378797-128380081
1750	common	Enhancer	-3.43327	chr7:128391131-128393730
1751	common	Enhancer	-0.0924556	chr7:128540929-128541761
1752	common	Enhancer	0.777001	chr7:128575653-128576577
1753	common	Enhancer	-0.413318	chr7:128622002-128623677
1754	common	Enhancer	6.4812e-08	chr7:128699373-128700499
1755	common	Enhancer	1.29771	chr7:128738182-128738755
1756	common	Enhancer	0.536769	chr7:129575459-129576080
1757	common	Enhancer	-0.253155	chr7:129759435-129760853
1758	common	Enhancer	0.507241	chr7:130399866-130400877
1759	common	Enhancer	1.1088	chr7:130462919-130464029
1760	common	Enhancer	2.60126	chr7:130473210-130474659
1761	common	Enhancer	0.385942	chr7:130493657-130494720
1762	common	Enhancer	1.75902	chr7:130533481-130534239
1763	common	Enhancer	0.200164	chr7:130591089-130592370
1764	common	Enhancer	0.939434	chr7:130624464-130626320
1765	common	Enhancer	-0.192468	chr7:130800202-130801401
1766	common	Enhancer	0.189532	chr7:130816141-130817088
1767	common	Enhancer	0.58776	chr7:130846850-130847897
1768	common	Enhancer	0.842025	chr7:130900322-130901266
1769	common	Enhancer	0.398153	chr7:130903333-130904299
1770	common	Enhancer	-0.0285852	chr7:131355920-131356817
1771	common	Enhancer	-0.261977	chr7:132304195-132304978
1772	common	Enhancer	-2.05702	chr7:132307941-132309013
1773	common	Enhancer	5.68095	chr7:132322711-132324715
1774	common	Enhancer	1.04987	chr7:132332824-132334094
1775	common	Enhancer	0.444826	chr7:132347384-132348191
1776	common	Enhancer	3.07533	chr7:132358253-132360179
1777	common	Enhancer	0.390473	chr7:132568748-132569733
1778	common	Enhancer	-1.65016	chr7:132656233-132656839
1779	common	Enhancer	-0.206366	chr7:132873005-132873502
1780	common	Enhancer	-0.942731	chr7:132891991-132896098
1781	common	Enhancer	0.508462	chr7:133046686-133048804
1782	common	Enhancer	1.85839	chr7:133052544-133053634
1783	common	Enhancer	2.46956	chr7:134062240-134063569
1784	common	Enhancer	0.431958	chr7:134086349-134087833
1785	common	Enhancer	-0.606091	chr7:134697443-134698966
1786	common	Enhancer	-0.749507	chr7:135520324-135520974
1787	common	Enhancer	1.06521	chr7:135557416-135558090
1788	common	Enhancer	0.99639	chr7:135579849-135582654
1789	common	Enhancer	1.94594	chr7:135596678-135600183
1790	common	Enhancer	3.4134	chr7:135600964-135603180
1791	common	Enhancer	2.18957	chr7:135628028-135628918
1792	common	Enhancer	-1.5319	chr7:135637715-135638418
1793	common	Enhancer	9.30562	chr7:135665516-135667544
1794	common	Enhancer	0.180028	chr7:135704985-135706979
1795	common	Enhancer	3.61604	chr7:135735739-135736753
1796	common	Enhancer	3.94734	chr7:135805624-135807930
1797	common	Enhancer	3.88858	chr7:135809156-135810244
1798	common	Enhancer	0.0477784	chr7:135913320-135914930
1799	common	Enhancer	1.74342	chr7:138204360-138206169
1800	common	Enhancer	0.767425	chr7:138885141-138886277
1801	common	Enhancer	-6.37268	chr7:138918811-138920517
1802	common	Enhancer	0.0367878	chr7:139152651-139153348
1803	common	Enhancer	0.519361	chr7:139156074-139157407
1804	common	Enhancer	0.339886	chr7:139283089-139284975
1805	common	Enhancer	3.01659	chr7:139376671-139377861
1806	common	Enhancer	-0.0982413	chr7:139411870-139413175
1807	common	Enhancer	-0.0517999	chr7:139434065-139435055
1808	common	Enhancer	-0.630388	chr7:139460294-139461921
1809	common	Enhancer	0.375633	chr7:139466385-139467955
1810	common	Enhancer	1.19995	chr7:139565612-139567236
1811	common	Enhancer	-1.03199	chr7:139730683-139731652
1812	common	Enhancer	6.91642	chr7:139970177-139975990
1813	common	Enhancer	13.9966	chr7:139983253-139985891
1814	common	Enhancer	0.20607	chr7:140010887-140011758
1815	common	Enhancer	0.0888771	chr7:140112277-140113431
1816	common	Enhancer	0.681242	chr7:140131255-140135734
1817	common	Enhancer	6.65625	chr7:140946515-140947844
1818	common	Enhancer	3.02484	chr7:140959475-140960755
1819	common	Enhancer	7.0604	chr7:140980425-140982604
1820	common	Enhancer	0.854701	chr7:140987384-140988044
1821	common	Enhancer	12.235	chr7:140997204-141000576
1822	common	Enhancer	9.77476	chr7:141021509-141023138
1823	common	Enhancer	2.79893	chr7:141024447-141025528
1824	common	Enhancer	3.67792	chr7:141036173-141039610
1825	common	Enhancer	1.92222	chr7:141047086-141047833
1826	common	Enhancer	-0.962875	chr7:141123008-141123727
1827	common	Enhancer	-1.82939	chr7:141204357-141205226
1828	common	Enhancer	5.81771	chr7:141268329-141269995
1829	common	Enhancer	0.21442	chr7:141302484-141303919
1830	common	Enhancer	1.06251	chr7:141368937-141370940
1831	common	Enhancer	3.96106	chr7:141379347-141380195
1832	common	Enhancer	3.39367	chr7:141381320-141381796
1833	common	Enhancer	1.10363	chr7:141545429-141546126
1834	common	Enhancer	1.13195	chr7:141550171-141550692
1835	common	Enhancer	-1.0819	chr7:141557761-141558946
1836	common	Enhancer	-0.127092	chr7:141559276-141560890
1837	common	Enhancer	-0.778072	chr7:141573681-141575131
1838	common	Enhancer	0.20404	chr7:141577569-141577946
1839	common	Enhancer	-0.130738	chr7:141578085-141579654
1840	common	Enhancer	-0.4672	chr7:141599374-141600307
1841	common	Enhancer	-0.0234271	chr7:141637752-141639941
1842	common	Enhancer	0.407997	chr7:141910999-141911816
1843	common	Enhancer	2.91717	chr7:142039871-142041919
1844	common	Enhancer	0.582751	chr7:142056277-142057993
1845	common	Enhancer	0.19279	chr7:142068397-142069594
1846	common	Enhancer	0.600493	chr7:142340168-142341022
1847	common	Enhancer	1.10341	chr7:142341657-142343121
1848	common	Enhancer	1.08045	chr7:142345430-142346403
1849	common	Enhancer	0.810784	chr7:142353680-142355198
1850	common	Enhancer	3.55612	chr7:142389663-142395352
1851	common	Enhancer	6.67921	chr7:142395975-142400432
1852	common	Enhancer	4.63392	chr7:142403151-142404479
1853	common	Enhancer	1.18112	chr7:142419746-142420940
1854	common	Enhancer	2.61752	chr7:142458180-142458660
1855	common	Enhancer	1.30655	chr7:142909496-142910438
1856	common	Enhancer	0.374805	chr7:143020873-143022036
1857	common	Enhancer	1.53442	chr7:143023325-143023960
1858	common	Enhancer	-0.108802	chr7:143037895-143039309
1859	common	Enhancer	-0.108007	chr7:143042452-143043639
1860	common	Enhancer	-0.0517125	chr7:143057233-143060208
1861	common	Enhancer	2.53044	chr7:143062474-143066892
1862	common	Enhancer	1.20948	chr7:143119786-143120740
1863	common	Enhancer	0.597566	chr7:143211590-143212534
1864	common	Enhancer	0.0564782	chr7:143542651-143543559
1865	common	Enhancer	0.450282	chr7:143614416-143615441
1866	common	Enhancer	-1.19525	chr7:143624302-143627005
1867	common	Enhancer	0.318443	chr7:143665885-143667898
1868	common	Enhancer	0.143567	chr7:143669996-143670889
1869	common	Enhancer	1.08409	chr7:143689715-143690803
1870	common	Enhancer	-0.981617	chr7:144932085-144932947
1871	common	Enhancer	-0.811241	chr7:145046835-145048605
1872	common	Enhancer	0.232221	chr7:145089006-145090331
1873	common	Enhancer	0.154931	chr7:145110588-145112905
1874	common	Enhancer	0.369331	chr7:145262792-145266055
1875	common	Enhancer	0.491955	chr7:145269894-145272917
1876	common	Enhancer	0.136752	chr7:145340819-145341569
1877	common	Enhancer	-0.0518557	chr11:3099966-3107383
1878	common	Enhancer	-0.520952	chr11:3122618-3124636
1879	common	Enhancer	7.26924e-09	chr11:3146025-3146839
1880	common	Enhancer	-0.191351	chr11:3153675-3154479
1881	common	Enhancer	-0.0652443	chr11:3154870-3155263
1882	common	Enhancer	-0.0320885	chr11:3156216-3178590
1883	common	Enhancer	1.48798	chr11:3297668-3298633
1884	common	Enhancer	-0.302054	chr11:3347173-3348701
1885	common	Enhancer	0.0823942	chr11:3402533-3404089
1886	common	Enhancer	2.07302	chr11:3477067-3478341
1887	common	Enhancer	0.0576206	chr11:3495001-3495891
1888	common	Enhancer	1.62187	chr11:3509934-3510598
1889	common	Enhancer	-0.927249	chr11:3545189-3547180
1890	common	Enhancer	-1.19523	chr11:3567795-3568932
1891	common	Enhancer	0.764981	chr11:3676031-3676936
1892	common	Enhancer	-0.334001	chr11:4122695-4123693
1893	common	Enhancer	-2.01226	chr11:4197471-4198312
1894	common	Enhancer	0.33449	chr11:4201946-4204629
1895	common	Enhancer	0.259492	chr11:4221874-4223455
1896	common	Enhancer	-0.185997	chr11:4260071-4261036
1897	common	Enhancer	-0.0580113	chr11:4335374-4337142
1898	common	Enhancer	-1.19497	chr11:4422520-4424537
1899	common	Enhancer	0.284549	chr11:4536677-4537488
1900	common	Enhancer	-0.761411	chr11:4597878-4599124
1901	common	Enhancer	-0.0692063	chr11:4602127-4603609
1902	common	Enhancer	0.482675	chr11:4659077-4662105
1903	common	Enhancer	0.496749	chr11:4673768-4675523
1904	common	Enhancer	0.0295745	chr11:4714774-4715641
1905	common	Enhancer	1.06042e-07	chr11:4833194-4834031
1906	common	Enhancer	-0.828873	chr11:5011717-5013140
1907	common	Enhancer	-1.18378	chr11:5042451-5043599
1908	common	Enhancer	0.541466	chr11:5214838-5216306
1909	common	Enhancer	1.62285e-07	chr11:5429514-5429672
1910	common	Enhancer	-0.90839	chr11:5429767-5433126
1911	common	Enhancer	-2.08119	chr11:5485267-5486536
1912	common	Enhancer	0.858604	chr11:5490379-5491036
1913	common	Enhancer	-2.02006	chr11:5505519-5506636
1914	common	Enhancer	-1.67757	chr11:5511381-5513368
1915	common	Enhancer	0.106949	chr11:5555329-5556288
1916	common	Enhancer	-0.999184	chr11:6331585-6333407
1917	common	Enhancer	-0.422865	chr11:6391131-6393132
1918	common	Enhancer	0.304445	chr11:6497292-6498050
1919	common	Enhancer	0.843203	chr11:6508119-6508788
1920	common	Enhancer	-3.14645	chr11:6585817-6587838
1921	common	Enhancer	1.77529	chr11:6614931-6616332
1922	common	Enhancer	-0.259187	chr11:8443284-8444669
1923	common	Enhancer	-0.314762	chr11:8455157-8456216
1924	common	Enhancer	-0.723208	chr11:8556687-8557857
1925	common	Enhancer	0.531515	chr11:8566122-8567521
1926	common	Enhancer	1.30968	chr11:8574690-8575943
1927	common	Enhancer	1.36633	chr11:8588775-8590783
1928	common	Enhancer	-1.63276	chr11:8622378-8623917
1929	common	Enhancer	-1.94351	chr11:8628475-8629636
1930	common	Enhancer	-0.12038	chr11:8656433-8658137
1931	common	Enhancer	-0.0657461	chr11:8685394-8686564
1932	common	Enhancer	0.483793	chr11:8688817-8690089
1933	common	Enhancer	-1.94578	chr11:8700676-8701862
1934	common	Enhancer	1.48275	chr11:8707885-8710306
1935	common	Enhancer	-0.632094	chr11:8715404-8716337
1936	common	Enhancer	1.05624	chr11:8825916-8830140
1937	common	Enhancer	3.07526	chr11:9060267-9060884
1938	common	Enhancer	0.74094	chr11:9144708-9145850
1939	common	Enhancer	3.24529	chr11:9146636-9147434
1940	common	Enhancer	2.73548	chr11:9225826-9226604
1941	common	Enhancer	1.03036	chr11:9284245-9286634
1942	common	Enhancer	2.01259	chr11:9530329-9532635
1943	common	Enhancer	-1.17961	chr11:11547077-11548316
1944	common	Enhancer	-0.348551	chr11:11562377-11566938
1945	common	Enhancer	4.17752	chr11:11568305-11571288
1946	common	Enhancer	7.03807	chr11:11572884-11574436
1947	common	Enhancer	1.64419	chr11:11586693-11587925
1948	common	Enhancer	-0.805983	chr11:11655968-11658354
1949	common	Enhancer	-0.603692	chr11:11667530-11668337
1950	common	Enhancer	-0.408854	chr11:11678850-11679728
1951	common	Enhancer	1.84112	chr11:11724749-11726462
1952	common	Enhancer	0.105664	chr11:11751112-11751840
1953	common	Enhancer	-1.16795	chr11:11762767-11764194
1954	common	Enhancer	0.755317	chr11:11785874-11786519
1955	common	Enhancer	-0.737871	chr11:11836580-11837553
1956	common	Enhancer	-2.45369	chr11:11960499-11961126
1957	common	Enhancer	0.681634	chr11:16637324-16639092
1958	common	Enhancer	0.184173	chr11:16669265-16670518
1959	common	Enhancer	0.313972	chr11:16955918-16957633
1960	common	Enhancer	1.05315	chr11:16969288-16970481
1961	common	Enhancer	0.969311	chr11:16977236-16978638
1962	common	Enhancer	2.58441	chr11:16987284-16988673
1963	common	Enhancer	1.99254	chr11:16999583-17006532
1964	common	Enhancer	2.3949	chr11:18767173-18768158
1965	common	Enhancer	1.76379	chr11:18813740-18814903
1966	common	Enhancer	0.162874	chr11:18924522-18925624
1967	common	Enhancer	-2.49636	chr11:19919263-19921307
1968	common	Enhancer	-0.403795	chr11:19955331-19956728
1969	common	Enhancer	-1.53081	chr11:19978905-19979977
1970	common	Enhancer	-0.0259522	chr11:19986653-19987641
1971	common	Enhancer	1.1448	chr11:20106824-20108907
1972	common	Enhancer	0.352954	chr11:20132632-20133867
1973	common	Enhancer	0.315825	chr11:20149059-20150358
1974	common	Enhancer	3.02635	chr11:20168627-20169864
1975	common	Enhancer	-0.687092	chr11:20468317-20469138
1976	common	Enhancer	0.0393269	chr11:20477180-20477832
1977	common	Enhancer	-1.79025	chr11:20532007-20533339
1978	common	Enhancer	0.45596	chr11:21033669-21034625
1979	common	Enhancer	2.1657	chr11:21045972-21047227
1980	common	Enhancer	2.37687	chr11:21223133-21225420
1981	common	Enhancer	1.485	chr11:21265568-21266086
1982	common	Enhancer	0.49369	chr11:21402454-21403285
1983	common	Enhancer	0.985492	chr11:21424731-21426136
1984	common	Enhancer	-1.43687	chr11:21549222-21550489
1985	common	Enhancer	-1.21772	chr11:21568870-21569986
1986	common	Enhancer	0	chr11:22339423-22340085
1987	common	Enhancer	0.234859	chr11:22631265-22633121
1988	common	Enhancer	2.23228	chr11:22640785-22641635
1989	common	Enhancer	0.353507	chr11:22652630-22653718
1990	common	Enhancer	0.252207	chr11:22665373-22667203
1991	common	Enhancer	6.14921	chr11:22841024-22841687
1992	common	Enhancer	-3.47919	chr11:22863902-22866393
1993	common	Enhancer	-1.0424	chr11:22890738-22893124
1994	common	Enhancer	0.409788	chr11:22922844-22923720
1995	common	Enhancer	-0.097991	chr11:23682368-23683938
1996	common	Enhancer	-0.621461	chr11:23687624-23688738
1997	common	Enhancer	-1.42541	chr11:23694975-23696540
1998	common	Enhancer	-0.467679	chr11:23699470-23700731
[truncated: 36,447 more rows]

## Sheet: Fig. 4g
	Enhancer_common_HiChIP_old-young	Enhancer_common_ChIP_old-young	Enhancer_Young_HiChIP_old-young	Enhancer_Young_ChIP_old-young	Enhancer_Old_HiChIP_old-young	Enhancer_Old_ChIP_old-young	Promoter_common_HiChIP_old-young	Promoter_common_ChIP_old-young	Promoter_Young_HiChIP_old-young	Promoter_Young_ChIP_old-young	Promoter_Old_HiChIP_old-young	Promoter_Old_ChIP_old-young
chr10:100486511-100488035									-1.53106	-1.40497
chr10:100654158-100655127	-0.105845	-0.300358
chr10:100695229-100697381			-1.93023	-3.97595
chr10:100701554-100702635	1.64213e-07	-0.848662
chr10:100853220-100854689			-1.29165	-3.10185
chr10:10184180-10185638							0.844149	0.312931
chr10:10189041-10190697	0.557414	0.0564197
chr10:10299815-10301250			-2.1978	-1.52017
chr10:10301500-10302583			-1.58629	-1.43105
chr10:10351733-10353269	0.333868	0.420359
chr10:10395272-10396774	-0.102427	-0.309689
chr10:10428943-10429930							0.62349	0.898962
chr10:10448590-10449849	4.37873	0.496207
chr10:10456549-10457805	1.46987	0.849929
chr10:10468419-10469547	3.43244	1.19213
chr10:10475311-10477470	0.35629	0.272104
chr10:10555709-10556646	1.12197	0.761878
chr10:10556767-10558350							2.64023	1.23
chr10:105573669-105575452							-1.09294	-0.446117
chr10:10575383-10576117			-1.1528	-0.967882
chr10:105840750-105842227							-6.24967	-2.62552
chr10:10733211-10734586	3.93473	-0.0945931
chr10:10739760-10742144	3.63535	-0.0149758
chr10:107868306-107869747	0.302497	-0.539922
chr10:107871366-107873332	5.07343	-0.332214
chr10:107920744-107922755	1.5683	0.262047
chr10:107932121-107932665					0.707014	1.05225
chr10:107947433-107948573							5.28565	0.812046
chr10:108026930-108028527	1.25235	0.4366
chr10:108036118-108037406	1.47316	0.306792
chr10:108089063-108090240			-0.108925	-1.42263
chr10:108117953-108119188	0.809717	-0.334212
chr10:108140062-108141594							5.69057	0.406963
chr10:108157724-108158816	4.86052	0.482782
chr10:108160934-108163787							3.31635	-2.81271
chr10:108167687-108168743	1.84538	0.291992
chr10:108178579-108179083	0.356125	0.806705
chr10:108190945-108192143	2.78242	0.302315
chr10:108203348-108204007	0.194545	0.459009
chr10:110744772-110746202							-2.58203	-1.81347
chr10:110787232-110788775	1.64515	0.624985
chr10:110821326-110822387			-3.62503	-2.08453
chr10:110890589-110891669							0.0474838	-0.362014
chr10:110918602-110920741							-3.0448	-2.25954
chr10:111009063-111011629							-1.0792	-2.95932
chr10:111031144-111032343			-3.9349	-3.56454
chr10:111101938-111103912							0.805342	-0.0807407
chr10:111118430-111120576	0.191173	-0.777723
chr10:111126829-111128207											1.30252	1.38081
chr10:111131762-111135432	2.54314	0.703374
chr10:111156382-111158249									-3.41972	-4.67485
chr10:111162994-111166652							-1.05144	-2.99501
chr10:111170657-111171740	0.426167	-0.994973
chr10:111217572-111218571	0.128333	0.930707
chr10:111297996-111299236							-1.84036	-1.46495
chr10:111320189-111321274	-0.661704	-0.616403
chr10:111422461-111423247			-0.163111	-1.25236
chr10:111445954-111447134	0.456324	0.403385
chr10:111464487-111465246	0.0337828	-0.0698275
chr10:111472882-111474238							-1.24801	-2.38556
chr10:11149248-11150211							-2.36973	-2.75441
chr10:111506218-111507410							0.172088	-1.21933
chr10:111515674-111517628	2.83442	-0.540172
chr10:111528196-111529233	1.82974	0.833465
chr10:111531871-111534098			-2.15306	-4.04331
chr10:111539293-111540890	4.319	-1.02724
chr10:111554464-111555369			-2.06828	-1.13767
chr10:111578480-111578999			-1.92678	-2.28849
chr10:111582766-111583643			-2.36821	-0.978463
chr10:111596983-111597689									0.181594	-1.12039
chr10:111600300-111601203									-1.07902	-1.00862
chr10:111652127-111653505			-3.03301	-2.763
chr10:111672363-111673650	0.358616	0.641856
chr10:111724226-111725389									-1.6315	-1.21485
chr10:11176962-11177848	0.868206	0.733438
chr10:111782212-111783051			-0.947404	-1.63529
chr10:111867159-111868043			-1.79835	-1.54691
chr10:111972487-111973610							-1.16446	-2.57044
chr10:111985869-111987582	4.71508	0.344203
chr10:111993819-111998202							2.7437	-0.0377203
chr10:112001333-112003536							5.10958	-0.531681
chr10:112138687-112140101	1.74083	-0.220761
chr10:11259508-11261270	1.04776	0.482018
chr10:11280091-11282216							2.46154	-0.298412
chr10:112835431-112836578							1.74368	0.364587
chr10:112836890-112838389							4.53294	0.709742
chr10:112928084-112929505							-1.01048	-1.91286
chr10:11301875-11302763	1.99238	0.554631
chr10:11318664-11320535	2.87793	0.773011
chr10:11343091-11344071							1.88383	0.468688
chr10:11354621-11355719	0.210172	0.552621
chr10:115170493-115172066					0.358616	0.722911
chr10:115242115-115243541	0.485489	-0.0665442
chr10:115249423-115252747							0.200563	-0.312031
chr10:115311564-115316829							-2.1331	-2.3049
chr10:115321131-115322219	2.94589	1.00404
chr10:115328210-115329204	-2.96652	-1.33995
chr10:115361767-115363489							-0.0148891	-1.08894
chr10:115383609-115386433							-2.25176	-2.06086
chr10:115473039-115474539			-2.20513	-1.14397
chr10:115478528-115479650			-4.45633	-3.15614
chr10:115521131-115521815			-1.87434	-1.8408
chr10:115530577-115531663			-1.48746	-1.4
chr10:116156195-116157499	1.84836	0.457394
chr10:116177214-116178128							1.40268	0.501091
chr10:116191226-116192278	0.87745	0.265698
chr10:116505399-116506321	1.02898	0.0147817
chr10:116512778-116513939	0.37545	0.279105
chr10:116514821-116515772	0.188735	-0.0765511
chr10:116547826-116549386									-3.00789	-3.17971
chr10:116558179-116560577			-1.72152	-3.51625
chr10:116567636-116569496									-1.9024	-2.58872
chr10:116580132-116583081							-1.339	-3.74478
chr10:116674381-116675351									-0.555115	-1.15386
chr10:116678481-116679853			-5.94304	-2.98526
chr10:116727059-116728789							-0.592856	-0.52912
chr10:116918786-116920902			-4.32601	-3.64116
chr10:116921940-116922746			-2.29051	-1.7002
chr10:116929763-116932801			-4.17785	-4.0892
chr10:116949685-116951402									-4.06194	-2.56759
chr10:117062562-117064664							-5.63566	-3.49964
chr10:117072379-117072869	1.77917	1.0001
chr10:117080985-117083045	-0.286283	-0.139027
chr10:117112146-117113377	-0.499906	-0.250294
chr10:117118464-117119348			-1.88537	-1.45935
chr10:117144573-117145822	0.102646	0.450867
chr10:117147528-117148952							-1.81864	-2.04163
chr10:117214565-117217492	2.57549	-1.73928
chr10:117223793-117224986							-4.87888	-2.85991
chr10:117268610-117270100	1.20461	0.185907
chr10:117274227-117275124	-0.0285852	-0.432706
chr10:117278782-117283199							2.56004	0.469282
chr10:117284628-117285892	2.47485	-0.815755
chr10:117297527-117299790	3.47848	-1.07557
chr10:117300366-117303442	6.30189	-0.668785
chr10:117323478-117324734	-0.469541	-0.963627
chr10:117375089-117378240									-4.99638	-5.36225
chr10:117392486-117394425			-7.32601	-5.4297
chr10:117397586-117398761			-1.50573	-1.17237
chr10:117416934-117419092			-3.49326	-4.06821
chr10:117432283-117436424			-8.29107	-7.67388
chr10:117448986-117450647			-0.910789	-0.503385
chr10:117451480-117452942			-1.82399	-1.40997
chr10:117556002-117558053			-6.5259	-2.96842
chr10:117558846-117560931									-9.29718	-4.50174
chr10:117595143-117596783									-3.596	-3.91056
chr10:117605379-117606392			-1.56934	-1.48199
chr10:117627012-117628445									-5.97634	-4.13179
chr10:117628746-117629450									-6.44668	-2.47372
chr10:117639608-117640791			-1.82066	-2.54305
chr10:117652989-117654002			-5.89769	-3.8963
chr10:117658629-117660450			-6.37857	-3.83594
chr10:117662931-117663866									-1.70026	-1.29516
chr10:117675619-117676854			-2.82363	-0.92598
chr10:117684510-117685753	0.12377	0.329957
chr10:117709113-117711727							0.274656	-1.84745
chr10:117717214-117718635	0.487198	0.62779
chr10:117746151-117747225							-1.74283	-1.63362
chr10:117754143-117757078			-5.32914	-4.63703
chr10:117779642-117780549	0.339242	0.360943
chr10:117791891-117793932							-0.427141	-0.990352
chr10:117818019-117820179	3.4188	0.989576
chr10:117839765-117842226					0.843935	1.26064
chr10:117842629-117847179							2.34996	-0.1851
chr10:117855871-117857121	-0.410256	-1.55138
chr10:117859562-117861814	5.00979	1.47953
chr10:117863736-117865196							0.193186	0.118805
chr10:117872505-117874174					0.522346	0.716922
chr10:117876358-117877193					0.890527	1.62931
chr10:117899169-117900214	1.54582	0.705752
chr10:117905466-117907224					1.51688	1.45058
chr10:117925746-117926517											0.166284	1.27567
chr10:117940186-117941876	-1.18343	-2.49998
chr10:117943573-117944073	1.38462	0.458382
chr10:117951530-117953881	-1.55962	-2.20625
chr10:117982174-117983648			-1.25248	-2.34016
chr10:118006687-118007735	3.40086	-0.257982
chr10:118011420-118012703	0.379719	-0.471437
chr10:118051262-118053657	2.87993	0.794798
chr10:118082153-118086927	6.95541	0.961888
chr10:118094915-118104632	5.86865	0.84008
chr10:118122121-118122882			-5.55949	-2.78827
chr10:118141714-118142450							-0.870958	-1.31938
chr10:118406342-118407283	1.0082	0.402661
chr10:118418760-118419896			-1.30914	-2.69761
chr10:118468635-118469863	-0.70993	-0.780344
chr10:118470215-118471140	0.0831602	0.0103523
chr10:118599079-118600652			-1.92348	-3.37097
chr10:118653859-118654831	-0.949667	-0.573153
chr10:118665762-118666789			-1.12351	-1.1466
chr10:118714379-118715331							-0.673346	-1.29128
chr10:118752218-118753497			-3.56849	-2.63217
chr10:118765400-118766830	-0.161377	-1.30553
chr10:118777582-118779559	1.21915	0.521041
chr10:118795713-118798290			-6.93512	-5.37555
chr10:118804279-118804875							-4.51729	-1.31478
chr10:118811180-118812000	-2.22014	-1.52616
chr10:118813772-118815095	0.155048	-0.323724
chr10:118819601-118820453			-0.662092	-1.29819
chr10:118867210-118870455							-4.07728	-4.19551
chr10:118881915-118884061									-3.38136	-4.37982
chr10:118952937-118953441			-3.40863	-2.04719
chr10:118973917-118979548			-7.1855	-7.85351
chr10:119005170-119006652			-1.57445	-1.71422
chr10:119010560-119011885			-1.29656	-2.70612
chr10:119027943-119029287			-1.44994	-1.91409
chr10:119039338-119041142	-0.483256	-0.427824
chr10:119050017-119050732									-1.14757	-2.19124
chr10:119065427-119066396			-0.899685	-1.23058
chr10:119085991-119087096	-0.626523	-0.592279
chr10:119146053-119147695			-0.843249	-0.634997
chr10:119184549-119187544	0.0684903	-0.084757
chr10:119204060-119205251	-0.279877	-0.677096
chr10:119238859-119241267							-1.53335	-3.09639
chr10:119275485-119277382			-0.310882	-0.556674
chr10:119407773-119409898			-7.62594	-5.97454
chr10:119614609-119615099			-0.994244	-1.65246
chr10:119736791-119738691			-0.728745	-0.784206
chr10:120112156-120113859							-1.58092	-1.52323
chr10:120125277-120126049			-0.53142	-1.80484
chr10:120140579-120141963	2.00089	0.663785
chr10:120163725-120164793	1.10439	0.475803
chr10:120188786-120190877			-0.797066	-3.32217
chr10:120192810-120194279	1.37893	-0.421534
chr10:120200630-120203098							1.82853	-0.362767
chr10:120208317-120210302							-0.232512	-0.809581
chr10:120217639-120218434			-1.29011	-0.924234
chr10:120219532-120221551	-2.64157	-2.30178
chr10:120226457-120228035							-3.10357	-1.98977
chr10:120233442-120234437	0.360778	-0.0282523
chr10:120323230-120324332	4.49067	0.814336
chr10:120365619-120367308	2.45935	1.28843
chr10:120461905-120462915	-0.939324	-0.729277
chr10:120504221-120505256			-0.198191	-1.15686
chr10:120522187-120523832	0.763775	0.351472
chr10:120557480-120559066			-0.776021	-0.829171
chr10:120616546-120617667			-0.54896	-0.953054
chr10:120665353-120666219									-0.947474	-2.3756
chr10:120674300-120675403	1.09259	0.751557
chr10:120685460-120687029			-3.26845	-4.55038
chr10:120707680-120708659			-0.628585	-0.923005
chr10:120745083-120746007			-0.777001	-1.07171
chr10:120762968-120764804									-0.921736	-0.722493
chr10:120775402-120776385	3.54749	0.28207
chr10:120780571-120781218			-0.792613	-2.02258
chr10:120791934-120793032	0.490402	0.397591
chr10:120811576-120812425	0.060403	-0.50021
chr10:120847994-120848980	0.598117	0.237553
chr10:120857496-120858003							-1.26435	-0.765236
chr10:120881549-120883855			-4.33651	-4.0485
chr10:120913390-120914447			-1.55253	-1.2547
chr10:120952416-120953388			-1.71468	-1.51496
chr10:120978219-120980246							-0.708385	-1.72219
chr10:121150566-121151577	5.85278e-08	0.552997
chr10:121250989-121252388	0.513187	-0.270442
chr10:121263307-121264662	0.794778	0.204795
chr10:121266239-121267071	0.43146	0.495449
chr10:121268311-121269142	1.1108	0.159296
chr10:121282073-121283335			-1.90987	-2.10612
chr10:121315443-121316762			-1.96341	-2.33956
chr10:121364740-121366932							1.05278	-0.164654
chr10:121373939-121376081	0.19153	-0.770854
chr10:121411730-121412632	0.99494	0.169012
chr10:121416267-121417800	-1.70606	-1.66254
chr10:121422523-121424684	0.450884	-0.506811
chr10:121424980-121428926	0.207936	-0.584908
chr10:121429142-121430333	0.236819	-0.903787
chr10:121432454-121433361			-0.254431	-0.951105
chr10:121473421-121478099							0.191842	-1.54851
chr10:121487913-121490102							0.210845	-3.11547
chr10:121493189-121494745	7.6956	0.394505
chr10:121495769-121499024	5.83717	0.131934
chr10:121504761-121506131							0.149729	-0.378886
chr10:121506469-121507616							0.625937	-0.133186
chr10:121529170-121529996			-1.52108	-1.81022
chr10:121530985-121531631			-2.06398	-2.22453
chr10:121544523-121545966			-0.924001	-1.10216
chr10:121571525-121573043	0.557414	0.588215
chr10:121582319-121584122			-2.51717	-3.24785
chr10:121585743-121587888							-0.681369	-2.31168
chr10:121596068-121597523	-0.176227	-1.00028
chr10:121613362-121614365	-0.485722	-0.607682
chr10:121625399-121626924							-2.15216	-1.62951
chr10:121702856-121704096							1.73697	0.82243
chr10:121705245-121706125							1.83566	0.908256
chr10:121739325-121740572							0.246747	-0.754138
chr10:121750109-121750989	1.28205	0.623756
chr10:121795419-121797107	-0.668368	-2.11279
chr10:121836458-121837238			-0.230112	-1.09909
chr10:121886664-121887686	-0.376336	-0.722856
chr10:122096329-122097252							0	-0.790366
chr10:122562105-122562929	3.17401	0.773423
chr10:122569694-122570977							3.15766	0.616829
chr10:122575795-122577484	0.926053	0.453431
chr10:122614135-122615824					3.68903	1.69095
chr10:122641699-122642676	0.682361	0.40109
chr10:122652043-122653067	1.252	0.418792
chr10:122678478-122680979											1.72239	2.21369
chr10:122690262-122691437					1.20022	0.683762
chr10:122736395-122737638	0.0825136	0.943352
chr10:122747227-122748045	0.407498	0.736766
chr10:122794272-122795396	-1.52842	-2.03606
chr10:122799663-122801402	-0.294893	-1.71635
chr10:122814930-122815937	-1.34953	-0.616076
chr10:122847814-122848729	0.56046	0.621537
chr10:122984612-122987182							-2.12511	-3.71885
chr10:123075509-123077225							0.403444	-0.58739
chr10:123084406-123086391			-0.917135	-2.39701
chr10:123146492-123147868	-0.0931722	0.195307
chr10:123158571-123160802			-1.70097	-3.68026
chr10:123182822-123184799			-4.50047	-3.48829
chr10:123186978-123187495	-0.148787	-0.78207
chr10:123190728-123194130	0.33163	-0.131806
chr10:123195441-123197722							-1.8323	-3.5056
chr10:123207970-123208943	0.553404	0.271867
chr10:125269131-125272739	1.19393	0.530575
chr10:125274515-125275742	0.668715	0.580471
chr10:12534609-12535666	2.88674	0.249178
chr10:125369803-125370997	-1.30997	-1.36782
chr10:125388525-125390237							0.284568	-0.324217
chr10:12572748-12574137	0.295361	0.561286
chr10:125748356-125749278	0.333723	0.254394
chr10:12582220-12583348			-1.70486	-2.11128
chr10:125900373-125901251	0.321243	-0.984759
chr10:126501686-126502969	-1.29904	-2.53314
chr10:126663533-126663814							0.0912492	-0.852988
chr10:126664026-126665045									-0.578747	-1.07073
chr10:126828119-126828566	1.72087	0.807762
chr10:126900651-126901816							-0.440189	-0.511255
chr10:126905029-126906410	1.24399	1.35223
chr10:126978375-126980386							-2.97084	-3.87636
chr10:127030141-127030946							-0.0955565	-2.01943
chr10:127041859-127042768							0.0282081	-0.0720839
chr10:127063300-127064543							-4.88892	-2.1541
chr10:127069763-127070923							-0.862069	-1.07874
chr10:127075103-127076242			-1.21564	-2.63931
chr10:127100463-127101405	0.163319	0.597687
chr10:127103622-127104573	1.18634	-0.522419
chr10:127107230-127108232			-1.02359	-2.23555
chr10:127120432-127121381							-0.999703	-0.806523
chr10:127126147-127127268	0.160114	0.326245
chr10:127134680-127139532							0.375209	-2.02194
chr10:127140981-127142238	2.01946	0.780196
chr10:127162263-127166692							1.42997	0.108525
chr10:127195104-127196203							-0.303306	-0.651252
chr10:127210907-127211852							-2.95754	-1.58701
chr10:127225746-127226701			0.134246	-0.955995
chr10:127266103-127267275							-0.875119	-1.01531
chr10:127287813-127292079							-3.16155	-4.36418
chr10:127310853-127312766							-2.78794	-2.95781
chr10:127322463-127324625							2.82265	0.149161
chr10:127379908-127381801							0.474082	-1.86093
chr10:127449579-127450857	-0.240761	-0.650818
chr10:127470667-127472138	-0.34862	-0.371547
chr10:127479837-127482068	0.551667	0.430338
chr10:127521830-127522510									-3.16742	-1.68359
chr10:127563490-127564828			-0.766548	-2.92916
chr10:12757935-12759665	-0.933748	-0.493963
chr10:127594155-127597679							1.12052	0.56036
chr10:127603197-127605274	0.0370361	-0.582821
chr10:127621093-127622685							0.33823	0.600077
chr10:127631128-127632451	0.658953	0.671941
chr10:127634485-127635327							2.3753	0.432205
chr10:127641874-127644439							0.729746	-2.14314
chr10:127654802-127655876	0.358115	-0.666109
chr10:127661475-127662958							-0.795338	-0.413318
chr10:127666886-127669019							0.192338	-0.610031
chr10:127675881-127678035							-0.404732	-2.02102
chr10:127736015-127738036	3.24795	0.719894
chr10:127738989-127740161							0.153147	0.0254889
chr10:127748737-127749556	1.75323	0.790567
chr10:12781785-12782396	-1.38487	-0.668916
chr10:127936883-127937654	0.0332569	0.476331
chr10:127979477-127980276	-0.160457	0.403707
chr10:128015072-128015833							-1.78577	-1.47823
chr10:128034517-128037429							-3.14349	-2.79518
chr10:12804892-12806806	0.107173	0.529731
chr10:128057968-128060568							-4.82248	-3.32415
chr10:128082367-128084255							-1.69763	-1.81194
chr10:128090511-128095602							-3.43492	-4.31241
chr10:128096614-128098646	-4.46699	-3.51043
chr10:12811761-12814794			-6.38278	-5.41991
chr10:128130488-128132546	2.54168	0.903789
chr10:128148849-128150446	-0.305059	-0.194131
chr10:128166674-128168083	-0.127386	-0.350008
chr10:128175894-128176982							-0.612745	-1.87488
chr10:128211121-128212466							-0.896006	-0.795709
chr10:12822872-12824412	-2.1645	-0.400896
chr10:128231173-128233174							-5.68946	-3.07612
chr10:128236410-128238023							0.095379	0.440273
chr10:128258854-128259871	0.428611	-0.338943
chr10:128269749-128271151							-1.38995	-0.801198
chr10:128297529-128299287							0.466731	0.507976
chr10:128302333-128304692							-6.08689	-3.79717
chr10:128321919-128323501							-3.64679	-2.97623
chr10:128336894-128338975							-2.82162	-1.75734
chr10:128344519-128345671	-1.51353	-0.316174
chr10:128367881-128369843							-3.45017	-2.46106
chr10:128372744-128374032	1.45326	0.954476
chr10:128376190-128378047							-0.980351	-2.16811
chr10:128409066-128412889							-2.83037	-2.20842
chr10:12841354-12842156	-0.47957	-0.868494
chr10:128424724-128425739			-4.85032	-2.52476
chr10:128433382-128440448									-7.64586	-6.14579
chr10:128458240-128460276							-2.11576	-3.18098
chr10:128491712-128495525							-2.15861	-1.59428
chr10:128498328-128500142							-1.11667	-1.57633
chr10:128503720-128505843	-0.760896	-0.634551
chr10:128523856-128527132									-7.19295	-5.42785
chr10:128535511-128536964	-2.77057	-0.730763
chr10:128546461-128549657							-2.53522	-2.27941
chr10:128564636-128566943									-5.17933	-3.57312
chr10:128602279-128603388			-1.20228	-1.81487
chr10:128625829-128627095							-2.02536	-1.94913
chr10:128636481-128637872			-1.08758	-0.783084
chr10:12866477-12869976							0.38839	-0.660529
chr10:128673566-128674825							-0.794281	-1.78628
chr10:128688877-128690051	-1.7691	-0.930201
chr10:128691491-128693079	0.290642	0.430192
chr10:128695123-128697140							-2.47893	-1.80889
chr10:128703814-128705945							-4.63247	-3.3669
chr10:12874149-12875702	-2.24545	-1.4254
chr10:128742978-128749177							-1.9358	-1.97169
chr10:128778670-128780977	-0.322318	0.573317
chr10:128790807-128791524											0.357616	1.17157
chr10:128793841-128794680	0.42786	0.637679
chr10:128804180-128806201							-1.07842	-2.85396
chr10:128821125-128822881							-1.40179	-1.87155
chr10:128823420-128824427			-1.62962	-1.08566
chr10:128860391-128862108	-0.37334	-0.082698
chr10:128900067-128901427							0.886124	0.713746
chr10:128909030-128911739							1.16421	1.64736
chr10:128922852-128924075							-4.19313	-1.52037
chr10:128965696-128966626	1.62669	0.533876
chr10:12921375-12924103							5.65832	-1.13428
chr10:12927830-12930881	7.42926	0.186558
chr10:12955215-12958831	4.41769	0.0594107
chr10:12962774-12965034							6.71659	0.0833716
chr10:12973896-12977270	13.7401	1.00707
chr10:12990354-12991460	0.602773	0.418949
chr10:13007787-13009196	-1.09188	-0.772915
chr10:130311363-130312318			-0.429588	-1.27829
chr10:130313980-130314804	-0.715708	-0.627238
chr10:130322207-130323815									-0.749458	-3.48129
chr10:130335724-130338696			-0.949028	-3.26031
chr10:130412194-130412576							0.0671231	-1.90657
chr10:130541711-130543464							-0.541197	-1.16371
chr10:130594702-130595102	0	-0.737878
chr10:13175442-13176335	1.06239	0.598017
chr10:13183715-13184417	0.182629	0.783865
chr10:13191954-13193847							-1.85569	-3.47501
chr10:13268278-13269284	1.27441	-0.140058
chr10:13273284-13275302	4.40904	-0.813505
chr10:13294574-13295763	2.99756	-0.135385
chr10:13303874-13305284	3.6734	0.832016
chr10:13307929-13309800	5.65994	-0.325316
chr10:13323232-13324528							1.78063	0.254973
chr10:13382846-13383995	-0.133896	0.013952
chr10:13431555-13432696			-0.516865	-0.96722
chr10:13438136-13439539			-6.34172	-4.10158
chr10:13443527-13445054	-0.302252	-0.0654407
chr10:13453236-13453822	0.0437563	-1.55592
chr10:13469634-13471744			-3.65779	-3.64677
chr10:13473498-13474930									-1.2534	-2.79371
chr10:13499034-13501670							-0.437725	-0.999275
chr10:13552007-13553970									-3.91865	-3.66912
chr10:13559997-13560928	0.550828	0.7625
chr10:13685287-13687263					-0.0778572	0.710756
chr10:13823323-13824281	-0.267651	-0.0263181
chr10:13832352-13834195	0.584332	0.233193
chr10:13868225-13869918							-1.57511	-1.81665
chr10:13946639-13947205	0.0453022	0.53588
chr10:13963498-13969403									-9.1665	-7.85704
chr10:13982033-13984512	-1.97557	-1.35615
chr10:13987553-13988443	-0.172861	0.620869
chr10:14017215-14018799			-1.87775	-1.17125
chr10:14034401-14035420			-2.39048	-1.14427
chr10:14042465-14043448	-2.71278	-1.55554
chr10:14044504-14047341			-4.35635	-5.34503
chr10:14054506-14056322	-3.07805	-1.16319
chr10:14057075-14057624			-1.68138	-1.51921
chr10:14084339-14088703			-5.45841	-5.76552
chr10:14186198-14187330	1.15521	0.0389044
chr10:14207194-14208419	-0.920983	-1.07839
chr10:14211262-14212490			-1.3781	-1.30462
chr10:14234960-14235528									-1.12857	-1.8325
chr10:14394905-14395851			0	-1.05159
chr10:14589680-14590654	0.658137	0.429002
chr10:14704582-14705867							-1.85573	-2.65332
chr10:15391780-15393357	-0.487781	-0.395133
chr10:16498105-16499660	-1.00585	-0.850694
chr10:16652252-16653288	2.54925	0.124556
chr10:16750763-16752276	0.11863	-0.0337633
chr10:16874704-16876484	0.115241	-0.202444
chr10:16995684-16997884	0.30303	0.247591
chr10:17075071-17076044	1.63386	0.0192876
chr10:17076999-17078465	1.80152	0.255067
chr10:17200305-17202343	2.18918	-1.6676
chr10:17212569-17214366	2.41143	0.159018
chr10:17215003-17216084	0.759031	0.424691
chr10:17220741-17222245	5.52373	0.482261
chr10:17222821-17223690	0.97371	-0.452315
chr10:17247974-17249005	0.845582	-0.133958
chr10:17365692-17366678	0.884173	-0.0450979
chr10:17406070-17407282	-0.190403	-0.392184
chr10:17417349-17419010	2.59343	0.830404
chr10:17476120-17478242	3.14169	0.105747
chr10:17484364-17486382	6.37849	-0.25887
chr10:17490962-17492838	5.08447	0.32348
chr10:17518560-17519435							2.08059	0.8198
chr10:17521430-17522681							1.59872	0.110764
chr10:17527168-17528843							0.459242	0.327838
chr10:17540302-17541595	0.396613	-0.190023
chr10:17550206-17551032	1.73837	0.842804
chr10:17559708-17560834	-0.341576	-0.790942
chr10:17564759-17565973	0.359059	-0.263757
chr10:17574661-17576609	1.50055	0.971699
chr10:17588634-17589931	-0.0593083	-0.513204
chr10:17613061-17614228	1.8676	0.873407
chr10:17629441-17630655	-0.401301	-0.260919
chr10:17683862-17684548	0.523287	-0.182907
chr10:17697518-17698186					2.07278	1.08129
chr10:17721071-17724868							-1.97862	-1.9451
chr10:17727354-17728073	3.31657	0.330785
chr10:17771913-17773009	-2.62025	-0.838787
chr10:17774665-17775863	-0.0856126	0.227794
chr10:17795473-17796910							-0.660207	-0.718159
chr10:17918334-17920882	0.764803	-0.87386
chr10:17947032-17948838							0.638897	0.142519
chr10:17988828-17990022	0.04295	0.0928223
chr10:18010879-18012437							0.839341	0.254998
chr10:18021665-18023785							-1.47557	-2.02358
chr10:18055137-18056688							-0.578617	-1.54559
chr10:18070181-18071134	-0.322867	-0.428174
chr10:18139238-18140075	-0.919033	-0.0441065
chr10:18174423-18175574			-1.73762	-2.52393
chr10:18193806-18195915	1.54405	0.778238
chr10:18196796-18197711	-0.924758	-0.0731063
chr10:18234273-18235646							-2.185	-1.50493
chr10:18429830-18431651			-2.7035	-2.34105
chr10:18527050-18528257			-0.8285	-1.29908
chr10:18530858-18532794	-0.913859	-0.404757
chr10:18844760-18846022							-0.670486	0.315193
chr10:18891668-18892787	0.870741	0.6188
chr10:18917157-18918186	0.0996738	0.0290807
chr10:18931074-18932251	1.54674	0.217781
chr10:18943133-18944376	0.701364	0.631526
chr10:18964570-18965846			-1.46692	-2.53813
chr10:18995889-18996405	0.844763	0.967305
chr10:19008090-19010724	2.43366	1.21207
chr10:19013225-19016525							-7.1251	-4.85189
chr10:19033213-19034377	0.616795	-0.0907848
chr10:19043382-19044312	1.76454	-0.560628
chr10:19053089-19055044	1.07548	0.200893
chr10:19060726-19065338	0.717194	-0.7189
chr10:19068038-19068863	0.839161	-0.464832
chr10:19093442-19095254	0.679233	0.392737
chr10:19099137-19100717							0.405713	0.214921
chr10:19104153-19105695	0.382454	-0.364369
chr10:19167454-19168519	-1.54087	-1.56053
chr10:19170118-19170990	0.205834	-1.03162
chr10:19171088-19171668	1.10522	0.999957
chr10:19185407-19186787	2.19249	0.515805
chr10:19187614-19189016	0.128022	-0.551782
chr10:19195429-19196948	0.658328	0.382788
chr10:19199311-19200524	1.26831	0.342988
chr10:19226038-19227241	3.19714	-0.158634
chr10:19290863-19291943							-0.356125	-0.38228
chr10:19491820-19492631	0.916881	0.443465
chr10:19493917-19495983	-0.310273	-0.360268
chr10:19503654-19507313	2.36859	1.38635
chr10:19508331-19509139			-3.459	-2.47275
chr10:19521698-19522832							1.40189	-0.570467
chr10:19525883-19526395	3.15505	-0.412905
chr10:19529510-19531132			-1.62825	-2.8878
chr10:19547064-19548283	1.38828	0.517693
chr10:19559338-19560335	3.16334	-0.607823
chr10:19562324-19563168	1.7013	-0.730844
chr10:19570134-19571083	4.05285	0.111714
chr10:19576988-19579087					4.42213	2.51108
chr10:19581981-19584896	0.0527778	-0.768718
chr10:19590819-19595566							1.50162	0.295797
chr10:19612272-19614586	2.34914	-1.02392
chr10:19628737-19630301			-1.11483	-1.22404
chr10:19656690-19658640			-2.41946	-3.11945
chr10:19659240-19660952			-4.41828	-3.27403
chr10:19668138-19668749			-3.35725	-2.53718
chr10:19690065-19693501	1.91039	-2.9035
chr10:19737842-19739242	0.989011	0.683821
chr10:19745320-19748440	1.82446	0.613841
chr10:19802731-19805698	0.820997	-0.0325358
chr10:19813785-19816348			-4.02173	-3.89112
chr10:19907045-19908145							-1.21212	-2.28276
chr10:19913399-19914554	-0.2442	-0.644637
chr10:19933431-19935632							-0.489287	-2.32678
chr10:19938809-19942351	1.01348	-1.47353
chr10:19955799-19958040	-0.675065	-0.913181
chr10:19962561-19963485	-0.111	-0.740739
chr10:19991059-19993050			-4.97109	-3.67311
chr10:19998829-20001105			-2.30949	-2.89631
chr10:20002861-20004427			-2.09582	-2.44502
chr10:20005437-20006845			-1.14729	-2.29571
chr10:20022385-20023912			-2.88818	-2.86704
chr10:20036268-20037922			-2.23235	-3.15476
chr10:20040208-20041275			-0.793021	-1.99278
chr10:20057523-20060031	0.592975	-2.9593
chr10:20060480-20061818			-3.46863	-3.2338
chr10:20076381-20078248	5.19138	-0.0974617
chr10:20103508-20106143	5.99426	-0.462193
chr10:20118529-20120496	-1.21231	-1.13646
chr10:20123015-20124253	-0.0414232	-0.234874
chr10:20134866-20136168	-0.177242	0.145489
chr10:20204216-20206196			-10.2046	-6.22192
chr10:20219056-20219915			-2.17904	-2.01137
chr10:20233133-20234674	-0.432619	-0.339795
chr10:20267035-20267970	-0.822707	-1.13369
chr10:20310831-20313982							-6.4367	-4.166
chr10:20347547-20349276							-0.593198	-0.00211091
chr10:20397972-20398899	-0.138301	-0.694025
chr10:20471738-20472599			-0.774293	-1.88358
chr10:20504933-20507368	3.84352	1.24732
chr10:20517567-20518351									-2.58373	-1.74108
chr10:20531364-20532440			-1.50129	-2.78577
chr10:20550206-20551825	0.316751	-0.127706
chr10:20552650-20553572	0.750876	0.618896
chr10:20589696-20591006	0.528479	0.2945
chr10:20594923-20595761	1.25451	0.485178
chr10:20666248-20667102	-0.900738	-0.910148
chr10:20716870-20720375	-0.204835	-0.133084
chr10:20724082-20725435							0.473781	0.868117
chr10:20737131-20738056	-0.44352	-0.348826
chr10:20750035-20751030	0.953485	0.789319
chr10:20771087-20772923	0.460868	0.680704
chr10:20834508-20835902			-1.8026	-2.83652
chr10:20840636-20842726	0.723838	0.407995
chr10:20854578-20855670	-0.0939229	-0.850581
chr10:20864588-20865572	0.364812	0.300681
chr10:20872937-20873983			-1.25018	-1.0866
chr10:20879300-20880477							-0.348561	-0.574403
chr10:20882206-20883625	0.397536	-1.74827
chr10:20906450-20907028					2.83915	0.948717
chr10:20915185-20916097	-0.787224	-1.16516
chr10:20951567-20953348							-1.81402	-0.756305
chr10:20969409-20970292	0.377501	0.282914
chr10:20990289-20991510	2.709	0.343163
chr10:21014349-21015963	2.57363	0.456406
chr10:21036634-21037894	-0.0406999	-0.239499
chr10:21054431-21055799	0.112461	0.0041626
chr10:21065935-21066025	2.5641	0.0565228
chr10:21066848-21067981	1.51628	0.174095
chr10:21075981-21078745			-6.00208	-3.43222
chr10:21082282-21086396			-5.74025	-4.35487
chr10:21090545-21094200			-8.21495	-4.46618
chr10:21100773-21101248									-2.21323	-2.01556
chr10:21106170-21106897			-4.26763	-1.97818
chr10:21112449-21113694			-3.37761	-1.13272
chr10:21144521-21145744							2.09657	-0.0860413
chr10:21151130-21154483	2.1871	-0.820078
chr10:21157770-21161937							-4.17197	-2.59267
chr10:21185220-21187736			-4.00514	-3.64961
chr10:21188615-21189284							-4.17768	-1.26959
chr10:21218629-21219730			-3.86595	-2.68113
chr10:21222536-21224735			-7.71913	-3.38853
chr10:21225277-21228895			-6.38545	-4.58913
chr10:21232598-21237449			-8.38315	-6.14884
chr10:21251367-21252881									-6.06307	-4.24233
chr10:21269056-21270899	0.528681	0.510159
chr10:21295269-21296870							-1.7457	-1.31597
chr10:21327780-21328284			-2.69638	-1.80354
chr10:21465528-21466786			-5.68668	-1.17185
chr10:21467432-21470378			-9.12145	-6.19863
chr10:21479044-21479999			-1.53041	-0.861546
chr10:21554657-21555695			-1.0375	-1.1571
chr10:21559586-21560099			-3.64872	-1.99304
chr10:21564161-21566954			-2.3502	-4.54177
chr10:21604867-21605957	0.0940956	0.262859
chr10:21608624-21609889	0.263505	0.412817
chr10:21618576-21619719	-0.695426	-0.615897
chr10:21635221-21637706			-3.42568	-3.88642
chr10:21669852-21670839			0.129894	-0.917906
chr10:21677770-21679226	2.5007	0.488464
chr10:21685436-21686586	-0.780379	-0.434352
chr10:21688096-21689163	-0.26434	0.290568
chr10:21773000-21774319	0.233277	-0.469518
chr10:21805059-21806196			-1.39819	-1.18033
chr10:21819537-21821850			-4.67813	-5.17774
chr10:21826306-21828135	-2.46737	-2.17466
chr10:21838464-21839493			-0.822307	-0.921477
chr10:21846308-21847774	0.542205	0.60684
chr10:21888320-21891323	1.98093	0.39388
chr10:21905064-21909129	1.39401	-0.701664
chr10:21946411-21947911	1.38462	1.05168
chr10:21975738-21977430	0.712251	-0.288359
chr10:21991213-21995727							-1.48257	-1.83854
chr10:22058769-22059678	-0.112832	0.504449
chr10:22076392-22077995	0.175952	-0.299766
chr10:22142104-22143203	0.396631	-0.93479
chr10:22148209-22149204							0.515398	-0.100421
chr10:22165462-22166579	1.62982	1.03018
chr10:22199930-22200863	-0.109929	0.669229
chr10:22219735-22221586	-0.0692626	-0.0122307
chr10:22223300-22224301									0.0768462	-0.992444
chr10:22270982-22272044									-0.289729	-1.14053
chr10:22282881-22283841									-2.37714	-2.84399
chr10:22301030-22303649							-0.890924	-1.79326
chr10:22305130-22307599									-6.77114	-4.78419
chr10:22353512-22354961	1.50413	0.970242
chr10:22390154-22391037	0.0290386	0.242896
chr10:22410350-22411078	0.0352212	0.0241225
chr10:22413250-22414978							-0.0593542	-0.56123
chr10:22730625-22732434							-0.496095	-0.992903
chr10:23786461-23788343							0.286112	-1.55175
chr10:23850831-23852864							0.882869	0.254341
chr10:23964385-23965700	-0.448474	-0.7491
chr10:24131616-24134101							0.55719	0.608516
chr10:24148732-24150127							-0.183806	-0.130205
chr10:24164022-24165452	1.21929	0.21498
chr10:24165816-24166636	1.46967	0.864048
chr10:24173170-24173937	0.167152	0.57509
chr10:24599885-24601465			2.74636e-08	-0.575755
chr10:24635022-24636768	-1.86507	-2.65015
chr10:24641183-24642077			-1.89296	-1.79068
chr10:24642735-24643682	0.379065	-0.20019
chr10:24711603-24712762							-0.663702	-0.797493
chr10:24753563-24754476	0.814447	0.559034
chr10:24823416-24824499			-1.70467	-2.08744
chr10:24869807-24870621							-0.0944996	-1.68221
chr10:24910743-24911994							0.553404	0.403577
chr10:24927842-24929315							0.59185	-0.081358
chr10:24954130-24955027					0.371609	1.04026
chr10:25118333-25120050			-0.149336	-3.01894
chr10:25125939-25127113	1.81278	1.02936
chr10:25127739-25129075					1.99601	1.09857
chr10:25151061-25151711			-0.355029	-1.75473
chr10:25197901-25200511							-0.334021	-0.430483
chr10:25283644-25285385	1.03094	0.187823
chr10:25295014-25295897	1.68424	0.190678
chr10:25296429-25297636							0.594821	-0.85029
chr10:25317939-25319398	0.738124	0.428075
chr10:25331156-25332395	1.28309	0.0550592
chr10:25359237-25360801									-0.491835	-3.21358
chr10:25365978-25367505	-0.251876	-0.491317
chr10:25403351-25405186			-3.45141	-4.74022
chr10:25410809-25412126			-1.92746	-2.57428
chr10:25434012-25435501			-2.13532	-3.13748
chr10:25437406-25439066			-1.43652	-2.84924
chr10:25456438-25457943			-0.715563	-2.58294
chr10:26324779-26326737	0.340484	-0.376014
chr10:26363938-26365490			-0.13217	-1.26603
chr10:26373401-26377052							-1.99454	-2.64905
chr10:26520354-26521748			-0.71736	-1.27663
chr10:26575474-26576867			-1.93274	-2.408
chr10:26585049-26585964			-0.700574	-1.19512
chr10:26771818-26773868									-2.61413	-3.47798
chr10:26780315-26781624	-1.09694	-1.81291
chr10:26791559-26792728	-1.00897	-1.71273
chr10:26797126-26800934	-1.61603	-2.52795
chr10:26828165-26829149	-1.64165	-1.45546
chr10:28513170-28514185	-1.01048	-0.680418
chr10:28515458-28517247	-0.487308	-0.34678
chr10:28540011-28541404	-0.975574	-0.884365
chr10:28593986-28594820	1.66021	-0.205735
chr10:28642289-28643582	-0.237968	-0.265919
chr10:29312593-29313775							-1.14972	-2.17072
chr10:29360471-29362780							-0.499716	-1.55569
chr10:30199607-30201140							-3.07759	-1.67356
chr10:30537271-30539418	-0.26274	-0.32386
chr10:30600010-30601290									-2.6242	-2.6622
chr10:30617219-30619346							-3.56828	-3.39002
chr10:30655172-30656545							-1.32594	-2.08755
chr10:30754459-30755745	-0.179447	-0.585306
chr10:30802267-30803839							-0.994976	-0.868731
chr10:3109409-3110537	0	0.505393
chr10:3111219-3114157	0	0.778736
chr10:3115929-3117264	1.47744e-09	0.819635
chr10:31312718-31314145							-2.12028	-2.15053
chr10:31538629-31539436					1.68398	1.51083
chr10:31544295-31545327					1.5156	1.05338
chr10:3237073-3237534			0.111241	-1.62814
chr10:3271209-3272046	1.25601	0.550325
chr10:3273376-3275063	0.501573	0.532304
chr10:33950169-33951952							-1.20799	-1.8341
chr10:34013932-34014890	-0.428242	-0.735976
chr10:34018794-34020871							-0.9012	-0.628928
chr10:34029855-34031134					0.380907	0.917481
chr10:34127192-34128712							-1.18084	-1.94151
chr10:34131338-34132449	-0.138475	-0.778873
chr10:34170040-34174661	0.366221	0.372124
chr10:34176140-34177149	-0.177886	-0.394869
chr10:34185562-34186601	-0.666321	-0.851065
chr10:34197258-34199063	-0.5114	-0.713534
chr10:34206682-34207370											1.97525	1.10782
chr10:34248979-34250625	0.591956	-0.298116
chr10:34280894-34283383							0.576898	-0.971112
chr10:34297173-34298233									-3.43493	-2.15414
chr10:34417429-34419125							-0.120947	-0.814853
chr10:3516226-3517404	0.391798	0.431511
chr10:3632676-3635800			-5.37608	-5.21933
chr10:3644206-3647233			-2.82924	-3.57529
chr10:3696816-3698540	4.03058	0.638879
chr10:36973989-36975597							-1.40324	-2.57331
chr10:37135915-37141499							-1.26736	-2.9033
chr10:37155853-37156795	0.108879	-0.283246
chr10:37173834-37174796	0.106616	-0.638869
chr10:37189723-37190944	0.924001	-0.841752
chr10:37191085-37195453	0.639852	-1.22476
chr10:37203968-37204484	1.19261	0.814339
chr10:37210022-37211073	0.878285	0.437961
chr10:37231142-37232981	0.585603	-0.787396
chr10:37235489-37237747	-0.965228	-2.14935
chr10:37260826-37261792	0.291979	0.0963211
chr10:37273123-37274239			-1.14879	-1.75815
chr10:37289931-37290723	-0.485625	-1.60788
chr10:37314829-37316475	0.607534	0.370035
chr10:37320365-37320892	1.55695	0.45628
chr10:37336873-37338974							2.92901	-0.319877
chr10:3740389-3741449							2.12869	0.350133
chr10:37616180-37617074	0.831756	0.284817
chr10:37720589-37721706			-0.550926	-1.18349
chr10:37978798-37979861	-0.144728	-0.777512
chr10:3831570-3833017	0.301242	-0.146626
chr10:38879815-38882198			-4.68059	-6.72647
chr10:38883983-38885571			-0.758897	-1.08491
chr10:38985575-38986175			-1.28205	-2.69829
chr10:38992795-38993651			-1.10832	-1.14062
chr10:39022705-39024325	1.69236e-07	-0.989639
chr10:39133843-39134531							0.111807	-0.530762
chr10:39161092-39162586							1.18422	0.990113
chr10:39171089-39172178							0.188365	-0.00902773
chr10:39189993-39191422			-3.24774	-2.86768
chr10:39191611-39193641	0.227359	-1.1671
chr10:39207266-39209344	1.13521	0.535358
chr10:39248950-39250085	0.203321	-0.0219728
chr10:39265734-39267591			-5.56453	-3.56404
chr10:3927887-3929714	0.421035	0.290923
chr10:39279685-39281627	0.607357	-0.40776
chr10:39291921-39294095			-0.141533	-0.548621
chr10:39310845-39312530	-0.0608688	-0.281509
chr10:39314379-39315415	-0.742501	-0.676339
chr10:39323392-39324864											1.06257	0.687231
chr10:39339153-39340730	-0.471522	-0.283792
chr10:3936235-3937732	0.274052	0.685658
chr10:39369543-39371647									-3.29044	-4.28344
chr10:39402087-39403300			-1.96588	-1.49864
chr10:39412267-39414001	-0.916807	-1.12358
chr10:39417195-39419390	-0.186905	0.102549
chr10:39420678-39421791	-3.01795	-1.8682
chr10:39435382-39436361	0.602394	0.15544
chr10:39455506-39456752							-1.15241	-1.65909
chr10:39483678-39485499			-5.74494	-4.94652
chr10:39488032-39489894			-4.53056	-4.03105
chr10:39491961-39493683			-2.02507	-2.48984
chr10:39539867-39540750	-0.900194	-0.769682
chr10:39541147-39542792			-0.732601	-1.48125
chr10:39560185-39563208			-0.81427	-1.36562
chr10:39612164-39614021									-6.25492	-4.18249
chr10:39624808-39626486	-0.977965	-0.823345
chr10:3972486-3974696							-2.48289	-2.98929
chr10:39730588-39733569							-1.34183	-3.90186
chr10:39773461-39775183			-1.221	-2.35865
chr10:39793076-39794097	-0.527386	-0.344046
chr10:39898542-39899491							-1.32393	-0.872578
chr10:39959471-39960577							3.80211	1.33999
chr10:40068062-40070115	-0.79933	-0.86875
chr10:40070287-40071484	-0.814	-0.988317
chr10:40089659-40090743			-1.67944	-2.61257
chr10:40128049-40130101	1.53696	0.517301
chr10:40141593-40142486							8.17226e-08	0.696822
chr10:40164557-40165370									-1.19847	-1.68489
chr10:40170939-40171936			-1.02873	-0.807038
chr10:40189473-40190552	1.28324	0.483726
chr10:40190915-40192217	0.846824	0.0271858
chr10:40229085-40230705	0.205762	0.514548
chr10:40232236-40233284			-1.00313	-1.99285
chr10:40246341-40247736							-1.7094	-1.0435
chr10:40256972-40259099							-3.0017	-3.15384
chr10:40275518-40276762	1.69016	1.39887
chr10:40300694-40303184							-0.916486	-0.856143
chr10:40309563-40310970	0.218687	0.508076
chr10:40316981-40317909	0.66313	0.667353
chr10:40347549-40350650							-3.05939	-2.58486
chr10:40353400-40355060	-1.00402	-0.723831
chr10:40370541-40373199			-2.34416	-2.64014
chr10:40385015-40386879	0.825355	1.40126
chr10:40399604-40401137			-0.367973	-2.31062
chr10:40419581-40424169			-0.972436	-1.53296
chr10:40447021-40450052	-0.998232	-2.22997
chr10:40451341-40452498	-0.886466	0.114656
chr10:40461714-40462790	-0.834048	-2.07982
chr10:40475607-40478090	-0.113593	-1.50351
chr10:40478325-40480751	-0.961802	-0.762572
chr10:40488967-40490010	0.0983358	-1.07724
chr10:40496233-40500741	-1.81444	-2.56392
chr10:40514180-40517240			-5.67287	-7.21241
chr10:40525393-40528488	-1.16814	-0.52109
chr10:40576263-40577224	0.186771	0.173662
chr10:40608213-40609227	-0.935619	-0.3803
chr10:4070385-4072189			-1.56348	-1.21526
chr10:4079287-4080652			-3.28731	-2.76478
chr10:40882260-40883598							1.14982	-0.875898
chr10:4096114-4097248			-2.2385	-2.29657
chr10:4098982-4100956			-5.2607	-4.31308
chr10:4107082-4108887			-1.96037	-3.43608
chr10:4119561-4124192			-2.66321	-3.49777
chr10:4126097-4126970			-3.70077	-3.32408
chr10:4127933-4129649			-6.36543	-4.83599
chr10:41302413-41304473							-1.82972	-1.50362
chr10:41384944-41386797	-2.73984	-1.99335
chr10:41449542-41451238							-3.06906	-2.26018
chr10:41472666-41478289							-0.0592797	-1.3662
chr10:41489758-41490933							-1.54937	-0.300395
chr10:41518278-41520891							-0.264945	-3.69584
chr10:41522887-41524643	4.23457	-0.724374
chr10:41529807-41530598	0.583488	-0.321201
chr10:4154321-4156724	0.544192	0.409551
chr10:41552529-41553848							-0.0194396	-0.565522
chr10:41594215-41596812	6.57564	-0.583937
chr10:41598047-41599304			-1.06073	-1.17674
chr10:41604621-41605514							1.20596	-0.829479
chr10:41633479-41634434	0.563834	-0.660562
chr10:41634917-41636558	2.59379	0.19037
chr10:41751536-41752714			-2.74259	-2.77955
chr10:41767017-41767929	0.253037	-0.164093
chr10:41809019-41811131							-2.35528	-2.40616
chr10:41882489-41883709	-0.777638	-0.645128
chr10:41886851-41889406							-3.28165	-2.42177
chr10:41892533-41894414	-1.28137	-1.01711
chr10:41899448-41900364	0.335909	-0.282447
chr10:41909666-41911373	-0.630886	-1.12675
chr10:41936591-41937602			-2.51084	-2.54184
chr10:41962186-41963763			-0.910525	-0.702064
chr10:41972445-41973729	-2.27654	-1.90721
chr10:41977887-41979497	-0.270744	0.290078
chr10:42055105-42056647									-0.31594	-2.59822
chr10:42057483-42058183	1.72161	0.83948
chr10:42068360-42069262	0.0568537	-0.748133
chr10:42088763-42089505	-0.138226	-0.305921
chr10:42131075-42131998	0.333361	0.142825
chr10:42170165-42171606			-0.569405	-0.774056
chr10:42188211-42189136			-4.32432	-2.6195
chr10:42192285-42194130	-0.250156	-0.440523
chr10:42219529-42221392			-4.36297	-4.37757
chr10:42224461-42226796	3.9093	-0.886037
chr10:42244876-42245389	2.64907	0.976162
chr10:42268713-42271949	-0.396183	-1.75194
chr10:42273129-42278820							-0.946162	-2.39155
chr10:42293954-42295340	-0.4255	-0.446821
chr10:42312754-42313977	-0.209657	0.300245
chr10:4242111-4243196			-1.84332	-0.994558
chr10:42477696-42478972							-1.40664	-1.60794
chr10:42500915-42503519							-0.236321	-1.57355
chr10:4250981-4251699			-1.35705	-2.02941
chr10:42530467-42531588	0.48034	0.352252
chr10:4253806-4255188			-3.98902	-3.2541
chr10:4259527-4263385			-4.76532	-4.81286
chr10:4265038-4268100									-7.47793	-6.73602
chr10:42678679-42680384							-0.947439	0.109091
chr10:42761221-42763202							-5.03501	-4.37094
chr10:42825123-42828786			-5.096	-3.47009
chr10:42831834-42832258			-5.01935	-2.13312
chr10:42837984-42839768					0.201219	0.705999
chr10:42859559-42863089							-3.04351	-2.90562
chr10:42886764-42887487									-1.63138	-1.76072
chr10:42887663-42887718							-2.7972	0
chr10:42887768-42888748							-2.09314	-1.10106
chr10:42895771-42899177			-4.38894	-3.22862
chr10:42900532-42902180			-2.9873	-2.27663
chr10:42961582-42963184	-2.99305	-2.40735
chr10:43220312-43222188							0.847412	-0.576622
chr10:43236276-43238435	0.653199	0.305396
chr10:43257208-43258458	0.307692	0.466825
chr10:43322802-43324041					0.372509	0.871079
chr10:43329942-43331077	0.248503	0.114799
chr10:4333554-4334982			-2.56769	-1.41129
chr10:43372013-43373198									-1.49302	-2.17627
chr10:43378586-43379712	-0.979186	-0.706319
chr10:43405856-43407059	0.0426286	-0.704078
chr10:43409517-43410398			-0.611193	-0.824018
chr10:43410754-43411873							-0.733255	-0.625294
chr10:43424030-43425691	1.74439	0.762989
chr10:43479258-43480607							-1.0264	-0.582904
chr10:43540331-43541095							-1.77876	-1.07142
chr10:4355680-4356891			-2.03265	-2.94506
chr10:43577180-43581592							-4.37618	-3.5192
chr10:43593269-43594556							3.86508	0.966524
chr10:43601745-43603057	0.977173	0.343622
chr10:43640517-43643076	-0.0300597	-0.476018
chr10:43655309-43657079	3.01318	-0.0210694
chr10:43657446-43657981							1.7733	0.659459
chr10:43666861-43669029	9.47346	0.585404
chr10:43672166-43673284	1.19261	0.449829
chr10:43684301-43685541	6.30687	0.716214
chr10:43702334-43703710	1.32305	0.235818
chr10:43723134-43724084			-2.51012	-2.19451
chr10:43727592-43728461	-0.0295063	-0.0679738
chr10:43738280-43749751									-7.43905	-6.27071
chr10:43757186-43760981			-2.06074	-2.43041
chr10:43765155-43766659	-1.1934	-0.0607683
chr10:43814648-43815724			-2.81193	-2.23426
chr10:43818835-43819341			-4.56066	-1.98883
chr10:43823207-43824902									-7.01914	-3.42143
chr10:43826337-43827447									-5.86741	-2.4577
chr10:43829658-43831185			-3.37514	-3.27866
chr10:43832337-43833569	-1.4985	-1.08487
chr10:43841337-43842736	-0.183281	-0.992549
chr10:43856014-43857340	1.54697	0.655442
chr10:4386243-4388852							-2.27025	-3.26748
chr10:43873551-43875433			-3.66495	-3.23056
chr10:43901163-43902436							-2.39692	-1.44592
chr10:43995737-43997275	0.116702	-0.594456
chr10:44003218-44004139							-1.0301	0.555905
chr10:44068706-44069790	1.67944	0.666787
chr10:4424488-4424998			-4.77627	-2.56076
chr10:44267603-44269201							-0.336959	-0.541394
chr10:44271217-44272385	0.439059	0.61532
chr10:4429874-4431403							0.201238	0.429838
chr10:4431530-4433852							-3.14715	-2.85685
chr10:44321608-44322520	-0.309267	-0.99267
chr10:44325769-44327832	0.658737	0.279967
chr10:44341346-44342967	0.316361	0.394909
chr10:44379972-44381736	-0.319785	-1.68662
chr10:44427206-44428578	0.355087	0.265644
chr10:44447678-44448428	-0.649572	-0.838197
chr10:44458408-44458969							0.959825	0.794357
chr10:44529391-44530174	-1.6701	-2.02154
chr10:44537573-44538452			-2.45034	-2.63363
chr10:44538938-44539685	-1.54464	-1.17532
chr10:44588807-44590719							0.831456	0.499932
chr10:44598977-44600352							0.615385	0.0148053
chr10:44604874-44605652			-2.27408	-1.79465
chr10:44607419-44608110	0.705036	-0.875727
chr10:44629584-44633082	0.762341	-0.314858
chr10:44636195-44637430			-2.82363	-2.23573
chr10:44638115-44639216	0.791821	0.98245
chr10:44657377-44658480	0.20922	0.614832
chr10:44659748-44660105	0.79006	0.41982
chr10:44665411-44666380					0.608611	0.674171
chr10:44691058-44692565	2.29697	0.965494
chr10:4469337-4470814	-0.225683	-0.4257
chr10:44700099-44703177	1.24123	0.633645
chr10:44703674-44705341	0.676788	0.277369
chr10:44886910-44887628			-1.42847	-1.1825
chr10:4489848-4490782			-1.29029	-0.766073
chr10:45000191-45001091	-0.54131	0.0867318
chr10:45002627-45003659	0.149076	-0.0956117
chr10:45019133-45020685					1.0078	1.02402
chr10:45047911-45049630	2.89375	1.95033
chr10:45066571-45068036							-1.90776	-1.34498
chr10:4509633-4510795									-1.19158	-1.0011
chr10:45099856-45105526			-8.53796	-6.13743
chr10:45105987-45108538			-5.98056	-3.00229
chr10:4512558-4513490			-0.880378	-1.98635
chr10:45128695-45129842			-1.47542	-1.10914
chr10:4516111-4518888	0.951036	0.182419
chr10:45577713-45578428							-1.64963	-0.00588262
chr10:45618849-45621443	-0.0494237	0.373364
chr10:45777496-45778499			-1.48273	-1.17447
chr10:45799186-45801241			-4.79132	-2.98876
chr10:45802478-45803464			-4.18682	-2.19244
chr10:45820656-45822756			-1.03785	-1.1767
chr10:45859463-45860424	0.0266817	0.504074
chr10:4600724-4602579	-0.387034	-0.146482
chr10:4611339-4614401							-3.13186	-4.38391
chr10:4616336-4621930			-3.02522	-5.05109
chr10:4631636-4633621	-0.361687	-1.435
chr10:47453621-47455083	0.0701533	-0.0530112
chr10:4774924-4776694			-2.08605	-3.16498
chr10:4786437-4787978			-1.614	-4.27282
chr10:4868220-4869073			-2.13425	-1.21831
chr10:4900183-4901082	-0.570434	-0.783972
chr10:4959892-4961460	0.555992	0.238578
chr10:5043939-5046144	1.23263	0.915749
chr10:50591536-50593762							-0.39164	-1.0495
chr10:50763033-50764220	-0.108008	0.402807
chr10:5079243-5080754			-3.69937	-2.19729
chr10:51421760-51423564	2.65791	0.643504
chr10:51435534-51436481	2.43685	0.33016
chr10:51452744-51457042							10.6728	-0.309159
chr10:51479622-51482393							10.262	1.28018
chr10:51489822-51492604							12.3965	1.03936
chr10:51526153-51531880											3.14748	2.09467
chr10:51596762-51597893	3.89943	0.0166463
chr10:5159973-5164734	0.947873	-0.0469589
chr10:5184076-5186672	2.69646	0.130205
chr10:5194152-5195347	-2.53192	-1.98526
chr10:5207995-5208834	-2.84221	-1.25409
chr10:52373686-52375037			-2.42935	-1.02482
chr10:52381437-52382996							-0.296047	-1.13603
chr10:52417268-52418693							-4.22852	-2.12671
chr10:5270347-5272266	0.534466	0.443781
chr10:53180407-53181248									-1.95128	-1.78054
chr10:53271119-53272121			-0.0255898	-1.33428
chr10:53373220-53375275							0.23707	0.279726
chr10:53378920-53380201							-0.260212	-2.2361
chr10:53398089-53398931	-0.274072	0.744938
chr10:53406944-53408576	4.21066	0.432067
chr10:53434574-53435901	0.656967	0.379516
chr10:53595959-53598550							-0.969826	-2.8345
chr10:53615280-53617041									-3.98957	-3.85518
chr10:53629134-53630402							-4.0241	-2.43404
chr10:53692522-53692830	3.84231e-08	-0.027703
chr10:53693651-53695748			-0.354597	-0.588565
chr10:53770878-53771823					1.35667	1.51809
chr10:53812492-53813987			-5.55698	-3.06071
chr10:5383699-5384949			-0.0615384	-1.66848
chr10:53888488-53889034					0.704424	1.2126
chr10:53927551-53928613	0.169009	-0.00756724
chr10:54008059-54011662			-3.30209	-4.61559
chr10:54013586-54015160			-3.63275	-3.25151
chr10:54039578-54041847			-1.05095	-3.38259
chr10:54073890-54076500							-3.71353	-2.81649
chr10:54116666-54120434	-4.2667	-4.06646
chr10:5514381-5515651	4.52251	-0.665722
chr10:5516192-5516848	5.35491	-0.28541
chr10:5542850-5544918	5.79031	0.193331
chr10:5545408-5551191							4.85508	1.54807
chr10:5558369-5559608	0.331119	-0.0252485
chr10:5593431-5594690											0.570253	0.630713
chr10:56106676-56107641							-0.876843	-0.537113
chr10:56114903-56115882	0.261911	-0.569831
chr10:56228362-56229727							-3.43759	-1.39739
chr10:56405600-56406185					1.18343	1.07229
chr10:56455567-56456418					0.66287	0.847803
chr10:57440330-57442708	0.388174	0.149608
chr10:57485807-57487383							-1.18769	-0.522375
chr10:57531529-57533032							-1.46715	-1.41596
chr10:57602284-57603875							-0.161163	-0.116202
chr10:57631471-57632975									-1.50027	-1.13387
chr10:57636673-57638431			-1.34185	-1.775
chr10:57689928-57691201	0.120853	-0.344646
chr10:57727378-57728531	0.533725	-0.0130873
chr10:57744946-57746680	1.04989	0.431664
chr10:57752793-57754244	0.388768	-0.582608
chr10:57754607-57755939	-0.635251	-0.673465
chr10:57791662-57793197							2.03792	0.470132
chr10:57794039-57796391							1.01387	-0.260804
chr10:5804210-5807096									-2.21227	-3.22786
chr10:58221572-58222455							0.174231	0.189749
chr10:58223845-58224293							0.114469	-0.00536198
chr10:58225021-58225781							0.168691	0.372608
chr10:5823019-5825239									-3.5805	-3.63016
chr10:58231151-58234170							1.24132e-08	0.259894
chr10:58238803-58239876							0.0238966	0.510749
chr10:58255270-58256239							1.79937	-0.847625
chr10:58322654-58324641							0.722647	-0.52834
chr10:58341204-58342104	-1.65242	-1.38059
chr10:58343222-58344221	-0.102666	-0.908686
chr10:58349917-58355239	2.26925	-0.123061
chr10:58370069-58372385	-0.918913	-2.12063
chr10:58381877-58383880	0.19202	-0.456892
chr10:58392220-58394100							-0.395526	-2.03478
chr10:58405387-58406458	0.646413	-0.147747
chr10:58415737-58417245	-0.25505	-0.872638
chr10:58445219-58448217							-2.23226	-3.02566
chr10:58452049-58452729	-0.263951	0.464222
chr10:58496914-58498921							-2.13356	-1.85216
chr10:58714008-58714946			-2.2142	-1.58778
chr10:59194586-59195664									-1.42714	-1.03471
chr10:59220971-59222672							1.2813	0.750456
chr10:59235410-59237269	1.62756	0.914088
chr10:59262387-59263423	1.386	0.281842
chr10:59264889-59266463	0.91226	0.46971
chr10:59323119-59324277							-1.79354	-0.926043
chr10:59334682-59335967	-3.21261	-1.90743
chr10:59376079-59377918			-5.42379	-4.20258
chr10:59379919-59380853			-0.411794	-1.22914
chr10:59381888-59383042	0	-0.277322
chr10:59431127-59431660					0.240535	1.21303
chr10:59542924-59544190	1.21521	0.200566
chr10:59561946-59562476	5.90227	-0.393719
chr10:59562649-59563475	6.05327	-0.646906
chr10:59563766-59566475	3.36012	-0.279036
chr10:59577645-59579232	2.9244	0.771032
chr10:59588950-59590494	4.69975	0.160778
chr10:59607958-59609129	0.853971	0.470246
chr10:59615759-59617045							3.05061	0.104904
chr10:59636609-59637432	-1.402	-0.953863
chr10:59665429-59666544	-0.482925	-0.487821
chr10:59691989-59693393	2.44722	0.100916
chr10:59693798-59694521	1.41859	-0.0033225
chr10:59702307-59703583							-1.46692	-0.435992
chr10:59706579-59708025							2.58893	0.434797
chr10:59748461-59749500	-1.23393	-0.666174
chr10:59832194-59832785	0.650788	0.911096
chr10:59848118-59849203	0.921659	1.06096
chr10:59864261-59865855			-1.38339	-1.14026
chr10:59878915-59880930							-3.91932	-2.65164
chr10:59884167-59887960			-6.71953	-3.35538
chr10:59896159-59901897			-4.4731	-4.18731
chr10:59907080-59908903			-10.6052	-4.3719
chr10:59909182-59909776			-9.36717	-2.29633
chr10:59920456-59922077			-3.59069	-2.17256
chr10:59924299-59924871	1.83791	0.693494
chr10:59931973-59933970	-4.01885	-3.34099
chr10:59935579-59937117	-0.333433	-0.800027
chr10:59950309-59952922									-5.53446	-3.24972
chr10:59969793-59970538	-1.65204	-0.767243
chr10:59973888-59975481			-0.933571	-3.07847
chr10:59980360-59981874	-1.06696	-1.26897
chr10:60002096-60004083							-1.62595	-2.51343
chr10:60027612-60028616	-0.919399	-0.865534
chr10:60031179-60032381			-3.39178	-0.890331
chr10:60043798-60044941			-0.919757	-0.861444
chr10:60080179-60083098			-3.73328	-4.19589
chr10:60138301-60139989			-0.546846	-0.690927
chr10:60151134-60151852			-2.35697	-1.36884
chr10:60159733-60164192			-9.32139	-6.06678
chr10:60167339-60171359			-11.5321	-8.04233
chr10:60176513-60177073			-2.1978	-1.90557
chr10:60192864-60194785									-4.20454	-4.59999
chr10:60212061-60214198									-10.4988	-3.99856
chr10:60215864-60220782									-9.4681	-6.69844
chr10:60251759-60253621	3.48399	0.548083
chr10:60259436-60264152	-0.386028	-1.44401
chr10:60273441-60274171	-0.0702487	-1.24525
chr10:60277324-60279431							-2.0688	-0.817691
chr10:60279839-60288139							-1.73	-2.7135
chr10:60289776-60290529			-2.72415	-1.75798
chr10:60328752-60329834	3.12811	0.157379
chr10:60341305-60342266	1.06726	0.242024
chr10:60343147-60345528	1.37843	0.101595
chr10:60346262-60352226							-0.30525	-0.922603
chr10:60367397-60368124	3.31535	0.479205
chr10:60370610-60372258	-0.140029	-1.25401
chr10:60379709-60380270	0.822707	0.839208
chr10:60388850-60391930	2.1312	-0.715778
chr10:60398324-60399291							1.35232	0.738976
chr10:60566211-60567452	-0.0206613	-0.991802
chr10:60705661-60706279	1.12024	0.610277
chr10:60726311-60727480			0.0219342	-1.28671
chr10:60738373-60742301			-2.38916	-2.47815
chr10:60744085-60744885			-3.75	-1.65607
chr10:60752032-60753235							-1.98222	-0.973246
chr10:60931474-60933395							0.840908	0.239386
chr10:61114350-61115289	0.109227	0.474584
chr10:61121554-61122747	0.0644788	-0.169638
chr10:61134220-61137564	0.858791	0.52617
chr10:61145514-61148391							-1.22991	-2.13856
chr10:61166946-61168193	-1.64497	-1.64982
chr10:61199736-61200829	-0.985291	-0.805764
chr10:61200988-61201174	-0.27571	-0.394066
chr10:61201267-61201836	0.13519	0.997561
chr10:61233843-61234574			-2.66582	-1.00777
chr10:61261538-61262427					2.33625	0.762218
chr10:61263937-61264471					1.77663	1.82904
chr10:61272525-61273935											0.909256	0.750309
chr10:61275939-61276641			-1.16882	-2.28901
chr10:61296835-61298316									-1.78327	-3.39933
chr10:61368952-61371016			-0.33542	-0.604574
chr10:61373772-61374887	0.183972	0.0789869
chr10:61448216-61448953			-5.25345	-2.10549
chr10:61451126-61453026							-1.84885	-2.57684
chr10:61475584-61476428							-1.61016	-0.271086
chr10:61648513-61649202							-1.78631	-1.26465
chr10:61652845-61654575			-4.46124	-3.83782
chr10:61679450-61681444							-2.05745	-1.9902
chr10:61694743-61696352							-1.24301	-1.37001
chr10:61715165-61715868											2.44374	1.0122
chr10:61751645-61752133	0.630517	0.989851
chr10:61905753-61907168			-0.344296	-1.19297
chr10:62162380-62163238			-3.37696	-1.13796
chr10:62190199-62191604	0.145999	-0.00143581
chr10:62194007-62196078									-4.12287	-5.4377
chr10:62198030-62199957	0.0665311	-0.323476
chr10:62237179-62238145			-1.06174	-1.8922
chr10:62287349-62288339	-1.6058	-1.6272
chr10:62300320-62301185	-0.829998	-1.07525
chr10:62305776-62308050			-6.16783	-5.95833
chr10:62311141-62312128	-1.14306	-1.21877
chr10:62313518-62314387	0.236051	-0.564671
chr10:62326910-62328440	-0.301658	-1.08989
chr10:62338292-62341534									-5.9634	-5.7908
chr10:62430625-62431566	0.245238	0.642788
chr10:62448830-62450878							-3.15505	-4.27049
chr10:62485481-62487870							-2.10366	-1.67586
chr10:62491288-62492390					3.25748	1.49455
chr10:62500412-62510274							2.28799	-0.943849
chr10:62511072-62512294	2.51794	-0.185482
chr10:62541112-62545102	3.74655	-1.84724
chr10:62546322-62547418	4.3047	1.1712
chr10:62552814-62554927	-1.74742	-3.58196
chr10:62555869-62557190	0.854054	0.44824
chr10:62577808-62578750							-0.272197	-0.74696
chr10:62601361-62603387							-3.73351	-3.12737
chr10:62650110-62652429							-2.42147	-2.59636
chr10:62664264-62666349			-6.13663	-4.74108
chr10:62791279-62793530							-1.6403	-1.8852
chr10:62864929-62865644			-1.93652	-1.9387
chr10:62919944-62921385							-0.0177931	-0.0564646
chr10:62944924-62945852							-1.24337	-1.39611
chr10:62946494-62947742							-0.184911	-2.44539
chr10:62947994-62949279							2.39449	0.770601
chr10:62971281-62972835			-4.0425	-2.40336
chr10:62980001-62981009									-3.51038	-2.77807
chr10:62984330-62984953			-2.46944	-2.03052
chr10:63003308-63003833			-3.80952	-2.12981
chr10:63022441-63025080							-3.08975	-4.09503
chr10:63089112-63090255			-1.74978	-2.57203
chr10:63176057-63177827	-3.17253	-2.20988
chr10:63242649-63245120							-0.508461	-1.90279
chr10:63246884-63248347	3.69806	-0.0798919
chr10:63258923-63260001	-0.190286	-0.627916
chr10:63338179-63339893							-0.134637	-0.471917
chr10:63386299-63387254							-1.5841	0.0223995
chr10:63410916-63411549							3.24057	0.971191
chr10:63416016-63417266	2.19487	1.23156
chr10:63428207-63430646									-2.34438	-3.09387
chr10:63637421-63639084					3.59252	1.46777
chr10:63649539-63650688	6.851	1.19282
chr10:66848298-66849360	4.03206	1.03161
chr10:66852056-66853666	2.27743	1.41185
chr10:66863780-66865477	-1.66206	-2.38082
chr10:66920104-66921132									-1.12242	-1.00772
chr10:66930243-66931185	1.33377	0.363679
chr10:66932023-66933405	1.68837	-0.688674
chr10:66936608-66937919	3.63786	-0.138764
chr10:66952881-66954105	-1.55019	-1.25016
chr10:67003260-67005600							-0.32873	-2.46741
chr10:67024856-67027031	3.43059	-0.096506
chr10:67038470-67039505	5.49981	0.804899
chr10:67043226-67044227	6.30139	-0.875225
chr10:67047938-67049960	4.23546	-0.0288281
chr10:67051171-67053232			0.597171	-2.2859
chr10:67068830-67070020	2.71493	-0.544907
chr10:67071507-67072339	0.400642	-1.13907
chr10:67095939-67098507							-0.549165	-1.74934
chr10:67114585-67116109	-0.0672991	-0.0586411
chr10:6717043-6718235	0.365686	0.383078
chr10:67181797-67183686			-1.43883	-3.93512
chr10:67184479-67188025							-3.88303	-4.44534
chr10:67204259-67206137	0.136534	-1.6575
chr10:67209531-67210962	-0.788403	-0.701215
chr10:67225403-67226443	0.542407	0.300061
chr10:67284337-67286035							-4.37921	-1.98006
chr10:67290351-67291664	0.253872	0.766123
chr10:67427015-67428034	-0.226466	-0.661697
chr10:67496984-67498158							0.131045	-0.398775
chr10:67502368-67504657			-2.63243	-4.72657
chr10:67536659-67538118							1.91561	-0.731689
chr10:67548230-67550239							-4.27563	-4.13811
chr10:67581652-67582766	-0.667495	-0.753897
chr10:67585581-67587281	0.211162	-0.0299839
chr10:67595010-67596193	0.736936	0.643212
chr10:67597567-67599841	1.42074	0.182502
chr10:67632590-67634058	0.960665	0.606834
chr10:67636586-67637385	1.76503	-0.109048
chr10:67643507-67645739	3.91738	-0.895235
chr10:67646318-67648946	4.59548	-1.77996
chr10:67690273-67691185	1.68691	0.487978
chr10:67694313-67696985	4.88446	-0.466525
chr10:67702116-67704186	3.76564	-0.034392
chr10:67711920-67714325	13.4336	-0.401755
chr10:67715588-67717363							3.71253	0.216184
chr10:67736308-67737276	0.768171	0.472855
chr10:67741900-67743464	0.68857	-0.0506035
chr10:67760028-67761697	2.90363	0.129434
chr10:67801787-67803186	2.27269	0.22627
chr10:67803793-67805434	1.6719	0.254203
chr10:67840095-67841716	0.743448	0.261991
chr10:67959058-67960947	5.38882	-0.597073
chr10:67965858-67967021			-1.58741	-1.60507
chr10:67978720-67980296							0.569439	-0.638918
chr10:67997320-67998120	0.160256	0.635603
chr10:68028223-68029491	0.950417	0.207458
chr10:68098128-68098664	0.526215	0.693129
chr10:68104422-68105976	2.046	-0.343598
chr10:68125096-68127426	2.27798	0.390834
chr10:68131720-68133129	5.40482	0.364808
chr10:68135895-68137206							2.52303	0.555715
chr10:68179418-68180623	0.723481	0.473091
chr10:68191866-68193622	0.890719	0.675677
chr10:68221292-68222860	0.735871	0.179205
chr10:68238368-68241904	1.89987	-0.215718
chr10:68248709-68250055	1.39064	0.222501
chr10:68275760-68280883							-0.950964	-1.99797
chr10:68282563-68283456	1.66538	-0.473534
chr10:68286232-68287192	3.49893	0.376008
chr10:68312313-68313253							0.436443	0.124298
chr10:68445749-68446786	-0.815963	-1.11839
chr10:68472115-68473444	2.0644	0.585765
chr10:68521291-68522818	0.638087	0.90234
chr10:68541101-68542640									-10.6463	-4.2806
chr10:68673391-68674366	-1.02564	-0.790295
chr10:68723895-68724537							-0.399393	0.44654
chr10:68777812-68778599			-2.93226	-2.59621
chr10:68794288-68796800			-8.86003	-6.95091
chr10:68841790-68843074	-2.0369	-0.787121
chr10:68843668-68844875			-2.10312	-1.13023
chr10:69120150-69120738			-2.48561	-3.06322
chr10:69212482-69213266							-1.47174	-0.61612
chr10:69246563-69247772	-2.41776	-1.82668
chr10:69252256-69253039			-0.45846	-1.93247
chr10:69253729-69254842			-3.1101	-2.70377
chr10:69257025-69258545	-0.455465	-0.996305
chr10:69259260-69259792			-1.68691	-1.14795
chr10:69351046-69353552							-1.54501	-1.74959
chr10:69648110-69648727			-0.290903	-2.4102
chr10:69649590-69650367			-2.541	-2.78076
chr10:6979282-6981152									-1.27519	-2.64463
chr10:6981682-6984769			-1.54494	-3.85736
chr10:6985284-6989609			-0.272713	-3.72645
chr10:69883241-69885386	3.82523	0.499157
chr10:70094987-70098227									-2.0497	-2.80825
chr10:70119220-70121371	-0.977482	-1.0172
chr10:70151996-70153107	-0.161555	-0.533249
chr10:70180212-70182246	0.214306	0.194381
chr10:70195119-70196097	-0.419485	0.184352
chr10:70196850-70198554	-0.466474	-0.571733
chr10:70199927-70201675	0.689433	0.34275
chr10:7036619-7038238							1.14031	-0.744253
chr10:7040148-7041777	0.645354	0.540109
chr10:7053019-7054176							2.85885	-0.147686
chr10:7061965-7065138	4.09707	-1.68494
chr10:71237207-71238714									-1.12296	-3.0175
chr10:71239026-71240489									-5.60843	-3.32888
chr10:71258482-71259282			-8.36538	-3.77531
chr10:71284575-71285691							-1.35557	-0.442537
chr10:71291978-71292918			-2.29133	-0.976371
chr10:71327957-71329222			-2.5337	-1.78469
chr10:71338717-71339954	-1.61681	-0.912187
chr10:71344287-71344964							-1.28773	-0.520721
chr10:71347239-71349546							-0.344547	-0.744361
chr10:71361833-71362650	-3.16982	-1.79146
chr10:71369140-71369960	0.813008	0.173173
chr10:71384388-71385587	-1.58252	-0.717194
chr10:7145232-7146427			-0.750992	-0.952167
chr10:7157931-7159578			-2.74002	-3.6581
chr10:7171438-7172479			-1.13303	-1.06224
chr10:7182562-7183930			-3.61748	-3.16321
chr10:7211628-7213025							-1.92721	-0.792241
chr10:72654119-72655745							-1.48232	-1.04091
chr10:7390757-7392000									-1.71215	-3.35524
chr10:7437901-7441903			-7.8102	-7.83954
chr10:74636770-74637853	-0.307787	-0.610523
chr10:7470228-7471199			-2.79912	-2.62035
chr10:74712040-74713191			-1.24752	-1.18617
chr10:7472312-7474694									-2.788	-4.21583
chr10:75055420-75056803			-2.76248	-2.94574
chr10:75060057-75062552									-2.86727	-2.57439
chr10:75076428-75080647			-4.5946	-4.73083
chr10:75084876-75085529			-1.57066	-2.35062
chr10:75103362-75104675	-0.781143	-0.446959
chr10:75104831-75106389	-1.69514	-0.39858
chr10:75118941-75120300			-4.73576	-1.95957
chr10:75120537-75121996	-2.40769	-1.83613
chr10:75124736-75126294			-6.08933	-4.17044
chr10:75130435-75130941			-2.17898	-2.01791
chr10:75136428-75138285			-4.19756	-3.34104
chr10:75145317-75146995			-2.46019	-2.20515
chr10:75211766-75212725							-2.9411	-2.04095
chr10:75221784-75223670	0.503032	0.554101
chr10:75258238-75259190			-3.7438	-1.97955
chr10:75282118-75283320							0.874611	0.168561
chr10:75288690-75289756	-0.264588	-0.223101
chr10:75294593-75295304			-0.75733	-1.36939
chr10:75299196-75300098	-0.284268	-1.5879
chr10:75301544-75303156					1.16116	1.08116
chr10:75314189-75315205			-1.21139	-2.87701
chr10:75316876-75317849							-0.895986	-1.9407
chr10:75320055-75320544			-3.88024	-2.54757
chr10:75326365-75327846	0.294327	-0.315667
chr10:75353673-75354208									2.21202e-08	-3.31219
chr10:75364235-75366110	-0.136752	-0.294788
chr10:75411041-75412695			-0.356556	-0.713695
chr10:75429522-75430392	0.471559	-0.0259633
chr10:75445204-75448704			-9.08425	-7.98576
chr10:75471321-75472332			-1.19202	-1.09143
chr10:75484132-75485402									-4.5427	-3.80268
chr10:75490366-75492389			-1.3562	-2.10294
chr10:75503971-75505771	0.242165	0.197925
chr10:75516374-75518680							-1.60117	-2.09972
chr10:75564516-75566693	2.87387	0.883989
chr10:75590488-75593514							0.533835	-0.927191
chr10:75667081-75668402	-1.04816	-1.8383
chr10:75676442-75676971	0.775532	0.86009
chr10:75710350-75710797	-0.803074	-0.641454
chr10:75756230-75757925	0.65048	0.482806
chr10:75763585-75765298							-1.58666	-1.80901
chr10:75772724-75774124									-2.27106	-0.996334
chr10:75780840-75781723							-3.74597	-1.3425
chr10:75833528-75838135									-4.76978	-3.75467
chr10:75859581-75860566							-2.62918	-1.42404
chr10:7589090-7589897							-1.3027	-0.812684
chr10:75893236-75894069									-0.40016	-1.27035
chr10:75920779-75922304							-3.2955	-2.16071
chr10:75932061-75932950									-1.03833	-1.16061
chr10:75935663-75936700									-8.82724	-2.79064
chr10:75938077-75938700			-5.55624	-2.52782
chr10:75947804-75951748									-7.43746	-6.61974
chr10:75954141-75954992									-1.59691	-1.87499
chr10:75978233-75979052			-1.628	-1.52108
chr10:75990233-75990796			-4.55436	-2.94644
chr10:76032341-76033353							-3.95257	-2.19708
chr10:76237392-76238505							-1.19796	-0.510959
chr10:76344653-76345981							-0.637164	-0.289471
chr10:76351809-76352840	-0.497401	-0.439656
chr10:76354457-76355624			-1.84563	-1.20515
chr10:76425385-76426494	1.06356	0.402821
chr10:76441576-76443585							-0.753021	-1.62112
chr10:76468334-76469647							0.644444	-0.951154
chr10:76485806-76486534	1.44407	0.850692
chr10:76488538-76490038	2.35897	0.876939
chr10:76530846-76532686							-0.752508	-0.205415
chr10:7662121-7666022							2.92496	0.312481
chr10:7667052-7668165									-0.783283	-2.09997
chr10:76798407-76800010			-2.52731	-1.29489
chr10:7680224-7682360							-3.06108	-3.08994
chr10:76955405-76956887			-0.899685	-0.694363
chr10:77032688-77034034									-1.54303	-1.32532
chr10:77056136-77058405			-3.17546	-5.39099
chr10:77225298-77226718	2.00433	0.678193
chr10:77254452-77255360			-1.6661	-1.23114
chr10:7725728-7727046							0.233454	-1.8187
chr10:77258990-77260187							2.09927	0.291654
chr10:77265707-77267395	2.33929	0.848002
chr10:77417713-77418998							-1.15734	-0.440823
chr10:77506644-77508016			-3.21447	-3.82951
chr10:77514999-77516702							-1.12923	-1.89016
chr10:77518719-77521186	4.2198	0.494561
chr10:77521420-77523887	4.51083	0.00865776
chr10:77529668-77532566							3.92844	-0.554863
chr10:77535961-77538584	8.27981	0.145785
chr10:77548283-77552215	4.6952	0.384366
chr10:77581410-77582826							1.35811	-0.118577
chr10:77593268-77594665	0.8443	0.435911
chr10:77605298-77608031							-1.82949	-2.11828
chr10:77621329-77623630							-0.579457	-0.91576
chr10:77633199-77635568	-3.43107	-2.51022
chr10:77645291-77647279	1.43167	0.189443
chr10:77673395-77674045			-2.68245	-3.0484
chr10:77689641-77690358									-0.286092	-1.85655
chr10:7780247-7781789							-0.997705	-1.31003
chr10:7792018-7793680							-0.786818	-0.86657
chr10:77962141-77963963	7.4587	0.151469
chr10:77964139-77964876	6.01886	0.494895
chr10:77969776-77971193							5.73621	0.923756
chr10:77971375-77971953							0.621063	0.0698473
chr10:77978000-77979256							-1.59236	-1.07882
chr10:78009044-78010196							-2.2703	-2.43997
chr10:78014900-78016772	0.315034	0.458983
chr10:7802037-7803250	0.634156	0.382444
chr10:78054362-78055183											3.40423	1.59393
chr10:78069239-78069909							0.382702	0.828896
chr10:78085889-78087835	2.93831	0.459385
chr10:78092853-78093517			-2.04665	-2.70619
chr10:78105111-78106374			-3.45129	-2.14758
chr10:78123689-78124630	0.272487	0.116843
chr10:78129691-78130759			-0.912321	-1.4635
chr10:78133736-78135599	1.96815	-1.42606
chr10:78148116-78150277	1.69675	-1.35343
chr10:78159209-78160178	1.48183	0.803386
chr10:78160325-78161584	0.570253	-0.0354885
chr10:78168982-78170097							-4.13936	-2.26594
chr10:78184429-78186139							-2.08427	-1.58638
chr10:78231722-78232358	-0.161264	-0.972793
chr10:78236641-78238188	1.47515	1.13118
chr10:78243146-78245493							-2.55645	-3.49451
chr10:78264691-78265769									-1.14171	-1.48503
chr10:78296353-78300600									-6.29705	-6.94442
chr10:78303233-78304431	-1.79787	-0.953344
chr10:7831883-7832544							-3.60759	-1.36647
chr10:7833657-7835984							-1.91729	-2.02001
chr10:78351528-78352774							-0.884883	-0.570076
chr10:78366032-78368018	0.129109	0.055418
chr10:78371704-78373914	-0.626523	-0.267155
chr10:7838957-7840380			-3.42361	-4.00865
chr10:78399342-78400450			-4.74405	-3.52565
chr10:7841161-7842714	-0.148595	-0.649085
chr10:78411960-78413373							-4.35516	-3.39994
chr10:78419362-78421870			-2.94442	-1.53154
chr10:78425085-78426581							-1.67969	0.231459
chr10:78457155-78458527	-0.691485	-0.970654
chr10:78464189-78466476							-0.325137	-1.14919
chr10:7847001-7847951							-0.215924	-0.950254
chr10:78476261-78477797	0.651042	-0.0604986
chr10:78481308-78482686			-3.10744	-2.37475
chr10:78574099-78575827							-12.3605	-3.8866
chr10:78587333-78588601			-1.57729	-1.26281
chr10:78590116-78593250									-11.4869	-7.3768
chr10:79096877-79097817									-6.05565	-3.07796
chr10:7935987-7937201	0.295696	0.209023
chr10:79407520-79408382	0.029746	0.654168
chr10:79416498-79418091							-0.853091	-1.83454
chr10:79419272-79420614	0.286599	0.224751
chr10:79506226-79507451	0.041863	-0.658659
chr10:79533017-79533960									-2.20246	-1.01601
chr10:79538853-79539933			-2.54036	-2.58421
chr10:7954715-7957386							-1.59356	-3.19501
chr10:79554262-79555298							-0.56925	-0.425073
chr10:79584256-79585190			-1.75699	-0.92935
chr10:79668859-79670092							-0.956599	-2.4577
chr10:79680972-79683100							-1.63871	-1.83067
chr10:79696269-79696810	1.18489	0.939894
chr10:79703853-79705151							-1.08648	-0.654437
chr10:79746213-79747201							-3.68525	-0.671053
chr10:79766315-79767862							-1.75691	-1.271
chr10:79780172-79781490	-1.5369	-0.00646693
chr10:79788380-79789182									-1.18294	-1.95544
chr10:79790028-79791579							0.611682	0.98018
chr10:79793512-79794282							-0.0998997	0.652984
chr10:79798414-79799252	-1.71348	-0.94136
chr10:79807809-79808784			-2.15648	-2.07687
chr10:79840305-79842038	-0.0147954	0.0768288
chr10:79849611-79850395	0.686814	-1.12055
chr10:79852714-79856486							-4.02425	-3.07281
chr10:79877312-79878557							-0.659046	-1.29119
chr10:79908248-79909909							-5.48017	-2.78748
chr10:79914680-79917723							0.370755	-0.101008
chr10:79923078-79924307	3.27554	0.806604
chr10:79926073-79929571							0.72569	-0.892224
chr10:79936566-79939034	-0.976603	-0.783686
chr10:79940332-79940942			-2.94241	-2.24964
chr10:79946299-79947024	0.530504	0.677063
chr10:79960135-79960909							-1.02697	-1.21121
chr10:79983375-79987247							-3.60246	-2.28436
chr10:79988052-79989283							1.24977	-0.676457
chr10:79994059-79995616							0.214087	-0.169883
chr10:79996173-79997548							-0.354311	-1.01973
chr10:80016060-80019619							-0.850137	-1.65028
chr10:80023687-80024996	-1.29282	-1.41054
chr10:80032687-80034580	1.93696	1.0099
chr10:80039066-80040385							-0.369354	-1.29526
chr10:80050883-80054871							-1.74884	-2.47022
chr10:80070639-80072098	1.77501	0.923364
chr10:8007280-8008205	0.22176	0.327309
chr10:80073819-80076731							-0.704423	-1.00874
chr10:80079327-80081222	-2.08376	-1.15372
chr10:80086132-80087841	0.960226	0.489518
chr10:8009291-8011007	0.522981	-0.00799634
chr10:80101573-80103295							2.23354	-0.504627
chr10:80104387-80106002							0.984362	0.848397
chr10:80114525-80118110							-1.20159	-1.10431
chr10:80120636-80122789	4.69232	1.23436
chr10:80140934-80143005							1.67143	0.223163
chr10:80147459-80153380							-1.05665	-1.33694
chr10:80157536-80162398	-4.61454	-4.18591
chr10:80167018-80168831							-3.60643	-2.29163
chr10:80172150-80173937							-0.760476	-1.46157
chr10:80226500-80227349									-4.31881	-2.02262
chr10:80248711-80250251							-0.64935	-0.425816
chr10:80260955-80262403							-3.75407	-1.77407
chr10:80264325-80265985							-4.85017	-2.64807
chr10:80270248-80272164			-3.13152	-3.14546
chr10:80281428-80282714							-0.239263	-0.427463
chr10:80292216-80293506							-1.64977	-2.50383
chr10:80319662-80321100							-1.35516	-1.07334
chr10:80323057-80323897			-2.5641	-1.348
chr10:80387346-80388267							-0.584649	-0.0645539
chr10:80398279-80400918							-7.06367	-2.95407
chr10:80406211-80407898							-3.07023	-1.46359
chr10:80429189-80434797									-3.59377	-5.76383
chr10:80442558-80443152			-4.05767	-1.95092
chr10:80475070-80475991							-3.98118	-0.42066
chr10:80531402-80532401			-1.95067	-1.0419
chr10:80538696-80539198									-2.65604	-1.96795
chr10:8055186-8056183	0.2829	-0.841545
chr10:80560687-80562297							-1.51298	-3.14319
chr10:80569488-80571548	-1.65546	-0.343534
chr10:80576503-80578799									-6.48843	-3.71476
chr10:80589029-80590627							-9.06582	-2.42785
chr10:80602209-80604592									-9.14598	-4.36576
chr10:80610571-80611192									-2.64255	-2.01249
chr10:80617743-80619215			-4.65092	-3.72668
chr10:80621329-80624852							-8.36263	-4.79066
chr10:8064777-8067577			-1.63919	-3.6946
chr10:80655974-80657180							-0.850448	-1.86923
chr10:80657377-80660039									-8.70754	-4.95327
chr10:80664228-80665177	-0.27019	-0.816497
chr10:80675074-80683501							-5.56514	-4.99051
chr10:80691517-80703523									-7.55605	-5.11747
chr10:8069874-8073492	-0.41105	-0.639024
chr10:80741008-80742530							-0.926581	-0.563108
chr10:80751291-80752925	-3.02859	-1.76682
chr10:80754485-80756203							-2.46261	-2.47684
chr10:80797293-80799741							-5.46757	-3.36697
chr10:80823528-80827492							-1.88232	-0.824565
chr10:80854595-80855905							-1.64416	-0.584979
chr10:80900015-80901682									-7.56772	-3.06033
chr10:80913939-80914842	-0.425931	-0.0681413
chr10:80917598-80918492									-3.49911	-2.9637
chr10:80921892-80923200			-2.92088	-2.44718
chr10:80928519-80930736							-2.41722	-0.996164
chr10:80933823-80934321	0.77232	0.736353
chr10:80937082-80937977			-3.78169	-3.41546
chr10:80939541-80940870	-1.44701	-0.752402
chr10:80942656-80943430	1.12635	-0.133911
chr10:80963356-80964289	0.549647	0.675268
chr10:80967039-80968027	0.545002	0.471088
chr10:80981097-80982488	-0.129034	-0.153039
chr10:80985145-80986575	-2.81513	-0.724736
chr10:81036828-81037453							-0.574358	-0.147984
chr10:81059481-81060888							-1.91351	-0.502345
chr10:81069317-81070616							-0.572432	0.296027
chr10:81076007-81076481			-1.94742	-2.01023
chr10:81077343-81078079			-4.1806	-1.86451
chr10:81088115-81088607	1.3029	1.09331
chr10:81098180-81099444									-4.50341	-2.66557
chr10:81104958-81106740							-5.16561	-3.08622
chr10:81127162-81130001			-4.66036	-3.18529
chr10:81133129-81139853							-2.86383	-4.17564
chr10:81152192-81153030	-0.214185	0.179635
chr10:81161186-81163341			-7.24612	-6.24921
chr10:81167008-81169347							-4.92211	-2.90251
chr10:81173197-81173850	-4.00518	-0.592466
chr10:81176028-81177929							-3.25065	-2.42644
chr10:81182318-81183725							-2.18687	-1.25872
chr10:81192194-81192896	-1.24187	-1.0487
chr10:81233033-81233559							-1.85239	1.11281
chr10:81248660-81249668			-0.763126	-1.23875
chr10:81266153-81267291							-6.30886	-2.65869
chr10:81268014-81268815							-0.608213	-0.0329066
chr10:81285511-81286583			-3.87486	-1.60264
chr10:81290722-81295051							-4.32385	-1.99275
chr10:81295777-81300600	-11.292	-5.5825
chr10:8130213-8130878					3.47021	1.08699
chr10:81302487-81304227							-4.25877	-1.58965
chr10:81319639-81321974							-7.45621	-3.45552
chr10:81326109-81330893									-3.91797	-6.25088
chr10:81349756-81351223							-4.40459	-1.73924
chr10:81355886-81359811							-0.326637	-0.0523189
chr10:81365290-81365857							-0.0904444	0.854348
chr10:81365957-81366745							-0.0650786	0.450854
chr10:81377246-81379640							-4.19853	-1.88876
chr10:81382010-81382840			-1.63732	-2.07071
chr10:81383657-81385321							-5.4857	-2.87226
chr10:81392956-81394189							-1.37251	-1.55804
chr10:81396299-81397573			-4.93097	-2.78659
chr10:81407058-81408583							-1.68138	-0.829546
chr10:81413020-81415337	-0.254528	1.56494
chr10:81429490-81431286									-4.66849	-4.6252
chr10:81432964-81435431	-3.5754	-2.58983
chr10:81494019-81494751							0.910747	1.07067
chr10:81495408-81500249							-2.29874	-1.74633
chr10:81516980-81520800			-6.34984	-5.58714
chr10:81523152-81525302									-5.77221	-4.25367
chr10:81544394-81545982							-5.65136	-1.75342
chr10:81551032-81551852	-2.22014	-0.812071
chr10:81553307-81553972			-2.73761	-2.02138
chr10:81558948-81561495									-1.97316	-3.53851
chr10:81570870-81571770	-3.07692	-0.604964
chr10:81580279-81580994			-0.430339	-2.6553
chr10:81596977-81597731			-2.14242	-3.6675
chr10:81600235-81601047									-2.30517	-1.94827
chr10:81605189-81607025							-2.51383	-1.6747
chr10:81626808-81628363							-2.01171	-1.97294
chr10:81643108-81644100	-1.34409	-2.06283
chr10:81648851-81649650							-2.47104	-1.87166
chr10:81704459-81705590							0	-2.16665
chr10:8175847-8177676							0.084115	-0.0507181
chr10:81770719-81771443									0	-1.33301
chr10:81863510-81864775							0	-2.43371
chr10:81930107-81930846									0	-1.15245
chr10:81996660-81997886	-0.188229	-2.61758
chr10:82047833-82048740									-4.6363	-2.87744
chr10:82083279-82083744									-1.87483	-1.80458
chr10:82127853-82128569									-3.1156	-2.42041
chr10:8213470-8215040			-2.76008	-3.11319
chr10:82240466-82241598							-1.33641	-0.479528
chr10:82353985-82355022							-4.20345	-2.43453
chr10:82622330-82623903							-2.11909	-3.20576
chr10:82628828-82630800							-2.35346	-3.04663
chr10:82646760-82648082	1.3383	0.849948
chr10:82661871-82663042	-0.52552	-0.454307
chr10:82696577-82698114							0.383698	0.384502
chr10:82698456-82700081							-0.189349	-1.13574
chr10:82758219-82760494	0.755142	0.312497
chr10:82762841-82764836							-1.50376	-1.82276
chr10:82795282-82798928			-6.71618	-5.40309
chr10:82804438-82804952			-7.28325	-2.13229
chr10:82806987-82809119			-2.80223	-3.23633
chr10:82813879-82815300			-4.22238	-2.34673
chr10:82818229-82819457			-2.25507	-1.33776
chr10:82858421-82861652							-1.29356	-1.68848
chr10:82866408-82867451							-0.0983355	-0.188215
chr10:82888842-82891414	-0.13957	-0.763585
chr10:82892208-82893352	-0.739645	-1.30225
chr10:82899220-82900783	1.14835	0.628365
chr10:82934419-82935982			-2.54278	-0.563014
chr10:82957759-82958780	3.89261	0.318984
chr10:82962247-82963489	4.97543	0.457944
chr10:82969117-82969849	1.05086	0.238457
chr10:82984429-82986591							4.61349	0.700753
chr10:82988646-82990010					1.57907	1.0627
chr10:82991164-82992844	0.671551	0.785877
chr10:83004104-83005796	1.09111	0.381931
chr10:83041759-83041779	1.28205	0
chr10:83042339-83044277	-0.0529225	0.159245
chr10:83068294-83069426			-0.543626	-1.13417
chr10:83080341-83081162			0.0624631	-1.1586
chr10:83094080-83094889			-1.96507	-1.52358
chr10:83100512-83101938	3.05678	0.506799
chr10:83118836-83119560			0.0354159	-0.921793
chr10:83149456-83150075			-0.745619	-2.22382
chr10:83151967-83155011	5.90485	1.41927
chr10:83167855-83169451	2.442	-2.0613
chr10:83181265-83182589			-4.20249	-2.55216
chr10:83183587-83185278	-3.07814	-3.08828
chr10:83301224-83302702	0.242879	0.163323
chr10:83329866-83330580	0.861883	0.753149
chr10:83337532-83338046							1.19725	0.919455
chr10:83360074-83360851							0.198	-1.47045
chr10:83375614-83376568	-0.0537547	0.607367
chr10:83543622-83545020							-4.97047	-1.87292
chr10:83636924-83638180	-0.285807	0.330809
chr10:83644753-83645954					0.170798	0.689682
chr10:83648034-83649165							-0.430751	0.0478361
chr10:83718466-83719386			-2.17391	-1.7475
chr10:83722030-83723320									-1.19261	-1.55298
chr10:83946214-83947608	2.64871	0.133183
chr10:84060370-84061302									-2.14592	-1.06797
chr10:84087493-84088198	-2.3277	-0.944307
chr10:84109279-84113647			-10.3492	-6.69808
chr10:84163504-84164490			-2.08041	-1.35942
chr10:84261027-84262165	1.66734	0.468789
chr10:84335318-84336440	-0.114265	0.372657
chr10:84337644-84340030	-0.537322	0.0133228
chr10:84384679-84388175			-5.94085	-4.5305
chr10:84412058-84413311	1.412	0.638755
chr10:84421900-84426547			-11.0797	-6.95714
chr10:84440607-84441605							-3.90525	-2.03086
chr10:84488694-84490807							1.529	0.305158
chr10:84498821-84499734							1.93782	0.0427205
chr10:84507820-84509975	8.1028	-0.149541
chr10:84515533-84519121							6.86048	0.235534
chr10:84526769-84528308	4.91495	0.136523
chr10:84532559-84536395							3.16837	-0.188852
chr10:84548508-84553036	4.12816	-0.574275
chr10:84553938-84557255	6.91852	-0.962322
chr10:84573367-84574905	0.816912	-0.676151
chr10:84575624-84578184							2.21354	-2.52255
chr10:84584630-84586330	5.73152	-0.919958
chr10:84612529-84613876									-1.59899	-1.40917
chr10:84621512-84623101							-0.710009	-1.59837
chr10:84645727-84647942			-1.8869	-3.33256
chr10:84657723-84659531	1.71602	-0.649083
chr10:84661239-84663152	4.74486	0.500221
chr10:84691561-84692677	1.17177	0.224927
chr10:84774053-84774908	1.76938	0.113436
chr10:84777623-84778782	2.32296	0.266183
chr10:84903370-84904588			-4.2314	-2.61597
chr10:84916724-84918284							-1.13412	-2.21767
chr10:84934832-84936704	0.452005	0.326824
chr10:84955430-84957483	0.911737	0.573769
chr10:84957973-84959576	0.719804	0.274624
chr10:85002866-85004368	0.443853	0.618081
chr10:8505285-8505725	0.0582752	-0.0969606
chr10:8505902-8506655	-1.80475	-0.643302
chr10:85101700-85103400							-3.03167	-2.49184
chr10:85127468-85129021									-4.54043	-2.78231
chr10:8516815-8519802									-4.18051	-5.28257
chr10:85184163-85186078							-0.401686	-0.811864
chr10:85194279-85195322	0.737518	0.608928
chr10:85265640-85267026											1.813	1.33879
chr10:8535115-8536382	-0.222613	-0.712935
chr10:85353712-85355089					0.763458	0.656946
chr10:85501707-85502671	-0.292584	-0.941278
chr10:85654728-85656830			-3.0008	-3.41794
chr10:85828781-85830009									-1.90011	-3.10335
chr10:85871304-85872732							-0.646412	-1.7785
chr10:85873266-85875327	2.41357	0.899715
chr10:85916211-85917372							0.132512	-0.931558
chr10:85951847-85953886	-0.0377257	-0.0799657
chr10:85956860-85958100							-2.83292	-1.65498
chr10:86021727-86023037							-1.25269	-2.74402
chr10:86123203-86125004							0.0142372	0.368652
chr10:86157858-86159015			-0.110808	-2.17178
chr10:86166554-86167829	0.301659	-2.1873
chr10:86173267-86174623					4.80297	1.83161
chr10:86684889-86686225									-3.66574	-4.96869
chr10:86704433-86707501							-4.12864	-3.85745
chr10:86726984-86728741			-2.88954	-3.96626
chr10:86730689-86731679							-1.5281	-0.754563
chr10:86777950-86779777							-2.59638	-1.92097
chr10:86808685-86809450			-1.07257	-1.75844
chr10:86815160-86818199			-4.84302	-6.34364
chr10:86827433-86829555			-8.80882	-6.01291
chr10:87097775-87099448			-4.67454	-3.24507
chr10:87103129-87104098	-1.24368	-0.844016
chr10:87107069-87108594			-1.81589	-2.88605
chr10:8758859-8760715	0.815097	-0.298215
chr10:87674287-87675419	3.26176	0.819235
chr10:8777385-8778678	1.50713	1.02406
chr10:87829565-87832153	0.663813	0.604079
chr10:87842449-87842923	2.00151	0.579303
chr10:87964586-87966152									-2.34142	-2.20642
chr10:87973614-87974405			-2.17187	-1.51026
chr10:8802233-8803047			-1.89	-2.00295
chr10:8804484-8805665			-1.7369	-2.5788
chr10:88146376-88147661							-0.917888	-0.559194
chr10:88200830-88201749							-0.781227	-1.1736
chr10:88228408-88229383	0.394477	0.25706
chr10:88320631-88321763					0.951346	0.757476
chr10:88332083-88334317	0.516494	0.220244
chr10:88336091-88337135	2.82444	0.761231
chr10:88350003-88354248	2.21075	-0.0412918
chr10:88356382-88357764							3.69216	1.35953
chr10:88379085-88380238									-2.44624	-2.45366
chr10:88383533-88385053									-2.15924	-2.0522
chr10:88388770-88391367			-2.58681	-3.9892
chr10:88412305-88413325	0.125691	0.431859
chr10:88420055-88421923			-2.26487	-4.23426
chr10:88441416-88442086	1.7987	0.784974
chr10:8849375-8849934			-1.42195	-1.51884
chr10:88503338-88504755							0.904765	0.0179565
chr10:88573785-88575296			-1.5612	-1.19743
chr10:88578229-88579490	0.162671	0.139202
chr10:88583927-88585148			-1.47	-2.12505
chr10:88681424-88683157							1.0505	0.618862
chr10:88719356-88721105	0.0586417	0.065836
chr10:88730288-88732151							-2.76642	-2.17378
chr10:88826305-88827449							-0.134481	-1.06824
chr10:8885407-8887040							-1.09912	-1.90051
chr10:8911718-8912983	-0.162156	-1.40283
chr10:8924951-8926686	-0.871942	-0.813415
chr10:89406380-89408691			-2.5408	-2.75566
chr10:89415008-89416452	-0.905604	-0.661912
chr10:89442723-89444696							-2.09235	-2.44508
chr10:8944840-8945769			-0.358809	-1.38242
chr10:89451541-89455349			-9.87125	-7.69799
chr10:89461405-89463240			-1.50912	-0.573009
chr10:8952256-8953432									-2.57282	-2.41753
chr10:8955309-8956348			-6.53982	-2.64112
chr10:89685272-89686685							-1.8328	-1.64486
chr10:89702981-89704450	-0.244366	-0.174444
chr10:89731387-89732701							-1.50256	-2.11443
chr10:89740285-89741826	2.21302	-0.463562
chr10:89744023-89746330							4.79033	0.137229
chr10:89764430-89765586	-0.177446	0.397944
chr10:89771336-89772935	0.144321	0.13865
chr10:89844848-89846543	2.63218	0.983847
chr10:89849335-89850573	0.393522	0.618967
chr10:90223026-90223530			-0.457875	-2.19099
chr10:91006252-91006983							0.10523	0.723435
chr10:91028171-91028939	-0.934829	-0.875104
chr10:91081611-91083741							2.16685	-0.819747
chr10:91122793-91124847							-0.848873	-1.75745
chr10:91136899-91139092			-3.99874	-4.15383
chr10:91168882-91172840							-1.61957	-3.58542
chr10:91180640-91183352	-3.46986	-4.1115
chr10:91187629-91188330	1.02981e-06	-1.84703
chr10:91194490-91195872	2.04089	0.615508
chr10:91208315-91210814	2.50357	0.398834
chr10:91233967-91235866	0.958669	0.505745
chr10:91242130-91244392	3.10594	0.407999
chr10:91270389-91271276	0.462522	0.162068
chr10:92721488-92723092							-1.6785	-1.81012
chr10:93006450-93007425			-0.946745	-1.33442
chr10:93041635-93042622	-0.233809	0.133009
chr10:93068777-93071545	0.787388	-1.46043
chr10:93082664-93084588							8.86241	-0.452816
chr10:93094606-93096365	7.74041	0.409611
chr10:93110738-93112111	5.28508	0.260874
chr10:93122470-93125665	0.698209	-4.54073
chr10:93142580-93145618	3.5786	-1.416
chr10:93160132-93163286							0.0325206	-4.35904
chr10:93163586-93163668							0.312696	0.0620372
chr10:93163756-93168887	-1.00945	-3.21869
chr10:93171229-93171992	1.07538	-0.454644
chr10:93190309-93191978	1.59776	-0.571131
chr10:93198719-93199343			-3.69822	-2.5782
chr10:93206949-93208178	1.66907	0.697295
chr10:93213403-93214894			-1.65093	-1.25631
chr10:93261200-93262205	0.178595	-0.342173
chr10:93273978-93275444	-0.279847	-0.616981
chr10:93309117-93311700									-3.52403	-4.9686
chr10:93325598-93327328	-0.296428	-1.71409
chr10:93335362-93338317									-5.06746	-4.73296
chr10:93353029-93356465			-0.880571	-0.975246
chr10:93359509-93360244			-1.43032	-1.82813
chr10:93364648-93365602			-1.31699	-1.07218
chr10:93374620-93375886	-1.31648	-0.843026
chr10:93402951-93403816					0.296428	0.749346
chr10:93419320-93420575	-0.469915	0.231917
chr10:93430697-93431413	3.68858	0.396115
chr10:93435087-93437689	2.89718	-1.52689
chr10:93442563-93447457	4.73631	0.0253388
chr10:93451898-93455525							2.64399	-1.54068
chr10:93488027-93489696							1.55167	0.551615
chr10:93534378-93534824			-2.29964	-2.12626
chr10:93539764-93541024									-3.39845	-2.75889
chr10:93588841-93589934							-1.9002	-1.07585
chr10:93679247-93680427	-0.282486	0.204801
chr10:93688155-93690450			-4.89358	-4.45387
chr10:93694838-93695906					1.51253	0.880359
chr10:93742683-93743210			-0.875784	-1.43182
chr10:93888907-93890124							-2.31759	-1.8744
chr10:93985114-93986081	-0.583353	-0.37248
chr10:93999081-94001491	0.521332	0.026107
chr10:94035256-94036698							-0.426757	-1.11358
chr10:94047595-94049050	0.704908	0.427142
chr10:94147576-94148677							-0.0698662	0.724361
chr10:94198408-94199730							-2.17231	-1.41463
chr10:94356562-94357570	0.0763132	-0.596576
chr10:94377654-94378964	-0.743785	-0.571117
chr10:94415957-94416771			-1.4805	-1.32298
chr10:94425878-94426685			-1.93817	-1.59229
chr10:94471538-94472334	0.128849	0.713424
chr10:94504793-94506567	0.693782	0.914438
chr10:94545010-94546315	-2.69182	-2.36968
[truncated: 36,447 more rows]
