# Supplementary material for: Three-dimensional chromatin reorganization regulates B cell development during ageing
Source: Nat Cell Biol. 2024 Jun 12;26(6):991–1002. doi: 10.1038/s41556-024-01424-9 (PMC11178499; doi:10.1038/s41556-024-01424-9)
Supplement: Supplementary file 9 — Statistical source data. [file 41556_2024_1424_MOESM9_ESM.xlsx]

## Sheet: Fig. 5e
H3K27ac ChIP relative signal at Igh				Proximal Y vs. O H3K27ac			Middlel Y vs. O H3K27ac			Distal Y vs. O H3K27ac
	Proximal	Middle	Distal	Unpaired t test			Unpaired t test			Unpaired t test
Y1	0.776209	1.66398	2.41074	P value	0.1073		P value	0.0031		P value	0.0033
Y2	0.7586	1.67565	2.462	P value summary	ns		P value summary	**		P value summary	**
O1	0.686008	0.87193	1.26539	Are means signif. different? (P < 0.05)	No		Are means signif. different? (P < 0.05)	Yes		Are means signif. different? (P < 0.05)	Yes
O2	0.598401	0.778664	1.13305	One- or two-tailed P value?	Two-tailed		One- or two-tailed P value?	Two-tailed		One- or two-tailed P value?	Two-tailed
				t, df	t=2.802 df=2		t, df	t=17.97 df=2		t, df	t=17.43 df=2
H3K27me3 ChIP relative signal at Igh				Proximal Y vs. O H3K27me3			Middlel Y vs. O H3K27me3			Distal Y vs. O H3K27me3
	Proximal	Middle	Distal	Unpaired t test			Unpaired t test			Unpaired t test
Y1	1.69131	0.986399	0.855424	P value	0.0038		P value	0.2469		P value	0.9174
Y2	1.62177	0.93059	0.794329	P value summary	**		P value summary	ns		P value summary	ns
O1	1.08918	0.922955	0.853419	Are means signif. different? (P < 0.05)	Yes		Are means signif. different? (P < 0.05)	No		Are means signif. different? (P < 0.05)	No
O2	1.09217	0.880674	0.785634	One- or two-tailed P value?	Two-tailed		One- or two-tailed P value?	Two-tailed		One- or two-tailed P value?	Two-tailed
				t, df	t=16.26 df=2		t, df	t=1.619 df=2		t, df	t=0.1172 df=2
CTCF ChIP relative signal at Igh				Proximal Y vs. O CTCF			Middlel Y vs. O CTCF			Distal Y vs. O CTCF
	Proximal	Middle	Distal	Unpaired t test			Unpaired t test			Unpaired t test
Y1	0.106269	0.102325	0.121202	P value	0.4186		P value	0.3284		P value	0.0184
Y2	0.0781931	0.0838364	0.117935	P value summary	ns		P value summary	ns		P value summary	*
O1	0.0865118	0.085545	0.107618	Are means signif. different? (P < 0.05)	No		Are means signif. different? (P < 0.05)	No		Are means signif. different? (P < 0.05)	Yes
O2	0.0561951	0.0567759	0.107746	One- or two-tailed P value?	Two-tailed		One- or two-tailed P value?	Two-tailed		One- or two-tailed P value?	Two-tailed
				t, df	t=1.011 df=2		t, df	t=1.282 df=2		t, df	t=7.271 df=2
Rad21 ChIP relative signal at Igh				Proximal Y vs. O Rad21			Middlel Y vs. O Rad21			Distal Y vs. O Rad21
	Proximal	Middle	Distal	Unpaired t test			Unpaired t test			Unpaired t test
Y1	0.106225	0.125686	0.175167	P value	0.1065		P value	0.0712		P value	0.0691
Y2	0.0929111	0.108676	0.15044	P value summary	ns		P value summary	ns		P value summary	ns
O1	0.0744313	0.0837744	0.112708	Are means signif. different? (P < 0.05)	No		Are means signif. different? (P < 0.05)	No		Are means signif. different? (P < 0.05)	No
O2	0.0818395	0.0882391	0.12001	One- or two-tailed P value?	Two-tailed		One- or two-tailed P value?	Two-tailed		One- or two-tailed P value?	Two-tailed
				t, df	t=2.813 df=2		t, df	t=3.545 df=2		t, df	t=3.603 df=2

## Sheet: Fig. 5g
Median spatial distnace (μm)									RI-RII Young vs. Non-B								Table Analyzed	RIRII
RI - RII			RII - RIII			RI - RIII			Unpaired t test								Column A	Youg
Young	Old	Non-B	Young	Old	Non-B	Young	Old	Non-B	P value	< 0.0001							vs	vs
0.786146	0.532796	0.585305	0.210528	0.174075	0.266298	0.68633	0.450032	0.678218	P value summary	***							Column C	Non-B
0.559279	0.801537	0.323107	0.206341	0.233619	0.246146	0.405211	0.621343	0.538825	Are means signif. different? (P < 0.05)	Yes
0.607016	0.546507	0.61482	0.0575383	0.186356	0.391364	0.554592	0.59199	0.282045	One- or two-tailed P value?	Two-tailed										Unpaired t test
0.7268	0.879553	0.714956	0.133184	0.0916346	0.306252	0.703228	0.935716	0.501678	t, df	t=4.544 df=196										P value	< 0.0001
0.813104	0.503938	0.938986	0.193465	0.173253	0.365453	0.776243	0.418021	0.593656	RI-RII Old vs. Non-B								P value summary	***
0.553177	0.706305	0.541024	0.0826685	0.967468	0.26263	0.61473	1.64915	0.427969	Unpaired t test								Are means signif. different? (P < 0.05)	Yes
0.6188	0.656469	0.676661	0.334021	0.147548	0.782324	0.407491	0.697711	1.17937	P value	0.0379							One- or two-tailed P value?	Two-tailed
0.569849	0.476934	0.516623	0.0820112	0.262203	0.45008	0.541729	0.403947	0.40317	P value summary	*							t, df	t=4.544 df=196
0.757996	0.712128	0.571548	0.53899	0.413962	0.213639	0.254011	0.651791	0.635098	Are means signif. different? (P < 0.05)	Yes
0.522789	0.617403	0.440478	0.302478	0.124246	0.28216	0.252589	0.508268	0.452199	One- or two-tailed P value?	Two-tailed
0.555679	0.243526	0.914377	0.19037	0.10304	0.336521	0.376635	0.25765	0.737474	t, df	t=2.091 df=194
0.878655	0.51841	0.450383	0.193582	0.0622276	0.177174	0.756983	0.556008	0.334987	RI-RII Young vs. Old
0.496684	1.00569	0.536479	0.158153	0.0875895	0.151633	0.417894	1.09222	0.607628	Unpaired t test
0.461122	0.613443	1.12058	0.095406	0.400805	0.450484	0.407114	0.547348	0.723425	P value	0.0112
0.572885	0.57184	0.687431	0.149025	0.312993	0.419421	0.457279	0.386352	0.298083	P value summary	*
0.479337	0.429451	0.526111	0.244661	0.1184	0.301242	0.240333	0.431714	0.499362	Are means signif. different? (P < 0.05)	Yes
0.511178	0.43819	0.584409	0.143635	0.246776	0.229734	0.431578	0.262864	0.447545	One- or two-tailed P value?	Two-tailed
0.639888	0.805664	1.11165	0.0915554	0.246625	0.199234	0.552131	0.826	1.15312	t, df	t=2.561 df=196
0.349253	0.157931	0.36881	0.263385	0.412108	0.381152	0.500791	0.467858	0.517775	RII-RIII Young vs. Non-B
0.644099	0.574383	0.364981	0.122435	0.859532	0.143223	0.540938	1.06314	0.453522	Unpaired t test
0.520783	0.929149	0.458773	0.0412043	0.121034	0.235752	0.55682	0.877156	0.359544	P value	< 0.0001
0.526425	1.03333	0.591788	0.0737298	0.304569	0.343333	0.478807	0.842797	0.583951	P value summary	***
0.735036	0.0876866	0.587339	0.123226	0.256031	0.252835	0.658382	0.252354	0.680072	Are means signif. different? (P < 0.05)	Yes
0.455756	0.813648	0.9715	0.197549	0.195177	0.304918	0.278282	1.00452	1.1205	One- or two-tailed P value?	Two-tailed
0.358859	0.469203	0.470607	0.132512	0.290458	0.211524	0.257824	0.699572	0.308725	t, df	t=4.307 df=198
0.58029	0.516954	0.534593	0.216695	0.0376102	0.146327	0.403508	0.501804	0.396317	RII-RIII Old vs. Non-B
0.531516	too far	0.170323	0.174915	0.304262	0.382078	0.414548	too far	0.386116	Unpaired t test
0.536003	0.432638	too far	0.218785	0.272795	0.318227	0.417386	0.306889	too far	P value	0.7048
0.481206	0.315289	0.417451	0.174915	0.322846	0.142346	0.355189	0.253807	0.492677	P value summary	ns
0.52954	0.310697	0.405832	0.218785	0.20501	0.223875	0.410736	0.176323	0.465098	Are means signif. different? (P < 0.05)	No
0.48065	0.434797	0.857432	0.101559	0.258343	0.28793	0.425445	0.3504	1.08429	One- or two-tailed P value?	Two-tailed
0.301581	0.310108	0.637731	0.228428	0.338541	0.314414	0.422602	0.50163	0.701676	t, df	t=0.3794 df=198
0.453997	0.664599	0.649865	0.197134	0.232484	1.53167	0.293324	0.432318	0.367031	RII-RIII Young vs. Old
0.410311	0.572079	0.392757	0.962834	0.176351	0.236781	0.556841	0.448622	0.389626	Unpaired t test
0.3663	0.424367	0.689578	0.188215	0.323775	0.14012	0.179437	0.230771	0.69059	P value	0.0004
0.602937	0.440907	0.432554	0.577052	0.37291	0.199878	0.0263186	0.588126	0.516213	P value summary	***
0.581291	0.740081	0.770554	0.278377	0.378056	0.246377	0.837371	0.364645	0.978687	Are means signif. different? (P < 0.05)	Yes
0.339961	0.831292	0.560123	0.178744	0.235923	0.210596	0.197425	0.791118	0.770606	One- or two-tailed P value?	Two-tailed
0.43165	0.557257	0.503502	0.128298	0.479205	0.32885	0.430787	0.380057	0.758883	t, df	t=3.571 df=198
0.337178	0.482271	0.38755	0.191324	0.233842	0.320021	0.217533	0.404857	0.493006	RI-RIII Young vs. Non-B
0.467348	0.38877	0.473664	0.424088	0.532506	0.153127	0.108694	0.861832	0.579659	Unpaired t test
0.367532	0.460234	0.379057	0.110274	0.333022	0.180528	0.311303	0.191105	0.47392	P value	< 0.0001
0.770207	0.757434	0.464329	0.538127	0.406774	0.27066	0.25365	0.378415	0.65623	P value summary	***
0.626238	0.632184	0.420693	0.183698	0.214726	0.426196	0.538339	0.552252	0.280607	Are means signif. different? (P < 0.05)	Yes
0.738085	0.343112	0.679825	0.33934	0.175153	0.418175	0.532017	0.331291	0.716337	One- or two-tailed P value?	Two-tailed
0.561089	0.602292	0.695095	0.501732	0.149919	0.674501	0.144632	0.723642	0.655571	t, df	t=6.695 df=196
0.608741	1.05364	0.965696	0.220733	0.243553	1.21399	0.642359	1.0244	1.02224	RI-RIII Old vs. Non-B
0.791161	0.576673	0.804153	0.278894	0.232842	0.306831	0.515573	0.528652	0.531401	Unpaired t test
0.635897	0.845312	0.79132	0.341963	0.129351	0.220511	0.332573	0.821777	0.951035	P value	0.0666
0.615927	0.234207	too far	0.149081	0.118389	0.360855	0.502982	0.200919	too far	P value summary	ns
0.714618	0.625807	0.668492	0.548008	0.285953	0.445969	0.166861	0.687199	0.292203	Are means signif. different? (P < 0.05)	No
0.432153	0.177579	0.843097	0.0696241	0.169261	0.402954	0.407929	0.242458	0.820022	One- or two-tailed P value?	Two-tailed
1.04218	1.12542	1.12272	0.516137	0.214865	0.310249	1.17085	1.18711	0.828015	t, df	t=1.845 df=194
0.776685	0.3166	0.735868	0.277768	0.24908	0.136094	0.88275	0.291702	0.743544	RI-RIII Young vs. Old
0.464283	0.58435	1.82417	0.178374	0.263916	0.392585	0.376674	0.623207	1.41685	Unpaired t test
0.611043	0.65695	0.543159	0.329615	0.103354	0.295203	0.295591	0.643876	0.434008	P value	< 0.0001
0.811357	0.536355	0.819839	0.453936	0.109116	0.321833	0.367272	0.539182	0.580068	P value summary	***
0.848796	0.742636	0.954278	0.336931	0.242246	0.732571	0.595549	0.507988	1.46673	Are means signif. different? (P < 0.05)	Yes
0.578286	0.554322	0.87106	0.113466	0.487816	0.420637	0.644132	0.278311	1.12118	One- or two-tailed P value?	Two-tailed
0.690484	0.638504	0.602732	0.254711	0.404388	0.299455	0.450478	0.692022	0.423893	t, df	t=4.241 df=196
0.645159	0.806356	0.483996	0.223905	1.58659	0.112479	0.473294	0.568483	0.432555
0.617928	0.529485	0.523162	0.329712	0.384326	0.134546	0.323713	0.460842	0.52002
0.578791	0.919103	0.84141	0.109596	0.345144	0.0891881	0.661246	0.697093	0.774568
0.615193	0.833697	1.20628	0.126647	0.260072	0.142685	0.495817	0.648765	1.14189
0.306784	0.788672	0.265558	0.151967	0.159309	0.399926	0.180526	0.685613	0.659032
0.663953	0.725369	0.768908	0.750474	0.370888	0.227161	0.148919	0.572626	0.573495
0.44077	0.513738	0.918235	0.23171	0.374616	0.217643	0.457458	0.342	0.854921
0.781281	0.724398	0.845005	0.308549	0.256821	0.530047	0.50746	0.564727	0.835295
0.67312	0.403567	0.966191	0.14399	0.230385	0.175798	0.554967	0.515257	0.887974
0.595751	0.673237	0.618618	0.326068	0.2078	0.494552	0.333112	0.64044	0.381234
0.616214	0.682598	0.393666	0.175638	0.249258	0.0887182	0.445535	0.889451	0.347659
0.596989	0.867238	0.862622	0.111683	0.190459	0.464744	0.504115	0.813067	0.404438
0.531109	0.545181	0.637417	0.385227	0.225232	0.279885	0.196659	0.599453	0.498279
0.595429	0.358622	0.613367	0.187617	0.363406	0.176793	0.485201	0.336776	0.684154
0.516463	0.474259	0.726199	0.115811	0.23175	0.131401	0.432056	0.486654	0.794436
0.356581	0.536979	0.489746	0.142243	0.18371	0.478527	0.326479	0.600881	0.54954
0.38952	0.620747	0.678885	0.330697	0.499124	0.226292	0.0621886	0.238628	0.583441
0.62269	0.651816	0.793963	0.274479	0.609122	0.124209	0.696596	0.24548	0.717068
0.358856	0.829076	0.5601	0.123046	0.142376	0.354649	0.341837	0.830135	0.265374
0.0949584	1.06174	1.09801	0.370625	1.24432	0.234872	0.308178	0.191575	0.987924
0.545242	0.663155	0.427686	0.183961	0.187101	0.247663	0.416131	0.674167	0.357021
0.338861	0.387233	1.39688	0.125932	0.340214	0.311223	0.291852	0.198582	1.16345
0.4104	0.300733	1.14411	0.282374	0.152699	0.697624	0.340243	0.164761	0.515538
0.344961	0.359949	0.496218	0.159838	0.218258	0.393504	0.346013	0.19022	0.796098
0.30043	0.905409	0.452135	0.250807	0.608822	0.5178	0.406226	0.325472	0.719796
0.300838	0.666026	1.92985	0.239884	0.504656	1.03772	0.292466	0.268408	0.900061
0.286521	0.538653	0.604742	0.0444963	0.563602	0.228393	0.293236	0.646668	0.54552
0.35017	too far	0.669937	0.178858	0.35967	0.4739	0.477065	too far	0.938168
0.539264	0.567404	0.202351	0.113466	0.370702	0.2663	0.603796	0.891549	0.101176
0.716804	0.686253	0.741833	0.254711	0.222864	0.332194	0.477767	0.774974	0.442553
0.596975	0.566014	0.779704	0.223905	0.175884	0.367524	0.417461	0.665247	0.757522
0.464557	0.676766	0.960243	0.073224	0.92986	0.565425	0.429379	0.28372	0.521075
0.555733	1.24362	0.525759	0.129771	0.494918	0.0591419	0.520441	1.55999	0.469082
0.391632	0.504016	0.481289	0.0293322	0.460892	0.371978	0.372671	0.376986	0.168464
0.305148	0.316948	0.461635	0.264738	0.705511	0.462027	0.134021	0.531627	0.706708
0.306988	0.591352	0.935884	0.0663548	0.239893	0.268745	0.355309	0.401368	0.762594
0.479288	0.78462	1.1844	0.032776	0.383779	0.782971	0.466197	0.570116	0.84052
0.529011	1.63851	0.801773	0.269982	0.955749	0.484682	0.285962	0.731507	0.90074
0.466861	0.808138	1.53214	0.36188	0.321999	0.503229	0.162533	0.787317	1.06285
0.476959	0.551032	0.615413	0.079465	0.863028	0.291651	0.435706	1.28856	0.446693
