# Supplementary material for: Three-dimensional chromatin reorganization regulates B cell development during ageing
Source: Nat Cell Biol. 2024 Jun 12;26(6):991–1002. doi: 10.1038/s41556-024-01424-9 (PMC11178499; doi:10.1038/s41556-024-01424-9)
Supplement: Supplementary file 10 — Statistical source data. [file 41556_2024_1424_MOESM10_ESM.xlsx]

## Sheet: Fig. 6e
VH usage	Y1	Y2	O1	O2	Chi-square P value
IGHV1-85	0.824194	0.795897	0.097682	0.000555914	0.395939
IGHV1-84	0.236353	0.436893	0	0	0.561125
IGHV1-82	2.65244	3.90626	2.1902	0.530342	0.281233
IGHV1-81	3.67008	3.36268	1.30299	0.245158	0.136536
IGHV1-80	1.4056	0.542208	0.000424704	2.02464	0.968625
IGHV1-78	1.75065	2.11892	0.849408	0.820529	0.424611
IGHV1-77	0.393682	0.190609	0.634083	0.000555914	0.962798
IGHV1-76	1.79177	1.08716	1.4062	0.999533	0.842544
IGHV1-75	2.52086	2.09396	2.08487	0.244602	0.446612
IGHV1-74	1.07521	1.53009	0.175828	0	0.284031
IGHV1-72	3.27711	0.91328	1.82198	0.11563	0.4316
IGHV1-71	0	0	0.000424704	0	0
IGHV8-12	1.20107	1.84247	1.78928	1.35699	0.966533
IGHV1-69	1.60405	1.54928	0.41621	0.00111183	0.272131
IGHV1-66	0.611799	0.415227	0.187295	0.000555914	0.557179
IGHV8-11	0.205959	0.338983	0.0964079	0.174557	0.792709
IGHV1-64	3.15089	2.14196	3.83296	0.91837	0.866043
IGHV1-63	0.868891	0.410564	0.0981067	0.00166774	0.459405
IGHV1-62-2	0	0	0	0	1
IGHV1-62-1	0	0	0	0	1
IGHV1-61	0.137664	0.0943448	0	0	0.73326
IGHV1-59	0.430154	0.138226	0	0.917814	0.742755
IGHV1-58	0.79845	1.37184	1.13991	0	0.618997
IGHV8-8	1.91978	1.57397	1.01929	1.59436	0.736953
IGHV1-56	0.200238	0.0419615	0.492657	0	0.71879
IGHV1-55	3.07401	1.48209	0.355053	1.21134	0.316395
IGHV1-54	0.866745	0.426471	0.601806	2.64226	0.223614
IGHV8-6	0.146245	0	0.431075	0	0.598297
IGHV1-53	2.30167	1.20344	1.5094	0.00333548	0.447745
IGHV1-52	0.293921	0.0252317	0.000424704	0	0.689704
IGHV1-50	0.597139	0.320333	0.248452	0	0.620583
IGHV8-5	0.200953	0.311557	0	0	0.612249
IGHV1-49	0.64541	0.186221	1.63001	1.26304	0.109214
IGHV1-47	0.72336	0.859799	0.460804	0.908919	0.904146
IGHV1-43	0.0550655	0.000274258	0	0	0.867869
IGHV1-42	0.734087	0.511217	0.179225	0	0.498006
IGHV1-39	1.7857	1.93105	0.504973	2.26035	0.72465
IGHV1-37	0.0647198	0	0	0.269062	0.569993
IGHV1-36	0.667222	0.721025	0.507097	0.000555914	0.595888
IGHV1-34	0.173063	0.074324	0.00339763	0.00111183	0.729716
IGHV1-31	0.200953	0.227909	0	1.07847	0.48257
IGHV1-26	3.39296	2.12907	2.95891	2.16362	0.902972
IGHV1-22	1.60977	0.486534	0.23741	0.358008	0.461198
IGHV1-20	0.361501	0	0.398373	0.00111183	0.964338
IGHV1-19	2.3528	2.91344	0.805239	0.523115	0.218817
IGHV1-18	4.46245	4.18271	2.48962	2.57221	0.378313
IGHV1-17-1	0	0	0	0	1
IGHV1-15	1.02336	0.813175	0.351655	4.44008	0.121361
IGHV1-14	0.111561	0	0	0	0.813242
IGHV1-12	0.751251	0.479129	1.13141	0.728803	0.687134
IGHV1-11	1.43421	1.07948	1.56631	0.88835	0.978865
IGHV1-9	2.36746	1.67133	1.29705	0.6721	0.46193
IGHV15-2	2.19297	1.39268	1.96935	1.56545	0.984715
IGHV1-7	1.61263	0.776973	0.715202	2.24367	0.793347
IGHV10-3	1.07378	1.90801	0.721148	1.29639	0.690755
IGHV1-5	1.94696	2.41621	0.174553	0.72102	0.23528
IGHV1-4	0.45733	0.25122	0.37374	0	0.778133
IGHV10-1	1.90834	3.37091	2.41614	3.77243	0.776706
IGHV6-7	0.01323	0	0.423855	1.41147	3.99402858000338E-29 (****)
IGHV6-6	1.51752	2.41237	3.11521	0	0.769147
IGHV6-5	0.0493444	0.120399	0.386056	1.68942	0.00106728083310799 (**)
IGHV6-4	0.0221692	0	0	0	0.916146
IGHV6-3	1.46674	1.84109	1.02014	2.65282	0.886177
IGHV12-3	0.732299	1.09676	1.80329	3.18705	0.0968202
IGHV13-2	1.50929	3.04015	4.51503	7.02286	0.0190988583909795 (*)
IGHV3-8	0.98367	1.44699	0.930952	2.23199	0.738255
IGHV9-4	0.622526	0.998574	0.516016	2.41767	0.464206
IGHV3-6	1.79606	2.59997	2.13541	0.0038914	0.441543
IGHV3-5	0.348629	0.119851	0.303239	0.741033	0.551479
IGHV3-4	0.225625	0.307443	0.363547	0	0.869417
IGHV7-4	0.0994039	0.0852943	0.664662	0.000555914	0.428956
IGHV3-3	0.319308	0.91849	1.06856	0.161215	0.995916
IGHV14-4	1.56579	1.17108	0.884659	1.01621	0.718999
IGHV7-3	0.790583	0.526576	0.986588	2.27369	0.22969
IGHV9-3	1.37807	1.95025	0.6825	0	0.301074
IGHV9-2	0.66758	0.891613	0.975121	0.642636	0.97344
IGHV9-1	0.65864	0.332401	1.44824	0.451958	0.517388
IGHV14-3	0.987961	0.919039	2.0785	0.00111183	0.929232
IGHV11-2	0.432657	1.25939	0.565281	0.332436	0.664552
IGHV14-2	0.842073	0.645329	0.000849408	1.59158	0.951262
IGHV11-1	0.180929	0.110252	1.42913	1.06068	0.00393678567822114 (**)
IGHV3-1	0.573897	0.203225	0.753425	0.00111183	0.985518
IGHV4-1	0.710488	0.683451	1.41851	1.81728	0.268305
IGHV14-1	0.349344	0.213099	0.219572	0	0.74614
IGHV7-2	0	0	0	0	1
IGHV2-9	0.626459	1.0356	1.75063	1.27582	0.452367
IGHV5-17	0.833134	1.35237	0.799718	0.00111183	0.505443
IGHV5-16	1.14636	2.13318	2.72448	0.73603	0.943202
IGHV5-15	0.287485	0.111897	0.0518139	0	0.697067
IGHV2-7	0.0171633	0	0	0	0.926189
IGHV2-6-8	0	0	0	0	1
IGHV2-9-1	0.711918	0.705666	2.74444	1.5749	0.0837226
IGHV5-12-4	0.010727	0	0	0	0.941617
IGHV5-9-1	0.443027	0.576765	0.650222	1.546	0.408886
IGHV2-6	0.0110846	0	0.174978	0.000555914	0.269372
IGHV5-12	0.713706	1.88415	1.5731	4.01648	0.186466
IGHV2-5	0.0436233	0.0951676	0.165635	0	0.959351
IGHV5-9	0.246007	0.340903	0.086215	0	0.643495
IGHV2-4	0.103337	0.229554	0.474819	0	0.861798
IGHV5-6	0.208105	0.229828	1.97105	1.05624	0.00560902276005875 (**)
IGHV2-3	0.510607	0.5359	1.97105	0.00166774	0.520942
IGHV5-4	1.11275	1.94476	1.23249	3.47168	0.502194
IGHV2-2	1.53897	2.52784	4.34897	4.50624	0.0898242
IGHV5-2	2.27521	3.35473	6.91801	9.57284	0.00102628454410646 (**)
yellow = distal
pink = middle
green = proximal

## Sheet: Fig. 6f
	Proximal	Middle	Distal
Young	13.949	21.3685	64.6825
Old	27.6986	29.6985	42.6029
Chi-square P value	5.1906e-06

## Sheet: Fig. 6g
	Mean	SD
Young DJ	0.400574	0.0761185
Old DJ	0.636027	0.0490517
Young VDJ	0.599426	0.0761185
Old VDJ	0.363973	0.0490517

## Sheet: Fig. 6h
	Mean	SD
Young productive	68.2107	3.78669
Old productive	48.2538	13.6861
Young non-productive	31.7893	3.78669
Old non-productive	51.7462	13.6861
