# Supplementary material for: Three-dimensional chromatin reorganization regulates B cell development during ageing
Source: Nat Cell Biol. 2024 Jun 12;26(6):991–1002. doi: 10.1038/s41556-024-01424-9 (PMC11178499; doi:10.1038/s41556-024-01424-9)
Supplement: Supplementary file 11 — Statistical source data. [file 41556_2024_1424_MOESM11_ESM.xlsx]

## Sheet: Extended Data Fig. 1b
Total cells (× 106)			Unpaired t test
Young	Old		P value	0.1155
35.36	42.24		P value summary	ns
30.36	39.36		Are means signif. different? (P < 0.05)	No
50.88	36.16		One- or two-tailed P value?	Two-tailed
30.5	54.24		t, df	t=1.678 df=14
46.7	52.32
37.5	50.4
42.2	51.9
26.1	31.05

## Sheet: Extended Data Fig. 1c
pro-B cells (× 106)			Unpaired t test
Young	Old		P value	0.0011
1.9448	0.8448		P value summary	**
1.6698	0.7872		Are means signif. different? (P < 0.05)	Yes
1.93344	0.75936		One- or two-tailed P value?	Two-tailed
1.281	0.70512		t, df	t=3.965 df=16
2.4751	0.62784
2.58375	2.21256
2.95822	0.42558
1.82153	1.71801
1.60776	0.78246

## Sheet: Extended Data Fig. 1e
Foxo1 to periphary (center to edge, μm)			Young vs. Old			Foxo1 to γ-satellite (center to edge, μm)			Young vs. Old
Young	Old	Non-B	Unpaired t test			Young	Old	Non-B	Unpaired t test
0.894479	0.40239	0.685794	P value	0.1501		0.893917	1.99476	0.118469	P value	0.119
0.159714	0.323081	0.339952	P value summary	ns		0.0892968	3.10415	0.0934384	P value summary	ns
1.55476	0.323101	1.20472	Are means signif. different? (P < 0.05)	No		0.866068	1.31	0.271161	Are means signif. different? (P < 0.05)	No
0.483634	1.04141	0.665624	One- or two-tailed P value?	Two-tailed		0.137878	0.761866	0.845568	One- or two-tailed P value?	Two-tailed
1.17417	0.187789	0.508947	t, df	t=1.445 df=198		0.8889	1.17972	1.14352	t, df	t=1.566 df=198
2.30593	1.12981	0.0684586	Young vs. Non-B			0.258341	1.83239	1.23768	Young vs. Non-B
1.29025	0.658822	0.414471	Unpaired t test			1.29452	2.66061	0.476157	Unpaired t test
0.345155	0.907216	0.706246	P value	< 0.0001		0.567323	0.568177	0.190697	P value	< 0.0001
0.926735	0.815037	0.783776	P value summary	***		1.31861	2.72373	0	P value summary	***
1.43911	0.15947	0.814622	Are means signif. different? (P < 0.05)	Yes		1.047	0.568177	0.107953	Are means signif. different? (P < 0.05)	Yes
0.843735	1.09864	0.325652	One- or two-tailed P value?	Two-tailed		0.892548	2.70601	0.171315	One- or two-tailed P value?	Two-tailed
0.366909	1.02416	0.117065	t, df	t=5.780 df=198		1.43761	1.76278	0.0559905	t, df	t=7.413 df=198
0.904091	1.30483	0.371875	Old vs. Non-B			0.401977	2.28427	0.0713662	Old vs. Non-B
1.36884	1.17405	0.146438	Unpaired t test			0.508967	0.541092	0.0370927	Unpaired t test
0.843735	0.670529	0.415755	P value	< 0.0001		0.899993	1.80857	0.288958	P value	< 0.0001
0.39242	0.1953	0.146438	P value summary	***		1.42706	2.66061	0.379082	P value summary	***
1.60287	0.794275	0.415755	Are means signif. different? (P < 0.05)	Yes		2.65949	3.23639	0.141385	Are means signif. different? (P < 0.05)	Yes
0.0876293	1.67009	0.506416	One- or two-tailed P value?	Two-tailed		4.14249	0.770696	0.155223	One- or two-tailed P value?	Two-tailed
1.16342	0.129284	0.534608	t, df	t=4.188 df=198		0.0843537	0.876262	0.18192	t, df	t=9.584 df=198
1.41792	1.07785	0.409128				1.06471	0.128554	1.10223
0.955454	0.256692	0.364848				1.13514	2.81594	0.0622329
1.35137	0.637769	0.344574				1.35854	0.610302	0.177499
0.901134	0.107139	0.576281				0.852618	2.06093	0.1
1.03454	2.09985	0.0760157				0.185331	2.50781	0.342702
0.901134	0.424106	0.442377				1.13938	1.77704	2.05956
1.03454	0.798565	0.0826164				1.35854	1.13701	0.199028
0.479355	0.0869499	0.0874032				0.586068	0.373908	0.0585175
1.371	0.0627881	0.188451				0.333707	1.55513	0.0553098
1.46297	1.08282	0.409355				1.26949	2.15518	0.113084
0.203304	0.223093	1.61983				1.1	1.26138	0.106349
1.46809	1.67654	1.57403				1.10774	0.579298	0.11915
0.53876	0.600682	0.243977				1.60412	0.735394	0.0612181
0.934885	1.72355	0.256525				0.72303	3.1288	0.0256414
0.861523	0.370657	0.162646				1.34147	0.766328	0.0762957
0.336533	0.430845	0.606078				0.90601	0.996312	0.159249
1.12859	0.949843	0.190121				0.950064	0.533264	0.218373
0.835578	0.857403	0.105247				0.0600141	0.448475	0.252202
0.681542	0.0937314	0.063908				0.606045	0.653158	3.51871
0.380171	0.587355	1.23476				0.082076	1.6791	0.148412
1.08007	0.560909	0.387562				0.157886	0.766328	0.452901
2.04643	0.677173	0.16393				0.733195	2.22622	0.0304052
0.433569	0.680346	0.0651446				0.288464	0.996312	0.0545089
0.492693	0.469691	1.31094				1.06853	0.890046	0.062306
0.727216	0.42849	0.0644919				1.39465	0.331084	0.12364
0.221236	0.424597	0.141566				0.591391	1.8079	0.0765683
0.64907	1.0647	0.173106				1.06781	1.12698	0.165415
1.44039	1.25608	0.907798				0.769531	3.72	0.448622
0.78846	0.166248	1.55615				0.582037	1.60344	1.18924
0.593107	0.102586	0.504452				1.33978	1.25435	0.0734218
1.77466	1.45785	0.684952				0.696903	1.07007	0.30967
1.21928	0.187868	0.0509428				2.74825	2.41315	2.63951
0.86786	0.712792	0.802867				0.886342	0.387445	0.0813094
1.60299	1.7766	0.0614686				1.15396	0.890046	0.0256927
0.0922402	1.0606	1.7272				0.501054	1.20965	0.113843
0.204671	0.675435	0.0517273				1.69084	0.0599052	0.0869137
0.166431	0.47499	0.130947				1.36719	1.38827	0.134227
0.0982421	1.2303	0.419888				1.18845	0.989567	0.0311672
1.58904	1.19921	0.526451				1.81013	0.874906	0.0824114
0.170652	0.89868	0.093138				0.721523	0.0384256	0.112117
0.364754	0.738722	0.368425				0.227574	1.46355	0.14198
1.18881	0.106626	0.116976				0.414023	0.886241	0.129083
0.691896	0.777649	0.226157				0.0807016	0.740701	0.161124
0.963595	1.40599	0.347679				2.35754	0.0384256	0.204905
0.129229	0.0987119	0.551575				2.73651	0.857836	0.0508759
0.406551	0.137163	0.694968				3.00276	1.35238	0.0525488
0.110152	0.81651	0.984512				2.37913	0.950127	0.0903674
1.65837	0.360747	1.51926				2.0777	1.49616	0.0813729
0.243779	0.908332	0.93786				4.42541	0.420982	0.0929052
1.48375	0.512542	0.0587748				1.19625	1.2978	0.0830227
1.00588	1.43114	0.0374769				1.03281	1.51881	0.0611427
0.50535	1.09835	0.0914545				1.46064	1.92209	1.64887
0.626307	0.19541	1.57191				2.16764	0.932431	0.0600911
1.43843	0.35325	0.505294				1.30557	2.87171	0.080368
0.105653	0.731535	0.08131				2.42561	1.38609	0.176024
0.634073	1.51732	1.26015				1.37824	1.91608	0.169657
0.627359	0.891135	0.252027				1.02585	1.47416	0.0524749
0.855128	1.38533	0.083419				1.06267	0.172635	0.0623148
0.38734	0.328935	0.0752091				0.445346	1.19518	0.395307
0.217891	0.0475403	0.859421				2.01343	2.78101	1.00252
0.481576	0.0445024	0.0699103				3.45533	1.16434	0.102061
0.678393	1.18365	0.237766				0.971664	1.48514	1.68753
0.273748	0.103668	0.089703				1.758	2.46175	2.28295
0.811799	1.046	0.380458				1.21703	1.13331	0.19055
1.20532	0.2064	1.60413				1.54803	0.190932	0.0326024
0.686603	1.6546	0.487782				0.0775394	1.05612	0.0477399
1.56363	1.05435	0.494385				1.22838	0.541787	1.2093
1.26416	1.18677	0.99454				0.11286	0.980665	0.0894757
0.43635	1.01748	0.979371				1.03701	1.63348	2.15949
0.626324	1.6571	0.21206				1.21005	0.413453	0.0640059
1.46946	0.892652	1.10739				0.382961	0.572953	1.29844
1.15857	0.734779	0.123684				0.837214	0.849368	0.0519076
0.735829	0.105245	0.365428				0.116112	1.2559	0.157833
0.665498	1.68039	0.0758173				1.31575	0.94791	0.0901732
0.260399	0.609458	0.0910074				1.03701	1.99239	0.123809
1.038	1.33759	0.106812				1.21005	1.11937	0.160579
0.801409	1.75434	0.317825				0.37766	2.31187	0.153506
1.25749	0.339199	0.0657871				1.22799	1.03996	0.155887
1.24364	0.0740924	0.103693				0.28518	2.34975	0.119308
1.54509	0.573609	0.54711				1.17268	1.03996	0.0356791
1.22723	0.712192	0.0804581				3.99605	1.3666	0.191582
