# Supplementary material for: Three-dimensional chromatin reorganization regulates B cell development during ageing
Source: Nat Cell Biol. 2024 Jun 12;26(6):991–1002. doi: 10.1038/s41556-024-01424-9 (PMC11178499; doi:10.1038/s41556-024-01424-9)
Supplement: Supplementary file 12 — Statistical source data. [file 41556_2024_1424_MOESM12_ESM.xlsx]

## Sheet: Extended Data Fig. 2b
Ebf1+/+_x	Ebf1+/+_y	Ebf1+/-_x	Ebf1+/-_y	Ebf1+/-Pax5+/-_x	Ebf1+/-Pax5+/-_y
-2.80697	1.23103e-09	-2.80697	1.23103e-09	-2.80697	1.23103e-09
-2.76578	1.98061e-08	-2.76578	1.98061e-08	-2.76578	1.98061e-08
-2.72458	8.60363e-08	-2.72458	8.60363e-08	-2.72458	8.60363e-08
-2.68339	1.00906e-07	-2.68339	1.00906e-07	-2.68339	1.00906e-07
-2.64219	3.19523e-08	-2.64219	3.19523e-08	-2.64219	3.19523e-08
-2.601	2.73175e-09	-2.601	2.73175e-09	-2.601	2.73175e-09
-2.5598	6.30567e-11	-2.5598	6.30567e-11	-2.5598	6.30567e-11
-2.51861	3.95578e-13	-2.51861	3.95578e-13	-2.51861	3.95578e-13
-2.47741	1.35971e-12	-2.47741	1.35971e-12	-2.47741	1.35971e-12
-2.43622	1.92163e-10	-2.43622	1.92163e-10	-2.43622	1.92163e-10
-2.39502	7.33686e-09	-2.39502	7.33686e-09	-2.39502	7.33686e-09
-2.35383	7.57444e-08	-2.35383	7.57444e-08	-2.35383	7.57444e-08
-2.31263	2.15022e-07	-2.31263	2.15022e-07	-2.31263	2.15022e-07
-2.27144	2.01007e-07	-2.27144	2.01007e-07	-2.27144	2.01007e-07
-2.23024	1.40146e-07	-2.23024	1.40146e-07	-2.23024	1.40146e-07
-2.18905	8.33889e-08	-2.18905	8.33889e-08	-2.18905	8.33889e-08
-2.14785	9.89631e-08	-2.14785	9.89631e-08	-2.14785	9.89631e-08
-2.10666	2.74262e-07	-2.10666	2.74262e-07	-2.10666	2.74262e-07
-2.06546	4.52375e-07	-2.06546	4.52375e-07	-2.06546	4.52375e-07
-2.02427	7.2452e-07	-2.02427	7.2452e-07	-2.02427	7.2452e-07
-1.98307	8.97731e-07	-1.98307	8.97731e-07	-1.98307	8.97731e-07
-1.94188	9.0984e-07	-1.94188	9.0984e-07	-1.94188	9.0984e-07
-1.90068	1.24897e-06	-1.90068	1.24897e-06	-1.90068	1.24897e-06
-1.85949	2.08195e-06	-1.85949	2.08195e-06	-1.85949	2.08195e-06
-1.81829	3.00691e-06	-1.81829	3.00691e-06	-1.81829	3.00691e-06
-1.7771	3.79402e-06	-1.7771	3.79402e-06	-1.7771	3.79402e-06
-1.7359	5.06051e-06	-1.7359	5.06051e-06	-1.7359	5.06051e-06
-1.69471	7.0509e-06	-1.69471	7.0509e-06	-1.69471	7.0509e-06
-1.65351	1.1086e-05	-1.65351	1.1086e-05	-1.65351	1.1086e-05
-1.61232	1.85225e-05	-1.61232	1.85225e-05	-1.61232	1.85225e-05
-1.57112	2.83564e-05	-1.57112	2.83564e-05	-1.57112	2.83564e-05
-1.52993	4.07451e-05	-1.52993	4.07451e-05	-1.52993	4.07451e-05
-1.48873	5.94318e-05	-1.48873	5.94318e-05	-1.48873	5.94318e-05
-1.44754	8.98791e-05	-1.44754	8.98791e-05	-1.44754	8.98791e-05
-1.40634	0.000135697	-1.40634	0.000135697	-1.40634	0.000135697
-1.36515	0.0002106	-1.36515	0.0002106	-1.36515	0.0002106
-1.32395	0.000323986	-1.32395	0.000323986	-1.32395	0.000323986
-1.28276	0.000478873	-1.28276	0.000478873	-1.28276	0.000478873
-1.24156	0.000688117	-1.24156	0.000688117	-1.24156	0.000688117
-1.20037	0.00100255	-1.20037	0.00100255	-1.20037	0.00100255
-1.15917	0.00157333	-1.15917	0.00157333	-1.15917	0.00157333
-1.11798	0.00282324	-1.11798	0.00282324	-1.11798	0.00282324
-1.07678	0.00517442	-1.07678	0.00517442	-1.07678	0.00517442
-1.03559	0.00845692	-1.03559	0.00845692	-1.03559	0.00845692
-0.994392	0.0124688	-0.994392	0.0124688	-0.994392	0.0124688
-0.953197	0.0169829	-0.953197	0.0169829	-0.953197	0.0169829
-0.912002	0.0213263	-0.912002	0.0213263	-0.912002	0.0213263
-0.870807	0.0239225	-0.870807	0.0239225	-0.870807	0.0239225
-0.829612	0.0218036	-0.829612	0.0218036	-0.829612	0.0218036
-0.788417	0.0168306	-0.788417	0.0168306	-0.788417	0.0168306
-0.747222	0.0137181	-0.747222	0.0137181	-0.747222	0.0137181
-0.706027	0.011458	-0.706027	0.011458	-0.706027	0.011458
-0.664831	0.00971575	-0.664831	0.00971575	-0.664831	0.00971575
-0.623636	0.00956272	-0.623636	0.00956272	-0.623636	0.00956272
-0.582441	0.010535	-0.582441	0.010535	-0.582441	0.010535
-0.541246	0.0118631	-0.541246	0.0118631	-0.541246	0.0118631
-0.500051	0.0134516	-0.500051	0.0134516	-0.500051	0.0134516
-0.458856	0.0154291	-0.458856	0.0154291	-0.458856	0.0154291
-0.417661	0.0178269	-0.417661	0.0178269	-0.417661	0.0178269
-0.376466	0.0206933	-0.376466	0.0206933	-0.376466	0.0206933
-0.335271	0.024127	-0.335271	0.024127	-0.335271	0.024127
-0.294076	0.0280627	-0.294076	0.0280627	-0.294076	0.0280627
-0.252881	0.0323869	-0.252881	0.0323869	-0.252881	0.0323869
-0.211686	0.0369642	-0.211686	0.0369642	-0.211686	0.0369642
-0.170491	0.0422207	-0.170491	0.0422207	-0.170491	0.0422207
-0.129296	0.0509748	-0.129296	0.0509748	-0.129296	0.0509748
-0.088101	0.0653853	-0.088101	0.0653853	-0.088101	0.0653853
-0.046906	0.0798393	-0.046906	0.0798393	-0.046906	0.0798393
-0.00571098	0.090039	-0.00571098	0.090039	-0.00571098	0.090039
0.0354841	0.0982165	0.0354841	0.0982165	0.0354841	0.0982165
0.0766791	0.106573	0.0766791	0.106573	0.0766791	0.106573
0.117874	0.115945	0.117874	0.115945	0.117874	0.115945
0.159069	0.125828	0.159069	0.125828	0.159069	0.125828
0.200264	0.135556	0.200264	0.135556	0.200264	0.135556
0.241459	0.145638	0.241459	0.145638	0.241459	0.145638
0.282654	0.15596	0.282654	0.15596	0.282654	0.15596
0.323849	0.16595	0.323849	0.16595	0.323849	0.16595
0.365044	0.175672	0.365044	0.175672	0.365044	0.175672
0.406239	0.18479	0.406239	0.18479	0.406239	0.18479
0.447434	0.193004	0.447434	0.193004	0.447434	0.193004
0.488629	0.200192	0.488629	0.200192	0.488629	0.200192
0.529824	0.206247	0.529824	0.206247	0.529824	0.206247
0.571019	0.210775	0.571019	0.210775	0.571019	0.210775
0.612215	0.213679	0.612215	0.213679	0.612215	0.213679
0.65341	0.215045	0.65341	0.215045	0.65341	0.215045
0.694605	0.214947	0.694605	0.214947	0.694605	0.214947
0.7358	0.213465	0.7358	0.213465	0.7358	0.213465
0.776995	0.210905	0.776995	0.210905	0.776995	0.210905
0.81819	0.207827	0.81819	0.207827	0.81819	0.207827
0.859385	0.204676	0.859385	0.204676	0.859385	0.204676
0.90058	0.201459	0.90058	0.201459	0.90058	0.201459
0.941775	0.198463	0.941775	0.198463	0.941775	0.198463
0.98297	0.195823	0.98297	0.195823	0.98297	0.195823
1.02416	0.193443	1.02416	0.193443	1.02416	0.193443
1.06536	0.191401	1.06536	0.191401	1.06536	0.191401
1.10655	0.189897	1.10655	0.189897	1.10655	0.189897
1.14775	0.188726	1.14775	0.188726	1.14775	0.188726
1.18894	0.187751	1.18894	0.187751	1.18894	0.187751
1.23014	0.186977	1.23014	0.186977	1.23014	0.186977
1.27134	0.186284	1.27134	0.186284	1.27134	0.186284
1.31253	0.185699	1.31253	0.185699	1.31253	0.185699
1.35373	0.185371	1.35373	0.185371	1.35373	0.185371
1.39492	0.185213	1.39492	0.185213	1.39492	0.185213
1.43612	0.185186	1.43612	0.185186	1.43612	0.185186
1.47731	0.185335	1.47731	0.185335	1.47731	0.185335
1.51851	0.185711	1.51851	0.185711	1.51851	0.185711
1.5597	0.186426	1.5597	0.186426	1.5597	0.186426
1.6009	0.187681	1.6009	0.187681	1.6009	0.187681
1.64209	0.18928	1.64209	0.18928	1.64209	0.18928
1.68329	0.191044	1.68329	0.191044	1.68329	0.191044
1.72448	0.19309	1.72448	0.19309	1.72448	0.19309
1.76568	0.195519	1.76568	0.195519	1.76568	0.195519
1.80687	0.198259	1.80687	0.198259	1.80687	0.198259
1.84807	0.201181	1.84807	0.201181	1.84807	0.201181
1.88926	0.20444	1.88926	0.20444	1.88926	0.20444
1.93046	0.208078	1.93046	0.208078	1.93046	0.208078
1.97165	0.211853	1.97165	0.211853	1.97165	0.211853
2.01285	0.215779	2.01285	0.215779	2.01285	0.215779
2.05404	0.219914	2.05404	0.219914	2.05404	0.219914
2.09524	0.224205	2.09524	0.224205	2.09524	0.224205
2.13643	0.228364	2.13643	0.228364	2.13643	0.228364
2.17763	0.232455	2.17763	0.232455	2.17763	0.232455
2.21882	0.236596	2.21882	0.236596	2.21882	0.236596
2.26002	0.240523	2.26002	0.240523	2.26002	0.240523
2.30121	0.243981	2.30121	0.243981	2.30121	0.243981
2.34241	0.247185	2.34241	0.247185	2.34241	0.247185
2.3836	0.250168	2.3836	0.250168	2.3836	0.250168
2.4248	0.252711	2.4248	0.252711	2.4248	0.252711
2.46599	0.254586	2.46599	0.254586	2.46599	0.254586
2.50719	0.255986	2.50719	0.255986	2.50719	0.255986
2.54838	0.257071	2.54838	0.257071	2.54838	0.257071
2.58958	0.257383	2.58958	0.257383	2.58958	0.257383
2.63077	0.256769	2.63077	0.256769	2.63077	0.256769
2.67197	0.255312	2.67197	0.255312	2.67197	0.255312
2.71316	0.253048	2.71316	0.253048	2.71316	0.253048
2.75436	0.250128	2.75436	0.250128	2.75436	0.250128
2.79555	0.246806	2.79555	0.246806	2.79555	0.246806
2.83675	0.243352	2.83675	0.243352	2.83675	0.243352
2.87794	0.239459	2.87794	0.239459	2.87794	0.239459
2.91914	0.234742	2.91914	0.234742	2.91914	0.234742
2.96033	0.229375	2.96033	0.229375	2.96033	0.229375
3.00153	0.223842	3.00153	0.223842	3.00153	0.223842
3.04272	0.218155	3.04272	0.218155	3.04272	0.218155
3.08392	0.212394	3.08392	0.212394	3.08392	0.212394
3.12511	0.20683	3.12511	0.20683	3.12511	0.20683
3.16631	0.201212	3.16631	0.201212	3.16631	0.201212
3.2075	0.195654	3.2075	0.195654	3.2075	0.195654
3.2487	0.190022	3.2487	0.190022	3.2487	0.190022
3.28989	0.183975	3.28989	0.183975	3.28989	0.183975
3.33109	0.177878	3.33109	0.177878	3.33109	0.177878
3.37228	0.172177	3.37228	0.172177	3.37228	0.172177
3.41348	0.166913	3.41348	0.166913	3.41348	0.166913
3.45467	0.162003	3.45467	0.162003	3.45467	0.162003
3.49587	0.157614	3.49587	0.157614	3.49587	0.157614
3.53706	0.153675	3.53706	0.153675	3.53706	0.153675
3.57826	0.150264	3.57826	0.150264	3.57826	0.150264
3.61945	0.147237	3.61945	0.147237	3.61945	0.147237
3.66065	0.144615	3.66065	0.144615	3.66065	0.144615
3.70184	0.143397	3.70184	0.143397	3.70184	0.143397
3.74304	0.143705	3.74304	0.143705	3.74304	0.143705
3.78423	0.144254	3.78423	0.144254	3.78423	0.144254
3.82543	0.145528	3.82543	0.145528	3.82543	0.145528
3.86662	0.148331	3.86662	0.148331	3.86662	0.148331
3.90782	0.152244	3.90782	0.152244	3.90782	0.152244
3.94901	0.156908	3.94901	0.156908	3.94901	0.156908
3.99021	0.161543	3.99021	0.161543	3.99021	0.161543
4.0314	0.167237	4.0314	0.167237	4.0314	0.167237
4.0726	0.174678	4.0726	0.174678	4.0726	0.174678
4.11379	0.18329	4.11379	0.18329	4.11379	0.18329
4.15499	0.192573	4.15499	0.192573	4.15499	0.192573
4.19618	0.202641	4.19618	0.202641	4.19618	0.202641
4.23738	0.213896	4.23738	0.213896	4.23738	0.213896
4.27857	0.225723	4.27857	0.225723	4.27857	0.225723
4.31977	0.235792	4.31977	0.235792	4.31977	0.235792
4.36096	0.241194	4.36096	0.241194	4.36096	0.241194
4.40216	0.243309	4.40216	0.243309	4.40216	0.243309
4.44335	0.244498	4.44335	0.244498	4.44335	0.244498
4.48455	0.243895	4.48455	0.243895	4.48455	0.243895
4.52574	0.240513	4.52574	0.240513	4.52574	0.240513
4.56694	0.234717	4.56694	0.234717	4.56694	0.234717
4.60813	0.226041	4.60813	0.226041	4.60813	0.226041
4.64933	0.213652	4.64933	0.213652	4.64933	0.213652
4.69052	0.197105	4.69052	0.197105	4.69052	0.197105
4.73172	0.177799	4.73172	0.177799	4.73172	0.177799
4.77291	0.158653	4.77291	0.158653	4.77291	0.158653
4.81411	0.138238	4.81411	0.138238	4.81411	0.138238
4.8553	0.117092	4.8553	0.117092	4.8553	0.117092
4.8965	0.0959117	4.8965	0.0959117	4.8965	0.0959117
4.93769	0.0737382	4.93769	0.0737382	4.93769	0.0737382
4.97889	0.0522686	4.97889	0.0522686	4.97889	0.0522686
5.02008	0.0335797	5.02008	0.0335797	5.02008	0.0335797
5.06128	0.0199915	5.06128	0.0199915	5.06128	0.0199915
5.10247	0.0113866	5.10247	0.0113866	5.10247	0.0113866
5.14367	0.0059078	5.14367	0.0059078	5.14367	0.0059078
5.18486	0.00264633	5.18486	0.00264633	5.18486	0.00264633
5.22606	0.000989463	5.22606	0.000989463	5.22606	0.000989463
5.26725	0.000283614	5.26725	0.000283614	5.26725	0.000283614
5.30845	5.09799e-05	5.30845	5.09799e-05	5.30845	5.09799e-05
5.34964	4.32684e-06	5.34964	4.32684e-06	5.34964	4.32684e-06
5.39084	1.37776e-07	5.39084	1.37776e-07	5.39084	1.37776e-07

## Sheet: Extended Data Fig. 2e
	PC1	PC2
Ebf1OE_Old_rep1	-29.9655	11.7611
Ebf1OE_Old_rep2	-31.6585	-1.79667
Ebf1OE_Old_rep3	-26.1907	11.5451
Ebf1OE_Young_rep1	-30.3045	-4.074
Ebf1OE_Young_rep2	-28.0339	-7.06956
GFP_Old_rep1	35.2709	37.7505
GFP_Old_rep2	23.7682	-14.1835
GFP_Old_rep3	35.2026	17.7348
GFP_Young_rep1	26.2186	-28.3852
GFP_Young_rep2	25.6929	-23.2827

## Sheet: Extended Data Fig. 2f
Old vs. Young DEGs		Old_GFP vs. Young_GFP DEGs		Old_Ebf1-GFP vs. Young_Ebf1-GFP DEGs
Up	Down	Up	Down	Up	Down
Clcn7	Tmprss4	Prss34	Myo1e	Rab11fip4	Plxna2
Il1rn	Nespas	Mmp8	Carmil1	Rapgef4	Gm37783
Cd83	Pnma1	Slc40a1	Bank1	Usp18	Slc7a3
Abca9	Gm2767	Anxa2	AC102496.1	Sema3g	Rps4l
Fer	Gm45823	Ccl6	Egfl6	Bhlhe40	Cldn4
Itgb5	Iqcn	Chil1	Dyrk4	Dkk3	Asns
Pex2	Gm47508	Rnf128	Cacna2d1	3830403N18Rik	Slc6a9
Clec2d	Gm10728	S100a9	H2-DMb2	Fetub	Gpx7
Asah1	A430078I02Rik	Mmp9	Susd3	Tspan15	Nrxn1
Psap	Atad3aos	Mcemp1	Cd22	Gadd45g	Plxdc2
Mafb	Cdhr4	S100a8	Usp51	Nqo1	Gm20257
Dnase1l1	Gm44834	Cd63	Rap1gap2	Srxn1	Chac1
Ifi27l2a	4930431P19Rik	Chil3	Nectin3	Cybb	Sgce
Efhd2	Gm38331	Cxcr2	Rftn2	Rgs10	Stag3
Aoah	2610011E03Rik	Plaur	Tceal8	Cst7	Plekha8
Tns1	Gm42992	Cd177	Plekhg3	Fibcd1	Ccn3
Kdelc2	Hnf1b	Gata3	Plekha8	Micall2	Tceal8
Clec4a2	Gm38301	Ccr1	Kmo	Rpph1	Mpv17l
Siglece	Gm26901	Lpl	Stag3	Gm525	Tmc5
Mafg	Gm37289	Ngp	Tnk2	Id2	Mlf1
Slc26a11	Gm28192	Tyrobp	Ccn3	Tmprss6	Cth
Cyb5a	Gm50070	Cd300lb	Map10	Gm28187	Gnai1
Trem3	Gm28424	Hk3	Ncs1	Frmd4b	Mageh1
Soat1	Gm45354	Lcn2	Dcbld1	Myof	Igf1r
Abcc3	Gm45738	Alox5	Nrxn1	2810030D12Rik	Trib3
Fcgr3	Gm13357	Slc11a1	Klf2	Spdef	Gja1
Ftl1	Gm26265	Pglyrp1	Ighg2b	Gprc5c	Rftn2
Timp2	Slc25a18	Acta2	Cd74	Actn1	Fam171a1
Fech	F830115B05Rik	Lilrb4a	Fxyd6	Gdf15	Dcbld1
Dhdh	AC145556.1	Basp1	Asns	Col11a2	Crabp1
Fcgrt	Gm16570	Thbs1	Gnai1	Spp1	Ighg2b
Chdh	Gm48286	Camp	H2-Aa	C130026I21Rik	Ubash3b
Aldoa	Gm18811	Skap1	Cyp39a1	Il2ra	Eldr
Mrc1	5430420F09Rik	Hcar2	H2-Eb1	Nt5e	Khdrbs3
Rgs5	Tgfbr3l	Ltf	Cask	Nlrp6	Gpt2
Apobr	AC154542.1	Lgals3	Chac1	Pcp4	Sorcs2
Axl	Dclk2	I830127L07Rik	4930426D05Rik	Pld4	Gcat
H2-Ab1	Ccdc141	Osgin1	Klhl14	Gzma
Ppm1m	Dnah17	Lyz2	Trib2	Slc5a9
Lst1	Pipox	C3	Rps4l	Cebpb
Pfdn1	Gm25447	Ifitm6	Ciita	Adprhl1
Tfb2m	Gm24083	Aspa	Cd2	Rpl3l
C3	Gm42993	Hdc	Plxna2	Pinlyp
Pla2g4a	Gm42991	Tph1		Lcn2
Gm3942	Gm26892	Calca		Apoa4
Ptgir	Gm24371	Gdf15		Muc13
Itih5	Gm15711	Ltb4r1		Prg2
Fpr2	Lrrc75aos2	Tinagl1		C1qtnf6
Lhfpl2	Gm36279	Prg2		Chil3
Rnh1	Ache	Fgr		Gm47283
2021-09-08	Mir7683	Fcgr3		Prg3
Ly6a2	Gm47921	Fcer1g		Ramp3
Sh3d19	Gm37006	Adam8		B3galt5
Gm20559	Cyp11a1	Cd33		Ly6a
Stard5	Gm37311	Atp1a3		S100a9
Slc36a1	Col1a1	Sqor		S100a8
Ifitm3	Gm15712	Ly6c2		Calca
Aff2	Gm42670	Mogat2		Lyz2
Gpr160	6720475M21Rik	Il1rl1		Tmem119
Tcaim	Spag4	Fgd4		Fcer1g
Josd2	Gm16523	Anxa3		Hp
Dtx4	Gm37255	Mpo		Elane
Idh1	Gm37868	Slpi		Fxyd2
Tspo	Gm37598	Tmem119		Cd63
Scpep1	Gm47257	Trem3		Tyrobp
Pirb	Clcn1	Sell		Aspa
Pik3cb	Dqx1	Wfdc21		Prss34
1110038F14Rik	Magi1	Itgam		Ltf
Slc40a1	Prdm16	Prtn3		Lgals3
Lrp1	Gm43254	Clec12a		Rnf128
S100a8	Egf	Hmox1		Ngp
Rybp	Gm13574	Il1r2
Evi5	Gm38067	Ramp3
C1qtnf6	Rftn2	Clec4d
Zfp963	2900092N22Rik	Pirb
Cd177	Gm48840	Tnfrsf1a
Gm15675	Gm38146	Slc5a9
Tent5a	Gm25190	Pygl
App	Gm43259	Elane
Sqor	Fosl1	B430306N03Rik
Il10ra	Gm37706	Metrnl
Csf2rb2	2310075C17Rik	Nt5e
Kcnk6	Gm38055	Atp8b4
Ap3s1	Gm42728	Hck
Tbc1d25	Gm10366	Nkg7
Chil3	Gm37436	Cfp
Hvcn1	Fhit	Muc13
F10	Paqr3	Itgb7
Il15	Gm42941	S100a4
Galnt6	Gm15971	Padi4
Gpr35	Il6	Nlrp6
Lyz2	Gm15326	Slc7a11
Pafah2	D530018E20Rik	F13a1
Ffar2	Gm38142	Nfe2
Nfe2	Gm16740	Nfam1
Cd302	Gm44704	Slc7a8
Cybb	Gm37465	Kynu
Aplp2	Gm48225	Ly6a
Chrdl1	Zscan18	App
Gm34589	A930015D03Rik	Cebpb
Cd14	Bcl6b	Ssc5d
Cadm1	C130051F05Rik	F2r
Myd88	Gm25313	Slc5a5
Ngp	Gm37522	Adprhl1
Gm15922	Gm49223	Cd68
Ltb4r1	Ppnr	Ak1
Bhlhe40	Gm44664	Rab3il1
Il5ra	Gm43585	Hnrnpll
Dock1	Gm36445	Galnt6
Ncam1	4930596I21Rik	Kcnk4
Pvt1	Zfp286	Ncf1
Hoxb4	Kcnb1	Rgs10
Daglb	3930402G23Rik	Micall2
Fam217b	Gm37526	Sorl1
Gm9616	Gm45053	Stxbp6
Cd34	Fosb	Mmp14
Adap1	Ttc41	Itgb3
Zfp429	Gm48357	Cd96
Cklf	Tmtc2	Dtx4
Serpinb1a	Gm27271	Id2
Bgn	4930405O22Rik	Pcp4
Clec7a	Gm42829	Srxn1
Mrgpra2b	Gm44434	Lat
Wapl	Gm43360	Sh2b2
Stx3	Cacna2d2	Plek
Aph1c	Wnk2	B230208H11Rik
Tmem216	Gem	Mmp13
Fuca2	Egr1	Pla2g7
Lrg1	Gm49308	Mir22hg
Ly96	Gm37702	Cited4
Ptgs1	Gm43499	Frmd4b
Lamp1	Gm48623	Sema6d
2021-09-10	C230071H17Rik	Alcam
Pid1	Apold1	Sirpa
Pyurf	Gm19427	Lst1
Gm12715	Ildr1	Kcng1
Scrg1	Cnn1	I730030J21Rik
4930438A08Rik	Gm48796	Actn1
Aph1a	Atf3	AA467197
Rap2a	Filip1	Slc16a3
Rab32	Spag6l	Iigp1
Slfn5	Gm37409	Cd9
Dstn	Igf2bp3	B3galt5
Alas1	Cd5	Ramp1
Il17rb	Gm28053	Htra3
P2ry13	Gm42638	Dhrs3
Agpat2	Gm17068	Myo1f
Adam15	Acvr1	Lrp4
Lrp12	Gm48798	Rtn4rl2
Ahr	Gm43628	Timp3
Ifi207	Gask1a	Adgrg7
Lipa	C130089K02Rik	Cd200r1
Fstl1	Gm38071	Cybb
Itga9	Hspa1a	S100a6
Serpine2	Ighj3	Tnfsf4
Hnrnpll	Gm20682	Gm28187
Cd3eap	Amdhd1	Alox5ap
G6pdx	Gm11688	Ptgir
Amotl2	Ttpa	Hcst
Btnl9	2810408A11Rik	Fcrl6
Gyg	Gm2531	Ctla2a
Dubr	Hspa1b	Fads3
Gm4430	Gm43336	Pygm
Fcgr2b	Gm48375	S100a1
Gbp8	6430590A07Rik	Fetub
Scamp1	Bach2it1	Mt1
Cd200r1	Elp6	Fam129a
Siglec1	Ptgs2	Car3
Lair1	Gm29055	Pir
Hck	Rnu12	Plxnd1
Gm26621	Gm47690	Stx11
Nudt18	Gm44291	Angptl2
Akap7	Gm25099	Slc39a4
Adgre1	Gm49396	Rpph1
Ica1	Gm42514	Ndrg2
Tmem106a	Gm37879	Rpl3l
Sdc3	Gm42929	Nqo1
Timp3	Gm44553	C230071H17Rik
Gcdh	6720482G16Rik	Gm17322
Ifit3	Gm12066	Clic6
P2ry14	Gm43274	Gm10863
Raph1	3110080O07Rik	Gm3052
Itpripl2	Gm37780	Gm14636
Zfp971	Crybg2	Cst7
AI837181	Gm38034	Oaf
Asns	Gm45292	Clba1
Slc8a1	Gm37342	Abhd5
Tmem38b	Gm38115	Fgl2
Dse	Arl6	Ifi44
Zfp874a	Map3k12	Anxa1
Id1	Ccl3	Myof
Hs1bp3	Gm43256	Egln3
Mogat2	Plk2	Ifitm1
2021-03-08	Cxcl2	Selenom
Tubb2a	Gm42869	Nckap5l
Pgap1	Gm48382	Gng4
Ahnak	2510017J16Rik
Spic	Gm43466
Rras	Gm49883
Pfdn2	Abcb4
Camp	Gm42930
Cebpe	Auts2
Irf7	Gm28373
Wfs1	Taf4b
Calhm6	Gm42515
Id2	Myo5c
Limch1	Gm47138
Ms4a6b	1700097N02Rik
Arrdc4	Eaf2
Gm6206	Gm23143
Dusp3	Gm42600
Mapk13	Cep295nl
Smo	Gm44045
Anxa3	Gm45872
Fam210b	Gm24305
Cd68	Gm44086
Thy1	C030017G13Rik
Otulinl	Gm42449
Camk1	Gm42467
Pxylp1	Per1
Skap1	Nfkbid
Il1rl1	Gm43168
Fat1	Cyb5rl
Lyz1	Gm26397
Cmklr1	Egr3
Acp2	Gm19684
Nrp1	Gm43581
Wfdc21	Gm47920
Ciita	Dusp2
Itga2b	Gm38062
Dnajc4	Ighj4
Myo1b	Gm8251
Kitl	Gm43072
Isg15	Gm37390
Cptp	Klf2
Ctsh	A430106G13Rik
Cxcl16	Gm3081
Pdgfb	Mybpc2
AW209491	Rnu1a1
Cpq	Gnal
Hexa	Gm15411
Slc46a3	Kdm6b
Slc48a1	Gm15518
Sirpb1c	E430014B02Rik
C1qb	Gm26532
Gvin1	Gm10933
1700020L24Rik	Gm42715
Gm10925	C130083A15Rik
H2-Aa	Flt4
Hp	Cacna2d4
Olfm4	Gm20705
Tox	Gm42648
Ppfia4	5430434F05Rik
Tpgs1	Btg3
Tnfsf14	Gm38257
Anxa5	Pygm
Tmem26	Gm17849
Lonrf1	Gm45084
Ctsz	Gm9484
Lgmn	Prob1
Dpysl3	P2rx3
AI413582	Gm36933
Zfp623	Ccm2l
Csf1r	Ppp1r15a
Mcat	Phxr4
Btla	Gm23458
Gpc1	Tnfaip3
Slc30a1	Gm44668
Tmem35b	Gm12207
Arhgef17	Gm48138
Siglecf	Gm37033
Ifi30	Gm42763
Papss2	Bicra
Stom	Efhd1
Gm35853	Stag3
Slc49a4	Klf11
Clec10a	Dusp4
B4galt4	Gm37593
Gstm1	Rps11-ps1
Slc35f6	Gm43051
Stk39	Gm42658
Cd300c2	Gm37566
Gdpd1	Gm37553
Gapt	Gm14029
Fbxw8	Plk3
Scrn3	R74862
Mfhas1	Ighj1
Lbp	Gm43982
Rhoq	Iqcg
Mefv	1700048O20Rik
Clec12a	Map10
Adgre4	AC109138.8
Man1c1	Nlrp3
Naip2	Gm36940
F5	4833445I07Rik
Palld	Pou5f2
Coa3	Klf4
Npl	Cd200r3
Enpp1	Gm37084
Pdxk	Gm38200
Igf1	Leng9
H2-Eb1	Zmiz1
Ppm1h	Gm28791
Adap2	Gm6483
Gm14325	Nfkbiz
Fcgr4	A630081D01Rik
Slc35f5	Cldn34c1
Naaa	Arc
Mnat1	Gm26514
Aifm2	Gm47828
Gm8113	Tctn3
Inppl1	Dnase1l3
C1qa	Gm43654
Pld3	Snord118
Lox	Bcl11a
Gas6	Gm28229
Cd226	Pcdhga1
Vipr2	4921525O09Rik
Ly6c2	Gm43668
Rgs10	Sgsm1
Fcnb	Scn4a
Vcan	Gm49774
Ldhb	Hivep3
Cd74	Rnu11
Ikzf3	Gm44663
C1qc	Gm47087
Dok2	Clic5
Lrrc27	Gm45047
Gm15920	Gm7353
Gm5431	Gm38111
Alg14	Gm47798
Tarm1	Gm44891
Pla2g7	Nr4a1
Spon1	Gm42987
Mpeg1	5031434O11Rik
Tlr6	Gm34983
Gm9025	Gm9958
Zbtb12	Dusp5
Cavin1	Gm45719
Ifitm6	Cd69
Ctsd	Gm47992
P2rx7	Dnah1
Decr2	9430034N14Rik
Cmah	Rpl3l
Chst13	Gm42559
Gpr174	Gm37262
Grwd1	Gm42798
Creg1	Gm38057
Ms4a4c	Gm47826
Slamf8	Ccdc134
Plxna1	Polr1e
Grn	Gm44027
Epb41l3	Rere
Acsf3	Bcl9l
Ptprd	Rangrf
Daam1	Gm23971
Ebag9	Gm5111
Rcan1	Ccl4
Shq1	Rph3al
Slc25a22	Dkk3
Mitf	Rab10os
Slc11a1	Insl6
Dapk1	Cbfa2t3
2500004C02Rik	Pcdhga12
Tfap4	Gm43421
Nle1	Pde2a
Abca8a	Gm38365
Slamf9	Fos
Gpr65	Ncor2
Gimap3	Gm45548
Basp1	Gm42735
Serpina3g	Drc7
Mertk	Hsph1
Paqr7	AC133451.1
Slc16a9	1700027J07Rik
Svip	Gm44187
Hist2h3c2	Gm38043
Cfh	Astl
Ndufb6	Zfp36
Ms4a6c	Gm38375
Nr1h3	Gm43011
Slc22a4	Ighd4-1
Adipoq	Syvn1
A530032D15Rik	Tcf7l2
Blvrb	1810059H22Rik
Gm21188	Fbrsl1
Dab2	Gm43481
Htatip2	Mir17hg
Ptafr	6030408B16Rik
H2-DMb1	Gm48314
Clec1b	Mir99ahg
9930104L06Rik	Gm44260
Cd63	Prdm11
Gm36161	A430110C17Rik
Zfp59	Pam16
Ltbr	Gm48230
Lpar2	2700081O15Rik
C1ra	Gm37352
Baiap3	Mir142
Mreg	Lax1
Epx	Gm39321
Sssca1	Gm37510
Erf	Gm48086
Tmcc2	Gm36638
Ccr2	Cacna1b
Ston1	Pick1
Il3ra	2610307P16Rik
Izumo4	Gm48624
Dcxr	Blk
Tent5c	Camk1g
BC030867	Gm17024
E130215H24Rik	Srcap
Tsr3	Lef1
Cdr2	Zfp622
Arhgef10l	Gm20696
Pdcd2	Tmem132e
Ccdc90b	Slc23a1
Prg3	Taf1a
Ctsb	Cacnb1
Nicn1	A130048G24Rik
Mrm2	Gm38120
Tln2	Gm37082
Mrpl23	Gm47657
Fmn1	Gm4707
Epas1	1700056N10Rik
C3ar1	Prr12
Fbln5	Gm24265
Slc19a2	Gm37137
Zcchc10	D630030B08Rik
Adamts7	Gm49085
Zfp189	Gm43359
Gpx3	Gm12568
F630028O10Rik	Micu3
Il4i1	E330032C10Rik
Pcbp4	Kmt2d
Pls3	Jun
Pros1	Gm49705
Smim5	Sit1
2010016I18Rik	Brd4
Lix1l	Fxyd6
Abhd14a	Nfkb2
Tmem51	Gm48569
Sdc2	Shc4
Cyb561d2	Ighj2
Mcub	Sytl4
Ear2	Ier3
Dnajc25	Gm39326
Nr2c2ap	Pcdhgb6
Cenph	Zfp579
Grem1	Gm43052
Mpo	Gm47230
Gm28661	Hoxa7
Clec4a3	Gm37663
Ppdpf	Gm37726
Pltp	Prrc2a
Tuba8	Jund
Cd5l	Gm37906
Fam151b	Eya1
Wdr83	Mef2d
Gm10095	Gm44164
B4galt6	Gm45853
Timmdc1	Gprc5b
Sac3d1	Nek8
Tmem273	C230085N15Rik
Psmg1	Setd1b
1700037C18Rik	Gm37645
Zfp772	Ripor1
Hgh1	Il12a
Smim8	Gm44078
Abcb1b	Gm43339
Pdgfra	5830487J09Rik
Dmac2l	Zbtb10
Tnfrsf18	Ebf1
Slc1a3	Btbd8
Cd200	Gm43200
Hyal2	Serpinf1
Gm15987	Rsph9
Ift81	Higd1a
Lpl	A130012E19Rik
Gm28437	6820402A03Rik
Commd10	Zmat1
Gm47694	Klhdc8b
Pea15a	Ets2
9230116N13Rik	Zfhx2
Tfec	4921531C22Rik
Gask1b	Gm43305
Vat1	Gm37204
Cd96	Zfp36l1
Osbpl3	Gm38387
Dennd2a	Gm45552
Tgm2	Colq
Samd4	Trak1
3110001I22Rik	Ttbk1
Prrg1	Gm44745
Snupn	Btbd19
Med12l	Zfpm1
Lgals3	E430021H15Rik
Mgl2	Thbs1
Bcl2a1b	Bach2
Coil	Pitpnm2
Gatm	Cdc42bpa
Cryl1	Vangl2
P2ry6	Carmil2
Klrb1f	Gm47664
Sult1a1	Col1a2
Gm15232	Gm37745
Apoe	Dync2h1
Gata3	Slc41a1
2210406H18Rik	Hdac7
Gm42732	Gse1
Csrnp2	Pom121
Txk	Padi3
Ctss	Rab3a
Ctsg	C920009B18Rik
Epb42	Spib
Elane	Gm42572
Phpt1	Maml3
Gm37695	Ddit4
Rassf8	Ttll3
Gm45250	Bcl7a
Gm29216	Dkkl1
Mvd	Cdon
Sema4f	Plekhg2
Zfp691	2010007H06Rik
Mmp14	Ptp4a3
Slc39a7	Gm43813
Orm1	Gm43275
Nat8l	Dusp1
Hpgds	Gm37420
Rsl1	Itpkc
Fcgr1	Gm43984
Il11ra1	Klc2
Mpzl2	Bfsp2
A630052C17Rik	Zfp64
Pglyrp2	Gm43788
Rpp14	Hmcn1
Cx3cr1	Gm37101
Pcdhb16	9330020H09Rik
Zfp619	Mbd6
Zdhhc1	E030022I16Rik
Yars2	Chrnb1
Nkg7	Ankrd13d
Aif1
Bloc1s1
Ms4a3
Trim13
Vmac
Gm31166
Eef2kmt
Rora
1700023H06Rik
G430095P16Rik
Mmp19
Med31
Ptprg
Lct
Gm20604
Eml6
Pccb
9430038I01Rik
Igfbp5
Itgax
Ttyh2
Spata24
Ap3s1-ps1
Clec4a1
H2-DMb2
Gm2415
Rab7b
Hint3
Gm48996
Ppp1r42
Lima1
Adamtsl3
Tmem41a
4930589O11Rik
Timm10
4930509H03Rik
Prss57
Lekr1
Apol7e
Gpr137b
Trim45
Tm7sf2
Sestd1
Gm34084
Agmo
Hps6
Rpp25l
Armc6
Tnfsf12
Mx1
Yipf2
Zfp296
F2r
Nat8f4
Il1a
Amz1
Epb41l1
Cldn15
Ptch2
Gm16201
Gab3
Olfm1
Gm42432
Rhbdd3
Zfp109
Cald1
Zfp251
Myo1e
Rd3l
Zfp970
Fggy
Gm42688
Msrb2
Thtpa
Tmem119
Gm15859
Bbs7
Cd7
Nfib
Rpusd1
Tlr3
Gm26512
Klra7
Cd300e
1700021F05Rik
Gm43162
Zc3h8
Cp
Fabp5
Pou6f1
Acot11
Met
Ajuba
Ubtd2
Slit3
Plcb1
Colec12
Tmem237
Krt83
Comtd1
Nrp2
Synm
Rbbp9
Anxa4
Cysltr2
2810455O05Rik
Fbxo25
Napepld
Lmbr1
Cyp4f17
Mfge8
2021-09-05
Il12rb2
Nudt22
Meak7
Akap17b
Nme6
Magee1
S100a1
Pcnx4
Cuedc1
Gm43597
Ccdc181
Gm37139
Scamp5
Ltbp2
Gm20634
Gm16174
Trmt61a
Ms4a7
Hyi
Gm20632
Nckipsd
4933439K11Rik
Pf4
Sned1
Cd36
Fam135a
Bicdl1
Cst7
Gm26577
Nenf
Gm5086
Cd28
Kank2
Ccdc126
Faah
Ttc39c
Mycl
Fam219a
B3galnt1
Hpse
Gm19705
Nbea
Tbc1d30
A430005L14Rik
Ctu1
Gm14295
C130026I21Rik
Errfi1
1700028E10Rik
Gstm4
Btbd11
BC037032
Ppic
Ogfod3
2810001G20Rik
Ghr
Coq6
Mcee
4930568A12Rik
Ficd
Ddc
Wfdc17
Bmp1
Mc5r
Zeb2os
Cd40
Tns4
Prtn3
AA467197
Parva
Trub1
Txndc15
Pde7b
Prf1
Lmna
Ift20
Nsg2
Sco2
3110040N11Rik
Gm807
Rfxap
Tenm4
Chac2
Mcoln2
Iqcc
Gm6545
B230303A05Rik
Rsad1
Dnal4
Prickle1
Atl1
Gm26692
Gp5
Gm13370
Gspt2
Wdr34
Oxld1
Tspan17
Camkk1
Tlr12
AC166172.4
Slc25a47
Bambi-ps1
9630013D21Rik
Cpne7
Dnlz
Col4a2
Lhfp
Ank1
Shtn1
Ret
2310009B15Rik
Sh3bp4
Tgm1
Angptl2
Plppr3
Slc6a8
Zkscan7
Bmpr1a
Clnk
Dlc1
Vcpkmt
Ltbp3
Ndnf
Havcr2
Clec11a
Mpzl1
Tha1
Etl4
Gm43197
Fgfr1
Ifitm10
Tmem42
Mkks
Rrad
Gpt2
Ubtd1
Rnf113a1
Gm15133
Tmem147
Slc39a4
Gm22220
Gm29590
Scarf1
Gm43609
Tlr1
Rilpl1
Tnfsf11
Ank
Rab39
Mboat1
Zfp661
Pex10
Hyal3
Gas2l1
Cebpb
Enah
Aldh5a1
Pop7
Gm47469
4930572O13Rik
Gm16675
Loxl1
Gm15657
Gm36551
Ecm1
Tubb1
Fdps
Dmkn
Panct2
Arhgap29
Myof
Casp12
Bhlhe41
Gm44860
Hba-a1
Adcy2
4933424M12Rik
Crhbp
Nxpe5
P2ry1
Hspa12a
Mtss1l
Psmg3
Trem2
Ccdc122
Matn2
Dnah6
Gm16163
Stfa1
Ptgfrn
Trmt5
Klra13-ps
Lyrm7
BC147527
Ttn
Gm10134
Tmem132a
Adgrg5
Fap
Nupr1
Smarca1
Irs1
Ackr4
Slc13a3
Clec4n
Aqp1
Gm4951
Mgp
Adora3
Farp2
Gm14403
Gm45705
Anxa9
Nectin1
Rhoc
Them4
Wwtr1
Smoc1
Bmp6
Gorab
Zfp524
Stfa3
Slc23a4
D030045P18Rik
Klri1
Vstm4
Tctex1d2
Tead1
Gata1
Rhobtb3
Cd4
Susd2
S1pr3
Rasgrp1
Mecom
Gbp6
Rida
Mpl
Cxcr3
Cisd3
Stard13
Serpinb2
1810006J02Rik
Ptpn3
Dclre1a
Gm26947
Ifi205
Il2ra
Folr2
Ifi211
1700006J14Rik
Dpep2
Gm26542
Fkbp9
Dhtkd1
Slc41a2
Phf11b
Stfa2
Cavin2
Macrod1
Trpv4
Gm19391
Dnm3os
Ces1d
Pdgfc
Crtap
Slc27a6
Klhl4
Cx3cl1
Ctla2a
Oas1g
Ms4a6d
Adamts14
Gm43661
Pdgfa
Klri2
Mlycd
Zcchc14
Tnnt1
Gng4
Cttnbp2nl
Pex11a
Khk
Ksr2
Fndc1
Efna1
Cxcl10
Pcdh7
Fndc7
Cysltr1
Sfrp1
Ogn
Dmc1
Maoa
Gfi1b
Ccn5
Kcna5
Nptxr
Kctd21
Snx24
Dscam
Gm19585
Dcn
Treml1
Dnajb13
Klre1
Pxmp2
Bco2
Apba1
Eomes
Adgrf1
Gm15931
Trim10
Il2rb
Rnu73b
Clca3a1
Gm17767
Crtac1
Podnl1
Slc4a1
Nectin2
Ism1
Ptpn13
Ppm1j
Ccbe1
Ctsw
Bcl2a1d
Htra3
Pmp22
Rab27b
Fam83f
Ubd
Iffo2
Ppbp
Arl4d
Adgrg7
Gpr34
Loxl3
Zpbp
Bcl2a1a
Vegfc
Pheta2
Styk1
Samd3
Kng2
Gm4070
Jag1
Cerkl
P2ry2
Mansc1
Nckap5
Gzmm
Syngr1
Hbb-bs
Rnf217
C4b
Fcer1a
Tcrg-C1
St6galnac2
Nrg1
Ildr2
Snca
5830454E08Rik
Sh2d1b1
Ccr5
Lilra5
Xcl1
Klrb1a
Slc16a2
Gypa
Cd3d
Mfap3l
Cacna1a
Cbr2
Emp2
Tnfsf13
Gm4956
Ryr1
Smpdl3b
Gm2682
Ear-ps9
Chpf
Mamdc2
Prune2
Tmem14a
Myo18b
Mrgpra2a
Zfp607b
Rnf43
Rab34
Ncr1
Icos
Adamdec1
Stap2
Tmem45a2
Gpr162
Ly6i
Evc
Tnfsf8
Kif1a
Gm10484
Pde3a
Ms4a14
Tnfrsf11a
Tcp11l1
Anpep
Cd160
Tcaf1
Plscr4
Zmynd15
Ccl5
Cd2
Klrb1b
Hba-a2
Kifc3
Ms4a4b
D630039A03Rik
Fgf7
Fbln1
Fblim1
Klrk1
Sox6
Chl1
Fam20c
Nr3c2
Ces2g
Hpn
Klra14-ps
Shox2
Vsig4
Tnfrsf9
Efemp1
Hbb-bt
S1pr5
Pkdcc
Tcrg-C4
Fasl
P3h3
Trbc1
Cenpv
Meis3
Ehf
Alas2
Dmtn
Trbc2
Upp1
Klrd1
Cracr2b
Rusc2
Setbp1
Dclk1
Gpr55
Phex
Sptb
Aldh1a2
Spta1
Ms4a8a
Zfp683
Ugt8a
Adam33
Tspan10
Pianp
Klrc2
Rnf128
Raver2
Lipg
Apol11b
C77080
Cygb
Pla2g2d
Ahnak2
Fcrl5
Cdk18
Htra1
Ccl8
Cxcr6
Klra8
Aspa
Dock3
Akr1b8
Atp6v0d2
Olfr111
Gm14461
Cdkn1c
Aldh1a1
Cd3g
Phactr3
Adra1a
H2-M2
Mmp12
Gpnmb
Cd163l1
