# Supplementary material for: Three-dimensional chromatin reorganization regulates B cell development during ageing
Source: Nat Cell Biol. 2024 Jun 12;26(6):991–1002. doi: 10.1038/s41556-024-01424-9 (PMC11178499; doi:10.1038/s41556-024-01424-9)
Supplement: Supplementary file 13 — Statistical source data. [file 41556_2024_1424_MOESM13_ESM.xlsx]

## Sheet: Extended Data Fig. 3c
FPKM of Genes	Y1	Y2	Y3	Y4	O1	O2	O3	O4	Unpaired t test P value
Ctcf	15.58	19.75	21.55	23.44	19.32	17.04	24.19	19.68	0.9923
Rad21	23.75	28.85	28.09	35.24	30.68	28.55	33.01	29.43	0.5607
Nipbl	13.07	15.33	20.67	22.99	15.67	13.15	19.11	13.79	0.3688
Wapl	3.15	3.21	3.79	7.74	9.53	7.53	10.2	10.14	0.0084 (**)
Pax5	17.15	24.78	35.99	33.08	25.78	9.81	20.14	11.01	0.1009
Ebf1	41.9	62.26	69.61	89.51	30.1	23.43	37.02	22.92	0.0112 (*)
Bach2	6.22	9.88	6.47	22.48	3.26	2.85	9.29	4.27	0.1736
Bcl11a	10.8	13.44	22.43	19.61	6.39	5.53	9.01	4.75	0.0118 (*)
Copb2	13.5	19.62	17.47	17.53	22.74	14.2	21.58	18.13	0.3912

## Sheet: Extended Data Fig. 3d
FPKM of Genes	Ebf1+/+Pax5+/+		Ebf1+/-Pax5+/+		Ebf1+/-Pax5+/-		Ebf1+/+Pax5+/+ vs Ebf1+/-Pax5+/+ Unpaired t test P value	Ebf1+/+Pax5+/+ vs Ebf1+/-Pax5+/- Unpaired t test P value
	Rep1	Rep2	Rep1	Rep2	Rep1	Rep2
Ctcf	83.1659	78.0671	59.6578	55.4093	56.4801	57.9686	0.02 (*)	0.0126 (*)
Rad21	143.161	138.785	100.936	101.12	101.839	104.723	0.003 (**)	0.0048 (*)
Nipbl	54.9668	52.7047	30.2156	29.6868	30.5084	31.0273	0.0024 (**)	0.0025 (**)
Wapl	30.5878	28.5978	26.5071	24.9318	26.3293	28.0826	0.0927	0.2137
