# Supplementary material for: Three-dimensional chromatin reorganization regulates B cell development during ageing
Source: Nat Cell Biol. 2024 Jun 12;26(6):991–1002. doi: 10.1038/s41556-024-01424-9 (PMC11178499; doi:10.1038/s41556-024-01424-9)
Supplement: Supplementary file 14 — Statistical source data. [file 41556_2024_1424_MOESM14_ESM.xlsx]

## Sheet: Extended Data Fig. 4c
BFP control_x	BFP conroll_y	Wapl OE_x	Wapl OE_y
-2.50426	2.50095e-09	-2.50426	2.50095e-09
-2.4646	3.83986e-08	-2.4646	3.83986e-08
-2.42493	1.687e-07	-2.42493	1.687e-07
-2.38527	2.17864e-07	-2.38527	2.17864e-07
-2.3456	1.26706e-07	-2.3456	1.26706e-07
-2.30593	1.19237e-07	-2.30593	1.19237e-07
-2.26627	6.98156e-08	-2.26627	6.98156e-08
-2.2266	1.29697e-08	-2.2266	1.29697e-08
-2.18694	1.86325e-08	-2.18694	1.86325e-08
-2.14727	1.69775e-07	-2.14727	1.69775e-07
-2.10761	5.10652e-07	-2.10761	5.10652e-07
-2.06794	7.10532e-07	-2.06794	7.10532e-07
-2.02827	9.1306e-07	-2.02827	9.1306e-07
-1.98861	1.05816e-06	-1.98861	1.05816e-06
-1.94894	1.07584e-06	-1.94894	1.07584e-06
-1.90928	1.3734e-06	-1.90928	1.3734e-06
-1.86961	1.73838e-06	-1.86961	1.73838e-06
-1.82994	2.46504e-06	-1.82994	2.46504e-06
-1.79028	3.68374e-06	-1.79028	3.68374e-06
-1.75061	5.46982e-06	-1.75061	5.46982e-06
-1.71095	7.65035e-06	-1.71095	7.65035e-06
-1.67128	1.134e-05	-1.67128	1.134e-05
-1.63161	1.57733e-05	-1.63161	1.57733e-05
-1.59195	2.12731e-05	-1.59195	2.12731e-05
-1.55228	3.11242e-05	-1.55228	3.11242e-05
-1.51262	4.55839e-05	-1.51262	4.55839e-05
-1.47295	6.60853e-05	-1.47295	6.60853e-05
-1.43329	9.49138e-05	-1.43329	9.49138e-05
-1.39362	0.000138704	-1.39362	0.000138704
-1.35395	0.000202002	-1.35395	0.000202002
-1.31429	0.000291377	-1.31429	0.000291377
-1.27462	0.000414249	-1.27462	0.000414249
-1.23496	0.000584604	-1.23496	0.000584604
-1.19529	0.000847408	-1.19529	0.000847408
-1.15562	0.00132284	-1.15562	0.00132284
-1.11596	0.00228947	-1.11596	0.00228947
-1.07629	0.00390687	-1.07629	0.00390687
-1.03663	0.0059874	-1.03663	0.0059874
-0.99696	0.00841333	-0.99696	0.00841333
-0.957294	0.0110981	-0.957294	0.0110981
-0.917629	0.0138245	-0.917629	0.0138245
-0.877963	0.0158464	-0.877963	0.0158464
-0.838297	0.0150081	-0.838297	0.0150081
-0.798631	0.0114061	-0.798631	0.0114061
-0.758965	0.00914603	-0.758965	0.00914603
-0.719299	0.00838912	-0.719299	0.00838912
-0.679633	0.0080044	-0.679633	0.0080044
-0.639967	0.00827849	-0.639967	0.00827849
-0.600301	0.00920703	-0.600301	0.00920703
-0.560635	0.0104625	-0.560635	0.0104625
-0.52097	0.0119884	-0.52097	0.0119884
-0.481304	0.0137834	-0.481304	0.0137834
-0.441638	0.015854	-0.441638	0.015854
-0.401972	0.0182822	-0.401972	0.0182822
-0.362306	0.0211059	-0.362306	0.0211059
-0.32264	0.0242902	-0.32264	0.0242902
-0.282974	0.027843	-0.282974	0.027843
-0.243308	0.0317643	-0.243308	0.0317643
-0.203642	0.0358949	-0.203642	0.0358949
-0.163976	0.0407844	-0.163976	0.0407844
-0.124311	0.0488625	-0.124311	0.0488625
-0.0846447	0.0613428	-0.0846447	0.0613428
-0.0449788	0.0735273	-0.0449788	0.0735273
-0.00531287	0.0825171	-0.00531287	0.0825171
0.034353	0.0902414	0.034353	0.0902414
0.0740189	0.0981856	0.0740189	0.0981856
0.113685	0.106685	0.113685	0.106685
0.153351	0.115449	0.153351	0.115449
0.193017	0.124227	0.193017	0.124227
0.232683	0.133368	0.232683	0.133368
0.272348	0.142733	0.272348	0.142733
0.312014	0.151768	0.312014	0.151768
0.35168	0.160553	0.35168	0.160553
0.391346	0.169134	0.391346	0.169134
0.431012	0.177221	0.431012	0.177221
0.470678	0.184465	0.470678	0.184465
0.510344	0.190891	0.510344	0.190891
0.55001	0.196281	0.55001	0.196281
0.589676	0.200579	0.589676	0.200579
0.629341	0.203867	0.629341	0.203867
0.669007	0.205991	0.669007	0.205991
0.708673	0.206881	0.708673	0.206881
0.748339	0.206873	0.748339	0.206873
0.788005	0.206388	0.788005	0.206388
0.827671	0.20559	0.827671	0.20559
0.867337	0.204466	0.867337	0.204466
0.907003	0.203168	0.907003	0.203168
0.946669	0.201969	0.946669	0.201969
0.986335	0.201083	0.986335	0.201083
1.026	0.200369	1.026	0.200369
1.06567	0.199822	1.06567	0.199822
1.10533	0.199556	1.10533	0.199556
1.145	0.19946	1.145	0.19946
1.18466	0.199527	1.18466	0.199527
1.22433	0.199631	1.22433	0.199631
1.264	0.199764	1.264	0.199764
1.30366	0.200042	1.30366	0.200042
1.34333	0.200388	1.34333	0.200388
1.38299	0.200913	1.38299	0.200913
1.42266	0.201645	1.42266	0.201645
1.46233	0.20269	1.46233	0.20269
1.50199	0.203931	1.50199	0.203931
1.54166	0.205306	1.54166	0.205306
1.58132	0.207011	1.58132	0.207011
1.62099	0.209106	1.62099	0.209106
1.66065	0.211549	1.66065	0.211549
1.70032	0.214255	1.70032	0.214255
1.73999	0.21717	1.73999	0.21717
1.77965	0.220432	1.77965	0.220432
1.81932	0.224182	1.81932	0.224182
1.85898	0.228211	1.85898	0.228211
1.89865	0.232378	1.89865	0.232378
1.93832	0.236754	1.93832	0.236754
1.97798	0.24121	1.97798	0.24121
2.01765	0.245713	2.01765	0.245713
2.05731	0.250339	2.05731	0.250339
2.09698	0.254964	2.09698	0.254964
2.13665	0.259265	2.13665	0.259265
2.17631	0.26327	2.17631	0.26327
2.21598	0.266945	2.21598	0.266945
2.25564	0.270369	2.25564	0.270369
2.29531	0.273384	2.29531	0.273384
2.33498	0.275706	2.33498	0.275706
2.37464	0.277472	2.37464	0.277472
2.41431	0.278734	2.41431	0.278734
2.45397	0.279252	2.45397	0.279252
2.49364	0.279086	2.49364	0.279086
2.5333	0.277999	2.5333	0.277999
2.57297	0.275935	2.57297	0.275935
2.61264	0.273091	2.61264	0.273091
2.6523	0.269734	2.6523	0.269734
2.69197	0.265627	2.69197	0.265627
2.73163	0.260564	2.73163	0.260564
2.7713	0.254942	2.7713	0.254942
2.81097	0.249146	2.81097	0.249146
2.85063	0.243269	2.85063	0.243269
2.8903	0.237037	2.8903	0.237037
2.92996	0.229986	2.92996	0.229986
2.96963	0.222477	2.96963	0.222477
3.0093	0.215132	3.0093	0.215132
3.04896	0.207945	3.04896	0.207945
3.08863	0.201071	3.08863	0.201071
3.12829	0.194501	3.12829	0.194501
3.16796	0.188052	3.16796	0.188052
3.20762	0.181997	3.20762	0.181997
3.24729	0.17629	3.24729	0.17629
3.28696	0.170357	3.28696	0.170357
3.32662	0.164332	3.32662	0.164332
3.36629	0.158607	3.36629	0.158607
3.40595	0.153222	3.40595	0.153222
3.44562	0.148241	3.44562	0.148241
3.48529	0.143896	3.48529	0.143896
3.52495	0.139996	3.52495	0.139996
3.56462	0.136327	3.56462	0.136327
3.60428	0.133192	3.60428	0.133192
3.64395	0.130377	3.64395	0.130377
3.68362	0.128274	3.68362	0.128274
3.72328	0.127606	3.72328	0.127606
3.76295	0.127701	3.76295	0.127701
3.80261	0.127676	3.80261	0.127676
3.84228	0.128457	3.84228	0.128457
3.88195	0.130088	3.88195	0.130088
3.92161	0.13232	3.92161	0.13232
3.96128	0.134996	3.96128	0.134996
4.00094	0.137551	4.00094	0.137551
4.04061	0.140548	4.04061	0.140548
4.08027	0.144422	4.08027	0.144422
4.11994	0.149014	4.11994	0.149014
4.15961	0.154327	4.15961	0.154327
4.19927	0.159855	4.19927	0.159855
4.23894	0.166193	4.23894	0.166193
4.2786	0.17361	4.2786	0.17361
4.31827	0.179997	4.31827	0.179997
4.35794	0.183762	4.35794	0.183762
4.3976	0.187239	4.3976	0.187239
4.43727	0.191686	4.43727	0.191686
4.47693	0.195338	4.47693	0.195338
4.5166	0.198798	4.5166	0.198798
4.55627	0.202612	4.55627	0.202612
4.59593	0.205504	4.59593	0.205504
4.6356	0.205003	4.6356	0.205003
4.67526	0.200627	4.67526	0.200627
4.71493	0.194095	4.71493	0.194095
4.75459	0.187364	4.75459	0.187364
4.79426	0.178546	4.79426	0.178546
4.83393	0.166819	4.83393	0.166819
4.87359	0.155282	4.87359	0.155282
4.91326	0.140895	4.91326	0.140895
4.95292	0.120923	4.95292	0.120923
4.99259	0.0965929	4.99259	0.0965929
5.03226	0.0709147	5.03226	0.0709147
5.07192	0.0484142	5.07192	0.0484142
5.11159	0.0308201	5.11159	0.0308201
5.15125	0.0178884	5.15125	0.0178884
5.19092	0.00908144	5.19092	0.00908144
5.23059	0.00383332	5.23059	0.00383332
5.27025	0.00121936	5.27025	0.00121936
5.30992	0.00023273	5.30992	0.00023273
5.34958	2.03025e-05	5.34958	2.03025e-05
5.38925	6.6797e-07	5.38925	6.6797e-07

## Sheet: Extended Data Fig. 4d
Domain ID	BFPCtrl_ES	Wapl+_ES	Mahalanobis distance	Chi-Square test P-value	diffES
chr12:113925000-116025000	2.5411	1.72733	198.926	1e-300	0.813768
chr15:61975000-63750000	2.36001	1.56279	202.677	1e-300	0.797218
chr8:23600000-24375000	1.84111	1.15954	165.225	1e-300	0.681568
chr4:95000000-95900000	1.79611	1.16492	131.145	1e-300	0.631183
chr13:81925000-83650000	1.99395	1.37343	107.312	1e-300	0.620516
chr16:92675000-93300000	1.77226	1.15431	124.115	1e-300	0.617945
chr10:15225000-17775000	2.48921	1.90509	83.9798	1e-300	0.584119
chr14:93900000-95775000	1.94714	1.37773	82.5481	1e-300	0.569413
chr12:79300000-80125000	1.90405	1.3387	82.6326	1e-300	0.565345
chr12:40825000-44250000	2.60407	2.04438	85.5383	1e-300	0.559689
chr16:23950000-25950000	2.22902	1.67417	71.4102	1e-300	0.554854
chr10:16625000-17700000	1.50872	0.965215	100.019	1e-300	0.543506
chr13:101725000-102650000	1.46666	0.954342	84.4933	1e-300	0.512313
chr5:80550000-83475000	1.96385	1.46206	55.6933	8.47e-14	0.501796
chr5:97100000-98175000	1.48985	1.01362	62.9888	2.11e-15	0.476236
chr17:49925000-52500000	2.31019	1.83769	60.9768	5.77e-15	0.472498
chr17:72825000-74300000	2.05504	1.59591	47.5304	5.42e-12	0.45913
chr6:67825000-68800000	1.28638	0.834404	66.0706	4.44e-16	0.451977
chr5:82350000-83475000	1.17808	0.732718	72.4247	1e-300	0.445366
chr15:62825000-63725000	1.20181	0.761807	67.0832	2.22e-16	0.440006
chr16:23975000-25050000	1.60083	1.16697	40.5372	1.93e-10	0.433859
chr6:149000000-149575000	1.40599	0.976567	46.8263	7.76e-12	0.429424
chr6:69775000-70775000	1.25196	0.822829	57.0165	4.32e-14	0.42913
chr13:75225000-75850000	1.19318	0.769329	59.1666	1.44e-14	0.423854
chr15:9625000-10375000	1.23492	0.811841	55.348	1.01e-13	0.423076
chr15:5175000-5925000	1.40725	0.986458	43.2591	4.8e-11	0.420792
chr17:50925000-52475000	1.60796	1.19122	35.2883	2.84e-09	0.41674
chr4:6500000-8000000	1.79985	1.38689	34.5233	4.21e-09	0.412956
chr14:31025000-31575000	1.42167	1.01152	38.5918	5.22e-10	0.410153
chr11:44750000-45550000	1.35156	0.947232	39.6461	3.04e-10	0.404324
chr13:32850000-33925000	1.30111	0.89877	41.5499	1.15e-10	0.402335
chr18:78225000-79600000	1.82027	1.41911	33.3331	7.77e-09	0.401163
chr1:94100000-95775000	1.66575	1.26735	30.6255	3.13e-08	0.398394
chr13:81925000-83050000	1.20028	0.804078	45.2987	1.69e-11	0.396199
chr13:100825000-102725000	1.66106	1.2655	30.0629	4.18e-08	0.395556
chr11:45000000-45525000	1.09245	0.706143	48.8427	2.77e-12	0.386305
chr12:115275000-116000000	0.984326	0.601037	56.9163	4.55e-14	0.383289
chr13:31700000-32775000	1.59878	1.2192	26.8701	2.18e-07	0.37958
chr16:51300000-52200000	1.30397	0.925232	32.5992	1.13e-08	0.378737
chr18:53975000-56325000	1.78678	1.4081	30.1526	3.99e-08	0.378679
chr3:20575000-22225000	1.59258	1.21533	26.4295	2.73e-07	0.377255
chr1:164300000-165125000	1.33717	0.968961	27.9839	1.22e-07	0.36821
chr1:180250000-180825000	1.3921	1.02389	26.4482	2.71e-07	0.368204
chr4:53875000-55225000	1.50154	1.13388	24.7058	6.68e-07	0.367663
chr1:13775000-14650000	1.29541	0.929072	28.8766	7.71e-08	0.366338
chr10:111500000-111950000	1.07196	0.70799	40.2678	2.21e-10	0.363973
chr17:73300000-73725000	1.11982	0.755845	37.0045	1.18e-09	0.363972
chr19:5400000-6325000	2.31386	1.95871	75.3634	1e-300	0.35515
chr17:28975000-29525000	1.42839	1.08092	21.1406	4.27e-06	0.347465
chr1:144400000-147000000	1.46122	1.11449	20.8854	4.88e-06	0.346727
chr9:82825000-83725000	1.17964	0.837202	26.0269	3.37e-07	0.342435
chr11:121425000-121975000	1.3079	0.966384	21.575	3.4e-06	0.341517
chr4:95325000-95875000	1.00706	0.667124	34.8082	3.64e-09	0.339932
chr12:117375000-118875000	1.39061	1.05145	19.8131	8.54e-06	0.33916
chr14:17375000-18175000	1.27916	0.942594	21.0291	4.52e-06	0.336565
chr17:44250000-45400000	1.46623	1.13012	19.2212	1.16e-05	0.33611
chr18:40225000-42200000	1.62477	1.28963	22.0722	2.63e-06	0.335146
chr14:25025000-25525000	1.14599	0.81297	24.5327	7.31e-07	0.333023
chr6:68925000-69750000	0.873752	0.541155	41.9952	9.15e-11	0.332597
chr5:83525000-86000000	1.41896	1.08752	18.368	1.82e-05	0.331448
chr13:90925000-91700000	1.20635	0.87728	21.1322	4.29e-06	0.329067
chr1:176800000-177700000	1.4537	1.12558	18.0489	2.15e-05	0.328123
chr3:37425000-38200000	1.30312	0.976231	18.3597	1.83e-05	0.326889
chr17:86125000-87600000	1.65456	1.32792	22.8559	1.75e-06	0.326644
chr2:35200000-35950000	1.37144	1.04661	17.3556	3.1e-05	0.324829
chr14:78550000-79575000	1.47411	1.15239	17.5464	2.8e-05	0.321717
chr10:118575000-119075000	1.05692	0.735828	24.9179	5.98e-07	0.321091
chr18:34950000-35525000	1.29909	0.979176	17.0155	3.71e-05	0.31991
chr12:35200000-35875000	1.125	0.809454	20.2494	6.8e-06	0.31555
chr3:52250000-52925000	1.35842	1.04683	15.3496	8.93e-05	0.311588
chr3:86150000-86800000	0.999148	0.691066	23.6588	1.15e-06	0.308082
chr12:112625000-113150000	1.38698	1.07912	15.0347	0.000105555	0.307861
chr15:61975000-62775000	1.03455	0.729546	20.9523	4.71e-06	0.304999
chr3:21425000-22200000	1.18101	0.876497	15.8671	6.79e-05	0.304514
chr12:69125000-69700000	1.2963	0.992156	14.3126	0.000154829	0.304146
chr9:82850000-83350000	0.998834	0.695941	22.017	2.7e-06	0.302893
chr5:80575000-82325000	1.16854	0.866122	15.6915	7.46e-05	0.302419
chr17:89650000-90500000	1.32116	1.02134	13.6903	0.00021556	0.299816
chr10:20950000-21350000	1.00062	0.702843	20.3654	6.4e-06	0.297776
chr1:161750000-162325000	0.990443	0.694858	20.1913	7.01e-06	0.295584
chr9:10875000-13175000	1.62931	1.33391	22.2336	2.41e-06	0.295405
chr11:84925000-86475000	1.41114	1.11679	14.1765	0.00016644	0.294348
chr11:82200000-82875000	1.06658	0.773941	16.2936	5.42e-05	0.292638
chr14:54050000-54650000	1.33412	1.04425	12.6594	0.000373684	0.289868
chr3:95850000-96200000	1.16841	0.879357	13.0009	0.000311337	0.289053
chr19:10525000-10975000	1.18733	0.898399	12.7126	0.000363202	0.288935
chr3:88300000-89200000	1.66715	1.37825	24.9132	6e-07	0.288899
chr17:33975000-34375000	1.31082	1.022	12.354	0.00044005	0.288823
chr9:66100000-66975000	1.43113	1.14366	14.296	0.000156195	0.287475
chr5:97575000-98000000	0.772375	0.485066	30.93	2.67e-08	0.287309
chr3:95025000-96225000	2.04655	1.76102	61.4064	4.66e-15	0.285531
chr9:13850000-14325000	1.04895	0.765033	14.7544	0.000122459	0.283922
chr12:42025000-42975000	0.935791	0.652228	19.2571	1.14e-05	0.283563
chr16:25375000-25950000	0.920302	0.638108	19.6266	9.42e-06	0.282194
chr10:43600000-43925000	0.908918	0.626806	20.1944	7e-06	0.282112
chr17:50950000-51775000	0.979444	0.697437	16.8246	4.1e-05	0.282007
chr7:80000000-81325000	1.90087	1.62001	45.9013	1.24e-11	0.280863
chr16:31950000-32675000	1.43196	1.1515	14.131	0.000170509	0.280459
chr8:71700000-72125000	1.07051	0.790873	13.1681	0.000284752	0.279639
chr12:40825000-41850000	1.08673	0.807169	12.7513	0.000355766	0.279562
chr1:171600000-172350000	1.35947	1.08089	12.2104	0.000475243	0.278578
chr17:3000000-5375000	1.74561	1.46946	32.2767	1.34e-08	0.276153
chr1:6400000-6850000	0.9173	0.641644	17.8483	2.39e-05	0.275656
chr16:10525000-11400000	1.50114	1.22619	16.7924	4.17e-05	0.274955
chr14:15325000-16400000	1.22339	0.948892	10.4111	0.00125263	0.274502
chr10:95000000-95500000	1.17536	0.901033	10.519	0.00118151	0.274324
chr13:28425000-28950000	0.86553	0.591594	20.0117	7.7e-06	0.273935
chr6:112625000-113700000	1.42602	1.15246	13.8683	0.000196077	0.273559
chr16:17100000-18250000	1.63226	1.35901	24.2117	8.63e-07	0.273251
chr18:5125000-6025000	1.3869	1.11386	12.6606	0.000373432	0.273042
chr7:100900000-101375000	1.15619	0.884008	10.3511	0.00129397	0.272183
chr11:86500000-87100000	1.1192	0.847077	10.7581	0.00103826	0.272121
chr7:126400000-127225000	1.87329	1.60139	45.1723	1.8e-11	0.271902
chr9:20875000-21525000	1.53137	1.26013	18.4265	1.77e-05	0.271233
chr16:18950000-19250000	0.734086	0.465062	26.8073	2.25e-07	0.269024
chr19:47975000-49975000	1.06995	0.801314	10.9865	0.000917781	0.268636
chr10:110750000-112000000	1.40395	1.13584	13.12	0.000292158	0.268103
chr15:66575000-67125000	0.992135	0.724447	12.8129	0.000344234	0.267688
chr9:60975000-61875000	1.41272	1.14565	13.4221	0.000248677	0.267067
chr11:84925000-86175000	1.17727	0.91074	9.48389	0.00207284	0.266527
chr10:15225000-16575000	1.06453	0.798036	10.6997	0.00107152	0.266491
chr10:21450000-21975000	1.03193	0.765929	11.329	0.000763079	0.265996
chr15:34500000-36125000	1.60272	1.33733	23.14	1.51e-06	0.265387
chr2:152850000-153625000	1.20369	0.938997	9.29764	0.0022945	0.264694
chr12:117800000-118875000	1.14175	0.878263	9.23611	0.00237288	0.263485
chr11:23625000-23975000	0.886465	0.623794	15.6769	7.51e-05	0.262672
chr17:32525000-33850000	1.41564	1.15319	13.59	0.000227392	0.262454
chr19:26725000-27400000	1.02964	0.768542	10.4338	0.00123732	0.261097
chr9:96175000-96875000	1.17204	0.911214	8.83099	0.00296158	0.260823
chr13:32225000-32725000	0.894657	0.633992	14.7778	0.000120949	0.260664
chr9:65550000-67025000	1.81086	1.5516	41.7858	1.02e-10	0.259265
chr11:5000000-6350000	1.60707	1.34832	24.2653	8.39e-07	0.258744
chr15:80200000-81325000	1.89308	1.63453	50.9545	9.45e-13	0.258542
chr4:58900000-59900000	1.37894	1.12123	12.3273	0.000446383	0.257709
chr7:120925000-122025000	1.06623	0.808673	9.14509	0.00249386	0.257559
chr12:34650000-35175000	0.889912	0.63286	14.0513	0.000177894	0.257052
chr1:43100000-44225000	1.29718	1.04016	9.98393	0.00157912	0.257021
chr8:81025000-82025000	1.1389	0.881901	8.43634	0.00367795	0.256994
chr19:45050000-46000000	1.28541	1.02967	9.68647	0.0018563	0.255732
chr11:100450000-101450000	1.61937	1.36433	25.6848	4.02e-07	0.25504
chr6:128900000-129300000	0.940259	0.685417	11.6309	0.000648657	0.254842
chr12:118925000-120025000	0.892221	0.639399	12.9081	0.000327155	0.252822
chr15:81350000-81900000	1.29996	1.04719	9.9453	0.00161261	0.252774
chr17:47725000-48425000	1.08509	0.833164	8.10344	0.00441813	0.251929
chr4:54300000-55225000	1.05282	0.801996	8.29504	0.00397534	0.250825
chr9:56875000-57975000	1.66497	1.41474	30.1182	4.06e-08	0.250235
chr7:122150000-122950000	1.08007	0.83116	7.74788	0.00537757	0.248913
chr3:96275000-96725000	1.03539	0.789212	7.83927	0.00511231	0.246182
chr6:8200000-8800000	1.06596	0.820464	7.42011	0.00644989	0.245494
chr4:149700000-150100000	1.11495	0.869515	7.21138	0.00724427	0.245437
chr11:120450000-120825000	1.25334	1.00889	8.67337	0.00322893	0.244449
chr17:49925000-50800000	1.00947	0.765024	7.96131	0.00477878	0.244446
chr7:127250000-127950000	1.44443	1.20043	15.8527	6.85e-05	0.243998
chr12:99075000-99875000	1.05937	0.816638	7.12368	0.00760724	0.242733
chr10:4425000-5200000	1.1066	0.864051	6.92536	0.00849821	0.242548
chr19:57700000-58550000	1.06091	0.818767	7.03955	0.00797291	0.24214
chr6:88925000-89650000	1.29064	1.05067	9.63041	0.00191381	0.239969
chr13:55300000-55700000	1.18144	0.942136	7.20063	0.00728779	0.239305
chr2:28625000-29725000	1.45606	1.21698	16.9502	3.84e-05	0.239082
chr15:32000000-32725000	0.998731	0.759981	7.2668	0.00702408	0.23875
chr10:20350000-20925000	0.920597	0.682501	8.79735	0.00301669	0.238096
chr13:4925000-6525000	1.52235	1.28443	21.2598	4.01e-06	0.237919
chr10:36950000-39075000	1.12933	0.893092	6.47953	0.0109124	0.236234
chr17:29725000-30600000	1.03206	0.795963	6.52282	0.0106499	0.236097
chr8:122450000-123275000	1.67787	1.44191	34.2692	4.8e-09	0.235959
chr17:5425000-6000000	1.31163	1.07583	10.4185	0.00124762	0.2358
chr13:13475000-13850000	0.850327	0.614727	10.5282	0.00117566	0.2356
chr16:51300000-51950000	0.852634	0.617058	10.4386	0.00123409	0.235576
chr19:55300000-56275000	1.02446	0.788972	6.51353	0.0107057	0.235487
chr2:33650000-34650000	1.05205	0.816688	6.30867	0.0120149	0.235362
chr18:39125000-40175000	1.14296	0.907811	6.52528	0.0106352	0.235144
chr10:17175000-17550000	0.674014	0.439205	19.224	1.16e-05	0.234809
chr16:19725000-20175000	0.921101	0.686354	8.16885	0.00426159	0.234747
chr16:24325000-25050000	0.952872	0.718248	7.43185	0.00640794	0.234624
chr1:143750000-144375000	0.884898	0.650581	9.09563	0.00256222	0.234317
chr5:12550000-13625000	1.25831	1.02425	8.7216	0.00314461	0.234059
chr1:137475000-138025000	0.891284	0.65812	8.68094	0.00321556	0.233164
chr2:26925000-27500000	1.14255	0.909518	6.40266	0.0113949	0.233034
chr16:93650000-94725000	1.32914	1.09653	11.2224	0.000808172	0.232611
chr14:121825000-122925000	1.33072	1.09825	11.2942	0.000777478	0.232471
chr1:59725000-60975000	1.16213	0.92982	6.61658	0.0101034	0.232305
chr10:117225000-117700000	0.958593	0.726671	6.90146	0.00861254	0.231921
chr13:89650000-90875000	0.979506	0.748201	6.48216	0.0108963	0.231304
chr10:16625000-17175000	0.712894	0.481614	15.8253	6.95e-05	0.23128
chr11:51600000-52375000	1.33805	1.10768	11.7206	0.000618114	0.230367
chr6:148175000-148900000	0.961932	0.732506	6.47833	0.0109198	0.229426
chr9:10900000-12100000	1.19351	0.964503	7.08371	0.0077788	0.22901
chr19:18950000-20275000	0.863283	0.63548	8.48174	0.00358728	0.227802
chr5:82350000-82825000	0.641436	0.414037	19.0079	1.3e-05	0.227399
chr1:173400000-174100000	0.812909	0.585892	10.0439	0.00152852	0.227017
chr7:127975000-128725000	1.07889	0.852771	5.47795	0.0192578	0.226118
chr2:24275000-24875000	0.92564	0.69967	6.60457	0.0101717	0.225969
chr8:81500000-81850000	0.774258	0.548531	11.3239	0.000765172	0.225727
chr9:94725000-95425000	0.968885	0.743636	5.81359	0.0159028	0.225249
chr18:67900000-68300000	0.847611	0.6224	8.46467	0.00362111	0.225211
chr18:88725000-90550000	1.05067	0.825531	5.32759	0.0209904	0.225144
chr9:57150000-57500000	0.924393	0.699275	6.49832	0.0107976	0.225118
chr4:134500000-134875000	1.07422	0.850191	5.31071	0.0211948	0.224025
chr14:30550000-30975000	0.945347	0.721459	5.95718	0.0146574	0.223887
chr11:5075000-5950000	1.32591	1.10208	11.6127	0.000655022	0.223836
chr19:41200000-41875000	1.09046	0.867102	5.37465	0.0204315	0.223353
chr12:12625000-12925000	0.7128	0.489509	13.6411	0.000221293	0.223292
chr15:80250000-80675000	1.10966	0.88674	5.53763	0.0186117	0.222925
chr18:40250000-41225000	1.03736	0.814934	5.09562	0.0239863	0.222431
chr18:84650000-86475000	1.09777	0.875959	5.35842	0.0206225	0.221807
chr17:51825000-52475000	0.818483	0.59687	8.7079	0.00316835	0.221613
chr12:36050000-37475000	1.00695	0.786127	5.00872	0.02522	0.220826
chr4:87325000-88650000	1.17445	0.954248	6.58264	0.0102978	0.220203
chr7:100500000-100875000	0.857031	0.636938	7.23787	0.00713817	0.220093
chr15:102075000-102625000	1.22039	1.00037	7.81155	0.00519134	0.220021
chr3:37450000-37950000	0.877537	0.657549	6.69578	0.00966412	0.219987
chr9:21800000-22450000	1.15899	0.939293	6.24019	0.0124883	0.219696
chr18:79125000-79575000	0.756419	0.536817	10.6644	0.00109217	0.219603
chr13:88400000-89550000	1.05835	0.839154	4.91242	0.0266643	0.2192
chr17:4100000-5375000	1.29528	1.07642	10.6079	0.00112606	0.218867
chr1:92925000-93800000	1.01124	0.792406	4.81216	0.0282596	0.218839
chr12:92225000-93525000	1.11478	0.896204	5.43646	0.0197206	0.218573
chr19:20800000-21350000	0.91223	0.693782	5.74028	0.0165801	0.218449
chr5:8400000-9450000	1.22648	1.00863	8.0622	0.00451983	0.217854
chr14:78600000-79100000	0.941618	0.723818	5.21131	0.0224405	0.217799
chr2:29775000-30350000	1.18732	0.969869	6.91334	0.00855551	0.21745
chr15:34900000-35950000	1.24751	1.03047	8.8179	0.0029829	0.217039
chr19:24925000-25450000	0.964948	0.747939	4.87433	0.0272591	0.217009
chr11:116025000-116475000	1.21293	0.996059	7.6608	0.00564334	0.216868
chr2:15075000-16325000	0.950987	0.734246	4.97608	0.0257002	0.216741
chr2:90825000-91625000	1.0931	0.876539	5.07868	0.0242218	0.216563
chr18:37950000-38925000	1.30539	1.08912	11.2462	0.000797868	0.216268
chr2:127825000-128575000	1.36688	1.15124	14.441	0.000144621	0.215641
chr1:155000000-155550000	0.996357	0.780761	4.5603	0.0327213	0.215596
chr13:111775000-112250000	0.970989	0.755773	4.64029	0.0312297	0.215216
chr18:5600000-6000000	0.832325	0.617166	7.05262	0.00791496	0.215159
chr15:75900000-76925000	1.26069	1.04562	9.41907	0.0021474	0.215066
chr11:74625000-75650000	1.288	1.07314	10.5721	0.00114807	0.214859
chr5:68200000-69550000	0.918821	0.703985	5.14496	0.023314	0.214836
chr3:103800000-104700000	1.02233	0.807853	4.46264	0.0346439	0.214475
chr3:135250000-136950000	1.26365	1.04937	9.58411	0.00196269	0.214284
chr3:135875000-136900000	1.0918	0.877905	4.96876	0.0258091	0.213891
chr13:83075000-83650000	0.767262	0.553934	8.85174	0.00292809	0.213328
chr4:11575000-12150000	0.978309	0.765069	4.40964	0.0357364	0.21324
chr5:19500000-20725000	0.858675	0.64551	6.03918	0.0139918	0.213165
chr19:42200000-43475000	0.878755	0.665829	5.57116	0.0182587	0.212926
chr3:90075000-90650000	0.999724	0.78727	4.29266	0.0382772	0.212454
chr1:52125000-52950000	1.06243	0.850462	4.55659	0.0327922	0.211965
chr13:92750000-93700000	0.962556	0.751076	4.32261	0.0376093	0.211481
chr19:24250000-24875000	0.93271	0.721314	4.55597	0.0328042	0.211396
chr17:74325000-74700000	0.817901	0.606784	6.752	0.00936428	0.211118
chr5:148975000-149375000	0.859231	0.648776	5.6095	0.0178634	0.210455
chr4:59025000-59575000	0.974734	0.764954	4.1152	0.0424995	0.20978
chr4:148625000-149600000	1.35583	1.14645	14.5603	0.000135746	0.209382
chr16:30550000-31400000	1.1863	0.977132	7.06412	0.00786428	0.20917
chr5:107900000-108675000	0.964769	0.755907	4.06991	0.0436537	0.208862
chr6:120425000-120825000	1.07091	0.862437	4.52734	0.0333575	0.208471
chr12:31950000-32375000	0.89354	0.685474	4.65538	0.0309563	0.208066
chr16:93900000-94725000	1.11347	0.905521	5.22321	0.0222873	0.207949
chr19:34975000-36525000	0.984475	0.776779	3.93334	0.0473377	0.207696
chr18:35600000-35925000	1.08182	0.8744	4.65616	0.0309423	0.207422
chr10:56375000-56850000	0.726974	0.520293	9.02737	0.00265966	0.206681
chr3:53525000-54175000	0.822476	0.616065	5.84154	0.0156521	0.206411
chr2:24925000-25475000	1.06598	0.860232	4.38755	0.0362024	0.205746
chr12:25050000-25450000	0.812669	0.60754	5.8863	0.0152591	0.205129
chr16:49500000-50225000	0.910579	0.705453	4.09564	0.0429939	0.205127
chr3:148000000-149475000	1.06959	0.864889	4.41582	0.0356072	0.204704
chr19:13975000-14675000	0.869319	0.664731	4.59465	0.0320719	0.204587
chr5:21250000-21725000	0.860529	0.656108	4.72588	0.029712	0.204421
chr19:57025000-57650000	0.966496	0.762235	3.68827	0.0547963	0.204261
chr10:41750000-42975000	1.26674	1.06282	10.5012	0.00119298	0.203927
chr5:20800000-21725000	1.03256	0.828801	3.93584	0.0472674	0.203763
chr3:53000000-53475000	0.848952	0.645764	4.7745	0.0288842	0.203187
chr16:17725000-18225000	1.09847	0.895442	4.90832	0.0267277	0.203026
chr13:73950000-74300000	0.776428	0.574207	6.41609	0.0113091	0.202221
chr12:43025000-43800000	0.761049	0.558831	6.89858	0.00862641	0.202218
chr7:99100000-99450000	0.884525	0.682369	4.07068	0.0436338	0.202156
chr16:29575000-30225000	0.944957	0.74287	3.56697	0.0589398	0.202087
chr3:148225000-148975000	0.88113	0.679224	4.08673	0.0432212	0.201906
chr2:18825000-19350000	0.83006	0.628548	4.92255	0.0265084	0.201512
chr11:5075000-5500000	0.985734	0.784314	3.52033	0.0606203	0.20142
chr12:36700000-37175000	0.735643	0.534885	7.49425	0.00618963	0.200758
chr4:132925000-133425000	1.191	0.990387	7.60322	0.00582642	0.200615
chr13:100000000-100625000	0.747705	0.547704	6.9331	0.00846147	0.200002
chr19:27450000-28825000	0.880673	0.680804	3.86097	0.0494218	0.199869
chr4:37425000-40050000	0.918292	0.71861	3.49023	0.0617319	0.199682
chr19:45150000-45750000	0.975362	0.775724	3.38477	0.0658014	0.199638
chr14:122175000-122900000	0.970594	0.771165	3.3607	0.0667698	0.199429
chr13:9175000-9825000	1.02191	0.823293	3.65142	0.0560214	0.198616
chr5:140375000-140750000	0.846915	0.64881	4.14464	0.0417664	0.198105
chr9:14775000-15275000	0.825825	0.628157	4.47396	0.0344151	0.197667
chr7:126725000-127200000	1.37848	1.18119	17.7522	2.52e-05	0.197287
chr19:38975000-40200000	0.72287	0.525626	7.27835	0.00697907	0.197243
chr19:17450000-18850000	0.847253	0.650152	4.0149	0.0450999	0.197102
chr7:121150000-121625000	0.756635	0.559552	6.12718	0.0133119	0.197083
chr11:88200000-88825000	1.07616	0.879859	4.46877	0.0345198	0.1963
chr15:52500000-53775000	1.06225	0.865984	4.19828	0.0404649	0.196265
chr3:36575000-37275000	0.785874	0.589714	5.15992	0.0231139	0.19616
chr12:100125000-101025000	1.28079	1.08467	12.0112	0.000528816	0.196115
chr6:86700000-87775000	1.22871	1.03282	9.48259	0.00207431	0.195891
chr2:14000000-15025000	0.945876	0.750238	3.09391	0.0785858	0.195638
chr5:100575000-100875000	0.728921	0.533753	6.67988	0.00975072	0.195167
chr11:117825000-118200000	0.981525	0.786567	3.17388	0.0748246	0.194957
chr19:44125000-44525000	0.8266	0.632072	4.04721	0.0442444	0.194529
chr18:84950000-86475000	0.96312	0.768617	3.06112	0.0801865	0.194503
chr2:103425000-104000000	0.989935	0.795514	3.21196	0.0731019	0.194421
chr11:87950000-89050000	1.3987	1.20446	19.7165	8.98e-06	0.194236
chr13:16125000-16500000	0.662602	0.468793	8.97914	0.00273079	0.193809
chr9:33250000-33775000	0.70814	0.515406	6.95438	0.00836144	0.192734
chr10:100525000-102425000	0.820824	0.62863	3.85713	0.0495351	0.192194
chr13:104175000-105375000	1.04034	0.84829	3.79634	0.0513646	0.19205
chr14:94000000-94500000	0.607581	0.415613	11.172	0.000830427	0.191968
chr5:150400000-151725000	1.08029	0.888384	4.61241	0.0317415	0.191907
chr17:50275000-50800000	0.778185	0.586314	4.70682	0.0300433	0.191871
chr11:61800000-62650000	1.09468	0.902847	4.9704	0.0257846	0.191833
chr17:93125000-94800000	1.02894	0.837315	3.60662	0.0575501	0.191621
chr1:43125000-43725000	0.887239	0.695699	2.97652	0.0844805	0.19154
chr9:66125000-66425000	0.677828	0.486351	7.8584	0.0050585	0.191477
chr17:83875000-84450000	0.988539	0.797686	3.0819	0.079168	0.190853
chr9:103450000-103975000	0.761666	0.570843	4.96713	0.0258334	0.190823
chr10:93025000-93575000	0.905721	0.71524	2.79926	0.0943079	0.190481
chr2:53575000-54100000	0.752482	0.562086	5.148	0.0232732	0.190396
chr2:124075000-125225000	0.875976	0.685648	2.95305	0.0857159	0.190328
chr11:72550000-73100000	0.888083	0.697877	2.85896	0.0908661	0.190206
chr5:121625000-122750000	1.33829	1.14811	16.2562	5.53e-05	0.190177
chr13:21175000-21725000	0.725499	0.535397	5.89758	0.0151617	0.190102
chr8:123625000-124825000	1.29134	1.10143	13.3957	0.000252206	0.189914
chr15:31600000-32750000	1.06895	0.879236	4.38862	0.0361795	0.189719
chr15:42000000-42725000	0.691265	0.501618	6.98698	0.00821049	0.189647
chr11:119250000-120300000	1.34063	1.1516	16.6017	4.61e-05	0.189029
chr10:123225000-126850000	1.29978	1.11076	14.0219	0.000180698	0.189018
chr18:68475000-69775000	0.897141	0.708373	2.70351	0.100128	0.188768
chr18:9275000-9925000	0.656623	0.467883	8.16969	0.00425961	0.188741
chr19:59375000-60350000	0.933763	0.745278	2.6594	0.10294	0.188485
chr9:107800000-108575000	1.42425	1.23579	22.8336	1.77e-06	0.188456
chr2:37350000-37800000	0.816554	0.628117	3.47712	0.062223	0.188438
chr9:55400000-56825000	0.977337	0.788903	2.9069	0.0882015	0.188434
chr4:137650000-138300000	1.04195	0.85391	3.83446	0.0502092	0.188038
chr7:92075000-92950000	0.852452	0.664439	2.95368	0.0856823	0.188013
chr18:67225000-67825000	0.952955	0.765277	2.69879	0.100425	0.187678
chr19:5900000-6325000	1.27326	1.08561	12.6702	0.000371527	0.187652
chr19:15900000-17025000	0.959635	0.772369	2.72594	0.0987298	0.187267
chr18:78350000-79100000	0.967113	0.779914	2.78082	0.0953992	0.187199
chr11:78350000-79975000	1.53546	1.34854	33.1377	8.59e-09	0.186922
chr5:135375000-135875000	1.07165	0.88483	4.51911	0.0335182	0.186817
chr1:138275000-139425000	0.863739	0.67706	2.72929	0.0985233	0.186679
chr13:62950000-63350000	0.83171	0.645492	3.01416	0.0825402	0.186218
chr4:31950000-33300000	1.29241	1.1063	14.0096	0.000181879	0.186109
chr3:59075000-59825000	0.81876	0.632889	3.15354	0.0757624	0.185871
chr1:94100000-94850000	0.730816	0.545795	4.91121	0.0266829	0.185021
chr10:128200000-128725000	1.2896	1.10474	14.0283	0.00018008	0.184856
chr15:62325000-62775000	0.618962	0.43441	8.9327	0.0028011	0.184551
chr16:64975000-65525000	0.756763	0.572239	4.16867	0.0411782	0.184525
chr16:96675000-98075000	0.99975	0.815404	3.10733	0.0779406	0.184346
chr2:37375000-38600000	1.08448	0.900178	4.94748	0.0261288	0.184303
chr2:124575000-124900000	0.650674	0.466422	7.51174	0.0061298	0.184252
chr2:143825000-144575000	0.950447	0.766568	2.54609	0.110568	0.183879
chr11:61850000-62325000	0.869904	0.686044	2.46022	0.116762	0.183859
chr1:180850000-181250000	0.872582	0.689207	2.41094	0.12049	0.183376
chr1:152500000-153450000	1.06848	0.885154	4.54528	0.0330095	0.183321
chr10:55975000-57025000	0.831869	0.648909	2.6915	0.100885	0.18296
chr5:81450000-82325000	0.704091	0.521187	5.36295	0.0205689	0.182904
chr6:108050000-108825000	1.03411	0.851668	3.74518	0.05296	0.182446
chr2:45050000-45850000	0.770825	0.589119	3.49133	0.0616912	0.181706
chr6:124800000-125250000	0.961202	0.779583	2.58362	0.107974	0.18162
chr6:10125000-11775000	0.760553	0.57943	3.62818	0.0568089	0.181123
chr19:46025000-46475000	0.986845	0.80621	2.89714	0.0887371	0.180636
chr14:14425000-14850000	0.834313	0.654366	2.39739	0.121538	0.179947
chr9:21150000-21525000	1.0999	0.92	5.64611	0.0174942	0.179903
chr11:72275000-73175000	1.00632	0.826454	3.22517	0.0725145	0.179862
chr13:11625000-12175000	0.786597	0.606809	2.98081	0.0842573	0.179787
chr10:83775000-85100000	1.0964	0.916783	5.54748	0.0185073	0.179613
chr8:107050000-107575000	0.821867	0.642433	2.47266	0.115842	0.179435
chr10:44250000-45025000	0.871588	0.69216	2.14555	0.142984	0.179428
chr13:63425000-64125000	0.959241	0.779861	2.52313	0.112188	0.17938
chr13:67050000-67850000	1.10799	0.928892	5.97365	0.0145212	0.179097
chr6:129550000-130675000	1.00878	0.829684	3.28016	0.0701221	0.179096
chr12:76950000-77675000	1.19612	1.01709	9.68174	0.00186109	0.179032
chr9:106150000-106475000	0.887645	0.708727	2.0963	0.147656	0.178918
chr7:122475000-122925000	0.720829	0.541963	4.26067	0.0390046	0.178866
chr17:56000000-56725000	1.33663	1.15784	18.179	2.01e-05	0.17879
chr11:76650000-77475000	1.15229	0.973918	7.74699	0.00538022	0.178372
chr2:15725000-16325000	0.755062	0.576993	3.35712	0.0669149	0.17807
chr8:128600000-129300000	0.861058	0.683185	2.07773	0.149462	0.177873
chr2:43675000-46450000	1.46135	1.28352	28.5701	9.04e-08	0.177824
chr14:76475000-77000000	0.782498	0.60501	2.79581	0.094511	0.177488
chr2:107925000-109750000	0.877936	0.700673	2.00856	0.156414	0.177263
chr11:106400000-107000000	1.08943	0.912301	5.46813	0.0193664	0.17713
chr14:20375000-21050000	1.22098	1.04406	11.2271	0.000806129	0.176926
chr17:86475000-86875000	0.767461	0.590931	2.94021	0.0863997	0.17653
chr19:36800000-37350000	0.792794	0.616937	2.48072	0.11525	0.175857
chr10:75525000-76225000	0.994036	0.818435	3.04492	0.0809902	0.175601
chr2:131800000-132225000	0.783891	0.608501	2.5567	0.109828	0.17539
chr16:73000000-74825000	0.740445	0.565156	3.31532	0.068637	0.175288
chr2:166550000-166925000	0.863708	0.68858	1.90426	0.167602	0.175128
chr7:30600000-31075000	1.05735	0.882319	4.58525	0.0322483	0.175028
chr13:83700000-84775000	0.750481	0.57547	3.07834	0.0793415	0.175012
chr12:113500000-113900000	0.614429	0.439936	7.08415	0.00777686	0.174493
chr7:142275000-142700000	0.849109	0.674628	1.90217	0.167836	0.174481
chr2:30050000-30375000	0.874121	0.699949	1.84965	0.173825	0.174172
chr11:4125000-4950000	1.35924	1.18508	20.8131	5.06e-06	0.174161
chr19:35000000-36050000	0.840666	0.666725	1.90116	0.167949	0.173941
chr17:89725000-90125000	0.660215	0.48633	5.28752	0.0214788	0.173885
chr19:32100000-32450000	0.752978	0.579319	2.8747	0.089982	0.173659
chr13:9175000-9550000	0.730645	0.557111	3.30628	0.0690156	0.173533
chr18:7950000-9225000	0.798655	0.625132	2.19388	0.13856	0.173523
chr2:30400000-30850000	1.09565	0.922202	5.93557	0.0148382	0.173449
chr12:78200000-78850000	0.813037	0.639794	2.03046	0.154174	0.173242
chr16:30575000-31050000	0.880646	0.707709	1.80396	0.179234	0.172936
chr11:90675000-93825000	0.880072	0.707894	1.77161	0.183183	0.172178
chr19:15975000-16625000	0.779937	0.607808	2.29216	0.130029	0.172129
chr9:83925000-85650000	0.789949	0.617887	2.16249	0.141415	0.172062
chr7:80700000-81325000	1.13042	0.958486	7.43342	0.00640237	0.171935
chr12:59225000-64875000	1.01116	0.839403	3.49897	0.0614068	0.171759
chr7:30275000-31075000	1.49691	1.32527	33.7325	6.32e-09	0.171643
chr10:80700000-81300000	1.5915	1.42012	44.061	3.18e-11	0.171378
chr12:116050000-116600000	0.76998	0.598692	2.34767	0.125471	0.171288
chr2:180250000-182000000	1.53675	1.36595	38.1412	6.58e-10	0.170804
chr9:65600000-66025000	0.831553	0.660927	1.72761	0.188716	0.170626
chr19:28950000-29575000	0.889408	0.718818	1.75161	0.185674	0.17059
chr9:106500000-107525000	1.03452	0.863938	4.15117	0.0416058	0.170582
chr10:39125000-39875000	0.934814	0.764271	2.14339	0.143185	0.170543
chr4:12175000-13800000	0.87722	0.706825	1.69476	0.192974	0.170395
chr12:92375000-92850000	0.6581	0.487712	4.79328	0.028571	0.170388
chr5:33650000-35050000	1.30701	1.13703	17.7911	2.47e-05	0.169986
chr1:43750000-44175000	0.8	0.630103	1.87996	0.170339	0.169897
chr4:53900000-54275000	0.585352	0.41569	7.36214	0.00666116	0.169662
chr12:100525000-100925000	0.788244	0.618665	1.96704	0.160762	0.169579
chr5:8400000-9125000	0.942517	0.773121	2.24253	0.134261	0.169397
chr9:62725000-63900000	1.07706	0.907753	5.5812	0.0181543	0.169305
chr3:129350000-129700000	0.651089	0.481794	4.844	0.0277424	0.169295
chr9:100450000-101150000	0.861876	0.69276	1.60832	0.204728	0.169116
chr9:110075000-110875000	1.01389	0.845011	3.67418	0.0552615	0.168881
chr18:56350000-57350000	0.892842	0.724157	1.71967	0.189736	0.168685
chr13:24325000-24775000	0.915771	0.747089	1.91318	0.16661	0.168682
chr1:9750000-10150000	0.806362	0.6377	1.73754	0.18745	0.168661
chr4:149125000-149600000	0.897414	0.728916	1.74767	0.18617	0.168498
chr1:148075000-149100000	0.727263	0.559303	2.71236	0.0995738	0.167961
chr19:4400000-5000000	1.27483	1.10689	15.9494	6.51e-05	0.167935
chr2:45075000-45550000	0.629705	0.461795	5.33241	0.0209324	0.16791
chr16:81200000-81600000	0.669314	0.501438	4.07956	0.043405	0.167876
chr15:59375000-59850000	0.812703	0.645044	1.62934	0.201794	0.167659
chr11:36025000-40600000	0.941968	0.774567	2.24233	0.134279	0.1674
chr14:123350000-124775000	0.801274	0.634482	1.64177	0.200082	0.166792
chr1:95275000-95675000	0.607332	0.440792	5.90528	0.0150956	0.16654
chr6:127075000-127450000	0.797603	0.631322	1.63196	0.201432	0.166281
chr16:37075000-38300000	0.853826	0.687677	1.47533	0.224506	0.166149
chr19:47225000-47925000	0.939429	0.773404	2.21374	0.136786	0.166025
chr17:65550000-66200000	0.929375	0.763493	2.06674	0.150543	0.165882
chr17:88025000-88650000	0.792731	0.627251	1.61137	0.204299	0.16548
chr1:105650000-106825000	1.01038	0.844926	3.73709	0.053217	0.165458
chr15:80975000-81325000	0.899679	0.73424	1.71693	0.190089	0.165439
chr2:44225000-46075000	1.13898	0.973699	8.54223	0.00347	0.165285
chr12:84575000-85075000	0.952275	0.787014	2.4381	0.118419	0.165261
chr5:34075000-35050000	1.11927	0.954083	7.64747	0.00568521	0.165189
chr5:122075000-122800000	1.15214	0.987122	9.2148	0.00240067	0.165016
chr15:15250000-16875000	0.923915	0.758976	1.99446	0.157876	0.164939
chr10:87575000-88300000	0.718811	0.553879	2.53686	0.111216	0.164932
chr4:55450000-56675000	0.696772	0.532112	2.95881	0.0854108	0.16466
chr19:40725000-41050000	0.804996	0.640367	1.47825	0.224048	0.164629
chr3:96775000-97600000	0.81823	0.653814	1.41354	0.23447	0.164416
chr16:17075000-17600000	0.980962	0.817109	3.06666	0.0799135	0.163853
chr17:87675000-88625000	0.900725	0.736886	1.71237	0.190678	0.163839
chr7:92100000-92550000	0.614151	0.450743	5.13068	0.0235065	0.163408
chr18:39500000-40175000	0.757682	0.594275	1.79064	0.180848	0.163407
chr18:11525000-12125000	0.85093	0.687558	1.3688	0.242018	0.163372
chr6:71875000-72250000	0.820983	0.658092	1.32963	0.248871	0.162891
chr18:35950000-36725000	1.02132	0.858454	4.19278	0.0405965	0.162868
chr13:71050000-73300000	1.01201	0.849444	3.93593	0.0472651	0.162565
chr8:117125000-117600000	0.85434	0.69182	1.35393	0.244592	0.162521
chr5:83750000-84675000	0.768944	0.606447	1.59668	0.206375	0.162497
chr10:82775000-83725000	0.900038	0.737582	1.69741	0.192627	0.162456
chr3:87000000-87725000	0.930019	0.767581	2.10395	0.146919	0.162438
chr11:76650000-77975000	1.54623	1.38392	42.0514	8.89e-11	0.162308
chr1:16075000-16750000	0.809409	0.647163	1.32388	0.249896	0.162245
chr11:82900000-83275000	0.613375	0.451336	4.9365	0.0262952	0.162039
chr19:37575000-38375000	0.841085	0.679074	1.29798	0.254582	0.162011
chr11:78600000-79675000	1.1807	1.01884	11.1646	0.000833712	0.161859
chr8:34175000-34800000	0.788686	0.627102	1.3795	0.240186	0.161584
chr5:139800000-140300000	0.827215	0.66577	1.26067	0.261525	0.161445
chr3:88550000-89200000	1.20214	1.04083	12.4902	0.00040909	0.161318
chr5:146550000-147350000	0.957128	0.796031	2.63341	0.104637	0.161097
chr11:100350000-101075000	1.30552	1.14476	19.6293	9.4e-06	0.160757
chr4:31950000-32575000	0.895175	0.734427	1.63761	0.200654	0.160748
chr15:59875000-61900000	0.755045	0.594554	1.5836	0.208243	0.160491
chr9:61375000-61875000	0.797928	0.637459	1.26845	0.260057	0.160469
chr9:64100000-65175000	1.35088	1.19048	23.3448	1.35e-06	0.160399
chr3:77525000-78925000	0.929789	0.769428	2.13186	0.144265	0.160361
chr17:86900000-87600000	1.0151	0.855108	4.186	0.0407593	0.159994
chr7:97375000-97700000	0.684138	0.524312	2.66479	0.102591	0.159826
chr9:121825000-122300000	0.920276	0.760579	1.98594	0.158766	0.159697
chr12:65175000-69075000	0.858225	0.698561	1.304	0.253484	0.159664
chr11:83425000-84075000	0.840709	0.681105	1.22004	0.269353	0.159605
chr7:24725000-25725000	1.39575	1.23626	27.5091	1.56e-07	0.159497
chr2:156750000-157100000	0.800213	0.640786	1.20571	0.272183	0.159428
chr4:134925000-135325000	1.0024	0.843007	3.84378	0.0499307	0.159394
chr19:54075000-55050000	0.715861	0.556515	2.01289	0.155967	0.159346
chr8:94225000-94675000	0.98642	0.827253	3.41115	0.0647574	0.159166
chr12:3425000-5000000	1.61456	1.45549	51.4552	7.33e-13	0.159075
chr1:152775000-153450000	0.839212	0.680142	1.19965	0.273392	0.159069
chr16:21425000-21775000	0.679913	0.521028	2.64784	0.103691	0.158885
chr2:128675000-129450000	0.823514	0.664648	1.15839	0.281799	0.158866
chr1:106050000-106400000	0.658936	0.500311	3.10591	0.0780087	0.158624
chr8:72225000-72575000	0.823793	0.665842	1.12653	0.288516	0.157951
chr15:4050000-5075000	0.740388	0.582468	1.54471	0.213919	0.157921
chr8:105500000-106175000	1.30676	1.14914	20.4383	6.16e-06	0.157616
chr10:42300000-42950000	0.844203	0.686659	1.18244	0.27686	0.157544
chr19:12925000-13825000	0.699063	0.541558	2.11844	0.145534	0.157505
chr16:66125000-67125000	0.643524	0.48619	3.33755	0.0677152	0.157334
chr15:21575000-24450000	0.7916	0.634534	1.11362	0.291295	0.157066
chr2:29150000-29625000	0.857185	0.700149	1.2539	0.26281	0.157036
chr4:116100000-116650000	0.832304	0.675361	1.1174	0.290479	0.156943
chr6:115825000-116275000	0.719828	0.562931	1.72575	0.188954	0.156897
chr8:45950000-46975000	1.14032	0.983463	9.71334	0.00182935	0.156854
chr16:94275000-94725000	0.897461	0.740621	1.68048	0.19486	0.15684
chr16:95600000-95950000	0.720921	0.564285	1.68736	0.193949	0.156635
chr3:138450000-139250000	0.838539	0.681924	1.13462	0.286792	0.156616
chr1:13775000-14225000	0.638675	0.482141	3.36252	0.0666959	0.156534
chr2:150550000-151025000	0.802022	0.645874	1.05152	0.305157	0.156148
chr1:52275000-52625000	0.633755	0.47766	3.43847	0.0636946	0.156095
chr15:82250000-83625000	1.12781	0.971727	9.17638	0.00245158	0.156086
chr15:3050000-3900000	0.716938	0.560951	1.68723	0.193966	0.155987
chr7:82650000-83525000	0.827296	0.671625	1.06671	0.301689	0.155671
chr17:93750000-94775000	0.837719	0.682292	1.10552	0.293057	0.155427
chr6:37450000-38300000	0.826283	0.671253	1.04678	0.306249	0.155029
chr16:33200000-33975000	0.98006	0.825058	3.46924	0.0625202	0.155002
chr4:32675000-33300000	0.764653	0.609656	1.1264	0.288544	0.154997
chr16:42150000-44100000	1.07174	0.91683	6.70649	0.00960627	0.154913
chr13:31800000-32200000	0.656417	0.501528	2.71134	0.099637	0.154888
chr10:78000000-78475000	0.930189	0.775417	2.28029	0.131028	0.154772
chr10:62575000-63400000	0.912715	0.75808	1.9553	0.162017	0.154635
chr17:73800000-74275000	0.689138	0.534507	2.00897	0.156372	0.154632
chr11:17275000-19750000	0.852141	0.697577	1.18703	0.275929	0.154564
chr7:110725000-111125000	0.713187	0.55891	1.59279	0.206928	0.154278
chr15:58150000-58875000	0.752799	0.598576	1.1612	0.281216	0.154224
chr11:59800000-60425000	0.995568	0.841447	3.98229	0.0459811	0.154121
chr5:38725000-39950000	0.813775	0.659864	0.980636	0.322042	0.153912
chr4:87750000-88550000	0.835756	0.68191	1.06595	0.301862	0.153846
chr5:38750000-39700000	0.756226	0.602556	1.10239	0.293742	0.15367
chr12:69700000-70150000	0.770602	0.617097	1.01252	0.314299	0.153505
chr19:50175000-51200000	1.00255	0.849086	4.25072	0.0392338	0.153467
chr5:136200000-136750000	1.35129	1.19789	25.184	5.21e-07	0.153396
chr11:68450000-68875000	0.867903	0.714661	1.33233	0.248392	0.153241
chr2:35200000-35500000	0.757401	0.6042	1.06701	0.301622	0.153201
chr4:133925000-134475000	1.12447	0.971268	9.40959	0.00215853	0.1532
chr11:59500000-60475000	1.18138	1.02822	12.6213	0.00038137	0.153163
chr8:79725000-80675000	0.678133	0.525017	2.05974	0.151236	0.153116
chr13:28975000-29825000	0.706844	0.553758	1.58078	0.208648	0.153086
chr5:76900000-77300000	0.650006	0.496966	2.6441	0.103935	0.153039
chr14:61525000-62450000	0.807333	0.65432	0.941632	0.331858	0.153013
chr12:80150000-80725000	0.786306	0.633328	0.940287	0.332204	0.152979
chr5:17775000-18450000	0.768965	0.616056	0.989214	0.319935	0.15291
chr18:4175000-5025000	0.813186	0.660326	0.949971	0.329727	0.15286
chr3:123500000-124125000	0.596861	0.444106	4.06379	0.0438121	0.152755
chr11:22975000-23600000	0.761033	0.608463	1.01017	0.314863	0.15257
chr1:61125000-63000000	0.625073	0.47275	3.18119	0.0744906	0.152323
chr17:70725000-71525000	0.90639	0.754093	1.90151	0.167909	0.152297
chr18:36825000-37850000	0.727809	0.576022	1.22196	0.268977	0.151787
chr9:92125000-92600000	0.694874	0.543241	1.63243	0.201367	0.151633
chr13:25275000-27850000	0.805536	0.654061	0.893999	0.344396	0.151475
chr11:3125000-3950000	1.44182	1.29052	34.4368	4.4e-09	0.151299
chr16:42775000-44100000	0.932557	0.781377	2.4668	0.116274	0.15118
chr7:140825000-141525000	1.19274	1.04158	13.6902	0.000215576	0.151156
chr16:79100000-81100000	0.821804	0.670934	0.940517	0.332145	0.150871
chr13:5300000-5850000	0.843884	0.69304	1.09225	0.295973	0.150844
chr3:115625000-116875000	0.94723	0.796502	2.83749	0.0920882	0.150728
chr10:76250000-77950000	1.03041	0.879816	5.4851	0.0191792	0.15059
chr4:126325000-127100000	0.804011	0.65348	0.865494	0.352206	0.150531
chr3:57625000-58125000	0.713057	0.562613	1.28733	0.25654	0.150444
chr16:59675000-60550000	0.560036	0.409667	4.94649	0.0261436	0.150369
chr3:80050000-81900000	0.666244	0.515909	2.00554	0.156725	0.150335
chr19:5425000-5875000	1.30042	1.15026	21.7172	3.16e-06	0.150163
chr19:30800000-31800000	0.740094	0.590052	1.0003	0.317237	0.150042
chr14:67200000-67675000	0.625351	0.475582	2.85505	0.0910876	0.149769
chr8:110725000-111275000	0.926783	0.777034	2.39934	0.121387	0.149749
chr17:47375000-47675000	0.782052	0.632386	0.81733	0.365962	0.149666
chr13:76800000-78225000	0.798041	0.648381	0.829287	0.362479	0.149661
chr11:9275000-11200000	0.724029	0.574744	1.0882	0.29687	0.149285
chr5:35950000-36400000	0.76525	0.616081	0.826417	0.363311	0.149169
chr6:126775000-127450000	0.869147	0.720088	1.38181	0.239793	0.149059
chr9:55425000-55950000	0.58973	0.44068	3.75941	0.0525112	0.14905
chr1:63875000-64500000	0.883515	0.73454	1.59573	0.206509	0.148975
chr2:27775000-28450000	0.733573	0.58476	0.97632	0.323109	0.148813
chr12:72975000-74025000	0.889226	0.740505	1.69583	0.192834	0.148721
chr5:110300000-110750000	0.730149	0.581474	0.995277	0.318456	0.148676
chr4:10875000-11550000	1.03462	0.886018	5.85284	0.0155519	0.148606
chr18:32850000-33775000	0.719018	0.570641	1.07627	0.299534	0.148377
chr10:50650000-51450000	0.734328	0.586389	0.919679	0.337559	0.147939
chr2:126575000-127225000	0.780737	0.632832	0.758542	0.383785	0.147904
chr4:132525000-132900000	0.843634	0.695789	1.08764	0.296994	0.147845
chr19:42800000-43425000	0.602838	0.455031	3.20934	0.0732191	0.147807
chr8:125075000-125875000	0.870483	0.722772	1.42221	0.233039	0.147712
chr1:166725000-167375000	0.775371	0.627671	0.752513	0.385682	0.1477
chr9:74875000-75575000	0.878253	0.730556	1.54055	0.214536	0.147697
chr6:70875000-71850000	1.08353	0.935839	8.12564	0.00436435	0.147687
chr4:116700000-117175000	0.776974	0.629517	0.743956	0.388397	0.147457
chr14:64600000-65125000	0.765468	0.618071	0.753345	0.385419	0.147398
chr18:71300000-73525000	0.829448	0.682253	0.955738	0.328263	0.147195
chr16:45775000-48900000	0.854587	0.707849	1.22097	0.26917	0.146738
chr4:117225000-118375000	0.908203	0.761556	2.12734	0.144692	0.146647
chr2:118375000-119000000	0.903315	0.756732	2.02843	0.15438	0.146583
chr8:123225000-123525000	0.889953	0.743559	1.77614	0.182624	0.146394
chr17:30700000-31475000	0.791341	0.645062	0.731661	0.392345	0.14628
chr11:106025000-106375000	0.843649	0.697395	1.09595	0.295156	0.146255
chr6:146375000-146750000	0.693744	0.547597	1.2014	0.273041	0.146147
chr14:106550000-109675000	0.816371	0.671003	0.84575	0.357757	0.145369
chr12:38150000-39450000	0.671055	0.525857	1.44595	0.229179	0.145197
chr14:20325000-20675000	0.866778	0.721812	1.42322	0.232874	0.144966
chr13:118400000-119325000	0.742615	0.597655	0.721126	0.395775	0.144961
chr12:4075000-5000000	1.05953	0.914638	7.36132	0.00666419	0.144896
chr3:87875000-88275000	1.00097	0.856122	4.93995	0.0262428	0.144844
chr7:126250000-126675000	1.02523	0.880398	5.88159	0.0153	0.144828
chr11:62725000-64975000	0.782001	0.637526	0.668376	0.413618	0.144475
chr14:67075000-67950000	0.701818	0.557417	0.986352	0.320636	0.144401
chr5:68225000-68975000	0.690767	0.5464	1.10782	0.292556	0.144367
chr16:6500000-8250000	0.744818	0.60052	0.68398	0.40822	0.144298
chr2:167025000-167500000	1.10829	0.964013	9.89286	0.00165921	0.144274
chr9:63125000-63875000	0.829457	0.685227	0.958212	0.327638	0.144229
chr5:39200000-39625000	0.656451	0.512262	1.59932	0.206	0.14419
chr2:28650000-29100000	0.831505	0.687443	0.97999	0.322201	0.144062
chr17:62800000-63475000	0.790074	0.646063	0.684438	0.408063	0.144011
chr4:119225000-120175000	1.23185	1.08796	17.8765	2.36e-05	0.143897
chr13:104925000-105225000	0.588183	0.444554	3.08614	0.078962	0.14363
chr9:70550000-71075000	0.711193	0.567712	0.841788	0.358886	0.143482
chr1:134350000-135100000	0.791517	0.64809	0.681518	0.409065	0.143427
chr3:158200000-159925000	0.981659	0.838275	4.38763	0.0362007	0.143384
chr7:129600000-130475000	0.792702	0.64949	0.684026	0.408204	0.143212
chr15:35425000-35925000	0.714617	0.571498	0.793865	0.372934	0.143119
chr11:49975000-50400000	0.805676	0.662646	0.757503	0.384111	0.14303
chr12:15525000-16525000	0.94023	0.797202	3.11615	0.0775196	0.143027
chr19:46525000-47050000	0.971863	0.828929	4.09519	0.0430054	0.142933
chr16:15550000-16150000	0.658576	0.515672	1.45061	0.22843	0.142904
chr12:78875000-79250000	0.67053	0.527689	1.26125	0.261414	0.142841
chr6:87025000-87750000	0.99216	0.849366	4.81629	0.028192	0.142794
chr18:47200000-49650000	0.824578	0.681938	0.917815	0.338049	0.14264
chr11:85375000-85825000	0.708989	0.566361	0.810767	0.367894	0.142627
chr3:82350000-82900000	0.580756	0.438428	3.13084	0.0768243	0.142328
chr13:95975000-97100000	0.74629	0.604027	0.600746	0.438294	0.142263
chr9:15675000-18250000	0.780011	0.637933	0.61616	0.432478	0.142077
chr2:34725000-35125000	0.761007	0.619078	0.577596	0.447256	0.14193
chr8:41450000-45375000	0.804856	0.663257	0.746374	0.387627	0.141598
chr15:34950000-35350000	0.636598	0.495015	1.72194	0.189443	0.141583
chr13:6675000-8700000	0.798851	0.657346	0.703571	0.401587	0.141505
chr16:85750000-87300000	0.777326	0.635886	0.596641	0.439863	0.14144
chr13:35050000-35950000	0.605409	0.464262	2.34735	0.125496	0.141147
chr14:96950000-99000000	0.717415	0.576307	0.670147	0.413001	0.141109
chr8:53825000-54175000	0.591234	0.450376	2.66712	0.102441	0.140858
chr18:85425000-86475000	0.818835	0.678054	0.872485	0.350268	0.140781
chr8:95950000-100800000	0.869503	0.728795	1.59454	0.206679	0.140708
chr7:98425000-99075000	0.911125	0.770499	2.49635	0.11411	0.140626
chr13:115275000-116725000	0.803734	0.663124	0.736689	0.390724	0.14061
chr4:56750000-57250000	0.673763	0.533383	1.03358	0.30932	0.14038
chr14:73075000-73500000	0.738772	0.598764	0.537687	0.463393	0.140008
chr1:131100000-131875000	1.05244	0.912569	7.69987	0.00552247	0.139869
chr2:72000000-73425000	1.15222	1.01251	13.2785	0.000268466	0.13971
chr15:101325000-102050000	0.865919	0.726245	1.56642	0.210728	0.139673
chr10:41800000-42275000	0.765506	0.625861	0.531884	0.465816	0.139645
chr11:24025000-24375000	0.566475	0.426975	3.18223	0.0744431	0.1395
chr14:124300000-124800000	0.510379	0.370954	5.05194	0.0245983	0.139425
chr12:88300000-89300000	0.680748	0.541333	0.886273	0.346489	0.139415
chr16:62875000-64725000	0.756476	0.617069	0.511532	0.474476	0.139407
chr15:40150000-41075000	0.753852	0.614504	0.507898	0.47605	0.139349
chr15:53375000-53700000	0.493341	0.354338	5.65128	0.0174426	0.139004
chr1:33025000-33625000	0.557747	0.418913	3.35496	0.0670027	0.138834
chr7:122125000-122450000	0.64237	0.5041	1.32688	0.249361	0.13827
chr10:83800000-84450000	0.801997	0.663756	0.728031	0.393522	0.138241
chr2:3050000-4850000	1.21624	1.07825	18.0706	2.13e-05	0.137992
chr19:5050000-5400000	0.905329	0.767481	2.51895	0.112485	0.137848
chr9:39500000-40775000	1.00828	0.870459	5.98691	0.0144125	0.137819
chr11:65050000-66875000	0.639006	0.5014	1.32763	0.249227	0.137607
chr6:99075000-99525000	0.729979	0.59242	0.474458	0.490943	0.137559
chr14:118075000-119000000	0.886843	0.749287	2.09015	0.148252	0.137556
chr18:30300000-31550000	0.669031	0.531484	0.897617	0.343422	0.137546
chr14:70875000-72325000	0.740334	0.60279	0.460528	0.497378	0.137544
chr4:119225000-120900000	1.49694	1.35957	45.5173	1.51e-11	0.137366
chr11:19800000-21550000	1.36996	1.2326	31.6232	1.87e-08	0.13736
chr3:139475000-141825000	0.838884	0.701575	1.18916	0.2755	0.137309
chr6:52250000-52950000	0.866261	0.728957	1.66662	0.196712	0.137304
chr3:81950000-82950000	0.638197	0.501387	1.27584	0.258674	0.136811
chr6:133900000-134800000	0.835564	0.698819	1.15436	0.282639	0.136745
chr13:104225000-104775000	0.701157	0.564627	0.553224	0.457004	0.136531
chr17:45475000-46750000	1.68452	1.54827	71.2695	1e-300	0.136249
chr19:11000000-11875000	0.730722	0.594617	0.428857	0.512551	0.136105
chr11:55525000-57400000	0.663387	0.527413	0.861202	0.353403	0.135973
chr1:140650000-141925000	0.654858	0.519117	0.951559	0.329323	0.135741
chr16:25975000-27450000	0.692095	0.55646	0.570922	0.449893	0.135635
chr3:126400000-126900000	0.814812	0.67933	0.898469	0.343192	0.135482
chr8:90775000-91125000	0.606322	0.471002	1.73088	0.188298	0.135321
chr5:65375000-65825000	0.871411	0.736118	1.86651	0.171875	0.135293
chr12:39500000-40050000	0.544938	0.409773	3.26753	0.0706641	0.135166
chr13:85175000-85575000	0.53011	0.394975	3.72758	0.0535209	0.135134
chr9:60975000-61350000	0.64747	0.512367	1.00609	0.315841	0.135103
chr8:22150000-22950000	1.05007	0.915098	8.28811	0.00399054	0.134973
chr2:120225000-121400000	1.00583	0.870981	6.24654	0.0124436	0.134847
chr9:120125000-121200000	0.807649	0.672804	0.823634	0.36412	0.134845
chr9:104000000-104375000	0.637165	0.502453	1.12735	0.288341	0.134712
chr11:8425000-8850000	0.72956	0.594992	0.388747	0.532959	0.134568
chr11:103075000-103450000	0.784509	0.649954	0.597476	0.439542	0.134556
chr9:111475000-113625000	0.799552	0.665014	0.73835	0.39019	0.134537
chr17:31650000-32100000	0.883322	0.748807	2.17944	0.139865	0.134515
chr14:57525000-57975000	0.719546	0.585241	0.394334	0.53003	0.134306
chr9:32375000-33100000	0.901889	0.767713	2.67301	0.102063	0.134176
chr3:84600000-86075000	0.772992	0.638867	0.513731	0.473528	0.134125
chr12:119475000-120000000	0.516947	0.382845	4.02243	0.0448989	0.134102
chr2:154625000-155800000	1.21575	1.08166	18.96	1.33e-05	0.134093
chr1:54625000-55050000	0.707372	0.573291	0.422249	0.515817	0.134081
chr10:31625000-33725000	0.683005	0.549002	0.558194	0.454989	0.134004
chr3:116300000-116850000	0.756679	0.622861	0.424994	0.514456	0.133818
chr17:81125000-82975000	0.79897	0.665172	0.742565	0.38884	0.133798
chr14:103075000-103475000	0.860917	0.727134	1.72025	0.189661	0.133784
chr5:36450000-36775000	0.770268	0.636523	0.495985	0.48127	0.133745
chr1:127775000-128250000	0.670606	0.536908	0.647888	0.420869	0.133698
chr17:37300000-38625000	0.711221	0.577557	0.394875	0.529748	0.133664
chr16:75800000-76100000	0.611317	0.477715	1.47654	0.224317	0.133603
chr2:32925000-33450000	0.858952	0.725476	1.69472	0.19298	0.133476
chr15:85125000-85825000	0.758412	0.624942	0.430026	0.511976	0.13347
chr5:114625000-115475000	1.25445	1.121	22.2177	2.43e-06	0.133454
chr11:42775000-43400000	0.709492	0.57605	0.392818	0.530822	0.133442
chr6:135000000-135400000	0.694702	0.561264	0.456128	0.499439	0.133439
chr19:22875000-23825000	0.753801	0.620527	0.408718	0.522621	0.133275
chr19:52975000-53350000	0.675295	0.542059	0.58147	0.445737	0.133236
chr17:80200000-80550000	0.749549	0.616437	0.391452	0.531537	0.133112
chr11:119300000-119900000	0.908365	0.775292	2.934	0.0867322	0.133073
chr1:151800000-152375000	0.717567	0.584659	0.357816	0.549721	0.132908
chr14:20700000-21075000	0.853038	0.720223	1.60656	0.204976	0.132815
chr14:90350000-93150000	0.798904	0.666185	0.759416	0.383511	0.132719
chr9:109875000-110275000	0.681529	0.549098	0.494254	0.482036	0.132431
chr1:61825000-62975000	0.514383	0.382107	3.85551	0.0495827	0.132276
chr3:142275000-142875000	0.708987	0.576724	0.356764	0.550309	0.132263
chr18:52925000-53700000	0.778081	0.646056	0.56044	0.454083	0.132026
chr12:40225000-40800000	0.588773	0.456795	1.78118	0.182005	0.131978
chr8:37100000-40125000	0.80127	0.669428	0.804561	0.369733	0.131843
chr5:142450000-143100000	0.894816	0.763034	2.65275	0.103371	0.131782
chr12:108875000-110375000	0.955963	0.824429	4.63581	0.0313113	0.131533
chr17:26250000-26900000	1.09946	0.968034	11.5927	0.000662094	0.13143
chr17:24900000-25800000	1.47333	1.34198	45.0417	1.93e-11	0.131357
chr10:128950000-130575000	0.871489	0.740194	2.09191	0.148081	0.131295
chr4:45075000-45900000	0.900249	0.769014	2.84437	0.0916945	0.131235
chr17:30025000-30525000	0.651783	0.520557	0.699379	0.402992	0.131226
chr19:25700000-26475000	0.611028	0.479869	1.27579	0.258683	0.131159
chr16:53325000-55000000	0.666465	0.535342	0.549035	0.458712	0.131123
chr16:16175000-16950000	0.63597	0.504945	0.880338	0.348109	0.131025
chr9:50700000-51275000	0.712983	0.582174	0.309537	0.577964	0.130808
chr8:78025000-79600000	0.742946	0.612409	0.344936	0.556994	0.130537
chr6:108875000-112350000	0.751781	0.621301	0.384319	0.535301	0.13048
chr18:86500000-86950000	0.558735	0.428277	2.32959	0.126935	0.130458
chr18:69150000-69675000	0.725353	0.594959	0.300677	0.583458	0.130394
chr11:99400000-100275000	0.642151	0.511765	0.760012	0.383325	0.130385
chr9:9025000-9375000	0.536241	0.405921	2.92376	0.0872843	0.13032
chr12:82500000-83475000	0.625295	0.495056	0.976238	0.323129	0.130238
chr13:117325000-118325000	0.717881	0.587952	0.287788	0.591642	0.129929
chr17:40975000-42600000	0.670886	0.540995	0.454726	0.500099	0.129892
chr18:38450000-38850000	0.773195	0.643403	0.539158	0.462782	0.129792
chr3:89325000-89975000	1.09783	0.968067	11.8065	0.000590232	0.129766
chr18:6575000-7800000	0.824537	0.694775	1.20993	0.271346	0.129762
chr11:20775000-21450000	0.776209	0.646618	0.569554	0.450436	0.129591
chr11:71050000-72025000	0.588824	0.459256	1.5574	0.212046	0.129567
chr3:157825000-159925000	1.03933	0.909881	8.59288	0.0033748	0.129446
chr2:157225000-158375000	0.898338	0.768912	2.93224	0.0868271	0.129426
chr18:5125000-5550000	0.642231	0.512834	0.698905	0.403152	0.129397
chr10:94600000-94925000	0.617022	0.487691	1.03582	0.308796	0.129331
chr2:75600000-75950000	0.698821	0.569522	0.29566	0.586616	0.129299
chr4:53025000-53825000	0.704133	0.574844	0.284153	0.593992	0.129289
chr5:63800000-64275000	0.679487	0.550405	0.366017	0.545184	0.129083
chr13:100875000-101600000	0.636806	0.507732	0.743932	0.388404	0.129075
chr11:89100000-90650000	0.724586	0.59558	0.278758	0.597517	0.129006
chr11:110450000-111475000	0.645668	0.516781	0.631057	0.426968	0.128888
chr9:39675000-40200000	0.671244	0.542357	0.408267	0.52285	0.128887
chr2:48875000-49725000	0.678647	0.549772	0.362691	0.547016	0.128875
chr1:90950000-91475000	0.768294	0.639432	0.506092	0.476835	0.128861
chr12:5075000-7950000	0.896949	0.768089	2.93776	0.0865307	0.12886
chr19:16000000-16325000	0.519821	0.391051	3.22213	0.0726492	0.12877
chr5:88375000-88750000	0.566516	0.437845	1.95569	0.161975	0.128672
chr12:117975000-118450000	0.678103	0.549434	0.357831	0.549713	0.12867
chr17:47775000-48075000	0.677582	0.549167	0.351064	0.553511	0.128416
chr17:53950000-55625000	0.657203	0.528805	0.493584	0.482333	0.128398
chr15:88700000-89475000	0.959124	0.830815	5.11683	0.0236949	0.128309
chr12:82050000-82450000	0.725148	0.596847	0.271143	0.602566	0.128301
chr5:31550000-32175000	0.891303	0.763176	2.83406	0.0922851	0.128128
chr15:64675000-65975000	0.61041	0.482433	1.04026	0.307761	0.127977
chr11:26100000-26975000	0.677284	0.549342	0.335043	0.562704	0.127941
chr2:6425000-8625000	0.971844	0.843952	5.68079	0.0171517	0.127891
chr13:43775000-44975000	1.03431	0.906575	8.60609	0.00335041	0.127739
chr7:96125000-96925000	0.658369	0.530665	0.450822	0.501945	0.127704
chr11:70375000-70850000	0.886111	0.758428	2.72231	0.0989548	0.127683
chr1:14300000-14600000	0.508607	0.380963	3.42934	0.0640479	0.127644
chr6:73300000-77575000	0.744113	0.616519	0.340948	0.559283	0.127594
chr5:80575000-81275000	0.586752	0.459163	1.42569	0.23247	0.127589
chr14:44900000-45300000	0.637661	0.510167	0.639964	0.423724	0.127494
chr11:46750000-48625000	0.618811	0.491349	0.877818	0.3488	0.127461
chr4:26825000-31900000	0.890447	0.76303	2.86694	0.0904167	0.127417
chr2:136150000-137950000	0.694248	0.566934	0.252876	0.615057	0.127314
chr18:21475000-21875000	0.594555	0.467294	1.25302	0.262976	0.127262
chr6:86725000-87025000	0.668405	0.541231	0.356494	0.55046	0.127174
chr3:154625000-157500000	0.927489	0.800451	4.08317	0.0433122	0.127038
chr13:73425000-73925000	0.747754	0.620788	0.364617	0.545953	0.126966
chr11:98225000-98650000	0.899529	0.772582	3.17645	0.0747067	0.126947
chr8:85625000-86550000	0.642277	0.515356	0.558922	0.454695	0.126922
chr9:92925000-94500000	0.692058	0.565377	0.241529	0.623104	0.126681
chr9:27375000-28225000	0.510064	0.383423	3.25662	0.0711354	0.12664
chr9:77725000-78125000	0.723939	0.597415	0.251442	0.616061	0.126524
chr3:51475000-52225000	1.20667	1.08056	20.248	6.8e-06	0.126111
chr10:9775000-10325000	0.550278	0.424175	2.08363	0.148886	0.126103
chr11:77075000-77450000	0.776763	0.65094	0.644641	0.422035	0.125823
chr7:101625000-102075000	0.765109	0.639439	0.521503	0.470201	0.125671
chr14:46750000-47525000	0.953479	0.827855	5.21259	0.0224239	0.125624
chr15:97850000-98475000	0.784584	0.659042	0.748963	0.386805	0.125542
chr18:13025000-14500000	0.69224	0.566844	0.210973	0.646006	0.125397
chr18:24000000-24625000	0.833506	0.708178	1.59169	0.207084	0.125327
chr13:25425000-27400000	0.686457	0.561192	0.218711	0.640024	0.125265
chr1:144400000-145200000	0.599682	0.474478	1.00944	0.315037	0.125204
chr15:37925000-38250000	0.613625	0.488456	0.799448	0.371258	0.125169
chr16:61000000-62650000	0.642924	0.517815	0.460932	0.497189	0.125109
chr18:11500000-12950000	1.06976	0.944712	11.0211	0.000900817	0.125047
chr12:41100000-41475000	0.526383	0.401347	2.58937	0.107583	0.125036
chr18:14775000-15350000	0.791731	0.666831	0.867963	0.35152	0.1249
chr1:66100000-66875000	0.722383	0.597639	0.236498	0.626747	0.124744
chr16:14650000-15475000	0.569183	0.444674	1.51024	0.219102	0.124509
chr15:21775000-23450000	0.628507	0.50404	0.573211	0.448986	0.124467
chr15:56125000-57500000	0.601045	0.476655	0.930633	0.334699	0.12439
chr10:93800000-94200000	0.594496	0.47026	1.02333	0.31173	0.124236
chr13:43200000-43500000	0.613647	0.48957	0.730487	0.392725	0.124077
chr10:59350000-59850000	0.670752	0.546726	0.234983	0.627853	0.124026
chr8:27550000-31025000	0.767681	0.643761	0.584507	0.444551	0.12392
chr12:101925000-102375000	0.617317	0.493472	0.66953	0.413215	0.123846
chr8:57925000-60475000	0.7858	0.661992	0.819295	0.365386	0.123809
chr8:72775000-74975000	0.653039	0.529232	0.323809	0.569328	0.123807
chr17:15800000-16900000	0.713954	0.590395	0.20309	0.652238	0.123559
chr12:117450000-117750000	0.552885	0.429381	1.76955	0.183438	0.123503
chr1:16100000-16400000	0.49072	0.367238	3.47089	0.0624575	0.123482
chr16:44400000-45700000	0.726729	0.603256	0.254545	0.613893	0.123474
chr1:120025000-120550000	0.628795	0.5054	0.513476	0.473638	0.123395
chr9:59275000-59875000	0.657718	0.534327	0.278755	0.597518	0.123391
chr12:9050000-10550000	0.833859	0.710485	1.71334	0.190553	0.123374
chr11:4425000-4875000	0.881269	0.757918	2.94126	0.0863436	0.123351
chr15:73200000-73700000	0.658657	0.535343	0.270687	0.602871	0.123314
chr15:86425000-88650000	0.856354	0.733052	2.25588	0.133107	0.123302
chr12:85350000-85800000	0.823617	0.700373	1.50246	0.220294	0.123245
chr12:90500000-91325000	0.695708	0.572579	0.168402	0.681536	0.123129
chr6:78525000-81825000	0.667312	0.544217	0.221398	0.637977	0.123094
chr3:136325000-136725000	0.557815	0.434734	1.6226	0.20273	0.123081
chr4:66725000-67475000	0.670612	0.547914	0.19784	0.65647	0.122698
chr9:4500000-6700000	0.82134	0.698669	1.48777	0.222563	0.122671
chr17:52525000-53850000	0.683127	0.56054	0.165605	0.684047	0.122587
chr10:75175000-75500000	0.657099	0.534573	0.25233	0.615439	0.122526
chr12:49275000-51200000	0.662701	0.540237	0.222474	0.637161	0.122465
chr9:54725000-55375000	0.664306	0.541882	0.21422	0.64348	0.122424
chr6:145000000-145350000	0.666389	0.54399	0.205038	0.650685	0.122399
chr2:130375000-130925000	0.731114	0.608744	0.284803	0.593571	0.12237
chr5:150450000-150800000	0.645886	0.523617	0.313166	0.575744	0.122269
chr4:97725000-98225000	0.667802	0.545569	0.195141	0.658672	0.122232
chr1:94150000-94550000	0.489316	0.36717	3.34764	0.0673014	0.122146
chr15:74750000-75125000	0.519494	0.397474	2.44611	0.117817	0.12202
chr19:34075000-34650000	0.725521	0.603594	0.253773	0.614431	0.121927
chr3:100125000-100900000	0.707827	0.586053	0.176575	0.674333	0.121774
chr16:32700000-33150000	0.683797	0.562048	0.149573	0.698943	0.121749
chr13:108350000-109200000	0.596356	0.474652	0.82096	0.3649	0.121704
chr16:3650000-5225000	1.94778	1.82615	125.809	1e-300	0.121627
chr1:64550000-65000000	0.642572	0.521202	0.301719	0.582807	0.12137
chr1:58375000-58975000	0.789838	0.66848	0.9735	0.323809	0.121358
chr1:178125000-178475000	0.587838	0.466555	0.922118	0.336919	0.121283
chr3:135225000-135750000	0.750144	0.628885	0.456067	0.499468	0.121259
chr16:45175000-45650000	0.555773	0.434604	1.49833	0.220929	0.121169
chr1:81500000-82325000	0.84153	0.720413	2.04132	0.153077	0.121116
chr9:110350000-110775000	0.828966	0.707885	1.74758	0.186181	0.121081
chr10:96125000-97325000	0.998603	0.877566	7.8652	0.00503951	0.121037
chr10:74925000-75475000	0.763236	0.642242	0.607981	0.435549	0.120994
chr13:89650000-90150000	0.601401	0.480444	0.703614	0.401572	0.120957
chr10:71425000-72900000	0.647278	0.52647	0.25018	0.616949	0.120808
chr16:25975000-27125000	0.607569	0.486833	0.611454	0.434241	0.120736
chr4:37600000-38950000	0.704658	0.58396	0.163254	0.686178	0.120698
chr16:27525000-28475000	0.544479	0.423799	1.69817	0.192527	0.12068
chr19:7100000-7475000	0.867597	0.747132	2.79136	0.0947737	0.120465
chr4:123125000-123750000	0.786689	0.666357	0.965951	0.325692	0.120332
chr2:107950000-108675000	0.549865	0.429536	1.54989	0.213151	0.120329
chr11:56125000-57400000	0.561671	0.441424	1.30379	0.253522	0.120247
chr5:64500000-64850000	0.600369	0.480207	0.670094	0.413019	0.120162
chr2:50300000-51900000	0.669528	0.549396	0.14013	0.708151	0.120132
chr1:174550000-175925000	0.671518	0.551457	0.134762	0.713544	0.120061
chr11:84875000-85325000	0.579406	0.459401	0.969292	0.324857	0.120005
chr17:46225000-46750000	0.902444	0.782547	3.96018	0.0465887	0.119897
chr13:105400000-106725000	0.664385	0.544582	0.14574	0.70264	0.119802
chr4:47400000-48450000	0.872494	0.752728	2.99875	0.0833287	0.119766
chr2:132925000-135325000	0.74684	0.627111	0.455678	0.499651	0.119729
chr10:91250000-93000000	0.788368	0.668939	1.03427	0.309157	0.119429
chr4:48650000-49625000	0.661321	0.541931	0.145234	0.703132	0.11939
chr15:84700000-85100000	0.673046	0.553721	0.119246	0.729854	0.119325
chr13:80825000-81375000	0.57816	0.458941	0.93529	0.333492	0.119219
chr5:86850000-88375000	0.648063	0.528852	0.194225	0.659423	0.119211
chr18:82400000-82700000	0.562267	0.443273	1.19445	0.274433	0.118994
chr6:146800000-148125000	0.813829	0.694859	1.54778	0.213463	0.11897
chr11:40800000-42400000	0.622911	0.503998	0.358555	0.54931	0.118913
chr13:68600000-69450000	0.615522	0.496679	0.425177	0.514365	0.118843
chr13:95500000-95950000	0.613211	0.494421	0.446202	0.504144	0.11879
chr16:28550000-29550000	0.57371	0.454956	0.976009	0.323186	0.118754
chr11:97725000-98175000	0.890535	0.771978	3.69387	0.0546126	0.118557
chr2:59500000-60400000	0.919018	0.800523	4.72604	0.0297092	0.118495
chr11:111525000-112975000	0.717013	0.598623	0.229519	0.63188	0.11839
chr16:11425000-11950000	0.686474	0.568198	0.109664	0.740527	0.118276
chr4:144875000-145300000	0.801551	0.68328	1.33657	0.247639	0.118271
chr11:73250000-74525000	0.556085	0.437853	1.25195	0.26318	0.118232
chr10:29350000-31350000	0.81214	0.693908	1.55735	0.212053	0.118232
chr12:118475000-118875000	0.55906	0.440939	1.18739	0.275856	0.118121
chr6:61325000-64725000	0.671359	0.553298	0.101314	0.750258	0.118061
chr12:26425000-28425000	0.740104	0.622158	0.427928	0.513008	0.117946
chr2:125625000-126525000	0.597508	0.47984	0.56634	0.451717	0.117669
chr15:50250000-51350000	0.767636	0.650023	0.782403	0.376407	0.117614
chr13:14650000-15775000	0.598557	0.480958	0.549931	0.458346	0.117599
chr1:148675000-148975000	0.467023	0.349462	3.49633	0.0615052	0.117561
chr19:40250000-40575000	0.547974	0.430455	1.35405	0.244572	0.11752
chr10:103350000-105750000	0.675127	0.557622	0.0932856	0.760041	0.117506
chr6:41125000-41625000	0.56884	0.451386	0.966991	0.325432	0.117455
chr7:68525000-72200000	0.788659	0.671267	1.13922	0.285817	0.117392
chr11:84375000-84800000	0.577193	0.459867	0.825219	0.363659	0.117326
chr5:122400000-122725000	0.666236	0.548942	0.0948087	0.758151	0.117294
chr5:138175000-138675000	0.593473	0.47626	0.591737	0.441748	0.117213
chr11:63500000-64950000	0.635149	0.517946	0.203482	0.651925	0.117204
chr17:48475000-49900000	0.791466	0.674276	1.20179	0.272965	0.11719
chr2:36300000-37325000	0.575633	0.458519	0.835494	0.360689	0.117113
chr2:56100000-57900000	0.693247	0.576138	0.122186	0.726676	0.117109
chr5:141100000-142325000	0.753556	0.636481	0.607753	0.435635	0.117076
chr17:34400000-34850000	0.782691	0.665707	1.05329	0.304752	0.116984
chr7:132575000-133000000	0.827183	0.710245	1.99192	0.158141	0.116938
chr9:89700000-90125000	0.548727	0.431899	1.28425	0.25711	0.116828
chr4:45400000-45850000	0.678602	0.561871	0.0887215	0.765809	0.116731
chr5:109550000-110125000	0.64268	0.526034	0.147686	0.700756	0.116646
chr5:64925000-65325000	0.654469	0.537933	0.103431	0.74775	0.116536
chr16:8950000-10200000	0.680719	0.564272	0.089979	0.764204	0.116448
chr2:8675000-10000000	0.699589	0.583186	0.149233	0.699269	0.116403
chr11:104275000-104625000	0.732841	0.616447	0.391548	0.531487	0.116394
chr4:40925000-41425000	0.831806	0.715421	2.1499	0.142579	0.116385
chr9:34975000-35600000	0.707161	0.590841	0.18977	0.663108	0.11632
chr17:51425000-51750000	0.491023	0.374748	2.61221	0.106044	0.116274
chr12:31325000-31925000	0.735809	0.61986	0.433228	0.510409	0.115949
chr17:84600000-86050000	0.772211	0.656264	0.925425	0.336055	0.115947
chr19:15050000-15775000	0.582488	0.466585	0.662437	0.415701	0.115903
chr15:59875000-61050000	0.575908	0.460089	0.750426	0.386341	0.115819
chr8:106675000-107025000	0.619498	0.503709	0.262137	0.608656	0.115789
chr12:73525000-74000000	0.743591	0.627855	0.527387	0.467707	0.115736
chr12:80950000-81450000	0.539037	0.423359	1.38613	0.23906	0.115678
chr15:17200000-18825000	0.620803	0.505185	0.24609	0.619842	0.115618
chr3:78950000-79625000	0.781677	0.66615	1.10969	0.29215	0.115527
chr13:110375000-111375000	0.653016	0.537547	0.0870647	0.767942	0.115469
chr18:63725000-64450000	0.534609	0.419157	1.45932	0.227039	0.115452
chr15:28200000-29975000	0.648839	0.533404	0.097043	0.755407	0.115435
chr1:145650000-146500000	0.633582	0.518243	0.156483	0.692415	0.115339
chr1:69750000-72175000	0.744372	0.629339	0.559747	0.454362	0.115033
chr3:83800000-84300000	0.645923	0.530985	0.095726	0.75702	0.114937
chr2:129500000-130225000	0.585618	0.470686	0.567714	0.451169	0.114933
chr8:75300000-77175000	0.597343	0.482569	0.423406	0.515242	0.114774
chr15:92250000-93575000	0.67531	0.560543	0.0737667	0.785929	0.114767
chr8:106225000-107025000	0.77336	0.658624	1.00327	0.316521	0.114736
chr18:85525000-86000000	0.622284	0.507642	0.202539	0.652679	0.114643
chr16:18300000-18850000	0.776555	0.661933	1.06513	0.302048	0.114621
chr10:37075000-37775000	0.754788	0.6403	0.720255	0.39606	0.114487
chr12:57250000-58950000	0.698603	0.584218	0.159945	0.689207	0.114385
chr17:57375000-58925000	0.656873	0.542535	0.0637726	0.80063	0.114337
chr12:105425000-105725000	0.552153	0.437851	1.03371	0.309288	0.114302
chr4:22000000-24200000	0.744133	0.629868	0.583183	0.445067	0.114265
chr18:86950000-88575000	0.72921	0.614973	0.40944	0.522254	0.114237
chr4:148625000-149075000	0.773343	0.659151	1.03062	0.310013	0.114192
chr12:74300000-75225000	0.55621	0.442061	0.953479	0.328835	0.11415
chr12:52900000-54600000	0.72251	0.608485	0.347543	0.555507	0.114025
chr2:158900000-160550000	0.67472	0.560783	0.0704258	0.790718	0.113937
chr8:6500000-9150000	0.749858	0.63625	0.685387	0.407738	0.113608
chr4:51375000-52550000	0.656486	0.542973	0.0544901	0.815427	0.113512
chr3:133100000-135200000	0.792026	0.678532	1.42985	0.231789	0.113494
chr5:62525000-63775000	0.712488	0.599024	0.270366	0.603087	0.113464
chr5:106800000-107325000	0.572903	0.459451	0.654643	0.418458	0.113453
chr17:87275000-87575000	0.699299	0.585913	0.175683	0.67511	0.113387
chr16:87800000-90175000	0.898688	0.785365	4.57984	0.0323502	0.113323
chr1:21400000-21975000	0.832765	0.719443	2.42701	0.11926	0.113322
chr18:80950000-81900000	0.678749	0.565432	0.0807676	0.77626	0.113317
chr15:61975000-62275000	0.515235	0.401936	1.70101	0.192156	0.113299
chr9:46350000-48350000	0.634215	0.520922	0.102171	0.749239	0.113293
chr2:12425000-13250000	0.65947	0.546189	0.0513901	0.820662	0.113281
chr19:22350000-22850000	0.49283	0.379606	2.24545	0.134008	0.113223
chr2:80700000-83550000	0.685156	0.572025	0.104544	0.746444	0.113131
chr4:62275000-62775000	0.754263	0.641312	0.777775	0.377823	0.112951
chr15:61100000-61925000	0.549996	0.437126	0.972894	0.323959	0.11287
chr9:14375000-14725000	0.571628	0.458765	0.639232	0.423989	0.112863
chr9:73150000-74850000	0.585066	0.472284	0.46568	0.494981	0.112782
chr9:78700000-79700000	0.542441	0.429672	1.09949	0.294378	0.112768
chr7:52100000-54775000	0.681269	0.568509	0.0912208	0.762631	0.112761
chr15:68425000-70775000	0.729775	0.61734	0.469362	0.493281	0.112435
chr18:49775000-50175000	0.643001	0.530571	0.0589461	0.80817	0.11243
chr9:106525000-106875000	0.646281	0.533928	0.0517437	0.820056	0.112353
chr14:121825000-122175000	0.70041	0.588068	0.198465	0.655963	0.112342
chr16:80075000-81075000	0.604064	0.491728	0.259055	0.61077	0.112336
chr12:8700000-9025000	0.633037	0.52072	0.0858327	0.769543	0.112317
chr8:85675000-86075000	0.50215	0.38989	1.91676	0.166214	0.11226
chr9:71825000-72400000	0.658106	0.545881	0.043281	0.835197	0.112225
chr3:80075000-80875000	0.473776	0.361668	2.6556	0.103186	0.112108
chr2:140450000-142575000	0.683651	0.571682	0.106265	0.744437	0.111969
chr8:123975000-124375000	0.756388	0.644425	0.856688	0.354667	0.111963
chr17:20050000-21100000	0.707917	0.595965	0.263697	0.607592	0.111952
chr13:116725000-117275000	0.577756	0.465988	0.502799	0.478273	0.111768
chr3:121150000-121525000	0.679211	0.567453	0.0888946	0.765587	0.111758
chr13:47300000-48450000	0.578415	0.4667	0.492246	0.482927	0.111715
chr14:46750000-47250000	0.763563	0.651987	0.99646	0.318169	0.111575
chr4:77775000-80775000	0.645012	0.533477	0.043332	0.835101	0.111535
chr10:116425000-116850000	0.661778	0.550253	0.0432078	0.835335	0.111524
chr16:35700000-36050000	0.629763	0.518286	0.0809174	0.776058	0.111477
chr12:104675000-105025000	0.600619	0.489234	0.253256	0.614791	0.111385
chr18:43800000-44825000	0.557231	0.445946	0.755958	0.384597	0.111285
chr9:83375000-83725000	0.499743	0.388473	1.88483	0.169787	0.111271
chr16:5275000-6475000	0.659268	0.548012	0.0393913	0.842675	0.111256
chr5:73650000-75200000	0.755231	0.644009	0.874047	0.349837	0.111222
chr13:94375000-95300000	0.670993	0.559794	0.0631035	0.801656	0.111198
chr18:37500000-37875000	0.580968	0.469784	0.437382	0.508389	0.111184
chr7:123525000-125375000	0.653016	0.541852	0.0351407	0.851301	0.111164
chr17:86900000-87250000	0.635879	0.524787	0.0549063	0.814736	0.111092
chr9:104425000-105375000	0.588212	0.47717	0.353805	0.551967	0.111042
chr9:8200000-8950000	0.518194	0.407159	1.44624	0.229132	0.111035
chr4:150150000-150600000	0.915256	0.804228	5.53792	0.0186087	0.111028
chr10:88825000-90025000	0.604652	0.493663	0.208055	0.648296	0.110989
chr12:110400000-110875000	0.904091	0.793177	5.09658	0.0239731	0.110914
chr9:44075000-44375000	0.756527	0.645767	0.9187	0.337816	0.11076
chr11:45550000-45900000	0.470404	0.359663	2.60701	0.106392	0.110741
chr1:186800000-188900000	0.872316	0.761583	3.92447	0.0475883	0.110733
chr5:23325000-23775000	0.743875	0.633168	0.721675	0.395595	0.110708
chr17:54375000-55625000	0.587674	0.477002	0.343928	0.557571	0.110673
chr6:45175000-47075000	0.591036	0.480482	0.306749	0.579682	0.110554
chr16:55075000-55450000	0.531435	0.420951	1.14033	0.285583	0.110484
chr12:75400000-75750000	0.537546	0.427071	1.02809	0.310607	0.110475
chr13:77675000-78200000	0.568376	0.457982	0.551081	0.457877	0.110394
chr10:13000000-14375000	0.903596	0.793204	5.14576	0.0233031	0.110391
chr16:39075000-40225000	0.547473	0.4371	0.852998	0.355706	0.110372
chr11:43500000-44350000	0.625272	0.514928	0.0753808	0.783658	0.110344
chr19:58650000-59200000	0.566094	0.455899	0.570504	0.450059	0.110195
chr1:72875000-73850000	0.506216	0.396022	1.63911	0.200447	0.110194
chr4:119225000-119650000	0.731892	0.621818	0.580452	0.446135	0.110073
chr10:17750000-18225000	0.570067	0.460076	0.509668	0.475282	0.109991
chr4:107850000-108675000	0.863514	0.753559	3.70784	0.0541574	0.109955
chr13:45025000-45500000	0.58704	0.477184	0.317328	0.573218	0.109856
chr11:75700000-76425000	1.02442	0.914752	11.3112	0.000770423	0.109672
chr12:33450000-34350000	0.599868	0.490201	0.201198	0.653756	0.109667
chr2:160575000-161075000	0.568591	0.458955	0.510588	0.474885	0.109636
chr6:47275000-47650000	0.750284	0.640656	0.872988	0.35013	0.109628
chr18:6600000-7550000	0.689753	0.580135	0.171289	0.678969	0.109618
chr14:49175000-49775000	0.546082	0.436493	0.827028	0.363133	0.109589
chr13:13900000-14200000	0.553375	0.443875	0.709885	0.399482	0.1095
chr3:84900000-86050000	0.644555	0.535068	0.0246191	0.87532	0.109486
chr15:68800000-70925000	0.705573	0.596337	0.309011	0.578288	0.109236
chr10:34450000-36550000	0.661713	0.552538	0.044009	0.833837	0.109174
chr8:53700000-54475000	0.664857	0.555716	0.0531581	0.817656	0.109141
chr12:89475000-90450000	0.583775	0.474722	0.317422	0.573161	0.109054
chr10:54150000-55900000	0.699295	0.590358	0.259605	0.610392	0.108937
chr15:79150000-79650000	1.02619	0.917265	11.5678	0.000671026	0.108929
chr17:7850000-8450000	0.736104	0.627194	0.688008	0.406843	0.10891
chr17:66575000-69275000	0.816603	0.707796	2.38074	0.122839	0.108808
chr1:72875000-73275000	0.378921	0.270252	5.56642	0.0183081	0.108669
chr16:96350000-96675000	0.683237	0.574583	0.145056	0.703305	0.108654
chr18:59125000-60150000	0.555934	0.447357	0.622691	0.430049	0.108577
chr10:29375000-30550000	0.606825	0.498289	0.123177	0.725614	0.108536
chr15:13025000-14575000	0.641204	0.532822	0.018512	0.891775	0.108382
chr15:83150000-83600000	0.720057	0.611692	0.495185	0.481623	0.108365
chr10:7850000-8150000	0.576429	0.468154	0.360075	0.548465	0.108274
chr15:6900000-7250000	0.676255	0.568174	0.112653	0.737144	0.10808
chr2:14325000-14700000	0.526422	0.418352	1.06503	0.302071	0.10807
chr6:113050000-113375000	0.762418	0.654358	1.17671	0.278028	0.10806
chr9:3050000-4450000	0.832616	0.724613	2.91863	0.0875624	0.108003
chr2:132950000-134475000	0.628666	0.520683	0.0287582	0.865339	0.107983
chr18:44900000-46025000	0.593884	0.485928	0.192579	0.660779	0.107957
chr10:112950000-115125000	0.75845	0.650501	1.10848	0.292412	0.107949
chr9:68000000-69300000	0.548112	0.440242	0.695851	0.404181	0.10787
chr16:13800000-14500000	0.666815	0.558987	0.0700766	0.791225	0.107828
chr1:112600000-118250000	0.745651	0.637847	0.891009	0.345204	0.107804
chr18:61775000-63075000	0.66396	0.556171	0.0591839	0.80779	0.107789
chr18:41275000-42125000	0.676993	0.569256	0.121933	0.726948	0.107737
chr3:145925000-146925000	0.857419	0.749719	3.75403	0.0526803	0.107701
chr13:97225000-97950000	0.641252	0.533561	0.0151534	0.902029	0.107692
chr18:60775000-61100000	0.711541	0.603897	0.42056	0.516658	0.107644
chr5:18050000-18450000	0.598505	0.490873	0.150753	0.697817	0.107631
chr4:106550000-107350000	1.03866	0.931045	12.6139	0.00038289	0.10761
chr17:71675000-72750000	0.630948	0.523341	0.0209416	0.884938	0.107606
chr14:26675000-27075000	0.554985	0.447479	0.580066	0.446286	0.107506
chr13:92975000-93300000	0.526929	0.419607	1.00596	0.315872	0.107321
chr3:107550000-108150000	0.865116	0.757864	4.07719	0.0434659	0.107252
chr11:67950000-68400000	0.656095	0.548908	0.0376569	0.846134	0.107187
chr2:16400000-17325000	0.576062	0.469006	0.315657	0.574229	0.107056
chr17:83250000-83825000	0.75649	0.649514	1.1305	0.287668	0.106976
chr12:99475000-99850000	0.569116	0.462224	0.380761	0.537196	0.106892
chr19:27450000-28125000	0.564859	0.458099	0.422516	0.515684	0.106761
chr19:9150000-9825000	0.519557	0.412826	1.10029	0.294202	0.10673
chr2:120375000-121100000	0.757045	0.650344	1.15789	0.281903	0.106702
chr4:111875000-114250000	0.681591	0.575012	0.172948	0.677505	0.106579
chr15:67475000-68225000	0.546977	0.440592	0.632181	0.426557	0.106384
chr5:46425000-48325000	0.629476	0.523103	0.0125868	0.910672	0.106372
chr3:75475000-75900000	0.561712	0.455631	0.429145	0.512409	0.106081
chr6:71425000-71825000	0.678388	0.572416	0.162953	0.686452	0.105972
chr14:21875000-24275000	0.770636	0.664712	1.48644	0.222769	0.105924
chr11:57475000-57900000	0.637738	0.531894	0.00905988	0.924169	0.105844
chr10:33925000-34400000	0.646633	0.540862	0.0212244	0.884169	0.105771
chr15:42950000-43750000	0.546053	0.440295	0.612708	0.43377	0.105758
chr15:89625000-91250000	0.656478	0.55084	0.0506562	0.821925	0.105638
chr9:18850000-20425000	0.65038	0.544834	0.0315523	0.859014	0.105546
chr8:70275000-70575000	0.91503	0.809533	6.32796	0.0118849	0.105498
chr10:24850000-25525000	0.635723	0.530241	0.00747993	0.93108	0.105482
chr2:174300000-174675000	0.702989	0.597524	0.400864	0.526643	0.105465
chr16:31400000-31900000	0.659641	0.55418	0.0652543	0.798376	0.105461
chr11:80850000-81950000	0.555083	0.44967	0.478339	0.489175	0.105413
chr3:75200000-75975000	0.651164	0.545975	0.0364669	0.848555	0.105189
chr6:91475000-92200000	0.736525	0.631369	0.881662	0.347747	0.105155
chr12:36200000-36650000	0.514382	0.409241	1.08905	0.296682	0.105142
chr14:63025000-63825000	0.787385	0.682304	1.94008	0.16366	0.105081
chr2:11300000-11875000	0.75155	0.646557	1.16013	0.281438	0.104993
chr4:138925000-139375000	0.653004	0.548027	0.0444251	0.833065	0.104977
chr16:68575000-70875000	0.898971	0.794001	5.70529	0.0169139	0.104971
chr15:72550000-73025000	0.58599	0.481041	0.163186	0.68624	0.104948
chr17:23750000-24425000	1.12061	1.01567	19.0236	1.29e-05	0.104946
chr18:25125000-25550000	0.560947	0.456091	0.386316	0.534242	0.104855
chr1:31175000-33025000	0.609759	0.504974	0.0374529	0.846546	0.104784
chr5:21825000-23225000	0.634227	0.529467	0.00605759	0.937963	0.10476
chr7:55750000-56225000	0.612051	0.507349	0.0294685	0.863702	0.104702
chr4:140650000-141050000	0.658251	0.553549	0.0686126	0.793368	0.104701
chr18:71875000-73425000	0.64888	0.544217	0.0336351	0.854485	0.104664
chr6:133925000-134375000	0.59912	0.494601	0.0755938	0.78336	0.104519
chr14:75050000-75725000	0.611488	0.507053	0.0278257	0.867519	0.104435
chr15:76975000-77700000	0.533605	0.429245	0.718901	0.396505	0.10436
chr3:77600000-78350000	0.671411	0.567073	0.149189	0.699311	0.104339
chr1:60525000-60950000	0.539763	0.435446	0.626998	0.428459	0.104316
chr14:27775000-29925000	0.730833	0.62669	0.843051	0.358526	0.104143
chr9:76275000-77375000	0.539661	0.435542	0.618446	0.431625	0.104119
chr10:27125000-28875000	0.626704	0.522644	0.00309994	0.955599	0.104059
chr13:102775000-103650000	0.536015	0.431967	0.666693	0.414207	0.104048
chr5:101700000-102100000	0.495024	0.391128	1.38296	0.239598	0.103896
chr2:157575000-158350000	0.727194	0.62338	0.802094	0.370468	0.103814
chr9:40800000-41200000	0.598737	0.494938	0.0643919	0.799684	0.103799
chr8:56525000-57850000	0.634816	0.531137	0.00809928	0.92829	0.103679
chr2:48900000-49300000	0.530177	0.426527	0.732201	0.392171	0.10365
chr11:43775000-44325000	0.531346	0.427704	0.714117	0.39808	0.103642
chr15:98500000-98850000	0.830446	0.726813	3.30997	0.068861	0.103634
chr8:120800000-121675000	1.05133	0.947701	14.3278	0.000153581	0.103627
chr18:27850000-28775000	0.556761	0.453153	0.382217	0.536419	0.103608
chr3:19175000-20525000	0.770384	0.666784	1.65378	0.198446	0.103601
chr8:34475000-34800000	0.616305	0.51279	0.00901489	0.924357	0.103515
chr9:85750000-86425000	0.479912	0.376434	1.68281	0.194551	0.103478
chr10:84625000-85125000	0.618279	0.51506	0.00480583	0.944732	0.10322
chr4:87350000-87750000	0.528159	0.424972	0.737799	0.390367	0.103186
chr8:100825000-102800000	0.574116	0.470962	0.202181	0.652966	0.103154
chr10:3100000-3950000	0.746268	0.643217	1.18377	0.27659	0.103051
chr14:99925000-101400000	0.63705	0.534108	0.0152579	0.901693	0.102942
chr11:89975000-90650000	0.541149	0.438223	0.540564	0.462199	0.102926
chr14:75775000-76125000	0.485674	0.382832	1.50321	0.220178	0.102842
chr16:60075000-60500000	0.410569	0.307769	3.58373	0.058348	0.1028
chr14:87475000-89000000	0.58229	0.479513	0.133222	0.715115	0.102776
chr19:7775000-8475000	0.553192	0.450426	0.388258	0.533217	0.102766
chr5:105400000-105875000	0.787655	0.685041	2.1594	0.1417	0.102614
chr3:118300000-121100000	0.754026	0.651437	1.37123	0.241601	0.102589
chr11:61175000-61725000	0.762583	0.660054	1.55992	0.211677	0.102529
chr15:4375000-5075000	0.562301	0.45981	0.284521	0.593753	0.102491
chr5:69600000-71425000	0.609012	0.506557	0.0140765	0.905557	0.102455
chr2:161175000-162850000	0.647778	0.545347	0.053457	0.817153	0.102431
chr13:98825000-99325000	0.587906	0.485599	0.0900314	0.764137	0.102307
chr18:66050000-67100000	0.644284	0.541977	0.0415548	0.838471	0.102306
chr11:5950000-6250000	0.61545	0.513215	0.00313544	0.955346	0.102235
chr12:70475000-70900000	0.519169	0.417057	0.819415	0.365351	0.102112
chr7:115200000-116050000	0.597931	0.49593	0.040508	0.840491	0.102001
chr4:136200000-136625000	0.680806	0.578816	0.289073	0.590815	0.10199
chr1:130450000-131075000	0.63964	0.537659	0.0296088	0.863381	0.101981
chr6:65100000-66500000	0.561929	0.459959	0.270732	0.602841	0.10197
chr6:14800000-16250000	0.772228	0.670264	1.82793	0.176373	0.101964
chr12:13600000-15450000	0.741207	0.639254	1.15834	0.281811	0.101953
chr16:71200000-72175000	0.512018	0.410067	0.928976	0.335129	0.101951
chr8:31225000-32975000	0.645629	0.543683	0.0511792	0.821024	0.101946
chr2:73575000-74675000	0.623769	0.521839	0.00123814	0.97193	0.10193
chr1:133150000-134050000	0.725658	0.623838	0.887245	0.346225	0.10182
chr19:20300000-20750000	0.494932	0.393135	1.23458	0.266519	0.101796
chr12:77250000-77650000	0.674915	0.573155	0.242275	0.622568	0.10176
chr1:52650000-52950000	0.528731	0.426976	0.654506	0.418506	0.101755
chr9:20425000-20850000	0.711635	0.609885	0.671253	0.412615	0.101749
chr13:18000000-18950000	0.637416	0.535764	0.0262178	0.87137	0.101653
chr1:95825000-96800000	0.530774	0.429137	0.619664	0.431172	0.101637
chr10:45125000-45975000	0.582488	0.480863	0.10668	0.743957	0.101626
chr5:134125000-134975000	0.906419	0.804813	6.53998	0.0105476	0.101606
chr10:66825000-67975000	0.799683	0.698081	2.5839	0.107955	0.101602
chr10:97675000-99075000	0.707561	0.605973	0.62087	0.430724	0.101589
chr2:47475000-48850000	0.56648	0.464989	0.216092	0.642034	0.101491
chr11:21600000-22600000	0.564639	0.463151	0.231515	0.630403	0.101488
chr2:131025000-131425000	0.671132	0.569663	0.218437	0.640234	0.10147
chr2:101875000-102475000	0.599601	0.498167	0.028349	0.866291	0.101434
chr2:59850000-60325000	0.637902	0.536562	0.0308325	0.860615	0.10134
chr11:105250000-105900000	0.565361	0.464027	0.220869	0.638379	0.101334
chr19:29650000-30200000	0.621565	0.520429	0.00132508	0.970962	0.101136
chr11:6650000-8350000	0.671083	0.569951	0.227782	0.633174	0.101132
chr13:90300000-90875000	0.535336	0.434205	0.534255	0.464823	0.101131
chr10:78625000-79500000	0.568834	0.467749	0.186082	0.666198	0.101085
chr12:4550000-4975000	0.686721	0.58568	0.383454	0.53576	0.101042
chr9:52300000-53125000	0.468853	0.367944	1.73149	0.188221	0.10091
chr8:78050000-78800000	0.567941	0.467157	0.18498	0.667128	0.100784
chr9:90550000-91975000	0.570852	0.470112	0.162278	0.687068	0.10074
chr14:61650000-62100000	0.555379	0.454652	0.291768	0.58909	0.100727
chr5:84050000-84475000	0.507177	0.406474	0.937825	0.332838	0.100703
chr12:32400000-33350000	0.796559	0.695862	2.58404	0.107946	0.100697
chr11:67025000-67825000	0.525119	0.42446	0.651877	0.419442	0.100659
chr7:143500000-143800000	0.700219	0.599568	0.56466	0.452389	0.100651
chr15:25925000-27225000	0.583662	0.483042	0.0813391	0.775491	0.100619
chr18:88725000-89100000	0.510759	0.410166	0.870799	0.350734	0.100593
chr6:83050000-83800000	0.834275	0.733731	3.79428	0.0514279	0.100544
chr8:107600000-109525000	0.747785	0.647496	1.40661	0.23562	0.100289
chr18:8175000-8900000	0.564106	0.46382	0.2017	0.653352	0.100286
chr8:65125000-66300000	0.552303	0.452031	0.306602	0.579773	0.100273
chr9:28250000-30325000	0.660337	0.560069	0.166881	0.682899	0.100268
chr2:37825000-38375000	0.698065	0.59781	0.554408	0.456522	0.100255
chr18:33225000-33775000	0.508242	0.408134	0.885099	0.346809	0.100108
chr2:61575000-62675000	0.784935	0.684903	2.32444	0.127356	0.100032
chr19:36100000-36475000	0.467947	0.367937	1.68063	0.194841	0.10001
chr8:62025000-63925000	0.592119	0.492156	0.0363911	0.84871	0.0999634
chr5:3625000-4175000	0.738866	0.638993	1.25336	0.262911	0.0998738
chr17:63800000-65525000	0.799078	0.699234	2.74344	0.0976546	0.0998431
chr14:109825000-110775000	0.477372	0.377659	1.44838	0.228787	0.0997129
chr2:109875000-111050000	0.610173	0.510461	0.00111148	0.973404	0.0997123
chr6:65525000-66500000	0.517315	0.41762	0.718333	0.396691	0.099695
chr1:3000000-4350000	0.706581	0.60691	0.703286	0.401682	0.0996704
chr9:56150000-56550000	0.610831	0.511211	0.000910097	0.975933	0.0996202
chr10:96200000-96625000	0.598998	0.499526	0.013742	0.906681	0.0994728
chr4:110050000-111650000	0.595159	0.49571	0.0224643	0.880858	0.0994493
chr13:91825000-92450000	0.515794	0.416353	0.728316	0.393429	0.099441
chr16:77125000-78100000	0.58404	0.484634	0.0606993	0.805394	0.0994062
chr1:13100000-13700000	0.735619	0.636252	1.22426	0.268526	0.0993672
chr8:48125000-50225000	0.63356	0.534201	0.0401959	0.841098	0.0993586
chr13:69675000-70550000	0.558178	0.458965	0.220803	0.638429	0.0992126
chr3:100950000-101350000	0.629088	0.529909	0.0280325	0.867033	0.0991791
chr5:53075000-54125000	0.764337	0.665233	1.87741	0.170628	0.0991046
chr14:93300000-93875000	0.503203	0.404172	0.9084	0.340539	0.0990315
chr5:62575000-62925000	0.583686	0.484799	0.0552982	0.814088	0.0988874
chr17:3225000-3525000	0.706399	0.607517	0.742771	0.388775	0.0988818
chr10:89300000-89900000	0.557168	0.458312	0.219458	0.639454	0.0988561
chr2:114225000-116150000	0.846028	0.747178	4.43117	0.0352883	0.0988499
chr17:75750000-77400000	0.657667	0.558873	0.18656	0.665795	0.0987944
chr6:13300000-14525000	0.68146	0.582828	0.420143	0.516866	0.0986322
chr7:88025000-88525000	0.568696	0.470142	0.128056	0.720457	0.0985541
chr13:59425000-59825000	0.65053	0.55199	0.142215	0.706089	0.0985399
chr5:5750000-7975000	0.761686	0.663232	1.86864	0.171631	0.0984544
chr7:119625000-120800000	0.608893	0.510631	0.00292611	0.956861	0.098262
chr14:58025000-59100000	0.540262	0.442003	0.361225	0.547827	0.0982586
chr1:153825000-154975000	0.734839	0.636766	1.30019	0.254178	0.0980733
chr6:25825000-27575000	0.688747	0.590698	0.535176	0.464439	0.0980495
chr16:34150000-34850000	0.522576	0.424694	0.557849	0.455128	0.097881
chr1:179500000-180200000	0.600019	0.502203	0.006554	0.935476	0.097816
chr10:108575000-109500000	0.805671	0.707872	3.16421	0.075269	0.0977989
chr15:20450000-21450000	0.481737	0.384022	1.2203	0.269301	0.0977153
chr15:82800000-83100000	0.599016	0.501381	0.00734505	0.931702	0.0976351
chr1:55900000-57225000	0.535209	0.43765	0.391382	0.531574	0.0975588
chr10:13525000-14325000	0.710725	0.613179	0.888831	0.345794	0.0975462
chr14:95950000-96900000	0.510124	0.412618	0.716405	0.397326	0.0975055
chr6:18900000-21725000	0.672563	0.575073	0.367533	0.544352	0.09749
chr6:31550000-34275000	1.07224	0.974763	17.3134	3.17e-05	0.0974732
chr1:25675000-30625000	0.779902	0.682458	2.43614	0.118568	0.0974436
chr12:116650000-117325000	0.535376	0.438034	0.381835	0.536623	0.0973418
chr11:87525000-87900000	0.650282	0.552963	0.172612	0.677801	0.0973187
chr2:104050000-104800000	0.616483	0.519288	0.0179173	0.893517	0.0971947
chr11:75700000-76175000	0.764267	0.667075	2.04425	0.152782	0.0971916
chr9:105600000-106125000	0.611301	0.514366	0.0115156	0.914543	0.0969355
chr2:88325000-90150000	0.588935	0.492092	0.0211238	0.884442	0.096843
chr17:27125000-27500000	0.742457	0.645616	1.55528	0.212357	0.096841
chr7:48725000-49125000	0.684373	0.587573	0.537648	0.463409	0.0967999
chr3:80950000-81900000	0.460692	0.363918	1.59716	0.206306	0.096774
chr13:19700000-20275000	0.591204	0.494431	0.0163797	0.898162	0.0967724
chr4:35325000-37275000	0.601414	0.504646	0.0065572	0.935461	0.096768
chr15:85125000-85575000	0.571229	0.47449	0.0829161	0.773384	0.0967391
chr3:70050000-71700000	0.533345	0.436713	0.379244	0.538008	0.0966321
chr1:185550000-186700000	0.622807	0.526176	0.0415278	0.838523	0.0966315
chr6:43225000-44775000	0.610188	0.513585	0.0125561	0.910781	0.0966036
chr14:21875000-23525000	0.678701	0.582105	0.475775	0.490342	0.0965962
chr19:28175000-28725000	0.513914	0.417323	0.618378	0.431651	0.0965911
chr3:66275000-67400000	0.666716	0.570257	0.346415	0.55615	0.096459
chr15:11400000-11950000	0.602873	0.506424	0.00767974	0.930168	0.0964488
chr11:65075000-65950000	0.459378	0.362972	1.59925	0.206009	0.096406
chr2:181150000-181675000	0.918451	0.822046	7.98527	0.00471595	0.0964049
chr11:5525000-5925000	0.651887	0.555499	0.212353	0.644929	0.0963879
chr1:55250000-55875000	0.56651	0.47015	0.101793	0.749688	0.09636
chr7:99475000-100075000	0.865938	0.769718	5.59093	0.0180537	0.0962197
chr14:73650000-74675000	0.545011	0.448818	0.251245	0.6162	0.0961937
chr2:5425000-5825000	0.654218	0.558147	0.241935	0.622812	0.0960713
chr5:130900000-134050000	0.839261	0.743286	4.5582	0.0327615	0.0959749
chr18:42600000-43325000	0.492176	0.396206	0.923523	0.336552	0.0959699
chr12:88725000-89150000	0.454894	0.358924	1.66824	0.196494	0.0959695
chr11:3425000-3925000	0.904796	0.808926	7.40454	0.00650593	0.0958704
chr4:109425000-110025000	0.62137	0.525544	0.0488531	0.825071	0.0958258
chr16:20775000-21375000	0.503699	0.408001	0.724686	0.394611	0.0956986
chr12:73000000-73500000	0.540113	0.444477	0.280018	0.596689	0.0956367
chr4:48025000-48450000	0.56083	0.465202	0.122362	0.726487	0.0956286
chr14:31800000-32150000	0.573956	0.478344	0.0576496	0.81025	0.0956118
chr11:34850000-35725000	0.529373	0.433794	0.386472	0.53416	0.0955785
chr3:42025000-44950000	0.602894	0.507319	0.0122606	0.911832	0.0955752
chr2:144625000-145625000	0.520002	0.42459	0.489241	0.484266	0.0954121
chr2:4900000-5875000	0.99855	0.903141	12.7423	0.000357483	0.0954089
chr11:83350000-83725000	0.578387	0.482984	0.0406191	0.840275	0.0954022
chr2:109875000-110225000	0.490711	0.395321	0.916567	0.338378	0.0953909
chr14:21250000-21800000	0.729548	0.634301	1.40135	0.236498	0.0952463
chr19:44575000-44925000	0.584056	0.488853	0.0252156	0.873831	0.095203
chr3:106450000-107050000	0.762221	0.667344	2.2066	0.137421	0.0948771
chr6:51175000-52225000	0.755823	0.661102	2.05555	0.151652	0.0947211
chr13:99350000-99825000	0.490935	0.396313	0.871618	0.350508	0.0946213
chr13:49425000-49750000	0.498561	0.404006	0.74736	0.387313	0.0945553
chr14:89125000-90300000	0.505797	0.411301	0.638642	0.424203	0.094496
chr10:73075000-74600000	0.545968	0.451496	0.201279	0.653691	0.0944724
chr1:121600000-124400000	0.592255	0.498029	0.0164757	0.897866	0.0942264
chr5:32700000-33050000	0.636427	0.542209	0.161995	0.687327	0.0942175
chr4:8725000-9075000	0.69489	0.600691	0.830984	0.361988	0.0941997
chr9:25650000-26775000	0.50744	0.413291	0.600927	0.438225	0.0941483
chr8:83200000-83575000	0.568511	0.474434	0.064823	0.799029	0.0940763
chr3:51725000-52125000	0.735521	0.641588	1.63661	0.200792	0.0939336
chr7:67725000-68350000	0.481125	0.387205	1.00093	0.317086	0.0939193
chr1:40700000-42800000	0.716988	0.623162	1.25195	0.263181	0.0938259
chr12:72125000-72425000	0.515851	0.422078	0.478153	0.48926	0.0937732
chr1:138800000-139250000	0.542642	0.448894	0.21113	0.645883	0.0937471
chr4:64025000-65575000	0.545479	0.451739	0.189455	0.663371	0.0937395
chr8:76000000-77075000	0.486919	0.393248	0.888252	0.345951	0.0936708
chr14:62550000-63000000	0.54377	0.450109	0.200595	0.654241	0.093661
chr19:21775000-22300000	0.604078	0.51045	0.0318047	0.858457	0.0936283
chr11:103575000-104225000	0.670433	0.576912	0.517889	0.471744	0.093521
chr4:102200000-103350000	0.76049	0.666989	2.29372	0.129899	0.0935009
chr17:69475000-70675000	0.590014	0.496524	0.020106	0.887241	0.0934905
chr15:102750000-103200000	0.746679	0.653199	1.94002	0.163666	0.0934797
chr11:29350000-30200000	0.762722	0.669252	2.35708	0.124715	0.0934701
chr2:58000000-58650000	0.650179	0.556726	0.298535	0.584803	0.0934522
chr10:45375000-45975000	0.513224	0.419866	0.494787	0.4818	0.0933574
chr5:72950000-73375000	0.759686	0.666397	2.29295	0.129962	0.0932888
chr1:87225000-88125000	1.12145	1.02819	22.3765	2.24e-06	0.0932578
chr2:63450000-64850000	0.543221	0.450053	0.194544	0.659161	0.0931671
chr13:45550000-46150000	0.628899	0.535803	0.144012	0.704325	0.0930968
chr17:9025000-10700000	0.841859	0.748801	5.0658	0.0244025	0.0930579
chr15:15750000-16200000	0.619492	0.526443	0.0936274	0.759615	0.0930482
chr1:67175000-69175000	0.565843	0.472845	0.0664268	0.796612	0.0929978
chr11:89100000-89850000	0.529728	0.436739	0.303946	0.581419	0.092989
chr10:90700000-91225000	0.641788	0.548827	0.241895	0.622841	0.0929617
chr15:24550000-25725000	0.53484	0.441893	0.256758	0.612356	0.0929473
chr2:158400000-158850000	0.598815	0.505891	0.0306165	0.861099	0.0929245
chr3:152750000-153825000	0.670726	0.577811	0.551612	0.45766	0.0929158
chr5:25400000-25850000	0.699304	0.6064	0.986863	0.32051	0.0929046
chr14:63050000-63500000	0.633724	0.540904	0.184138	0.667841	0.0928204
chr6:56750000-57900000	0.674311	0.581496	0.604288	0.436947	0.0928155
chr11:78425000-78900000	0.690095	0.597303	0.83954	0.359528	0.092792
chr2:119200000-119575000	0.721997	0.629295	1.44019	0.230108	0.0927017
chr1:119450000-119950000	0.601741	0.509131	0.0398897	0.841696	0.0926104
chr1:155575000-156000000	0.467706	0.375102	1.17088	0.279221	0.0926042
chr8:46225000-46575000	0.579566	0.486968	0.0305702	0.861203	0.0925986
chr16:41250000-42050000	0.477376	0.384802	0.992377	0.319162	0.0925742
chr6:127500000-127950000	0.586115	0.493546	0.0254041	0.873364	0.0925698
chr11:30225000-31625000	0.702066	0.609514	1.05969	0.303285	0.0925525
chr9:60025000-60825000	0.473025	0.380479	1.06844	0.301298	0.092546
chr2:155825000-156275000	0.789154	0.696747	3.25416	0.0712426	0.0924076
chr1:177800000-178475000	0.534745	0.442408	0.243308	0.621827	0.092337
chr9:95475000-95850000	0.45939	0.367056	1.31745	0.251051	0.0923335
chr15:63800000-64650000	0.733186	0.640882	1.72117	0.189543	0.0923043
chr2:70775000-71125000	0.500127	0.407824	0.623755	0.429655	0.0923036
chr1:75625000-77875000	0.619181	0.526922	0.110179	0.73994	0.0922595
chr5:19725000-20300000	0.528281	0.436058	0.297219	0.585631	0.0922229
chr1:39575000-39975000	0.564067	0.471965	0.0669482	0.795833	0.0921025
chr18:46150000-46800000	0.649032	0.556931	0.340409	0.559593	0.092101
chr14:34825000-36850000	0.710811	0.618742	1.25983	0.261684	0.0920689
chr7:91450000-92050000	0.457503	0.365488	1.33537	0.247852	0.0920153
chr12:28850000-30550000	0.621456	0.529444	0.128563	0.719926	0.092012
chr16:13100000-13450000	0.480676	0.388689	0.904857	0.341483	0.0919862
chr12:57800000-58950000	0.553989	0.462011	0.108999	0.741287	0.0919779
chr7:103650000-104175000	0.494984	0.40301	0.682132	0.408854	0.091974
chr17:4425000-4875000	0.624994	0.533141	0.153897	0.694839	0.0918532
chr14:64125000-64550000	0.552223	0.460374	0.116608	0.732742	0.0918488
chr1:16425000-16750000	0.624168	0.532339	0.149423	0.699088	0.0918295
chr1:7400000-9500000	0.757168	0.665356	2.3716	0.12356	0.0918126
chr2:149000000-150075000	0.793358	0.701579	3.46523	0.062672	0.0917792
chr7:46075000-46675000	0.843641	0.751888	5.32844	0.0209802	0.0917528
chr5:26000000-27625000	0.592714	0.501015	0.0354741	0.850606	0.0916987
chr3:73525000-75150000	0.525149	0.433528	0.310849	0.57716	0.091621
chr2:69600000-70025000	0.554077	0.462485	0.10447	0.74653	0.0915917
chr3:72250000-73025000	0.616443	0.524885	0.113049	0.736699	0.0915577
chr4:131850000-132500000	0.831959	0.740451	4.8954	0.0269283	0.0915078
chr17:33000000-33475000	0.512774	0.421271	0.435646	0.509231	0.0915028
chr9:36750000-37650000	0.65525	0.563748	0.432191	0.510916	0.0915016
chr1:146525000-147025000	0.467604	0.376132	1.10644	0.292858	0.0914712
chr19:42200000-42750000	0.573663	0.482193	0.0406284	0.840257	0.0914695
chr9:97175000-98525000	0.601062	0.509766	0.0578096	0.809992	0.091296
chr16:62925000-63800000	0.499559	0.408314	0.588793	0.442886	0.0912443
chr16:37100000-37650000	0.476756	0.385521	0.931942	0.334359	0.0912345
chr3:97900000-98425000	0.566586	0.475387	0.0555548	0.813665	0.0911993
chr15:32875000-33875000	0.5245	0.433373	0.304301	0.581199	0.0911273
chr5:42025000-43550000	0.661419	0.570357	0.526482	0.46809	0.0910618
chr16:84875000-85700000	0.617577	0.526568	0.132923	0.71542	0.0910086
chr15:90250000-91175000	0.530125	0.439131	0.251889	0.615748	0.0909945
chr7:123950000-125375000	0.561801	0.470806	0.0689687	0.792844	0.0909944
chr16:96700000-97275000	0.568275	0.477281	0.0511478	0.821078	0.0909943
chr1:96975000-97775000	0.49553	0.404538	0.633194	0.426186	0.0909919
chr1:80175000-80750000	0.689299	0.59839	0.946043	0.330728	0.0909092
chr4:130950000-131750000	0.56935	0.47856	0.0488535	0.82507	0.0907899
chr5:41050000-41800000	0.538728	0.448129	0.179992	0.67138	0.0905994
chr7:81350000-82300000	0.743173	0.652638	2.12677	0.144745	0.0905345
chr9:12125000-12875000	0.611654	0.521297	0.118265	0.730924	0.0903572
chr17:22450000-23525000	0.704095	0.613745	1.25635	0.262344	0.0903505
chr19:38450000-38775000	0.441254	0.35093	1.56723	0.21061	0.090324
chr10:15250000-15850000	0.492083	0.401782	0.65285	0.419096	0.0903012
chr13:112625000-113050000	0.53992	0.449642	0.167347	0.68248	0.0902784
chr14:123375000-124200000	0.52762	0.43735	0.257132	0.612097	0.0902696
chr3:137775000-138175000	0.557297	0.467052	0.0809381	0.77603	0.0902449
chr5:53750000-54125000	0.478042	0.387818	0.860377	0.353633	0.0902245
chr11:20400000-20725000	0.565987	0.4758	0.0559128	0.813077	0.0901868
chr2:6450000-7350000	0.746541	0.656357	2.24887	0.133712	0.0901839
chr8:121100000-121550000	0.758338	0.668247	2.58171	0.108105	0.0900912
chr18:83800000-84550000	0.688285	0.598235	0.985866	0.320755	0.0900505
chr16:52275000-53250000	0.497117	0.40715	0.572173	0.449397	0.0899667
chr7:19375000-19700000	0.847163	0.757359	5.77106	0.0162922	0.0898043
chr15:91475000-91825000	0.53124	0.441536	0.217754	0.640757	0.0897042
chr14:56350000-56950000	0.66438	0.574765	0.641686	0.423101	0.0896147
chr6:10675000-11300000	0.496653	0.40705	0.564818	0.452325	0.0896037
chr6:88100000-88475000	0.605471	0.515878	0.107491	0.743019	0.0895934
chr5:18500000-19400000	0.515632	0.426159	0.346559	0.556068	0.0894726
chr2:105275000-106175000	0.570382	0.480983	0.0507181	0.821818	0.0893989
chr1:165225000-165625000	0.517101	0.427725	0.33003	0.565641	0.0893764
chr10:106600000-107750000	0.520858	0.431536	0.294363	0.587438	0.0893212
chr19:30225000-30575000	0.414813	0.32552	2.12	0.145386	0.0892934
chr9:98550000-99625000	0.681688	0.592404	0.924874	0.336199	0.0892847
chr4:108675000-109175000	0.620542	0.531266	0.202255	0.652906	0.0892757
chr15:58450000-58850000	0.494188	0.404959	0.58297	0.445151	0.0892292
chr7:77000000-78550000	0.581203	0.491986	0.0507752	0.82172	0.0892171
chr13:107150000-108050000	0.598233	0.509053	0.0878329	0.76695	0.0891798
chr14:18350000-19400000	0.649325	0.560198	0.476082	0.490202	0.0891268
chr1:41200000-42800000	0.629345	0.540252	0.2767	0.598872	0.0890931
chr4:33375000-34475000	0.58135	0.492258	0.0522855	0.819133	0.0890924
chr14:27775000-29325000	0.618899	0.529833	0.197648	0.656626	0.089066
chr12:81575000-81950000	0.549609	0.46067	0.103455	0.747722	0.0889386
chr5:8425000-8825000	0.544156	0.455361	0.126795	0.721778	0.0887953
chr8:88825000-90750000	0.632278	0.543568	0.317454	0.573142	0.0887103
chr3:32400000-32750000	0.648041	0.559392	0.484424	0.486425	0.0886487
chr11:66050000-66850000	0.436529	0.347925	1.55431	0.2125	0.0886041
chr8:111325000-112025000	0.772543	0.683996	3.17902	0.0745894	0.0885469
chr12:4100000-4525000	0.632511	0.544012	0.328176	0.566735	0.0884989
chr3:146175000-146925000	0.757713	0.669308	2.74538	0.097536	0.0884048
chr4:105000000-106250000	0.670726	0.582446	0.81306	0.367217	0.0882801
chr11:20125000-20725000	0.759404	0.671156	2.8124	0.0935386	0.0882475
chr4:20050000-21350000	0.587027	0.498782	0.0729679	0.787064	0.088245
chr5:16925000-17750000	0.488962	0.400747	0.614256	0.43319	0.0882149
chr16:93925000-94250000	0.565522	0.477326	0.0617187	0.8038	0.0881966
chr11:52425000-53225000	0.533214	0.44509	0.180422	0.671011	0.0881241
chr9:81650000-82175000	0.479543	0.391499	0.739207	0.389915	0.0880434
chr5:88800000-89400000	0.514073	0.426178	0.323332	0.569612	0.0878945
chr8:112050000-113600000	0.674851	0.58702	0.907593	0.340754	0.0878305
chr3:16300000-17800000	0.555329	0.467503	0.0815531	0.775204	0.0878259
chr5:50450000-52075000	0.570293	0.482755	0.0636265	0.800853	0.0875383
chr12:98200000-98925000	0.579697	0.492175	0.0706182	0.790439	0.0875221
chr7:92575000-92950000	0.535595	0.44813	0.159215	0.68988	0.0874647
chr5:110825000-111325000	0.539907	0.452531	0.136418	0.711868	0.0873761
chr8:34850000-35450000	0.627806	0.540655	0.340169	0.559732	0.0871503
chr6:92300000-94025000	0.546317	0.45922	0.108358	0.742021	0.0870971
chr1:128900000-130375000	0.535336	0.448267	0.157017	0.691918	0.0870691
chr9:35650000-36675000	0.454287	0.367352	1.10054	0.294147	0.0869349
chr4:81175000-83050000	0.590257	0.503336	0.107642	0.742845	0.0869216
chr13:113825000-114775000	0.706463	0.619548	1.58178	0.208504	0.0869147
chr5:45450000-46375000	0.686875	0.599993	1.18585	0.276168	0.0868819
chr7:119025000-119575000	0.471488	0.38472	0.805861	0.369347	0.0867681
chr14:49225000-49525000	0.453146	0.366379	1.11236	0.29157	0.0867672
chr18:32850000-33200000	0.48232	0.395579	0.64887	0.420517	0.0867409
chr3:20625000-21250000	0.516376	0.42968	0.279211	0.597219	0.0866954
chr3:55975000-57225000	0.47584	0.389392	0.72812	0.393493	0.0864473
chr6:85150000-86375000	0.69098	0.604543	1.29894	0.254407	0.0864369
chr2:134525000-135325000	0.457296	0.370867	1.02134	0.312202	0.0864282
chr4:64500000-65575000	0.475578	0.389165	0.730518	0.392715	0.0864128
chr11:69625000-70000000	0.924819	0.838486	10.2588	0.00136035	0.0863323
chr6:32700000-34225000	0.799127	0.712837	4.37618	0.0364446	0.0862893
chr1:167675000-169450000	0.635246	0.54897	0.454822	0.500054	0.0862765
chr19:53725000-54025000	0.52927	0.442998	0.183418	0.668452	0.0862724
chr13:31000000-31600000	0.553629	0.467372	0.0883979	0.766224	0.0862576
chr6:28400000-29050000	0.643225	0.557007	0.550333	0.458182	0.0862185
chr14:59175000-59575000	0.439922	0.353791	1.32873	0.249032	0.0861317
chr16:44400000-45125000	0.532826	0.446713	0.162446	0.686915	0.0861127
chr2:122825000-124050000	0.49546	0.409355	0.466454	0.494623	0.0861046
chr14:65150000-65575000	0.519218	0.433115	0.247481	0.618854	0.0861029
chr8:57400000-57825000	0.580097	0.494215	0.0988216	0.753248	0.0858819
chr14:9375000-10825000	0.966083	0.880233	12.8487	0.000337715	0.0858496
chr2:97425000-99150000	0.512868	0.427083	0.291503	0.589259	0.0857849
chr15:26450000-27225000	0.478932	0.393193	0.658151	0.417213	0.0857391
chr16:36100000-36800000	0.483839	0.39814	0.592383	0.441499	0.0856986
chr2:108800000-109725000	0.585179	0.49949	0.117473	0.731791	0.0856893
chr10:71975000-72425000	0.457505	0.371818	0.981632	0.321796	0.0856866
chr15:44400000-44825000	0.429528	0.343919	1.5111	0.218972	0.0856094
chr2:179875000-180225000	0.598726	0.513123	0.179911	0.67145	0.0856024
chr1:91500000-92850000	0.817619	0.732058	5.19449	0.0226586	0.0855603
chr18:22925000-23600000	0.621214	0.535672	0.34709	0.555765	0.0855421
chr15:95700000-96375000	0.689663	0.604156	1.34638	0.245912	0.0855067
chr18:10900000-11450000	0.479398	0.393952	0.641487	0.423173	0.0854466
chr2:137975000-139300000	0.510018	0.424613	0.308318	0.578714	0.0854057
chr17:17375000-17725000	0.605481	0.520084	0.227899	0.633086	0.0853969
chr7:84800000-86575000	0.589151	0.503768	0.139613	0.708666	0.0853826
chr16:40450000-41150000	0.51069	0.425327	0.301941	0.582668	0.0853626
chr11:73575000-74350000	0.412284	0.326944	1.88209	0.170097	0.0853398
chr3:98600000-100050000	0.525605	0.440273	0.195798	0.658135	0.0853313
chr10:26350000-27000000	0.568218	0.483057	0.0907275	0.763254	0.0851607
chr6:134425000-134875000	0.592708	0.507581	0.162368	0.686986	0.0851273
chr9:28275000-29625000	0.54474	0.459615	0.11221	0.737642	0.0851246
chr3:124650000-125775000	0.498962	0.413867	0.403551	0.525261	0.0850949
chr8:13350000-13900000	0.695397	0.610338	1.50118	0.22049	0.0850583
chr9:49500000-50400000	0.439156	0.354111	1.28157	0.257608	0.0850454
chr1:86600000-87000000	0.640861	0.55588	0.587355	0.443444	0.084981
chr1:74175000-74475000	0.650975	0.565999	0.722782	0.395233	0.0849754
chr14:70900000-71650000	0.524298	0.4394	0.199466	0.655152	0.0848984
chr1:183500000-184775000	0.691554	0.606679	1.43617	0.23076	0.0848748
chr12:112100000-112525000	0.614394	0.529533	0.315353	0.574414	0.0848615
chr14:99125000-99900000	0.506811	0.421952	0.325583	0.568271	0.0848599
chr7:29750000-30150000	0.752069	0.667246	2.98167	0.0842122	0.0848227
chr17:42975000-44125000	0.579978	0.495168	0.120261	0.728752	0.08481
chr3:67600000-68050000	0.50046	0.415665	0.382084	0.53649	0.0847948
chr5:43650000-44275000	0.743189	0.658461	2.7298	0.0984917	0.0847273
chr3:157525000-158125000	0.585002	0.500277	0.139434	0.708844	0.0847248
chr6:101475000-103250000	0.525018	0.440316	0.193627	0.659915	0.0847014
chr12:43825000-44150000	0.354739	0.270103	3.44531	0.0634315	0.0846352
chr15:92250000-93175000	0.518585	0.43396	0.232339	0.629795	0.0846254
chr7:83575000-84350000	0.741176	0.656664	2.6957	0.100619	0.0845122
chr18:3525000-4100000	0.571553	0.48713	0.107382	0.743144	0.0844225
chr15:94700000-95600000	0.560306	0.475957	0.0971401	0.755289	0.0843488
chr17:25275000-25800000	0.993327	0.908982	15.0126	0.000106795	0.0843451
chr6:95125000-97000000	0.620659	0.536356	0.396122	0.529099	0.0843031
chr4:83275000-83600000	0.503286	0.419015	0.345333	0.556767	0.0842711
chr13:48500000-49200000	0.762064	0.677803	3.36068	0.0667705	0.0842609
chr2:74675000-75575000	0.516695	0.432439	0.240682	0.623714	0.0842552
chr2:64950000-65550000	0.537349	0.453202	0.135663	0.712632	0.0841472
chr10:82250000-82600000	0.513933	0.429795	0.258331	0.611269	0.084138
chr6:53075000-53725000	0.534063	0.450019	0.147483	0.700953	0.0840443
chr16:27125000-27475000	0.419221	0.335206	1.63292	0.2013	0.0840157
chr2:66850000-68375000	0.565416	0.481467	0.106075	0.744658	0.0839487
chr15:54475000-55000000	0.463383	0.379587	0.805642	0.369412	0.0837959
chr14:37200000-38750000	0.602265	0.518476	0.262457	0.608437	0.083789
chr9:74100000-74850000	0.430177	0.346456	1.38397	0.239425	0.0837214
chr10:40625000-41250000	0.504254	0.420673	0.324737	0.568775	0.0835814
chr7:50125000-51475000	0.514463	0.430917	0.24765	0.618735	0.0835463
chr14:34225000-34775000	0.62704	0.543509	0.499836	0.479572	0.0835307
chr1:160850000-161250000	0.525723	0.442333	0.181697	0.669919	0.0833896
chr10:80275000-80675000	1.15247	1.06914	28.3025	1.04e-07	0.0833304
chr9:59675000-59975000	0.429054	0.345802	1.37969	0.240153	0.0832529
chr3:65300000-65975000	0.641483	0.558256	0.695459	0.404314	0.0832274
chr6:140700000-142325000	0.665084	0.582035	1.07387	0.300073	0.0830488
chr15:7375000-8050000	0.530156	0.44713	0.161362	0.687905	0.0830268
chr12:86125000-86625000	0.585027	0.502016	0.185557	0.666641	0.0830111
chr11:76650000-77025000	0.634388	0.551402	0.616292	0.432429	0.0829869
chr6:29150000-29650000	0.756944	0.674091	3.36965	0.0664077	0.0828532
chr10:88350000-88800000	0.524557	0.441743	0.18495	0.667153	0.0828133
chr4:85750000-86525000	0.542766	0.460041	0.126491	0.722098	0.0827255
chr7:107800000-108775000	0.445826	0.363139	1.03895	0.308065	0.0826871
chr3:154250000-154575000	0.428319	0.345732	1.35686	0.244083	0.0825874
chr14:86625000-87425000	0.5342	0.451618	0.147612	0.700828	0.0825824
chr13:14675000-15500000	0.47943	0.39687	0.550591	0.458076	0.0825596
chr7:60725000-61975000	0.517079	0.434527	0.222504	0.637138	0.0825523
chr17:36275000-36775000	0.495718	0.413169	0.38091	0.537117	0.0825491
chr5:62950000-63750000	0.507115	0.424575	0.287281	0.591969	0.0825407
chr12:100150000-100500000	0.643691	0.561151	0.768213	0.380771	0.08254
chr1:11625000-12925000	0.532136	0.449596	0.154258	0.694499	0.08254
chr3:60200000-60625000	0.594515	0.512005	0.255615	0.613149	0.08251
chr16:56150000-57075000	0.550924	0.468612	0.122298	0.726556	0.0823122
chr12:90525000-90900000	0.433192	0.350922	1.24552	0.26441	0.08227
chr18:84600000-84950000	0.530994	0.448748	0.158485	0.690556	0.0822464
chr3:17950000-19075000	0.51421	0.43203	0.236586	0.626683	0.0821801
chr3:149800000-151600000	0.653109	0.570929	0.934796	0.33362	0.0821801
chr10:107850000-108275000	0.480585	0.398443	0.526135	0.468237	0.0821413
chr4:51600000-52025000	0.479185	0.397084	0.541004	0.462017	0.0821008
chr2:44450000-45000000	0.502088	0.420001	0.319378	0.571982	0.0820878
chr16:37775000-38275000	0.578522	0.496435	0.182447	0.669278	0.0820868
chr1:75650000-77525000	0.563142	0.481128	0.137042	0.71124	0.0820136
chr8:69825000-70225000	0.905893	0.823888	10.0856	0.00149435	0.082005
chr1:138325000-138750000	0.499655	0.417685	0.337157	0.561475	0.0819697
chr9:61950000-62600000	0.557509	0.475555	0.13003	0.718401	0.081954
chr9:98575000-98975000	0.535418	0.453477	0.146498	0.701905	0.0819415
chr5:125525000-128950000	0.854449	0.772535	7.42161	0.00644452	0.0819133
chr16:72250000-72975000	0.449107	0.36721	0.949323	0.329892	0.0818963
chr1:140675000-141175000	0.440503	0.358657	1.09166	0.296104	0.0818463
chr11:80425000-80825000	0.474961	0.393151	0.582657	0.445273	0.0818109
chr5:87650000-88350000	0.47	0.388226	0.642988	0.422631	0.0817745
chr16:63875000-64725000	0.517335	0.435642	0.216135	0.642001	0.0816926
chr5:44300000-45400000	0.5369	0.45521	0.144444	0.703902	0.0816905
chr10:129000000-129925000	0.611	0.529379	0.426049	0.513934	0.0816213
chr16:85775000-86475000	0.487291	0.405675	0.442716	0.505815	0.0816163
chr10:82900000-83200000	0.515033	0.433423	0.228085	0.632947	0.0816102
chr9:81125000-81625000	0.473576	0.39201	0.592414	0.441487	0.0815652
chr12:11325000-12125000	0.497875	0.416328	0.34542	0.556717	0.0815468
chr1:44250000-45750000	0.587237	0.505692	0.243706	0.621542	0.0815451
chr7:121650000-122025000	0.515168	0.433631	0.226939	0.633802	0.0815376
chr13:47400000-48200000	0.476358	0.394826	0.558534	0.454851	0.0815322
chr18:61150000-61725000	0.690873	0.609353	1.71258	0.190651	0.0815203
chr3:62525000-63425000	0.431763	0.35027	1.23228	0.266964	0.0814935
chr9:3550000-4450000	0.625304	0.543821	0.588077	0.443164	0.0814833
chr12:71250000-71975000	0.465909	0.384439	0.686592	0.407326	0.0814699
chr1:57400000-58275000	0.535217	0.453778	0.149616	0.698903	0.081439
chr4:9125000-9800000	0.576386	0.494994	0.192889	0.660523	0.0813924
chr3:54300000-54700000	0.463396	0.382058	0.715975	0.397467	0.0813386
chr7:97725000-98300000	0.589246	0.507964	0.265303	0.6065	0.081282
chr1:183500000-184225000	0.513214	0.431974	0.23613	0.627016	0.0812393
chr4:38050000-38575000	0.497873	0.416837	0.338172	0.560886	0.0810362
chr7:122975000-123475000	0.536472	0.455463	0.149982	0.698552	0.0810086
chr18:36825000-37375000	0.500441	0.419514	0.316999	0.573417	0.0809276
chr9:120600000-121125000	0.531873	0.450969	0.160519	0.688679	0.0809047
chr5:52075000-52800000	0.526769	0.445919	0.175387	0.675368	0.0808501
chr9:78275000-78650000	0.47231	0.391551	0.585334	0.444229	0.0807587
chr8:82125000-82725000	0.484584	0.40385	0.451485	0.50163	0.0807344
chr5:67250000-68050000	0.6442	0.563511	0.896033	0.343848	0.0806891
chr1:157350000-159125000	0.580466	0.499838	0.236032	0.627087	0.0806284
chr11:7275000-8250000	0.50045	0.419867	0.313	0.575845	0.0805831
chr3:111450000-113100000	0.490411	0.409925	0.392502	0.530987	0.0804859
chr4:141100000-141850000	0.783947	0.703471	4.631	0.0313992	0.0804762
chr3:61175000-62425000	0.464782	0.384338	0.669316	0.41329	0.080444
chr7:4525000-5050000	1.04435	0.963923	19.8326	8.45e-06	0.0804278
chr9:97175000-98225000	0.528796	0.448379	0.171017	0.679209	0.0804175
chr7:115325000-115750000	0.444863	0.364448	0.955678	0.328278	0.0804154
chr7:133825000-135450000	0.615426	0.535041	0.533333	0.465209	0.0803849
chr8:88325000-88775000	0.614234	0.533862	0.520972	0.470427	0.0803715
chr14:49825000-50725000	0.469494	0.389178	0.606976	0.435928	0.080316
chr5:28450000-29300000	0.483728	0.403416	0.451572	0.50159	0.0803126
chr5:148300000-148775000	0.659544	0.579257	1.18228	0.276893	0.0802868
chr2:106250000-107875000	0.559217	0.47893	0.165042	0.684557	0.0802865
chr2:42775000-43625000	0.487799	0.407527	0.412355	0.520777	0.0802717
chr16:57650000-58250000	0.425493	0.34527	1.2854	0.256897	0.080223
chr5:33650000-33950000	0.569545	0.489327	0.198019	0.656325	0.0802182
chr2:120975000-121400000	0.549865	0.469662	0.15289	0.695789	0.0802032
chr6:22100000-22550000	0.508538	0.428526	0.255964	0.612907	0.0800122
chr1:66100000-66400000	0.418423	0.338473	1.40854	0.235299	0.0799508
chr9:8225000-8650000	0.379777	0.29988	2.29316	0.129945	0.0798977
chr10:48975000-49500000	0.527653	0.447814	0.177159	0.673826	0.0798388
chr12:28850000-29950000	0.52524	0.445443	0.184003	0.667956	0.0797966
chr1:192725000-193150000	0.47042	0.390685	0.580794	0.446001	0.0797347
chr7:93050000-94050000	0.458918	0.379211	0.72353	0.394988	0.0797066
chr6:4525000-5450000	0.700697	0.620992	2.11916	0.145466	0.0797043
chr17:45725000-46125000	0.828933	0.749245	6.62131	0.0100766	0.0796875
chr7:125725000-126150000	0.594963	0.515309	0.371425	0.542228	0.0796536
chr13:16775000-17575000	0.453578	0.373987	0.793303	0.373103	0.0795916
chr18:63075000-63625000	0.437955	0.358406	1.03213	0.309658	0.0795487
chr4:117775000-118375000	0.659036	0.579602	1.23945	0.265578	0.0794337
chr7:56275000-57525000	0.506001	0.4266	0.267439	0.605055	0.0794006
chr2:155000000-155450000	0.708061	0.628817	2.35571	0.124825	0.0792434
chr14:30150000-30475000	0.499363	0.420126	0.307771	0.579051	0.0792367
chr12:106125000-108075000	0.798811	0.719628	5.4085	0.0200389	0.0791827
chr3:68575000-68975000	0.480179	0.401022	0.464307	0.495618	0.0791571
chr1:78700000-80125000	0.63978	0.560623	0.932116	0.334314	0.0791567
chr9:40325000-40775000	0.62588	0.546756	0.732945	0.39193	0.0791239
chr3:109500000-111100000	0.535527	0.456426	0.170085	0.680036	0.0791006
chr5:5750000-7500000	0.655846	0.576772	1.20927	0.271476	0.0790735
chr17:21675000-22025000	0.544582	0.465545	0.169408	0.680639	0.0790369
chr3:29025000-30475000	0.509016	0.429992	0.249773	0.617235	0.079024
chr1:178500000-179450000	0.559659	0.480675	0.19717	0.657015	0.0789839
chr1:163925000-164275000	0.505888	0.426975	0.265989	0.606035	0.0789132
chr9:73150000-74025000	0.440208	0.361297	0.969274	0.324861	0.0789107
chr9:110900000-111300000	0.521433	0.442566	0.199772	0.654905	0.0788667
chr10:11350000-12625000	0.612241	0.533437	0.582439	0.445358	0.0788045
chr9:36825000-37350000	0.511572	0.43277	0.237204	0.626233	0.0788021
chr6:35575000-37025000	0.518626	0.439842	0.209158	0.647428	0.0787838
chr6:143200000-144975000	1.02165	0.942882	18.5411	1.66e-05	0.0787649
chr1:151025000-151400000	0.398584	0.31988	1.75593	0.185133	0.0787036
chr3:78400000-78900000	0.447666	0.36902	0.845688	0.357775	0.0786459
chr4:70650000-72375000	0.674647	0.596011	1.61771	0.203411	0.0786361
chr5:27675000-28400000	0.596551	0.517922	0.431147	0.511427	0.0786294
chr3:66925000-67325000	0.480383	0.401862	0.451223	0.501755	0.0785207
chr1:194475000-194925000	0.534271	0.455757	0.178481	0.672682	0.0785138
chr8:10525000-11200000	0.701869	0.623438	2.28	0.131052	0.078431
chr18:79625000-80100000	0.418471	0.340066	1.32677	0.24938	0.0784041
chr6:85450000-86350000	0.567729	0.489355	0.245125	0.620529	0.078374
chr6:137850000-139375000	0.617994	0.539717	0.681614	0.409032	0.0782773
chr15:76975000-77400000	0.476211	0.397988	0.486023	0.485707	0.0782238
chr18:64000000-64450000	0.422084	0.343934	1.24668	0.264187	0.0781496
chr6:12325000-13200000	0.503987	0.425842	0.273877	0.600743	0.0781445
chr1:72325000-72725000	0.477645	0.399517	0.470437	0.492786	0.0781278
chr4:103400000-104900000	0.599934	0.521893	0.491575	0.483226	0.078041
chr2:94450000-96325000	0.560043	0.482056	0.22534	0.635001	0.0779867
chr6:5825000-6950000	0.848956	0.770987	7.87633	0.00500859	0.0779684
chr7:104200000-104600000	0.476989	0.399022	0.473953	0.491174	0.0779665
chr5:40025000-40975000	0.476462	0.398507	0.47881	0.488962	0.0779544
chr12:32900000-33400000	0.705789	0.627835	2.43374	0.118749	0.0779544
chr13:58625000-59375000	0.551585	0.473634	0.201572	0.653455	0.0779505
chr3:76050000-77250000	0.563906	0.48598	0.242193	0.622627	0.0779269
chr18:43825000-44325000	0.392266	0.314368	1.8487	0.173934	0.0778975
chr10:6800000-7300000	0.483131	0.405247	0.417067	0.518404	0.0778841
chr6:106825000-108025000	0.497998	0.420213	0.306981	0.579539	0.0777855
chr3:136950000-137725000	0.453012	0.375279	0.741889	0.389056	0.0777333
chr17:93150000-93700000	0.459421	0.381688	0.660297	0.416455	0.077733
chr13:71450000-71875000	0.505706	0.428059	0.264281	0.607194	0.0776464
chr5:86175000-86775000	0.429011	0.351421	1.09912	0.294458	0.0775897
chr9:62775000-63100000	0.575179	0.497589	0.31248	0.576162	0.0775895
chr5:3025000-4200000	1.06048	0.982909	21.9831	2.75e-06	0.0775745
chr17:94125000-94700000	0.55534	0.477775	0.221354	0.63801	0.0775652
chr18:68500000-69100000	0.46632	0.388768	0.575761	0.447979	0.0775521
chr10:86975000-87500000	0.506062	0.428511	0.26255	0.608374	0.0775505
chr6:58525000-59200000	0.414446	0.336959	1.35779	0.243921	0.0774865
chr10:78625000-79250000	0.469572	0.392173	0.5377	0.463387	0.0773998
chr1:136000000-136500000	0.684283	0.606962	1.95805	0.161722	0.0773203
chr2:61975000-62650000	0.614339	0.53708	0.696406	0.403994	0.0772583
chr15:41150000-41725000	0.437466	0.36023	0.948192	0.33018	0.0772362
chr11:50450000-51525000	0.600687	0.523466	0.541352	0.461873	0.0772208
chr3:90725000-93500000	0.529024	0.451812	0.200046	0.654684	0.0772124
chr10:69375000-71200000	0.646291	0.569117	1.18586	0.276166	0.0771748
chr13:109225000-109725000	0.43167	0.354503	1.03752	0.308399	0.0771668
chr3:134625000-135200000	0.439537	0.362402	0.913001	0.339319	0.0771356
chr12:91375000-91825000	0.490695	0.413597	0.350401	0.553886	0.0770982
chr1:149825000-150350000	0.407378	0.330297	1.47589	0.224419	0.0770814
chr6:123900000-124300000	0.437876	0.360796	0.936208	0.333255	0.0770801
chr7:58150000-59700000	0.749265	0.672205	3.86312	0.0493584	0.0770602
chr1:5175000-6125000	0.534933	0.457877	0.200071	0.654664	0.0770564
chr15:33925000-34450000	0.535597	0.458586	0.200971	0.653938	0.0770111
chr17:22450000-23225000	0.6152	0.53829	0.728491	0.393373	0.0769107
chr14:47825000-49125000	0.616852	0.539973	0.752051	0.385828	0.0768782
chr4:25300000-26625000	0.63035	0.553485	0.945452	0.33088	0.076865
chr13:75900000-76300000	0.449268	0.3725	0.763226	0.382321	0.0767683
chr5:90925000-91925000	0.573176	0.496455	0.333167	0.5638	0.0767206
chr3:79200000-79575000	0.544582	0.4679	0.217058	0.641291	0.0766828
chr16:34900000-35650000	0.579128	0.502453	0.375721	0.539902	0.0766753
chr8:125125000-125550000	0.539992	0.46333	0.210676	0.646238	0.0766624
chr15:55075000-55525000	0.474385	0.397725	0.477451	0.489579	0.07666
chr16:82525000-82950000	0.453649	0.377053	0.701905	0.402144	0.076596
chr1:162825000-163900000	0.526819	0.45023	0.210534	0.646349	0.0765889
chr5:15675000-16275000	0.43263	0.356083	0.998079	0.317776	0.0765475
chr12:97250000-98175000	0.485005	0.40849	0.386693	0.534043	0.0765155
chr16:44725000-45100000	0.415659	0.33925	1.28285	0.25737	0.0764089
chr7:113250000-113600000	0.471307	0.39492	0.502224	0.478525	0.0763869
chr17:88800000-89600000	0.534507	0.458124	0.211928	0.645261	0.0763834
chr7:63725000-64375000	0.699702	0.62334	2.44463	0.117928	0.0763621
chr9:109150000-109850000	0.420665	0.344537	1.18034	0.277286	0.0761279
chr16:12250000-13050000	0.517576	0.441521	0.230796	0.630934	0.0760556
chr17:52750000-53375000	0.444442	0.368469	0.804798	0.369663	0.0759731
chr7:96150000-96500000	0.424601	0.348661	1.10507	0.293156	0.0759392
chr15:93600000-94500000	0.525385	0.449489	0.221647	0.637788	0.0758961
chr17:42975000-43600000	0.468759	0.392875	0.518736	0.471381	0.0758841
chr10:42300000-42650000	0.521872	0.445991	0.225513	0.634871	0.0758803
chr10:99675000-100475000	0.451012	0.375155	0.715657	0.397572	0.0758574
chr19:22900000-23325000	0.557817	0.482049	0.284373	0.593849	0.0757686
chr1:162350000-162750000	0.48155	0.405802	0.406021	0.523996	0.075748
chr8:33200000-33700000	0.544251	0.468533	0.239965	0.624232	0.0757174
chr9:38125000-39450000	0.516882	0.441201	0.23611	0.62703	0.0756811
chr2:139575000-140200000	0.497256	0.421611	0.305746	0.580302	0.0756453
chr13:36575000-37300000	0.448723	0.37311	0.738207	0.390236	0.0756133
chr3:128000000-129150000	0.511521	0.435916	0.249664	0.617312	0.0756059
chr2:102575000-103375000	0.53844	0.462842	0.231841	0.630162	0.0755978
chr6:3500000-4375000	0.703195	0.627626	2.62733	0.105038	0.0755692
chr2:107050000-107875000	0.436467	0.361004	0.901501	0.34238	0.0754637
chr19:12050000-12400000	0.400508	0.325093	1.52696	0.216569	0.0754153
chr10:127350000-128025000	0.932919	0.857549	13.1932	0.000280965	0.0753705
chr13:9875000-10425000	0.48199	0.406636	0.3995	0.527348	0.075354
chr13:3650000-4000000	0.479219	0.403867	0.420436	0.51672	0.0753526
chr14:45825000-46700000	0.531287	0.45596	0.230578	0.631096	0.0753272
chr15:73825000-74575000	0.483116	0.407792	0.39112	0.531712	0.0753236
chr17:36825000-37200000	0.539158	0.463856	0.239893	0.624284	0.0753017
chr13:4050000-4625000	0.522178	0.446948	0.234165	0.628452	0.0752307
chr14:60775000-61275000	0.520613	0.445471	0.237021	0.626366	0.0751422
chr3:100150000-100525000	0.432507	0.357414	0.947866	0.330263	0.0750938
chr1:175575000-175925000	0.425177	0.350186	1.05847	0.303565	0.0749905
chr15:50525000-51000000	0.578665	0.503741	0.449807	0.502427	0.0749244
chr6:102100000-103250000	0.4431	0.368219	0.791486	0.373651	0.0748804
chr2:92825000-93800000	0.728508	0.65363	3.4648	0.0626882	0.0748778
chr15:79750000-80200000	0.818103	0.743253	6.97066	0.00828569	0.0748501
chr6:49475000-50525000	0.583721	0.508904	0.498663	0.480088	0.0748166
chr10:23100000-23725000	0.433393	0.358597	0.924723	0.336238	0.0747953
chr3:19175000-19525000	0.512151	0.437356	0.255522	0.613213	0.0747944
chr9:53825000-54375000	0.406944	0.33215	1.36983	0.241841	0.0747939
chr10:23775000-24300000	0.494096	0.419318	0.322107	0.570344	0.0747785
chr12:75775000-76200000	0.418455	0.343686	1.16146	0.281163	0.0747693
chr14:39525000-40775000	0.584428	0.50971	0.510036	0.475123	0.0747185
chr14:48350000-49125000	0.52056	0.445843	0.243326	0.621814	0.0747162
chr5:14400000-14925000	0.483193	0.408484	0.386862	0.533953	0.0747094
chr10:102425000-103175000	0.42277	0.348083	1.08604	0.29735	0.0746871
chr1:134625000-134950000	0.492415	0.417743	0.330894	0.565133	0.0746721
chr4:138350000-138875000	0.534582	0.459983	0.249238	0.617612	0.0745988
chr14:77200000-77650000	0.408143	0.333593	1.336	0.247741	0.0745508
chr5:75975000-76875000	0.554617	0.480236	0.316687	0.573605	0.0743806
chr7:116100000-116625000	0.567258	0.49293	0.390915	0.531819	0.0743282
chr4:117250000-117725000	0.536742	0.462433	0.259812	0.610249	0.0743092
chr2:91600000-91950000	0.64936	0.575114	1.4846	0.223056	0.0742456
chr10:52475000-53300000	0.442659	0.36842	0.779981	0.377147	0.0742392
chr2:91975000-92475000	0.656604	0.582422	1.63793	0.20061	0.0741813
chr3:127525000-127950000	0.467098	0.393013	0.508545	0.47577	0.0740856
chr9:101300000-102350000	0.551812	0.477774	0.315651	0.574233	0.0740382
chr3:39050000-40425000	0.498742	0.424771	0.303425	0.581743	0.0739713
chr1:39525000-40400000	0.767711	0.693765	4.98121	0.0256241	0.0739462
chr10:105850000-106575000	0.410833	0.336888	1.26008	0.261636	0.073945
chr15:93200000-93525000	0.512168	0.438235	0.26542	0.606421	0.0739325
chr11:13550000-14700000	0.877082	0.803193	10.1736	0.00142468	0.073889
chr13:70600000-71000000	0.401224	0.327348	1.43556	0.230859	0.0738763
chr2:20900000-21275000	0.420327	0.346487	1.09385	0.29562	0.0738398
chr7:11575000-12900000	1.13436	1.06054	29.864	4.63e-08	0.0738214
chr4:9825000-10825000	0.53058	0.456947	0.266366	0.60578	0.0736337
chr8:83625000-83975000	0.716898	0.643267	3.25876	0.071043	0.0736311
chr10:69375000-70325000	0.495019	0.421454	0.32065	0.571217	0.0735651
chr19:37600000-37925000	0.462172	0.388708	0.545918	0.45999	0.0734636
chr12:37625000-38100000	0.40689	0.333429	1.31016	0.252366	0.0734609
chr13:94450000-94950000	0.471171	0.397773	0.46676	0.494482	0.0733977
chr19:27750000-28100000	0.420287	0.346987	1.07467	0.299892	0.0733008
chr7:45000000-45700000	1.54946	1.47624	84.0715	1e-300	0.0732185
chr12:71225000-71725000	0.40792	0.334728	1.27995	0.257908	0.0731918
chr16:42800000-43200000	0.440261	0.367083	0.783746	0.375998	0.0731777
chr13:103150000-103625000	0.421114	0.347951	1.05663	0.303986	0.0731632
chr16:19300000-19675000	0.385298	0.31216	1.72229	0.189399	0.0731371
chr4:6550000-6850000	0.422843	0.349724	1.02805	0.310616	0.0731188
chr6:90600000-91400000	0.693925	0.620811	2.65131	0.103465	0.073114
chr10:43000000-43500000	0.639369	0.566296	1.39227	0.238023	0.0730725
chr13:52250000-52625000	0.476816	0.403767	0.422504	0.51569	0.0730489
chr3:63525000-63950000	0.49063	0.417631	0.342473	0.558405	0.0729984
chr11:55525000-56100000	0.392044	0.319051	1.57388	0.209645	0.0729936
chr10:14400000-15150000	0.470246	0.397291	0.47051	0.492753	0.0729548
chr8:60950000-61500000	0.608743	0.535799	0.898241	0.343254	0.0729437
chr15:37100000-37900000	0.505766	0.432827	0.290435	0.589942	0.0729384
chr2:55275000-56025000	0.390806	0.317873	1.59602	0.206468	0.0729329
chr11:67375000-67800000	0.415174	0.342285	1.14274	0.285074	0.0728889
chr9:29675000-30325000	0.406206	0.333326	1.29741	0.254687	0.07288
chr4:114275000-114950000	0.51545	0.44258	0.277221	0.598528	0.0728702
chr3:149000000-149500000	0.494831	0.422013	0.325242	0.568475	0.0728179
chr6:103925000-105100000	0.48485	0.412042	0.372251	0.54178	0.0728079
chr8:15150000-16775000	0.527422	0.454705	0.284082	0.594038	0.0727177
chr2:19400000-19800000	0.460684	0.388016	0.549548	0.458502	0.0726674
chr7:133025000-133625000	0.473498	0.400845	0.443994	0.505201	0.0726534
chr15:64125000-64650000	0.592052	0.519414	0.703799	0.40151	0.0726374
chr18:57400000-57975000	0.454202	0.38163	0.611306	0.434296	0.0725719
chr1:136775000-137275000	0.445066	0.372535	0.710455	0.399293	0.0725305
chr1:58375000-58725000	0.621683	0.54919	1.12764	0.288278	0.0724925
chr16:21825000-22200000	0.535219	0.462956	0.312229	0.576316	0.0722627
chr10:52100000-52450000	0.41179	0.339542	1.17486	0.278405	0.0722477
chr12:82500000-83000000	0.421446	0.349228	1.0194	0.31266	0.072218
chr5:66275000-67150000	0.495323	0.423109	0.327599	0.567076	0.0722147
chr18:73975000-74750000	0.573943	0.501779	0.543881	0.460829	0.0721642
chr2:69600000-70625000	0.638329	0.566254	1.45776	0.227287	0.0720758
chr19:55900000-56275000	0.438081	0.366127	0.782078	0.376506	0.0719541
chr19:59750000-60125000	0.444087	0.372141	0.710088	0.399415	0.0719466
chr1:189000000-190775000	0.728113	0.656196	3.84401	0.0499239	0.0719166
chr3:132700000-133250000	0.436449	0.364598	0.800155	0.371047	0.0718508
chr14:118150000-118575000	0.511386	0.439551	0.298174	0.585029	0.0718346
chr14:114025000-114550000	0.471702	0.399972	0.452555	0.501124	0.0717304
chr17:56950000-57325000	0.665251	0.593537	2.06959	0.150261	0.0717134
chr3:154625000-155200000	0.469406	0.397729	0.46875	0.493563	0.0716767
chr16:91925000-92475000	0.624859	0.553272	1.25217	0.263139	0.0715873
chr9:89075000-89675000	0.448628	0.377105	0.65261	0.419181	0.0715232
chr11:13875000-14550000	0.692041	0.620537	2.78561	0.0951147	0.071504
chr11:96250000-96750000	0.744624	0.673143	4.48282	0.0342372	0.0714811
chr16:67225000-67775000	0.375575	0.304141	1.83967	0.174989	0.0714345
chr10:95525000-96075000	0.5402	0.468769	0.355855	0.550817	0.0714305
chr3:49000000-50250000	0.424505	0.353095	0.94943	0.329864	0.0714097
chr12:109475000-110375000	0.626322	0.554913	1.29227	0.255631	0.0714087
chr6:39350000-39800000	0.559795	0.488445	0.468914	0.493487	0.0713493
chr2:49325000-49725000	0.436075	0.364791	0.791896	0.373527	0.071284
chr3:77975000-78350000	0.445903	0.374676	0.676845	0.410675	0.0712274
chr8:86575000-86875000	0.512963	0.441766	0.30949	0.577993	0.0711975
chr15:27275000-27900000	0.651681	0.580483	1.81201	0.178267	0.0711973
chr6:132625000-133225000	0.435909	0.364777	0.790582	0.373924	0.0711315
chr2:122175000-122750000	0.528968	0.457874	0.330272	0.565499	0.0710936
chr5:16300000-16875000	0.414615	0.343531	1.08747	0.297033	0.0710837
chr6:128175000-128550000	0.51023	0.439156	0.312819	0.575956	0.071075
chr2:76900000-77750000	0.456167	0.385133	0.572266	0.44936	0.0710343
chr16:97400000-97750000	0.478436	0.407465	0.409736	0.522104	0.0709709
chr7:128825000-129525000	0.420437	0.349485	0.994909	0.318546	0.0709519
chr13:20675000-21125000	0.390239	0.319309	1.50954	0.219209	0.0709299
chr2:78025000-78825000	0.456226	0.385327	0.570329	0.450128	0.0708989
chr17:85125000-85975000	0.542234	0.471384	0.38547	0.53469	0.0708501
chr1:88350000-88725000	0.391876	0.321151	1.46863	0.225562	0.0707249
chr10:64750000-65775000	0.482888	0.412176	0.387992	0.533357	0.0707119
chr2:68525000-69500000	0.470178	0.399482	0.459948	0.497648	0.0706954
chr13:62550000-62850000	0.433256	0.362656	0.811817	0.367584	0.0706002
chr1:120575000-121500000	0.462136	0.391579	0.517786	0.471788	0.0705574
chr5:86850000-87500000	0.401535	0.331026	1.28318	0.257308	0.0705088
chr3:34125000-35550000	0.559884	0.489513	0.515273	0.472865	0.070371
chr1:154250000-154975000	0.615521	0.545152	1.19063	0.275203	0.0703696
chr7:141475000-145325000	1.72969	1.65937	118.005	1e-300	0.0703154
chr18:32475000-32825000	0.44299	0.372712	0.69281	0.40521	0.0702782
chr2:111100000-112150000	0.439445	0.369198	0.731329	0.392453	0.0702466
chr1:129325000-130375000	0.435837	0.365764	0.769712	0.380306	0.0700732
chr9:41225000-41925000	0.42925	0.35926	0.848744	0.356908	0.0699905
chr1:83725000-84575000	0.430478	0.36049	0.83314	0.361366	0.0699879
chr10:109900000-110700000	0.451821	0.381871	0.600673	0.438321	0.0699494
chr4:21375000-21825000	0.496264	0.426323	0.350082	0.554067	0.0699414
chr12:25450000-26275000	0.621305	0.551449	1.33126	0.248581	0.0698558
chr10:98475000-99075000	0.576703	0.506888	0.699878	0.402825	0.069815
chr2:146550000-147225000	0.493653	0.423853	0.357981	0.549629	0.0698003
chr1:90050000-90600000	0.536692	0.466895	0.399292	0.527455	0.0697975
chr9:118025000-118500000	0.563348	0.493611	0.575131	0.448227	0.0697373
chr8:11950000-12575000	0.447304	0.377566	0.641063	0.423326	0.0697372
chr12:101100000-101775000	0.444252	0.374573	0.670792	0.412775	0.0696789
chr10:13775000-14300000	0.563601	0.493931	0.580807	0.445996	0.0696698
chr15:83650000-84100000	0.450784	0.381271	0.605845	0.436357	0.0695135
chr14:16450000-17325000	0.554056	0.484614	0.515626	0.472714	0.0694426
chr6:116750000-117800000	0.564181	0.494778	0.59993	0.438605	0.0694022
chr3:127275000-127975000	0.507746	0.438352	0.347863	0.555325	0.0693941
chr6:84075000-84975000	0.459462	0.390068	0.532396	0.465601	0.0693937
chr8:86925000-87525000	0.497118	0.427737	0.356993	0.550181	0.0693807
chr7:87600000-88000000	0.357343	0.287968	2.13831	0.14366	0.0693756
chr18:89975000-90425000	0.415422	0.346094	1.02092	0.3123	0.0693279
chr3:129725000-130075000	0.478823	0.409561	0.414873	0.519507	0.0692618
chr7:51575000-52000000	0.463925	0.394701	0.499533	0.479705	0.0692242
chr8:58475000-58875000	0.394569	0.325347	1.35537	0.244342	0.0692215
chr6:54675000-55175000	0.575922	0.506744	0.729198	0.393143	0.0691777
chr4:65650000-66575000	0.426549	0.357389	0.864702	0.352426	0.0691605
chr16:42200000-42750000	0.459099	0.389956	0.534087	0.464894	0.0691434
chr1:187125000-187550000	0.465323	0.396255	0.490016	0.48392	0.0690682
chr2:31300000-31650000	0.575262	0.506217	0.729904	0.392914	0.0690458
chr13:44300000-44700000	0.480127	0.411082	0.410746	0.521591	0.0690448
chr4:111875000-112700000	0.433619	0.364588	0.776329	0.378266	0.0690314
chr2:115500000-116100000	0.477074	0.408059	0.424426	0.514737	0.0690155
chr10:55975000-56325000	0.417475	0.348586	0.979564	0.322306	0.068889
chr4:154850000-155300000	0.786031	0.71718	6.57912	0.0103182	0.0688501
chr18:19950000-20550000	0.41715	0.34843	0.979709	0.322271	0.0687197
chr10:85200000-85775000	0.434446	0.36578	0.760713	0.383105	0.0686669
chr9:22500000-23300000	0.526536	0.457891	0.40081	0.526671	0.0686441
chr1:19175000-20550000	0.480408	0.411823	0.413471	0.520213	0.0685853
chr8:89850000-90750000	0.458893	0.390309	0.533731	0.465042	0.0685842
chr2:143125000-143775000	0.406209	0.337659	1.13679	0.286332	0.0685503
chr2:79375000-79800000	0.453956	0.385418	0.571418	0.449696	0.0685381
chr16:77500000-78100000	0.457951	0.389446	0.540421	0.462258	0.0685049
chr13:56800000-57950000	0.641652	0.5733	1.8695	0.171533	0.0683525
chr7:35875000-37325000	0.666189	0.59788	2.45668	0.117026	0.0683092
chr7:116650000-118050000	0.588791	0.520542	0.946173	0.330695	0.0682488
chr3:150325000-151275000	0.495102	0.426854	0.379406	0.537922	0.0682483
chr9:41950000-42300000	0.411651	0.343432	1.04483	0.306701	0.0682193
chr7:90550000-91325000	0.430263	0.362096	0.800023	0.371087	0.068167
chr5:23850000-24250000	0.544859	0.476799	0.515851	0.472617	0.0680593
chr2:74050000-74675000	0.432649	0.364629	0.770475	0.38007	0.0680204
chr10:68200000-69150000	0.477828	0.409867	0.42931	0.512328	0.0679609
chr16:8375000-8875000	0.684599	0.616673	3.00347	0.0830864	0.0679263
chr6:113750000-114075000	0.489154	0.42129	0.396232	0.529041	0.0678636
chr13:38050000-38600000	0.500392	0.432545	0.382951	0.536028	0.0678472
chr8:67975000-68725000	0.425113	0.35737	0.853558	0.355548	0.0677423
chr3:143000000-144350000	0.693511	0.625788	3.29265	0.0695908	0.0677232
chr13:96725000-97100000	0.384383	0.316678	1.4797	0.223821	0.0677051
chr6:89675000-90325000	0.389083	0.321405	1.3929	0.237917	0.0676776
chr5:9925000-10600000	0.491622	0.423989	0.395532	0.529406	0.0676329
chr2:85700000-86525000	0.529244	0.461659	0.449782	0.502439	0.0675857
chr1:157725000-158975000	0.487145	0.419579	0.405253	0.524389	0.0675657
chr13:59875000-60500000	0.459976	0.392485	0.525155	0.468651	0.0674906
chr4:75050000-75575000	0.463285	0.395803	0.504458	0.477548	0.0674819
chr18:64725000-65250000	0.543202	0.475965	0.542846	0.461256	0.0672371
chr4:63350000-63950000	0.499522	0.43229	0.39696	0.528663	0.0672325
chr12:21250000-21600000	0.649491	0.582309	2.16674	0.141025	0.0671816
chr10:30850000-31300000	0.370048	0.302896	1.7361	0.187634	0.067152
chr3:7425000-8525000	0.54683	0.479692	0.573413	0.448906	0.0671384
chr8:88850000-89775000	0.457063	0.389932	0.544676	0.460501	0.0671307
chr15:89600000-90200000	0.426634	0.359575	0.823361	0.364199	0.0670585
chr6:33425000-33925000	0.437823	0.370822	0.70325	0.401694	0.0670012
chr18:58500000-59050000	0.40957	0.342646	1.04039	0.30773	0.0669242
chr11:99650000-100150000	0.408514	0.341592	1.05541	0.304263	0.0669217
chr5:36825000-37150000	0.538794	0.471872	0.528581	0.467204	0.0669216
chr2:61550000-61950000	0.402624	0.335744	1.14156	0.285324	0.0668798
chr15:48075000-48600000	0.350631	0.283888	2.14206	0.143309	0.0667432
chr7:81350000-81925000	0.648449	0.581761	2.19422	0.13853	0.0666876
chr2:49775000-50275000	0.389999	0.323379	1.33774	0.247432	0.0666198
chr1:34900000-36125000	0.564439	0.497823	0.759968	0.383338	0.0666154
chr16:94825000-95175000	0.437882	0.371268	0.698947	0.403138	0.0666142
chr10:8350000-9525000	0.568745	0.502138	0.807194	0.368951	0.0666074
chr12:83050000-83475000	0.407915	0.341337	1.05514	0.304325	0.0665781
chr14:105325000-106400000	0.655518	0.588944	2.37877	0.122994	0.066574
chr6:103250000-103600000	0.400469	0.333934	1.16454	0.280527	0.0665351
chr1:71600000-72150000	0.391544	0.325033	1.30772	0.252808	0.0665109
chr10:90075000-90675000	0.41347	0.347042	0.974979	0.323441	0.0664278
chr9:106900000-107250000	0.427722	0.361307	0.801206	0.370733	0.0664145
chr8:102875000-104050000	0.492246	0.42586	0.419055	0.517409	0.0663859
chr2:93850000-94400000	0.555757	0.489376	0.68779	0.406917	0.0663808
chr14:119075000-120000000	0.599513	0.533176	1.24817	0.263902	0.0663374
chr10:5925000-6725000	0.477932	0.411633	0.44797	0.5033	0.0662995
chr11:120000000-120375000	0.697092	0.630815	3.59311	0.0580197	0.0662767
chr12:13250000-13600000	0.399709	0.333476	1.16742	0.279931	0.0662333
chr17:10875000-11950000	0.580159	0.51399	0.975742	0.323252	0.0661685
chr13:5875000-6300000	0.530792	0.464685	0.517657	0.471843	0.0661071
chr2:50525000-51025000	0.378175	0.312085	1.52959	0.216173	0.0660902
chr17:78150000-78525000	0.494194	0.428115	0.424756	0.514573	0.0660791
chr16:74850000-75300000	0.382593	0.316549	1.44669	0.229059	0.0660437
chr1:103800000-104900000	0.42754	0.361522	0.79776	0.371764	0.0660179
chr8:17525000-18550000	0.482622	0.416616	0.44039	0.506934	0.066006
chr1:189000000-189600000	0.456743	0.39074	0.54835	0.458993	0.0660034
chr18:20600000-21100000	0.487384	0.421414	0.432788	0.510624	0.0659702
chr17:12050000-12350000	0.561646	0.495722	0.772436	0.379464	0.0659238
chr8:75300000-75925000	0.361015	0.295102	1.86529	0.172015	0.0659128
chr5:118825000-120075000	0.556883	0.491024	0.728244	0.393453	0.065859
chr5:21825000-22425000	0.407225	0.341388	1.0466	0.306292	0.0658365
chr16:50325000-50750000	0.425547	0.359763	0.816424	0.366228	0.0657839
chr1:111650000-112425000	0.357666	0.291921	1.92905	0.164862	0.0657444
chr14:68025000-68600000	0.392751	0.32702	1.26212	0.261249	0.0657315
chr15:27275000-28175000	0.680893	0.615168	3.16949	0.0750258	0.065725
chr8:78925000-79575000	0.438826	0.373112	0.683304	0.408451	0.0657139
chr11:104700000-105100000	0.438511	0.372851	0.685771	0.407607	0.0656597
chr12:52025000-52850000	0.52099	0.455409	0.492013	0.483031	0.0655805
chr5:22600000-23225000	0.430588	0.365031	0.76034	0.383222	0.0655568
chr18:66550000-67050000	0.406732	0.341255	1.04497	0.306669	0.0654765
chr9:18325000-18775000	0.376024	0.310566	1.5444	0.213964	0.0654581
chr9:24075000-24550000	0.414416	0.348964	0.942719	0.331579	0.0654525
chr6:137400000-137750000	0.489589	0.424245	0.443776	0.505306	0.065344
chr7:128350000-128650000	0.479906	0.414573	0.457732	0.498686	0.065333
chr2:21300000-21900000	0.394874	0.329566	1.21543	0.27026	0.065308
chr1:183825000-184200000	0.38808	0.3228	1.32444	0.249796	0.0652803
chr1:149125000-149775000	0.409857	0.344616	0.99743	0.317933	0.0652403
chr6:21775000-22575000	0.532675	0.467458	0.568473	0.450866	0.0652177
chr9:116925000-118000000	0.595666	0.530462	1.27703	0.258452	0.0652042
chr2:112775000-113375000	0.383433	0.318265	1.39979	0.236758	0.065168
chr1:142725000-143125000	0.446812	0.381694	0.616601	0.432313	0.0651187
chr18:69825000-70425000	0.41188	0.346762	0.968586	0.325033	0.0651181
chr13:93775000-94200000	0.465949	0.400841	0.505853	0.47694	0.0651077
chr10:85950000-86450000	0.432757	0.367833	0.733462	0.391763	0.0649246
chr5:48400000-49050000	0.380924	0.316051	1.43323	0.231237	0.0648736
chr17:84750000-85150000	0.46162	0.396783	0.52803	0.467436	0.0648366
chr13:53425000-54025000	0.551869	0.487041	0.739863	0.389705	0.0648274
chr7:37375000-38050000	0.474468	0.409849	0.482761	0.487174	0.0646194
chr7:118300000-118700000	0.451437	0.386906	0.586215	0.443887	0.0645309
chr14:117325000-117900000	0.734217	0.669895	5.18564	0.0227743	0.0643225
chr13:84850000-85150000	0.35089	0.286573	2.00506	0.156776	0.0643177
chr14:32575000-32975000	0.515658	0.451395	0.521785	0.470081	0.0642634
chr9:10300000-10825000	0.432649	0.368467	0.729538	0.393033	0.0641818
chr9:31550000-32200000	0.399481	0.335338	1.1156	0.290869	0.0641431
chr18:66050000-66550000	0.534353	0.470222	0.632128	0.426576	0.0641311
chr1:150525000-150975000	0.379073	0.314946	1.43932	0.230249	0.0641269
chr1:172675000-173350000	0.43067	0.366669	0.746554	0.387569	0.0640011
chr2:52150000-52600000	0.391463	0.327473	1.23087	0.267238	0.0639902
chr2:23200000-23650000	0.356149	0.292209	1.87326	0.171102	0.0639396
chr14:13300000-13900000	0.450186	0.386257	0.596439	0.43994	0.0639289
chr13:17650000-17975000	0.451264	0.387417	0.590362	0.442279	0.0638471
chr1:17125000-18150000	0.455318	0.391496	0.567909	0.451091	0.0638218
chr5:115625000-116000000	0.449041	0.385221	0.604	0.437056	0.0638194
chr4:93275000-93700000	0.369065	0.305278	1.60879	0.204662	0.0637864
chr13:8800000-9150000	0.442185	0.378489	0.650609	0.419895	0.0636956
[truncated: 707 more rows]

## Sheet: Extended Data Fig. 4f
Old vs. Young DEGs (log2 FC >1, P < 0.001)	P-value	Ebf1+/- vs. Ebf1+/+ DEGs (log2 FC >1, P < 0.001)	P-value	Wapl OE vs BFP control DEGs (P <0.01)	P-value
Gpnmb	2.34872e-128	Tmem132e	5e-05	Rn7s6	5e-05
Prtn3	2.07145e-52	Nrxn1	5e-05	Gm37296	5e-05
Anpep	1.60976e-51	Hnrnpll	5e-05	Mbnl3	5e-05
Lgals3	8.85391e-50	Ctse	5e-05	Hes1	5e-05
Mmp12	2.38864e-49	Tmc5	0.00025	Hist1h4a	5e-05
Mpo	7.0614e-49	Stau2	5e-05	Rpl22l1	5e-05
Fosb	1.24084e-48	Mpzl2	0.0002	Gfra2	5e-05
Mpeg1	5.37103e-47	Grip1	5e-05	Ehd2	5e-05
Il2rb	5.47315e-46	Plxdc2	0.0001	Dscc1	5e-05
Klf2	2.31195e-45	Epha5	5e-05	Hist1h2bk	5e-05
F630028O10Rik	3.69982e-45	Rarres1	0.0004	Ung	5e-05
Cd74	2.89747e-43	Sertad4	5e-05	Hist1h2bm	5e-05
Atp6v0d2	1.01031e-41	9330182L06Rik	5e-05	Ccp110	5e-05
Ctsg	8.00407e-41	Pcdh17	0.0002	Rpa3	5e-05
Myof	9.36092e-41	Car13	5e-05	Cplx2	5e-05
Ebf1	1.08243e-39	Mmrn1	5e-05	Hist1h1a	5e-05
Lyz2	5.45124e-38	Smtnl2	5e-05	Rny1	5e-05
Elane	2.58753e-36	Cnn1	5e-05	Rny3	5e-05
H2-Aa	1.24546e-35	Htr1b	5e-05	Hist1h4j	5e-05
Clec12a	4.28034e-35	Pou3f4	0.00015	Psmd6	5e-05
Chil3	6.59534e-34	Cd2	5e-05	Hist1h2bh	5e-05
Hp	1.75516e-33	Lrrn3	5e-05	Hist1h2af	5e-05
Ctss	8.43847e-33	Zap70	5e-05	Hist1h4b	5e-05
Cd63	1.02907e-32	Bdnf	5e-05	Hist1h4d	5e-05
Rere	1.4309e-32	Trmt9b	0.00045	Hist1h4k	5e-05
Ccl3	1.75852e-32	Gpr161	5e-05	Crip1	5e-05
F5	7.71449e-32	Stk32c	5e-05	Zcwpw1	5e-05
Grn	2.11108e-31	Cacna1i	5e-05	Hist1h4f	5e-05
Ly6c2	1.08197e-30	Vipr1	5e-05	Hist1h2bj	5e-05
Zmiz1	1.12119e-30	Nrxn2	5e-05	Akap12	5e-05
Lef1	1.99106e-30	Lhx2	5e-05	Hist1h4c	5e-05
Ms4a3	4.32559e-30	Tnnt2	0.0005	Hist1h2ak	5e-05
Serpinb1a	4.48533e-30	Megf10	5e-05	Vpreb1	5e-05
Klri2	5.28294e-30	Gm8369	0.0007	Hist1h2bg	5e-05
Dstn	2.1774e-29	Mgll	5e-05	H2-Q7	5e-05
Gse1	2.91772e-29	Dntt	5e-05	Tanc1	5e-05
Ncr1	2.93479e-29	Ankrd33b	5e-05	Laptm5	5e-05
H2-Eb1	4.97781e-29	Col5a3	5e-05	Col6a6	5e-05
Ifitm6	1.28409e-28	Slc7a3	0.00085	Pim2	5e-05
Bcl7a	1.4518e-28	Phka1	5e-05	Mt2	5e-05
Col1a1	1.5668e-28	Flot2	5e-05	Malt1	5e-05
Csf1r	2.52251e-28	Zdhhc15	5e-05	Slc30a1	5e-05
Lamp1	2.59065e-28	Eng	5e-05	Itga6	5e-05
Ngp	7.51196e-28	Lgr5	5e-05	C2cd2l	5e-05
Wfdc17	1.62226e-27	Plscr4	5e-05	Nuak1	5e-05
Itgax	4.19092e-27	Arntl	5e-05	Tiparp	5e-05
Anxa4	1.22648e-26	Trib2	5e-05	H2-Q5	5e-05
Fos	3.01615e-26	Bves	0.00015	Il4ra	5e-05
Cd4	7.89604e-26	Rtn4rl2	5e-05	Crlf1	5e-05
C3	7.92872e-26	Scn4b	5e-05	Jag2	5e-05
Atf3	2.3104e-25	Gm36211	5e-05	Vat1	5e-05
Hexa	2.92243e-25	Lcp2	5e-05	Dkk3	5e-05
S100a1	4.53287e-25	Ubash3b	5e-05	H2-Q4	5e-05
Trak1	6.9498e-25	Clic6	5e-05	Map3k8	5e-05
Kdm6b	8.31856e-25	Gm12057	5e-05	Emp1	5e-05
Zfp622	1.08191e-24	Mt2	5e-05	Cd74	5e-05
Camp	4.74001e-24	Sorcs2	5e-05	Zbtb7b	5e-05
Klra8	5.55481e-24	Smad1	5e-05	Gimap3	5e-05
Per1	5.89441e-24	Car2	5e-05	Ncam2	5e-05
Cx3cr1	7.80661e-24	Gcnt1	5e-05	Jun	5e-05
Gatm	3.03501e-23	Adgrf1	5e-05	Icam1	5e-05
Nfkbiz	3.04998e-23	Cth	5e-05	Cish	5e-05
Cbfa2t3	4.0995e-23	Fam53b	5e-05	D10Wsu102e	5e-05
Ms4a7	1.27635e-22	Phlda1	5e-05	Nlrp3	5e-05
Ptafr	1.34904e-22	Spata18	0.0009	Chst11	5e-05
Bcl11a	2.74211e-22	Shank2	5e-05	Spry4	5e-05
Kif1a	3.32647e-22	Efemp1	0.0003	Wapl	5e-05
Cd69	3.55208e-22	Rtl6	5e-05	Gbp6	5e-05
Mef2d	4.46213e-22	Lpl	5e-05	H2-Q6	5e-05
S100a8	4.92371e-22	Gm16299	0.00015	Pcdh9	5e-05
Fcgr2b	7.25554e-22	Lat	5e-05	Haao	5e-05
Nfkbid	1.13126e-21	Nkd2	5e-05	Arhgap25	5e-05
Plxna1	2.89304e-21	Rbpms	5e-05	Tecpr1	5e-05
Rasgrp1	4.71933e-21	Trim2	5e-05	Ahr	5e-05
Dock3	5.48499e-21	Pcp4l1	0.00075	Cox6a2	5e-05
Hck	5.61642e-21	Bmpr1a	5e-05	Ahrr	5e-05
Mfge8	5.92249e-21	Bok	5e-05	n-R5s193	5e-05
Olfm4	5.94513e-21	Scn2b	5e-05	Pld4	5e-05
Clec4a1	6.32694e-21	Tom1l1	5e-05	Sema3a	5e-05
Alas1	8.93385e-21	Pfn2	5e-05	Ptpn22	5e-05
Hdac7	1.04614e-20	Rhbdl3	5e-05	4930512J16Rik	5e-05
Cybb	1.43851e-20	Gnao1	5e-05	Lrp12	5e-05
Anxa5	1.67891e-20	Tmprss3	5e-05	Il10ra	5e-05
Aldoa	2.46975e-20	Ndrg1	5e-05	Fgf11	5e-05
Lrp1	3.03714e-20	Armcx3	5e-05	Cybb	5e-05
Ctsh	4.45802e-20	Kitl	0.0006	Lgals4	5e-05
Aspa	4.71418e-20	Prr7	0.0005	Tspoap1	5e-05
Hbb-bs	7.32297e-20	Ltk	5e-05	S1pr1	5e-05
G6pdx	8.16175e-20	Gm25679	5e-05	Syngap1	5e-05
Fcnb	2.45135e-19	Nhs	5e-05	Olfm1	5e-05
Slc11a1	2.45343e-19	Plekhg1	5e-05	Prokr1	5e-05
Dusp2	2.48645e-19	Rflnb	5e-05	Ccr5	5e-05
Id2	2.48672e-19	Zfp462	5e-05	Prrg4	5e-05
Bach2	2.49019e-19	Igf1r	5e-05	Prickle2	5e-05
Cxcr6	2.59331e-19	Prag1	5e-05	Il12rb1	5e-05
Ptgs2	2.91032e-19	Dll4	5e-05	Cdh17	5e-05
Ifitm3	5.43171e-19	Gfra2	5e-05	Capg	5e-05
Ctsb	6.97014e-19	Gm36120	5e-05	Hic1	5e-05
Thbs1	9.30042e-19	Gm44250	5e-05	Tubb6	5e-05
Wfdc21	9.55394e-19	Myo6	5e-05	Gm17767	5e-05
Cd177	9.56471e-19	Plk3	5e-05	Nfe2l3	5e-05
Lima1	1.07103e-18	Ltbp4	5e-05	Nt5e	5e-05
Hpgds	1.27002e-18	Rap1gap2	5e-05	Stac2	5e-05
Pea15a	1.95974e-18	Sox12	5e-05	Myh6	5e-05
Gpr137b	2.11481e-18	Enpep	5e-05	Slc2a3	5e-05
Ahnak2	2.24766e-18	Prss23	5e-05	Crisp1	5e-05
H2-Ab1	2.99583e-18	Pogk	5e-05	Trio	5e-05
Anxa3	3.11688e-18	Chd3	5e-05	Ptpre	5e-05
Zfpm1	5.33811e-18	Ntng2	5e-05	Ccr2	5e-05
Hvcn1	6.52619e-18	AB124611	5e-05	Cfp	5e-05
App	6.62692e-18	Gm42870	5e-05	Trp53inp2	5e-05
Ptp4a3	7.49899e-18	Lhfp	0.00075	Nod2	5e-05
Drc7	7.54866e-18	Tnfsf10	5e-05	Itgal	5e-05
Bcl9l	9.24568e-18	Ttc39c	5e-05	Fam234a	5e-05
Ahnak	1.22571e-17	Timp2	5e-05	Stard9	5e-05
Fcgr3	1.26104e-17	Polm	5e-05	F730311O21Rik	5e-05
Ms4a4b	1.26385e-17	Lxn	5e-05	Lrrc32	5e-05
Gm37084	1.61372e-17	Tead1	5e-05	Il1r2	5e-05
Ighj3	1.68334e-17	Gng12	5e-05	Scn4b	5e-05
Tenm4	2.55849e-17	Insm1	5e-05	Gm10457	5e-05
Hpse	2.75222e-17	Gm43937	0.0004	Irak2	5e-05
Wapl	3.17751e-17	Gm38391	5e-05	Ifitm1	5e-05
Nkg7	3.26702e-17	Rnf150	5e-05	Sparc	5e-05
Gm38034	3.28884e-17	Col6a3	5e-05	Gm26444	5e-05
Ly6a2	3.41678e-17	Gsdmd	5e-05	Fcgr3	5e-05
Gstm1	3.61643e-17	Plscr1	5e-05	Gprin1	5e-05
5430420F09Rik	3.69778e-17	Abcb4	5e-05	Gm26232	5e-05
Dync2h1	4.92577e-17	St3gal1	5e-05	Cyp1a1	5e-05
Dusp1	5.82163e-17	Cd36	5e-05	9930004E17Rik	5e-05
Klre1	6.17541e-17	Neurl1b	5e-05	Gm37817	5e-05
Prss57	6.73426e-17	Gm34095	5e-05	Gm23849	5e-05
Slc48a1	8.57665e-17	Acp6	5e-05	Hist1h2ai	0.0001
Ap3s1	9.19478e-17	Gm44001	0.00045	Hist1h2bp	0.0001
Cd36	9.26881e-17	Rnf144b	0.00065	Syndig1l	0.0001
Vsig4	9.85528e-17	Pon3	5e-05	Rrm2	0.0001
Bmpr1a	1.0647e-16	Egr1	5e-05	Ndufc2	0.0001
1700027J07Rik	1.09431e-16	Arhgef12	5e-05	Hist1h3d	0.0001
Cebpe	1.14406e-16	Slc5a9	5e-05	Pcna	0.0001
Psap	1.21207e-16	Adam19	5e-05	Palm	0.0001
Plk2	1.32939e-16	H2-T10	5e-05	Rtn1	0.0001
Asah1	1.3887e-16	Mlkl	5e-05	Eps8	0.0001
B4galt6	1.40735e-16	Prdm16	5e-05	Socs1	0.0001
Cxcl2	1.45269e-16	Otub2	5e-05	H2-Eb2	0.0001
Lpl	2.42162e-16	Pitpnm1	5e-05	Gm22042	0.0001
Gpc1	3.98636e-16	Ogfrl1	5e-05	Bcar3	0.0001
Mamdc2	4.73494e-16	Grn	5e-05	Inka2	0.0001
Aplp2	5.53544e-16	Pla2g16	0.0002	Itgb7	0.0001
Gpr65	7.20153e-16	Prkaa2	5e-05	Gm24305	0.00015
Irf7	7.26146e-16	Tor3a	5e-05	Spata5l1	0.00015
Shtn1	7.36914e-16	Psrc1	5e-05	Hpgds	0.00015
Ccr2	9.11861e-16	Gpam	5e-05	Fbxo41	0.00015
Syvn1	1.16494e-15	Gm9728	0.0006	Gm10043	0.00015
Tent5a	1.17844e-15	Zfp677	5e-05	Slamf7	0.0002
Cd3g	1.31738e-15	Gm49085	5e-05	Commd4	0.0002
Clec2d	1.39432e-15	Capn2	5e-05	Ublcp1	0.0002
Rftn2	1.45297e-15	Cxcl12	5e-05	Ttll1	0.0002
C130089K02Rik	1.48308e-15	Col4a1	5e-05	Ifit2	0.0002
Bicra	1.49635e-15	Rhobtb1	0.00015	Hist1h2ae	0.0002
Ets2	2.11918e-15	Dusp6	5e-05	n-R5s56	0.0002
Zfp36	2.12392e-15	AC102496.1	5e-05	Igll1	0.0002
Cdk18	2.40519e-15	Hmgn3	5e-05	Bank1	0.0002
Efhd2	2.40717e-15	Angpt1	0.00015	Itprid2	0.0002
Mcee	2.52342e-15	Xk	5e-05	Klf6	0.0002
Gm42449	2.52904e-15	Pcolce	0.00025	Unc119	0.0002
Slfn5	3.11402e-15	Celsr1	5e-05	Dmwd	0.0002
Bcl6b	3.19224e-15	Tgfbr3	5e-05	Gm6377	0.0002
Ctsz	3.24632e-15	Zfp442	0.0007	5430427O19Rik	0.0002
Ncam1	4.0703e-15	Atp8a1	5e-05	Gm38244	0.0002
Gyg	4.10223e-15	Tmc7	5e-05	Hist1h3b	0.00025
Hba-a1	4.22857e-15	Zbtb20	5e-05	Hist1h2bb	0.00025
Cmah	4.62375e-15	Cep164	5e-05	Setbp1	0.00025
Jun	5.13406e-15	Bgn	5e-05	Bmpr2	0.00025
Gimap3	5.45881e-15	Fkbp9	0.0007	Lrp4	0.00025
Ccr5	6.15254e-15	Slc27a3	0.0001	Itgb3	0.00025
Lair1	6.20298e-15	Ryk	5e-05	Hist1h3i	0.0003
Nlrp3	6.80886e-15	Dclk2	5e-05	E2f2	0.0003
Zfp36l1	7.12261e-15	2610035D17Rik	0.00055	Gm34921	0.0003
Klf4	7.18459e-15	Npr3	0.0006	2022-03-01	0.0003
Fabp5	7.35036e-15	Thbs1	5e-05	Snrpd1	0.00035
Klrc2	7.64664e-15	Fam49a	5e-05	H2-K1	0.00035
Gm21188	8.37162e-15	Tcf7l2	5e-05	Nek2	0.00035
Igf2bp3	9.23583e-15	Rd3l	5e-05	Saraf	0.00035
Ttn	9.90235e-15	Edaradd	5e-05	Fam126b	0.00035
Acp2	1.02108e-14	Mctp2	5e-05	Gbp4	0.00035
Tnfrsf11a	1.71526e-14	Tifa	5e-05	Med12l	0.00035
Tcf7l2	1.81117e-14	Rgs2	5e-05	Gm34829	0.00035
Ppp1r15a	1.94182e-14	Thbs2	5e-05	Nasp	0.0004
Pxylp1	2.00983e-14	Klf2	5e-05	Dek	0.0004
Ctsw	2.09986e-14	Car3	5e-05	Hist2h4	0.0004
Rnf128	2.23411e-14	AI854703	5e-05	Scpep1	0.0004
Nfe2	2.25209e-14	Tnk2	5e-05	Plek	0.0004
Tlr1	2.26612e-14	Gas1	0.00015	Crisp3	0.0004
Adgre4	2.69099e-14	Sema6d	5e-05	6430571L13Rik	0.0004
Gm38257	2.70988e-14	Plod2	5e-05	Fam102a	0.0004
H2-M2	3.06706e-14	Mrc2	5e-05	Insrr	0.0004
Nrp1	3.76044e-14	Kbtbd11	5e-05	Tbx6	0.0004
Ppm1h	3.83758e-14	Dusp23	0.0002	Lrmp	0.00045
Bfsp2	3.87486e-14	Rdh10	5e-05	Hist2h2ab	0.00045
Vat1	4.37464e-14	Plxna1	5e-05	Hnrnpd	0.00045
Alas2	4.89273e-14	Il12a	5e-05	Mcm4	0.00045
Fpr2	7.34193e-14	Gprin1	5e-05	Cemip2	0.00045
Pltp	8.2244e-14	Gpr150	0.00015	Gm49499	0.00045
Ifi30	1.13287e-13	Map2	5e-05	Dnajb14	0.00045
Apold1	1.17194e-13	Rapgefl1	5e-05	Cd5	0.00045
Clec4a3	1.2912e-13	Kctd12b	0.00015	Plekha6	0.00045
Idh1	1.29546e-13	Smtn	5e-05	Rnu11	0.0005
Lbp	1.4532e-13	Zfp507	5e-05	Hist2h2ac	0.0005
Rnh1	1.56166e-13	Cpe	5e-05	Myl4	0.0005
Hivep3	1.64725e-13	Glns-ps1	0.00085	Vasp	0.0005
Ms4a6c	1.76137e-13	Stxbp1	5e-05	Troap	0.0005
Klrb1b	2.05834e-13	B3gnt2	5e-05	Pabpc5	0.0005
Htra1	2.35304e-13	Rnf227	0.0003	4933417C20Rik	0.0005
Clec4n	2.42967e-13	Anxa2	0.0002	Gm12859	0.0005
Hspa1b	2.43139e-13	Lamb2	5e-05	Nudt19	0.00055
Ccl5	3.32216e-13	Mical3	5e-05	Hist1h3c	0.00055
AC154542.1	3.69783e-13	Soat1	5e-05	Chchd10	0.00055
Timp2	4.10614e-13	Chac1	5e-05	Map3k3	0.00055
Itpripl2	4.25269e-13	Ninj1	5e-05	Pif1	0.00055
Spib	5.30193e-13	Acvr2a	5e-05	Trim26	0.00055
Pom121	6.05263e-13	Dlg3	5e-05	Gch1	0.00055
Phactr3	6.87815e-13	Pmp22	0.00055	Adprhl1	0.00055
Aif1	6.88506e-13	Dusp4	5e-05	Mblac2	0.0006
Cttnbp2nl	7.0216e-13	Mospd3	5e-05	Lsm7	0.0006
Sqor	7.17416e-13	Sytl2	5e-05	Hist1h1b	0.0006
Clec4a2	7.89422e-13	Elof1	5e-05	Lig1	0.0006
Nr4a1	8.34386e-13	Arhgap31	5e-05	Grina	0.0006
Prrc2a	8.43161e-13	Tfr2	0.0006	Pik3r6	0.0006
Gm43274	1.01073e-12	Nckap1	5e-05	Gm4942	0.0006
Nrp2	1.52999e-12	Prelp	5e-05	AC138790.1	0.0006
Brd4	1.56811e-12	Ms4a6b	0.00055	Ctnnd2	0.0006
Lipa	1.59148e-12	Aebp1	5e-05	Hmgb1	0.00065
Soat1	1.70154e-12	D630045J12Rik	5e-05	Arap2	0.00065
Ifi207	1.94695e-12	A930006K02Rik	5e-05	Gm26981	0.00065
Adgre1	2.04776e-12	Tmem74	0.00015	Itgb4	0.00065
Ripor1	2.1939e-12	Ncoa1	5e-05	Slc2a6	0.00065
Fcgr4	2.29977e-12	Fosb	5e-05	Anxa4	0.00065
Mafg	2.36155e-12	Cdyl2	5e-05	Elof1	0.0007
Plppr3	2.41178e-12	Galnt10	5e-05	Nbeal1	0.0007
Naip2	2.42882e-12	Cdc25b	5e-05	Cpeb2	0.0007
Gapt	2.58595e-12	Sh3pxd2b	5e-05	Gm18134	0.0007
Ms4a6d	2.87884e-12	Rasa4	5e-05	Maff	0.00075
Stom	2.94685e-12	Sbf2	5e-05	Car3	0.0008
Lipg	3.06446e-12	Gfi1	5e-05	Mfsd1	0.0008
Cd163l1	3.08276e-12	Slfn9	5e-05	Siva1	0.0008
Lgmn	3.11494e-12	Cntln	5e-05	Mcm5	0.0008
H2-DMb1	3.23676e-12	Mvb12b	5e-05	Mxd1	0.0008
Klf11	3.2558e-12	Abcg3	5e-05	Sgpl1	0.0008
Lax1	3.76644e-12	Sox9	0.0001	Egr2	0.0008
Fcgr1	3.84946e-12	Phyh	5e-05	Cntnap1	0.0008
Ifi27l2a	4.2193e-12	Cyp2j6	5e-05	Gm17056	0.0008
Klrd1	4.81318e-12	Pcdhgc3	5e-05	Dock5	0.00085
Tspo	4.92804e-12	Gm26444	5e-05	Cdc42ep3	0.00085
Gm36161	5.2541e-12	Fam129c	5e-05	Rras	0.00085
Gem	6.19313e-12	Ulbp1	5e-05	Gm42725	0.00085
Slc4a1	6.51061e-12	Ccdc80	5e-05	Hist1h2ab	0.0009
Pirb	6.58372e-12	Synj2	5e-05	Pitpnm3	0.0009
Cldn15	6.73214e-12	Gm6012	5e-05	Btg1	0.0009
Creg1	7.192e-12	Lig4	5e-05	Hist2h2bb	0.00095
Maml3	7.92903e-12	Hist2h2ab	5e-05	Hist1h2bn	0.00095
Clec7a	8.97178e-12	Plpp3	5e-05	St5	0.00095
Pla2g2d	9.45752e-12	1810046K07Rik	0.00015	Rab44	0.00095
F830115B05Rik	9.48224e-12	Nr4a2	5e-05	Fam120c	0.001
C77080	1.0141e-11	Mycn	5e-05	Ccdc90b	0.001
Olfr111	1.04514e-11	Phlda3	5e-05	Alms1	0.001
Pla2g7	1.08875e-11	Nfia	5e-05	Cox6c	0.001
Fbrsl1	1.5441e-11	Zswim6	5e-05	Il21r	0.001
Akr1b8	1.55194e-11	Agpat4	5e-05	Elk1	0.001
Ces1d	1.56755e-11	Cyp2j9	5e-05	BC022960	0.001
Ms4a6b	1.58734e-11	Phlpp1	5e-05	Ier5l	0.001
Daam1	1.69397e-11	H2-Q4	5e-05	Prr11	0.00105
Ikzf3	1.79604e-11	Pld3	5e-05	Igsf5	0.00105
Gm14461	1.84333e-11	Wwc2	5e-05	Ccdc88b	0.0011
Gm8113	1.90367e-11	Ikzf3	5e-05	Arl4c	0.0011
Lrg1	2.479e-11	Nnt	5e-05	Rasgrp1	0.0011
Gm37465	2.77597e-11	Fbln2	5e-05	Slc24a1	0.0011
Cp	2.98979e-11	Cyp1b1	5e-05	Gbp8	0.0011
Trbc1	3.00013e-11	Casp7	5e-05	Smim8	0.00115
Eya1	3.11188e-11	Itpripl2	5e-05	Arhgef39	0.00115
Clcn7	3.62999e-11	Als2	5e-05	Erg28	0.00125
Cacnb1	3.67813e-11	Pitpnm3	0.0002	Etv5	0.00125
Egr1	4.08673e-11	Tanc1	5e-05	Smtn	0.00125
Fblim1	4.33039e-11	Tmc6	5e-05	Pttg1ip	0.00125
Gm4070	4.74047e-11	Serpinh1	5e-05	Slc10a1	0.00125
Oas1g	4.84669e-11	Alpl	5e-05	2310009B15Rik	0.0013
Plk3	5.70748e-11	Ankrd6	5e-05	Cenps	0.0013
Srcap	6.64374e-11	Mei4	5e-05	Mapk8ip3	0.0013
Tcp11l1	6.7006e-11	Mmp2	0.00045	Tagap1	0.0013
Gm44664	6.93263e-11	Ptger2	5e-05	Specc1	0.0013
Tent5c	7.30424e-11	Hes5	0.0001	Milr1	0.0013
Carmil2	8.23043e-11	Spp1	5e-05	n-R5s162	0.00135
Tmem132e	8.29638e-11	Atoh8	0.0005	Ftl1	0.00135
Siglece	8.46773e-11	Pik3ap1	5e-05	Lipo3	0.0014
Kmt2d	8.6045e-11	Nuak1	5e-05	n-R5s64	0.0014
Gm42992	8.62956e-11	Ehd2	5e-05	Dbi	0.0014
Adgrg7	9.09165e-11	Zcchc2	5e-05	Gm16196	0.0014
Fcer1a	9.19274e-11	Col1a2	5e-05	Slc12a2	0.00145
Auts2	9.61171e-11	Prune2	5e-05	Plxna2	0.00145
Adap2	1.04404e-10	E2f5	5e-05	Xbp1	0.00145
Mmp14	1.13925e-10	Ephx1	5e-05	Aqp11	0.00145
Cd2	1.15773e-10	Mgat5	5e-05	Sdhaf4	0.0015
Setbp1	1.21651e-10	Gm42688	0.00065	Ndufc1	0.0015
Adra1a	1.22633e-10	Arhgap23	5e-05	Hist1h3f	0.0015
Gm38067	1.22707e-10	Ccn1	0.0002	Amdhd2	0.00155
Ms4a14	1.27698e-10	Nyx	0.0002	Pja1	0.00155
Trem3	1.28405e-10	Pcdh11x	5e-05	Dut	0.00155
Ptgs1	1.40212e-10	Itpr2	5e-05	Ass1	0.00155
F2r	1.57341e-10	Trp53cor1	5e-05	Il18rap	0.00155
Serpina3g	1.58348e-10	Gm48623	5e-05	2410022M11Rik	0.00155
Slc8a1	1.61364e-10	Itgb4	0.0001	D030045P18Rik	0.00155
Plekhg2	1.77196e-10	Zfp580	0.00075	Hist1h3a	0.0016
1810059H22Rik	1.94406e-10	6530402F18Rik	5e-05	Magoh	0.0016
Dtx4	2.05171e-10	Sparc	5e-05	Gimap4	0.0016
Dusp5	2.24466e-10	Pdlim7	5e-05	Cd28	0.0016
Fuca2	2.28018e-10	Cald1	5e-05	Gm12031	0.0016
Naaa	2.52806e-10	Irs2	5e-05	Sntb2	0.00165
1700048O20Rik	2.64261e-10	Fat1	5e-05	Pcp4	0.00165
Gm47508	2.88358e-10	Vasn	5e-05	Ighv1-79	0.00165
Gm42993	2.95591e-10	E2f2	5e-05	Cetn3	0.0017
Ighj4	3.11461e-10	Gm17056	0.0009	Trem1	0.0017
Clic5	3.13933e-10	Plcl1	0.0001	Entpd1	0.0017
Orm1	3.24317e-10	Ptprv	5e-05	Hist1h2ag	0.00175
Gm38062	3.25419e-10	Tsnax	5e-05	Arsb	0.00175
Csf2rb2	3.32587e-10	4933421O10Rik	5e-05	Prss12	0.00175
Ltbr	3.40734e-10	Gm36266	0.0005	Ift27	0.0018
2610307P16Rik	3.69059e-10	Foxd2	5e-05	Fchsd1	0.0018
Otulinl	3.76575e-10	Kctd1	5e-05	Csf2rb2	0.0018
Ppm1m	4.24639e-10	Arhgap24	5e-05	Sccpdh	0.0018
C3ar1	4.49168e-10	Urgcp	5e-05	Gm22317	0.00185
Tmem45a2	4.58074e-10	Hivep2	5e-05	Csf2rb	0.00185
Gm43051	4.68152e-10	Nnt	5e-05	Slc14a1	0.00185
Sh2d1b1	4.97911e-10	Frmd4a	5e-05	Ism1	0.00185
Ifi211	5.15772e-10	Zfp94	5e-05	Frmd4b	0.00185
Hsph1	5.2606e-10	Mroh2a	5e-05	Hmgb1-ps9	0.0019
Rusc2	5.29983e-10	Fzd7	5e-05	Gm9009	0.0019
Syngr1	5.49044e-10	Ankle1	5e-05	Chek1	0.0019
Colec12	5.71648e-10	Rasal1	5e-05	Xrcc5	0.0019
Gm42929	5.97087e-10	Slamf6	5e-05	Mlxip	0.0019
Pf4	6.19285e-10	Prep	5e-05	Prpf40b	0.0019
Pde2a	6.22621e-10	Mblac1	0.0002	Gm38004	0.0019
Gm4956	6.42237e-10	Mllt3	5e-05	Gm49252	0.0019
Gm44834	6.48344e-10	Acp2	5e-05	Uqcrb	0.00195
Rab7b	7.52751e-10	Lgals4	0.0008	Tnfrsf21	0.00195
6820402A03Rik	7.63859e-10	Cavin1	5e-05	Ighv1-26	0.00195
Gm43581	7.75076e-10	Plxna2	5e-05	Cdc6	0.002
Tns1	8.07501e-10	Prkd2	5e-05	Osbpl8	0.002
Ftl1	8.13574e-10	B3galt1	5e-05	Susd6	0.002
Myd88	8.24909e-10	Gm37795	5e-05	Rtn4rl1	0.002
Gas6	8.52305e-10	Rundc3b	5e-05	Dhrs3	0.002
Klrb1f	8.54684e-10	Fn1	5e-05	Eif5a2	0.00205
Cd68	8.66521e-10	Il3ra	5e-05	Pepd	0.00205
Gm26532	8.82966e-10	Pear1	5e-05	Tipin	0.00205
Khk	9.52557e-10	Zfp971	5e-05	Lhfpl1	0.00205
Hspa1a	1.01472e-09	Sptbn1	5e-05	Hnf1b	0.00205
Smim5	1.02569e-09	Acvr1	5e-05	Gbp2	0.0021
Met	1.03143e-09	C1s1	5e-05	Col4a4	0.0021
Mgl2	1.10394e-09	Mr1	5e-05	Idh1	0.00215
Cdkn1c	1.11243e-09	Lif	5e-05	2010300C02Rik	0.00215
Serpinb2	1.12117e-09	Lonrf1	5e-05	Prim1	0.0022
Aldh1a1	1.17802e-09	Aldh3a1	0.0009	4933408B17Rik	0.0022
Jund	1.42064e-09	Pik3r3	0.00015	Akap2	0.00225
Gm28192	1.4379e-09	Amotl2	5e-05	Ammecr1	0.00225
Itih5	1.90919e-09	Cdc42ep3	5e-05	Pnrc1	0.00225
Cklf	1.95717e-09	Bcl2l1	5e-05	AA914427	0.00225
Aldh1a2	2.0789e-09	App	0.0002	Acvrl1	0.00225
Rab10os	2.13889e-09	A630023P12Rik	5e-05	Smim13	0.0023
Ehf	2.84375e-09	Gbp9	5e-05	Gtf2a2	0.0023
Nespas	2.99848e-09	Sgk1	5e-05	Hist1h2an	0.0023
Gm47087	3.03166e-09	Bace1	5e-05	Pvr	0.0023
Klra13-ps	3.08064e-09	Inka2	5e-05	Gm5899	0.0023
Slc40a1	3.09257e-09	Neat1	5e-05	Hist1h3h	0.00235
Il12a	3.34293e-09	Spry2	5e-05	Gramd1b	0.00235
Gm43336	3.56867e-09	Zfp449	0.00045	Prr7	0.00235
Gm37082	3.76277e-09	Gm43760	5e-05	Gbp11	0.00235
Agpat2	3.81745e-09	Ppm1h	5e-05	Rnf225	0.00245
Upp1	3.92808e-09	B3gnt8	5e-05	Ppa2	0.0025
Daglb	3.92844e-09	Cttn	0.0003	Lrrcc1	0.0025
Paqr7	4.02883e-09	Fry	5e-05	Cbx3	0.0025
Cst7	4.03322e-09	Tmem131l	5e-05	Hist1h4h	0.0025
Sestd1	4.06422e-09	Neto2	5e-05	Rgs1	0.0025
Cyb5a	4.25258e-09	Mybl1	5e-05	Ackr2	0.0025
Gm37352	4.62416e-09	Thra	5e-05	Selenof	0.0026
Jag1	4.68996e-09	Cplx2	5e-05	Lrrk2	0.0026
Ms4a8a	4.72161e-09	Cobll1	5e-05	Kdm6b	0.0026
Ltb4r1	4.89377e-09	Tcf3	5e-05	Nupr1	0.0026
Sdc3	5.04832e-09	Sdr39u1	5e-05	Nt5dc3	0.0026
Ccdc134	5.50161e-09	Pcolce2	5e-05	Snx29	0.00265
Scpep1	5.51271e-09	Samd1	5e-05	Ier3	0.0027
Gm20559	5.70443e-09	Nacad	0.00015	Rgs3	0.00275
C1qa	6.03818e-09	Slfn10-ps	5e-05	Ramp1	0.0028
Fcrl5	6.22533e-09	Fam120c	5e-05	Myb	0.0028
Havcr2	6.25042e-09	Ppp1r16b	5e-05	Sms-ps	0.00285
Sptb	6.61704e-09	Ptgr1	5e-05	Lpxn	0.0029
Mir7683	6.82729e-09	Trpc4	0.00055	Pcna-ps2	0.00295
Svip	7.05691e-09	Lipg	5e-05	Cdca7	0.00295
Txk	7.38031e-09	Large1	5e-05	Slc39a6	0.00295
Setd1b	7.84566e-09	Rragd	5e-05	Gm3716	0.00295
C1qb	8.12674e-09	Stx2	5e-05	Gm10123	0.003
Mertk	9.30304e-09	Lpar1	5e-05	Tespa1	0.00315
Bhlhe40	9.32708e-09	Ankrd9	5e-05	Gm10800	0.00315
Phex	1.14165e-08	Cep89	5e-05	Gm43820	0.00315
E430021H15Rik	1.20571e-08	Ptp4a3	5e-05	Cdhr2	0.00315
Fech	1.21243e-08	Crybg1	5e-05	Gm24447	0.0032
Gm15411	1.23379e-08	Bach2	5e-05	Hist1h3g	0.0032
Tcrg-C4	1.37961e-08	Nphp4	5e-05	Map2k6	0.00325
Gpr34	1.38857e-08	4833445I07Rik	0.00025	Rnu12	0.00325
Mapk13	1.59236e-08	Nuak2	5e-05	Gimap6	0.00325
Xcl1	1.67432e-08	Ap1ar	5e-05	Adcy7	0.00325
Zfp971	1.70343e-08	Lrba	5e-05	Gpr152	0.00325
Cd160	2.04222e-08	B430305J03Rik	0.00085	mt-Nd4	0.0033
Ccm2l	2.08182e-08	Gpr4	5e-05	B4galt5	0.00335
Cd200r1	2.11126e-08	Aldh1b1	5e-05	Ccdc40	0.0034
Trbc2	2.13671e-08	Sipa1l2	0.00025	Gm10131	0.0035
Gm44187	2.23422e-08	Btg1	5e-05	Cytip	0.0035
Gm37033	2.45692e-08	Ctdspl	5e-05	Hat1	0.00355
Fam20c	2.65238e-08	Col1a1	5e-05	Sf3b6	0.00355
Tmprss4	2.89841e-08	Arc	5e-05	Syn1	0.00355
Hnrnpll	3.01116e-08	Zc3h12c	5e-05	Gm23804	0.00355
Emp2	3.03358e-08	Btbd19	0.00065	S100a5	0.00355
Trem2	3.1978e-08	Slco1b2	0.0004	Cmip	0.0036
Gm48225	3.22868e-08	Gm29666	5e-05	Smurf1	0.0036
Rhoq	3.32779e-08	E2f8	5e-05	Rbmxl1	0.00365
P3h3	3.45212e-08	Slc1a5	5e-05	Dvl1	0.00365
Apoe	3.61834e-08	Snx30	5e-05	Sema6b	0.00365
Cbr2	3.71267e-08	Cat	5e-05	Tead3	0.00365
Crtap	4.27997e-08	Lox	5e-05	Fam49a	0.0037
C920009B18Rik	4.86659e-08	Nr3c1	5e-05	Cox7b	0.0037
Ncor2	4.97465e-08	Syde1	5e-05	Zbtb4	0.0037
Aoah	5.05876e-08	Galnt4	5e-05	Bet1	0.00375
Maoa	5.19225e-08	Lysmd4	5e-05	Stag1	0.00375
Cd200r3	5.44696e-08	Syce2	0.0002	Nt5dc2	0.00375
Gm20696	5.74974e-08	Ephb4	0.00065	Gins1	0.0038
Gm44434	5.92914e-08	Rdm1	5e-05	Slfn2	0.0038
Tmem106a	5.98591e-08	Fbxo33	5e-05	Megf11	0.0039
Mlycd	6.01455e-08	Peg13	5e-05	Kcng1	0.0039
Gpx3	6.904e-08	Etv5	5e-05	C1d	0.00395
C130051F05Rik	6.98724e-08	Il7r	5e-05	Tcp11l1	0.00395
Gm37706	7.03826e-08	Crhbp	5e-05	Rgs11	0.00395
Spta1	7.093e-08	Asb2	5e-05	N4bp2l1	0.00405
Ppbp	7.20002e-08	Kifap3	5e-05	Gm44907	0.00405
Gm44668	7.51324e-08	Ell3	5e-05	Gm14448	0.0041
A130048G24Rik	7.72229e-08	Dcaf6	5e-05	Acox3	0.0041
Bcl2a1d	8.09127e-08	Gpr152	5e-05	BC043934	0.0041
9430034N14Rik	8.70526e-08	Irgq	5e-05	Nfe2	0.0041
Tmem147	8.76962e-08	Slc2a4rg-ps	5e-05	Gm26316	0.00415
4930438A08Rik	8.93968e-08	Cpd	5e-05	Pcdh11x	0.00415
Rgs10	9.34139e-08	Gpsm2	5e-05	Ostc	0.0043
Myo1e	9.52306e-08	Slc12a2	5e-05	Gm8989	0.0043
Cd7	9.88855e-08	Fktn	5e-05	Txnip	0.00435
Pygm	1.02957e-07	Tedc1	5e-05	Arid5a	0.00435
Olfm1	1.05261e-07	Gm4890	5e-05	Slc25a16	0.00435
Gm38365	1.05477e-07	Serpinb9	0.0008	Gm24950	0.00435
P2rx7	1.11666e-07	Palm	5e-05	Lrrn4	0.0044
Cfh	1.11976e-07	Phc1	5e-05	Btnl7-ps	0.0044
Stfa2	1.16804e-07	P2ry10b	5e-05	Gadd45a	0.00445
Ltbp2	1.22858e-07	Tmem143	5e-05	Dmac1	0.0045
Loxl3	1.2426e-07	Ccnd3-ps	0.00085	Gm25755	0.0045
Rab27b	1.26755e-07	Gm37534	0.0002	Igkv4-81	0.0045
Klra14-ps	1.37219e-07	Ecm1	5e-05	Gm20628	0.00455
March8	1.373e-07	Rftn2	0.0001	AC133451.1	0.00455
Adap1	1.39749e-07	Ttll1	5e-05	Miip	0.0046
C130026I21Rik	1.4787e-07	Gng4	5e-05	Dgkh	0.0046
Ptpn13	1.47958e-07	Btbd2	5e-05	Tusc3	0.00465
Ppp1r42	1.52684e-07	Tiparp	5e-05	2310009A05Rik	0.0047
Fasl	1.54323e-07	Irf4	5e-05	Mrps21	0.0047
Ogn	1.54945e-07	2010007H06Rik	5e-05	Atp5mpl	0.00475
Cd300c2	1.58308e-07	Kctd7	0.0006	Gm6093	0.00475
Adam15	1.60221e-07	Ucp2	5e-05	Ctss	0.00475
Rnf43	1.66883e-07	Pax5	0.00015	Capn5	0.00475
A430078I02Rik	1.67981e-07	Ift122	5e-05	Dusp3	0.00475
Evi5	1.69297e-07	Cdyl	5e-05	Vps33a	0.0048
Dab2	1.73276e-07	Ifit2	5e-05	Trav11n	0.0048
Klrk1	1.7539e-07	Cenps	5e-05	Eldr	0.00485
Ppnr	1.76622e-07	Rfx2	5e-05	Lpin1	0.00485
2210406H18Rik	1.77985e-07	Proser3	5e-05	Serf1	0.0049
Ighj2	1.81523e-07	Ehd1	5e-05	Vpreb3	0.0049
Epb41l1	1.86483e-07	Pold1	5e-05	Ier5	0.0049
Ccl8	1.86485e-07	Coro7	5e-05	Tnfrsf10b	0.0049
Gm43654	1.92948e-07	Cdk5rap1	5e-05	Ighv1-15	0.0049
Cracr2b	2.01334e-07	Stxbp5	5e-05	D3Ertd751e	0.00495
Ighj1	2.0898e-07	Zfp493	0.0005	Gm10655	0.00495
Ift20	2.1552e-07	Gm38227	0.0003	Gm23421	0.00495
Gpr55	2.16386e-07	Shf	0.00025	Tmem64	0.005
Raver2	2.21317e-07	Chst3	5e-05	Gm43304	0.00505
Mir17hg	2.348e-07	Ccn3	5e-05	Snrpf	0.00505
2610011E03Rik	2.37442e-07	Spib	5e-05	4921531C22Rik	0.00505
Fkbp9	2.42428e-07	Dtd1	5e-05	Mirt1	0.00515
Abca9	2.43196e-07	Tesk1	5e-05	Gp5	0.00515
Ebag9	2.49254e-07	Pmepa1	0.0001	Ppp1r3b	0.00525
Stx3	2.63227e-07	Pak1	5e-05	Flot1	0.00525
Il10ra	2.67528e-07	4933404O12Rik	5e-05	St14	0.0053
Gm2767	2.69788e-07	Arhgap10	5e-05	0610040J01Rik	0.00535
Gm38055	2.71553e-07	Csad	5e-05	Ets1	0.00535
Gm10728	2.77545e-07	Begain	0.00045	Ipp	0.00535
Gm43011	2.91828e-07	Plxdc1	5e-05	Gfi1b	0.0054
Col1a2	2.92142e-07	Ptk2b	5e-05	Hyou1	0.0054
Shox2	2.94113e-07	Il27ra	5e-05	Slc17a9	0.00545
Epas1	3.13142e-07	Tent5c	0.0003	Lrrc75aos2	0.00545
Rassf8	3.17664e-07	Cnn2	5e-05	AC125381.2	0.00545
Thy1	3.22948e-07	Fstl1	5e-05	Nsdhl	0.0055
Pik3cb	3.23851e-07	Bend4	5e-05	Klra8	0.0055
Bhlhe41	3.26103e-07	Tnfrsf21	5e-05	Tspyl2	0.00555
Aph1a	3.29327e-07	Rai14	5e-05	Gabbr1	0.00555
Gm45084	3.54506e-07	Zfp653	5e-05	Iffo1	0.0056
Cd34	3.55335e-07	Epb41l5	5e-05	Litaf	0.0056
Pgap1	3.67602e-07	Kctd2	5e-05	Gm5898	0.00565
Prr12	3.68506e-07	Spry1	5e-05	Hmgn2	0.00565
Rora	3.79177e-07	Tmem263	5e-05	Ccne1	0.0057
Cd300e	3.8534e-07	Gm16576	5e-05	Tet2	0.0057
4833445I07Rik	3.96281e-07	Mbd4	5e-05	Grik5	0.0057
Gm43668	3.96882e-07	Cdk5rap2	5e-05	Cdr2	0.00575
D030045P18Rik	4.02334e-07	Cntrob	5e-05	Lzts2	0.00575
Pdxk	4.13321e-07	0610030E20Rik	5e-05	Ceacam16	0.00575
Dok2	4.26069e-07	Gpr68	0.0001	Map4	0.0058
Adam33	4.33608e-07	Foxd2os	5e-05	Castor2	0.0058
Dclre1a	4.35746e-07	Gm49499	5e-05	Begain	0.00585
Lilra5	4.36107e-07	Asrgl1	5e-05	Tgm1	0.00585
Prdm11	4.38902e-07	Ube2l6	5e-05	Vsig8	0.0059
Gm4951	4.42419e-07	Cd1d1	5e-05	Fbxl8	0.0059
Prune2	4.63011e-07	Antxr2	5e-05	Bcl6	0.0059
Ttyh2	4.68126e-07	Mmp11	5e-05	Rpl27-ps3	0.00595
Gm2682	4.69099e-07	Mindy1	5e-05	Trp53inp1	0.006
Mrc1	4.82064e-07	Man2a1	5e-05	Ywhab	0.00605
Camk1	4.87079e-07	Gfra1	5e-05	Heg1	0.00605
Zfp607b	5.42797e-07	Ralgds	5e-05	Zpbp2	0.0061
P2rx3	5.53218e-07	Iscu	5e-05	5430430B14Rik	0.0061
Nckipsd	5.60509e-07	Hace1	5e-05	Atp6v0a1	0.00615
Tmem51	5.66445e-07	Xdh	5e-05	Hist1h2bf	0.0062
Gm13574	5.6646e-07	Cep70	5e-05	Reep6	0.0062
Trmt5	5.77837e-07	Trps1	5e-05	Tirap	0.0062
Pmp22	5.8971e-07	Rnf141	5e-05	Gm45757	0.0062
Man1c1	5.96522e-07	Ttll11	5e-05	Gm10382	0.0062
Zfp64	5.97274e-07	Rb1	5e-05	Hsph1	0.00625
Gm44553	5.98601e-07	Cdkn2c	5e-05	Gkap1	0.00635
Mir99ahg	6.17027e-07	Reep2	5e-05	Wdr76	0.00635
4930431P19Rik	6.29079e-07	Kansl1l	5e-05	Coq10b	0.00635
Cebpb	6.30079e-07	Erc1	5e-05	Cacna1a	0.0064
Rap2a	6.52281e-07	Col6a1	5e-05	Gp1ba	0.0064
Phf11b	6.78717e-07	Zmym6	5e-05	A330069E16Rik	0.0064
Dubr	6.97813e-07	Tars2	5e-05	Rpia	0.00645
Gm20682	7.00527e-07	Id3	5e-05	2810454H06Rik	0.00645
Pnma1	7.14234e-07	Slc45a4	5e-05	Ctnnal1	0.00655
Zfhx2	7.29385e-07	Gm45140	5e-05	Zmpste24	0.00655
Clec1b	7.34593e-07	Foxp4	5e-05	Lmo7	0.00655
Podnl1	7.40939e-07	Zfp36	5e-05	Repin1	0.00655
Dock1	7.54083e-07	Neil3	5e-05	Hs6st1	0.0066
Ctla2a	7.64915e-07	Csf2ra	5e-05	Zfr2	0.0066
Lhfpl2	7.92698e-07	Lgals3	0.0003	Gm47357	0.0066
Slc6a8	7.96926e-07	Gimap9	5e-05	Tmf1	0.0067
Pdgfc	7.98608e-07	Snord118	0.0003	Adora2b	0.00675
Rybp	7.98982e-07	Snord22	5e-05	Ptpn23	0.0068
Cdc42bpa	8.25334e-07	Rhoh	5e-05	Aurka	0.0069
Tmem273	8.37127e-07	Zfp296	5e-05	Mapkapk3	0.0069
Nfkb2	8.43913e-07	Rtp4	0.0006	Arhgef10l	0.0069
Icos	8.50635e-07	Prrg4	5e-05	P2ry10	0.00695
Kctd21	8.71599e-07	Rida	5e-05	Col5a3	0.007
Mrgpra2a	9.25779e-07	Itga6	5e-05	Gm5176	0.007
Gab3	9.38042e-07	Zfp995	0.0001	Soat2	0.007
Tuba8	9.38887e-07	Pdk1	5e-05	Rxfp4	0.007
Tfec	9.3928e-07	Prelid2	5e-05	Nop10	0.0071
Apba1	9.56881e-07	Art4	5e-05	Zfp473	0.0071
Gm37420	9.73619e-07	Micall1	5e-05	Arntl	0.00715
Blvrb	1.00094e-06	Pepd	5e-05	Them6	0.0072
Cygb	1.007e-06	Ero1l	5e-05	Zcchc24	0.0072
Stap2	1.01643e-06	Ddah2	5e-05	Alox5ap	0.0072
Bgn	1.05863e-06	Arl11	5e-05	Lta	0.00725
Itgb5	1.06548e-06	Tmem185a	5e-05	Ddx59	0.0073
Rida	1.12558e-06	Pcdh9	5e-05	Gm29397	0.0073
Abcb4	1.13467e-06	Uba5	5e-05	Sox6	0.0073
Mcoln2	1.17536e-06	Plekho1	5e-05	Pigz	0.0073
Txndc15	1.27902e-06	Dnmt3b	5e-05	Tmem176b	0.0073
Snord118	1.28241e-06	Pgk1	5e-05	n-R5s65	0.00735
Dennd2a	1.28293e-06	Adcy7	5e-05	Gm37145	0.00735
Il1rn	1.30369e-06	Arid3b	5e-05	Neurl1b	0.0074
Dse	1.30566e-06	Nudt14	0.00075	Atp4a	0.0074
Iqcn	1.30958e-06	5430427O19Rik	5e-05	Malat1	0.0074
Gm25099	1.31134e-06	Tyro3	5e-05	Atp5k	0.00745
Gm37879	1.32694e-06	Saraf	5e-05	mt-Co2	0.00745
Gm3081	1.39555e-06	Ivd	5e-05	Dynll1	0.0075
Gm8251	1.40726e-06	C2cd2	5e-05	Dck	0.0075
Ubtd1	1.40784e-06	2610307P16Rik	5e-05	Utp20	0.00755
Snx24	1.40945e-06	Gdpd1	0.00065	Psap	0.00765
P2ry6	1.43858e-06	Extl2	5e-05	Epn1	0.00765
Apol11b	1.48895e-06	Gm10521	0.0001	Nr2c1	0.0077
Ugt8a	1.49122e-06	Tmsb10	5e-05	Gm15987	0.0077
Gm19585	1.55553e-06	Gm6166	5e-05	Sapcd1	0.00775
Mitf	1.59404e-06	Ddc	5e-05	B430306N03Rik	0.00775
Rfxap	1.66769e-06	Akr1e1	5e-05	Cbr4	0.0078
Fmn1	1.69891e-06	Pafah2	0.0005	Zfand5	0.0078
Tnfsf8	1.74193e-06	Ostf1	5e-05	I830077J02Rik	0.00795
Ddit4	1.75279e-06	Spcs2	5e-05	Mt1	0.008
Hba-a2	1.76309e-06	Slfn5	5e-05	Arhgap18	0.00805
Gm47828	1.76693e-06	Bpgm	0.0001	Abcg1	0.00805
Hnf1b	1.79002e-06	Gm32122	5e-05	Gm26822	0.00805
Pid1	1.80875e-06	Rn7s6	5e-05	Trdmt1	0.0081
Gm43585	1.90078e-06	Ninl	5e-05	Hpf1	0.0081
Ptprd	1.97351e-06	Abcg1	5e-05	Hist1h3e	0.0081
Tctex1d2	1.97851e-06	Dsel	5e-05	Smim11	0.00825
Btbd8	2.02442e-06	Capg	5e-05	Rilpl2	0.00825
Cavin2	2.03741e-06	Arhgef17	5e-05	Ccnd1	0.00825
Cacna1a	2.05859e-06	Slc39a11	5e-05	Trpc4	0.0083
Gm36933	2.12275e-06	Cyth4	5e-05	Ppp1r35	0.0083
Mefv	2.14826e-06	S100a10	5e-05	Rassf7	0.00835
5430434F05Rik	2.16683e-06	Fam162a	5e-05	Uhrf1	0.00845
A630081D01Rik	2.16724e-06	Themis2	5e-05	Slc31a1	0.00845
Gm42987	2.30959e-06	Atrnl1	5e-05	Slc25a42	0.00845
Gm10095	2.31461e-06	Rny3	5e-05	Gm43852	0.00845
Gm47138	2.32905e-06	Evl	5e-05	Prkce	0.0085
Eomes	2.33194e-06	S100a11	5e-05	Ffar2	0.0085
2010007H06Rik	2.33264e-06	Jun	5e-05	Lat2	0.00865
Cd3d	2.3841e-06	Klf7	5e-05	Snapc5	0.00875
Dnah17	2.46507e-06	Rnasel	5e-05	Plxnc1	0.00875
Gm47798	2.49753e-06	Ly9	5e-05	Gm43913	0.0088
Dnlz	2.51779e-06	Sall2	0.0002	mt-Cytb	0.00885
Dcn	2.6034e-06	Nlrc3	5e-05	Nfe2l1	0.0089
P2ry1	2.63965e-06	Zfp946	5e-05	Gm14207	0.0089
Pla2g4a	2.67381e-06	Terc	5e-05	H2afz	0.00895
Rnu1a1	2.72778e-06	Ctss	5e-05	Tmem161a	0.00895
Slc30a1	2.77591e-06	Daam1	5e-05	Wbp1	0.00895
Ier3	2.90367e-06	Lgmn	5e-05	Cd68	0.00895
Gask1a	2.98938e-06	Ckap4	5e-05	Leng8	0.00905
Lrp12	3.03847e-06	Acsbg1	5e-05	Optn	0.00905
P2ry14	3.0862e-06	Slc25a12	5e-05	Gm7846	0.0091
Inppl1	3.11846e-06	Ptpmt1	0.0003	Vcan	0.00915
Apobr	3.18428e-06	Ston1	0.0002	Hdac4	0.00915
A430110C17Rik	3.19486e-06	Gm25360	5e-05	Rd3l	0.0092
Slc35f5	3.27414e-06	Klf6	5e-05	Pde4a	0.0092
Ank1	3.29314e-06	Usp53	5e-05	Atp5g3	0.00925
Iffo2	3.29724e-06	Kcnk6	5e-05	Dntt	0.00925
Igf1	3.31336e-06	Zfp623	5e-05	Ggh	0.00935
Kcnb1	3.34622e-06	Ubash3a	5e-05	Sdc1	0.0094
Gm23971	3.39386e-06	Sgms1	5e-05	Mettl8	0.0094
Pop7	3.45441e-06	Tal1	0.0002	Ythdc2	0.0094
Gm37598	3.55454e-06	Fam3c	5e-05	Dse	0.0094
Ankrd13d	3.56637e-06	Cox17	5e-05	Usp46	0.00945
Tnfrsf9	3.57962e-06	BC028528	5e-05	Kntc1	0.00945
Tmem38b	3.58646e-06	Pqlc3	5e-05	Mnt	0.0095
Gm36445	3.59436e-06	Rtkn	0.0003	Gm13998	0.0095
Tcrg-C1	3.6287e-06	Gm5452	5e-05	Rpl30-ps9	0.0095
Meis3	3.75191e-06	Hgsnat	5e-05	Epb41l4a	0.00955
Nrg1	3.79655e-06	Gja1	5e-05	A430078I02Rik	0.00955
Gm37868	3.81836e-06	Reps1	5e-05	Gm15750	0.0096
Ffar2	4.09266e-06	Syne2	5e-05	Diaph2	0.0096
Cenpv	4.12999e-06	Tpi1	5e-05	Fosl2	0.00965
Pex2	4.16475e-06	Sh2d2a	5e-05	Gm44065	0.00965
Gm42763	4.26531e-06	Dbi	5e-05	Ptbp1	0.0097
Tgm2	4.45671e-06	Sem1	5e-05	n-R5s28	0.00975
Dapk1	4.56457e-06	Elac1	5e-05	Gm14269	0.00975
Mafb	4.59726e-06	Spi1	5e-05	Nfat5	0.00975
Arl4d	4.68491e-06	Ugcg	5e-05	Hist1h4n	0.0098
AA467197	4.80169e-06	Micall2	0.00095	Sec22c	0.0098
Dclk1	4.83289e-06	Il1rap	5e-05	Ifi203-ps	0.0098
Gm42941	4.85748e-06	Tgfb3	5e-05	Platr8	0.0098
Hpn	4.87268e-06	Klhdc2	0.00065	Rbm15	0.0099
Kifc3	4.88217e-06	6430571L13Rik	5e-05	Ccdc77	0.0099
Il2ra	5.11588e-06	Rassf2	5e-05	Cfap36	0.00995
Efemp1	5.21763e-06	Aldoa	5e-05	Tmbim1	0.00995
C1ra	5.27513e-06	Greb1l	5e-05	4930532G15Rik	0.00995
Gm38057	5.28705e-06	Bnip3	5e-05
Galnt6	5.33473e-06	Itgb2	5e-05
Ndufb6	5.38533e-06	Stk17b	5e-05
Mbd6	5.60852e-06	Fggy	5e-05
Gm43982	5.6953e-06	Hlcs	5e-05
Raph1	5.75995e-06	Pik3r6	5e-05
Rnf217	5.84699e-06	Spcs2-ps	5e-05
Rhoc	5.87318e-06	Abcc1	5e-05
E030022I16Rik	5.93859e-06	Gpm6b	5e-05
Pitpnm2	5.99193e-06	Pced1b	5e-05
Fbln1	6.00032e-06	Gm16439	5e-05
Itga2b	6.22782e-06	Ifi27	5e-05
Ica1	6.25647e-06	Gm30948	5e-05
Ptpn3	6.29142e-06	Camk2b	5e-05
Adamts14	6.29349e-06	Kif1b	5e-05
Gm47469	6.45213e-06	Ier5l	0.00065
Gm39326	6.63699e-06	Fgd2	5e-05
Gm28373	6.64104e-06	Nabp1	5e-05
Gm45354	6.76846e-06	Ccnd2	5e-05
Gm27271	7.01483e-06	Sytl1	5e-05
Gm15987	7.02966e-06	Abracl	5e-05
Slc25a18	7.08698e-06	1700025G04Rik	5e-05
Cald1	7.09233e-06	Susd3	5e-05
Gm38387	7.10333e-06	Clstn1	5e-05
Samd3	7.17649e-06	Dgke	5e-05
Ptgir	7.24984e-06	Emilin1	5e-05
Gm44745	7.43261e-06	Cdc42bpa	5e-05
Gm44860	7.43831e-06	Myof	5e-05
Gm42728	7.49037e-06	Grhpr	5e-05
Panct2	7.49828e-06	Anxa4	5e-05
Mpzl1	7.59039e-06	Fbxo32	5e-05
Il1rl1	7.60721e-06	Rasgrp1	5e-05
Gm42467	7.74482e-06	S100a4	5e-05
Tln2	7.76671e-06	Clcn5	5e-05
Fbxw8	7.82453e-06	Card6	5e-05
Taf4b	7.90642e-06	AW209491	5e-05
Decr2	7.95988e-06	Klf4	5e-05
S1pr5	8.58387e-06	Bcl2l11	5e-05
Dscam	8.61533e-06	Pcx	5e-05
Gm37342	8.62813e-06	Blk	5e-05
Ms4a4c	8.65098e-06	Tbc1d12	0.00065
Lrrc75aos2	8.66174e-06	Clip2	0.0002
Siglec1	8.7543e-06	Ccdc126	0.0001
Gm49883	8.8324e-06	Ebpl	5e-05
Ubd	8.90798e-06	Ifi27l2a	5e-05
Vcan	8.97445e-06	Galnt11	5e-05
Pkdcc	9.02446e-06	Cd48	5e-05
Lst1	9.15485e-06	Tcrg-C3	5e-05
Htra3	9.24732e-06	Gbp3	5e-05
Fer	9.42821e-06	Kcnk5	5e-05
Rab32	9.59183e-06	Snora17	5e-05
Gm37409	9.65667e-06	Gdpd5	0.0001
A530032D15Rik	1.00284e-05	Ifngr1	5e-05
Stk39	1.02556e-05	Appl2	5e-05
Tspan10	1.02717e-05	n-R5s65	5e-05
Egf	1.06685e-05	Irf7	5e-05
E430014B02Rik	1.07621e-05	Cpne5	0.00015
Pglyrp2	1.09239e-05	Ly6d	5e-05
Gpr174	1.0936e-05	Igtp	5e-05
Cerkl	1.10175e-05	Cst7	5e-05
Fdps	1.10666e-05	3830406C13Rik	0.0001
Ear-ps9	1.14479e-05	Vat1l	5e-05
Zfp619	1.1629e-05	Castor2	5e-05
Tlr6	1.17242e-05	Anxa5	5e-05
Sox6	1.17708e-05	N4bp3	5e-05
1700020L24Rik	1.19757e-05	Rufy1	5e-05
Mkks	1.20644e-05	Clec4f	5e-05
Ank	1.22203e-05	Ccdc112	0.00095
Gm47690	1.26886e-05	Ralgps2	5e-05
Gm14325	1.27863e-05	Padi2	5e-05
Gm36638	1.29606e-05	Stat4	5e-05
Dnase1l3	1.2981e-05	Tmem156	5e-05
Pex10	1.29997e-05	Isg20	5e-05
Cd96	1.30817e-05	Rnase4	5e-05
Klrb1a	1.32544e-05	Zbtb4	0.00025
Ciita	1.34722e-05	Myl10	5e-05
Slc35f6	1.39542e-05	Scin	5e-05
Gm28424	1.40111e-05	Ppm1l	5e-05
Slc27a6	1.40955e-05	Higd1a	5e-05
1700006J14Rik	1.4152e-05	Evi5	5e-05
Cpq	1.41989e-05	Gm2a	5e-05
Id1	1.4205e-05	Chd7	5e-05
Spic	1.44099e-05	Spr	5e-05
Gm48798	1.44432e-05	Snx10	5e-05
Ifit3	1.44531e-05	Serpinf1	5e-05
Clec10a	1.54146e-05	Maoa	5e-05
Amz1	1.56698e-05	Gbp7	5e-05
Pxmp2	1.59057e-05	Naip2	5e-05
3110040N11Rik	1.61242e-05	Gprin3	5e-05
Gm45053	1.62536e-05	Parp8	5e-05
Gm42514	1.63508e-05	Rxra	5e-05
Gm2531	1.64276e-05	Rabl2	5e-05
Mybpc2	1.66532e-05	Hdac9	5e-05
Serpinf1	1.689e-05	Zyx	5e-05
Tmem216	1.76992e-05	Cd22	5e-05
Palld	1.77985e-05	2022-09-08	5e-05
Mboat1	1.80493e-05	Pomk	5e-05
Spag6l	1.84279e-05	Cyb5a	5e-05
Iqcc	1.8569e-05	Ncam2	5e-05
Pianp	1.89078e-05	Slc16a3	5e-05
Coq6	1.90922e-05	Wdfy3	5e-05
Gm37510	1.94741e-05	Ifi213	0.00095
Arhgap29	1.96826e-05	Abtb2	5e-05
Gorab	1.9789e-05	Cav2	0.00045
Gm42991	2.02496e-05	Bhlha15	5e-05
Arrdc4	2.04152e-05	Zfp385a	5e-05
Dlc1	2.04569e-05	Hdgfl3	0.0008
Trub1	2.05678e-05	Socs1	5e-05
Slc36a1	2.10517e-05	Ctnnbip1	0.00015
Lmna	2.14523e-05	Slc14a1	5e-05
Cxcr3	2.15692e-05	Slc35f2	5e-05
Styk1	2.20929e-05	Ang	0.00015
2700081O15Rik	2.23699e-05	Xbp1	5e-05
C4b	2.29499e-05	Zfp516	5e-05
Gm43275	2.31569e-05	Fam234a	5e-05
Sit1	2.32403e-05	Fam167a	0.00055
Fbxo25	2.32532e-05	Rcbtb1	5e-05
Kitl	2.33892e-05	Ppp1r3b	5e-05
Fap	2.35227e-05	Dock8	5e-05
Cysltr1	2.35658e-05	Stx7	5e-05
Pde3a	2.43832e-05	Gpr174	5e-05
Basp1	2.43989e-05	Diras2	0.00015
Il15	2.51101e-05	Ggh	5e-05
Fam219a	2.57176e-05	Sccpdh	5e-05
Pafah2	2.58471e-05	Usp11	5e-05
Fgf7	2.59885e-05	Gm45694	5e-05
Pros1	2.60258e-05	Hspb11	5e-05
Rsl1	2.65832e-05	Tanc2	5e-05
Macrod1	2.68545e-05	Ccl9	5e-05
Gm48382	2.87658e-05	Dynll2	5e-05
Ighd4-1	2.88575e-05	Arhgef11	5e-05
Gm15971	2.89692e-05	Tln2	5e-05
Gm48796	2.9447e-05	Fnbp1l	5e-05
Gm38142	3.03543e-05	Cd82	5e-05
Ecm1	3.05832e-05	Shisa5	5e-05
Osbpl3	3.08509e-05	Ikzf4	5e-05
Tgm1	3.09852e-05	Cd180	5e-05
Cenph	3.11687e-05	Slc16a14	5e-05
Gpr162	3.12776e-05	Tmem132a	5e-05
Dnajc25	3.20741e-05	Mzb1	5e-05
Nme6	3.21091e-05	Kcng1	5e-05
Coa3	3.27081e-05	Pik3r5	5e-05
Mogat2	3.3328e-05	Rps6ka2	0.0003
Plscr4	3.34741e-05	Acer3	5e-05
Mmp19	3.36696e-05	Tnfrsf1a	0.0001
Colq	3.37095e-05	Ccr7	5e-05
Rcan1	3.38701e-05	Slfn2	5e-05
Wwtr1	3.42174e-05	Slc29a3	5e-05
Ctsd	3.44326e-05	Csf2rb	5e-05
Aqp1	3.52212e-05	Rap2a	5e-05
Siglecf	3.63207e-05	Slc37a3	0.0003
Pde7b	3.64338e-05	Tspan5	5e-05
Dnal4	3.71502e-05	Bc1	5e-05
Gm43259	3.76134e-05	Prex1	5e-05
Slc46a3	3.80475e-05	P2ry10	5e-05
Ppm1j	3.85597e-05	Map3k8	5e-05
Dmtn	3.87023e-05	Pfkfb4	5e-05
Gm47230	3.91166e-05	Lsp1	5e-05
Gm42572	3.93562e-05	Sell	5e-05
E330032C10Rik	3.99466e-05	Gbp5	5e-05
Gm15657	4.03593e-05	Scpep1	5e-05
Papss2	4.09017e-05	Plxnc1	5e-05
Kng2	4.10208e-05	Gm43412	0.0004
Chpf	4.23086e-05	Tlr9	5e-05
Gm49308	4.24303e-05	Diaph2	5e-05
Paqr3	4.27839e-05	Mta3	5e-05
Tgfbr3l	4.29536e-05	Rims3	5e-05
Tnfaip3	4.3441e-05	Fmnl2	5e-05
P2ry13	4.4986e-05	Slc15a3	5e-05
Tmcc2	4.57243e-05	Batf	5e-05
Gm19684	4.64574e-05	Cd5	0.00015
Gm48375	4.65037e-05	Cdk18	0.00075
Kcna5	4.65791e-05	Tcrg-C2	5e-05
Fam217b	4.76382e-05	Ankrd13b	5e-05
Sfrp1	4.81359e-05	Rnu1b6	5e-05
Tnnt1	4.88634e-05	Cacnb2	5e-05
4930596I21Rik	4.8952e-05	Clcf1	0.0005
Ces2g	4.96042e-05	Eps8l1	5e-05
Ildr1	4.97541e-05	Cndp2	5e-05
Gm23458	5.00056e-05	Inpp4b	5e-05
AI837181	5.03792e-05	Fgfbp3	0.00065
Slc49a4	5.05582e-05	Hspbap1	5e-05
1810006J02Rik	5.08796e-05	Galnt14	5e-05
Stard5	5.1472e-05	Cln3	5e-05
Fcgrt	5.17073e-05	Rgs18	5e-05
Igfbp5	5.18374e-05	Klf3	5e-05
Gm42658	5.22448e-05	Napsa	5e-05
Dnase1l1	5.23511e-05	Olfml2b	5e-05
Tcaf1	5.27136e-05	Tmed3	5e-05
Gm47920	5.31449e-05	2900092N22Rik	5e-05
4930405O22Rik	5.34386e-05	Lmo7	5e-05
Gm37566	5.39911e-05	Fam222a	5e-05
Chac2	5.50342e-05	Ncs1	5e-05
Zkscan7	5.54237e-05	Lynx1	5e-05
Tfap4	5.81361e-05	Avpi1	0.0004
Rnu12	5.90715e-05	Elk3	5e-05
Fxyd6	6.10084e-05	Capn5	5e-05
Psmg3	6.299e-05	A2ml1	5e-05
Bach2it1	6.31835e-05	Spint2	5e-05
2010016I18Rik	6.32679e-05	Nmrk1	5e-05
BC147527	6.40439e-05	Gm37090	0.00055
Zfp429	6.59487e-05	Qrfp	5e-05
2021-09-08	6.61673e-05	Fgd6	5e-05
Rnu73b	6.62841e-05	Slc52a3	5e-05
Myo18b	6.63636e-05	Angptl4	5e-05
Slc41a2	6.68818e-05	Gm22265	0.00015
Gbp8	6.6977e-05	Gm13012	0.00045
Dmc1	6.70628e-05	Shb	5e-05
D530018E20Rik	6.7533e-05	Trio	5e-05
Rab3a	6.7657e-05	Tctex1d2	0.00065
Yipf2	6.78624e-05	Tmem181a	5e-05
Rbbp9	6.92064e-05	Casp6	5e-05
Serpine2	6.99218e-05	Plxnb2	5e-05
1700021F05Rik	7.01794e-05	Fnip2	5e-05
Btg3	7.03096e-05	Stk39	5e-05
Nr3c2	7.14185e-05	Kcnj15	5e-05
Cd200	7.14432e-05	Evi2a	0.0009
Nckap5	7.18594e-05	Oas2	0.0008
Chl1	7.19235e-05	Rnf130	5e-05
Gas2l1	7.19468e-05	Ttll9	0.0001
4933424M12Rik	7.27972e-05	Igf2bp2	0.0008
Gpr160	7.37783e-05	Agpat2	0.0003
1110038F14Rik	7.40443e-05	Fxyd5	5e-05
Lyrm7	7.43877e-05	Gm15987	5e-05
Gm37702	7.46099e-05	Tmem255a	5e-05
Gm44291	7.52997e-05	Dtx4	5e-05
Chst13	7.55011e-05	Arhgef5	5e-05
Acsf3	7.56391e-05	Tuba1a	5e-05
BC030867	7.56978e-05	D930048N14Rik	5e-05
Gm26892	7.62714e-05	Hook1	5e-05
Gm28661	7.67803e-05	Abhd15	5e-05
Cxcl16	7.75922e-05	Kdm7a	5e-05
Gm47826	7.88599e-05	Vash2	5e-05
Gm47921	7.9136e-05	Acvr1b	5e-05
Rpp14	7.93829e-05	Btbd3	5e-05
Zeb2os	8.01643e-05	Uchl1	5e-05
P2ry2	8.03321e-05	Tsku	0.0001
Zfp874a	8.07168e-05	March8	5e-05
F10	8.27399e-05	Snx29	5e-05
Gm12066	8.2794e-05	Cd28	5e-05
Anxa9	8.46689e-05	Pdzd4	5e-05
Ptgfrn	8.55857e-05	F2r	5e-05
Ptch2	8.64045e-05	Sh3pxd2a	5e-05
Mgp	8.65811e-05	Zfp768	5e-05
Cacna1b	8.73856e-05	Tm6sf1	5e-05
Zfp251	8.78398e-05	C1qtnf1	5e-05
A430005L14Rik	8.86247e-05	Nphp3	0.0001
Gm14295	9.05309e-05	Prr5	5e-05
Rpusd1	9.15691e-05	Rab3d	0.00025
Gm19391	9.28767e-05	Agap1	5e-05
Cxcl10	9.35914e-05	Thbd	0.0002
Med31	9.42308e-05	BC043934	5e-05
Gm50070	9.70466e-05	Rtl5	5e-05
Gfi1b	9.74664e-05	Psd3	5e-05
Gm38301	9.82602e-05	Pygm	5e-05
Mtss1l	9.93759e-05	Irs1	5e-05
Adora3	9.99482e-05	Dok2	5e-05
Cadm1	0.000100205	Lyz2	5e-05
Cptp	0.00010094	Eef1akmt1	5e-05
Gm24265	0.000100993	Tubb2a	5e-05
Angptl2	0.000101616	Tmem173	5e-05
Gm44078	0.000102606	Bcl2	5e-05
Mfap3l	0.000102615	Gm34680	0.00045
Mx1	0.000102658	Lmo2	5e-05
Gm45872	0.000103228	Grasp	5e-05
Gm42515	0.000103886	Suox	5e-05
Zmat1	0.000104674	Slc8b1	5e-05
Gm44704	0.000105927	Sema7a	5e-05
Klhl4	0.000106138	Nfil3	5e-05
Smpdl3b	0.000107837	Lgr4	5e-05
Nudt22	0.000109205	Cdc42bpb	5e-05
Nr1h3	0.00011019	Bank1	5e-05
St6galnac2	0.000110242	Atf3	5e-05
Epb41l3	0.00011163	Bex6	0.0008
Elp6	0.000112174	Lifr	5e-05
Gm36551	0.000112734	Adam15	5e-05
Myo5c	0.000113137	Gtf2ird1	5e-05
Arhgef10l	0.000113282	Renbp	5e-05
Col4a2	0.000113693	Kcnc3	5e-05
Fgfr1	0.000114683	Mgarp	0.0009
Ttll3	0.000115028	Itgam	5e-05
Lonrf1	0.000115896	St3gal5	5e-05
Zfp683	0.000116052	Dyrk4	5e-05
Gm15931	0.000117931	Ifitm3	5e-05
Gm24371	0.000118707	Tnfsf11	5e-05
Hint3	0.00012075	Soga1	5e-05
Gm24083	0.000121191	Dse	5e-05
Zcchc14	0.000124129	Plag1	5e-05
Gm43499	0.000124716	Magee1	5e-05
Scamp5	0.000125293	Gm47283	5e-05
Htatip2	0.000125303	Myo1f	5e-05
Ficd	0.000125639	Cyth3	5e-05
9630013D21Rik	0.000127326	Ramp1	5e-05
Gm10134	0.000128195	Parp12	5e-05
Gm37593	0.000135039	Cyp4f18	5e-05
Gbp6	0.00013718	Actn1	5e-05
Rps11-ps1	0.000137838	Pls3	0.00015
Sult1a1	0.000138459	Mum1l1	5e-05
2810001G20Rik	0.000140022	Angel1	0.0001
Sgsm1	0.000140807	Rgs8	5e-05
Dnah6	0.000141505	Ccdc88a	5e-05
Gm13357	0.000142732	Specc1	5e-05
Wnk2	0.00014365	Gbp2	5e-05
Pheta2	0.000145619	Gm25890	5e-05
Mvd	0.000145743	Stac2	5e-05
Nupr1	0.000147373	Arhgef9	5e-05
Dusp3	0.000148795	Klrb1f	5e-05
Zmynd15	0.000148987	Tnfaip8l2	5e-05
5830487J09Rik	0.000151874	Lyplal1	5e-05
Fam210b	0.000151899	Zfp983	5e-05
Ajuba	0.000151913	Tnni2	5e-05
Tha1	0.000153208	Itm2c	5e-05
Rab34	0.000153678	Myo10	5e-05
Prf1	0.000154771	Cd84	5e-05
Gm15711	0.000155655	Cers6	5e-05
Tlr12	0.000161338	Garem1	5e-05
Ret	0.000164995	Cmah	5e-05
Tbc1d25	0.000165844	Atg9b	0.0002
Mpzl2	0.000166207	Gm21738	0.00025
Nxpe5	0.000166822	CAAA01141682.1	0.00035
Treml1	0.00016876	Osbpl3	5e-05
Ly6i	0.000169228	Rps6ka1	5e-05
Mcub	0.000171806	Gimap8	5e-05
Gm49396	0.000172225	Errfi1	5e-05
Tpgs1	0.000172693	Bicdl1	5e-05
Ppic	0.00017322	Pim2	5e-05
Ccdc181	0.000173894	Rsph9	5e-05
Zbtb10	0.00017507	Mlycd	5e-05
Gm15326	0.000178919	Fam117a	5e-05
Rpp25l	0.000180883	Pex2	5e-05
Vcpkmt	0.000181667	Tbc1d9	5e-05
Tmem26	0.000181674	Nsg2	5e-05
Zfp286	0.000181908	Fcrl1	5e-05
Il5ra	0.000189115	Tmem108	5e-05
Lhfp	0.000190104	Gm10800	5e-05
Slc16a2	0.000190319	Tjp2	5e-05
Slc22a4	0.000191886	Tmem267	5e-05
Ppdpf	0.000192007	Tnnt3	0.0004
Ccdc141	0.000192219	Gab3	5e-05
Rilpl1	0.000192303	Lax1	5e-05
S1pr3	0.00019349	Ncf1	0.00075
Gm44164	0.000200638	Usp27x	5e-05
Taf1a	0.000200742	Epha2	5e-05
Snca	0.000201577	Coro2b	5e-05
Bco2	0.00020178	Rasgrp3	0.00015
Gm43256	0.000203748	Gstt2	5e-05
Gata1	0.000204954	Il6ra	0.00025
Vangl2	0.000205564	BC049715	5e-05
Errfi1	0.000207003	Adamtsl2	0.00015
AW209491	0.000207905	Cask	5e-05
Gstm4	0.000211672	Spats2	5e-05
Gm38146	0.000214041	Cd244a	5e-05
Rsad1	0.000215792	Retreg1	5e-05
C130083A15Rik	0.000219707	Aim2	5e-05
Slc1a3	0.00021995	4930594C11Rik	0.00055
Asns	0.000222706	Whrn	5e-05
Abcc3	0.000223556	Dirc2	5e-05
Cyp11a1	0.000224737	Klhl7	5e-05
Gm28229	0.000224761	2010300C02Rik	5e-05
Tubb2a	0.000229552	Il4ra	5e-05
Ogfod3	0.000236609	Gm43213	0.0007
Crhbp	0.000236992	Col5a2	5e-05
Pfdn1	0.000238414	D130040H23Rik	5e-05
Flt4	0.000239419	Traf5	5e-05
Pccb	0.000240592	Ifitm1	5e-05
Gm48569	0.000242256	Kdelc2	0.00015
Slc39a4	0.000244291	Gm26110	5e-05
Evc	0.000244295	Alox5ap	5e-05
Gm43360	0.000246371	Actr3b	0.0007
Bmp1	0.00024742	Zfp820	5e-05
Enpp1	0.000252465	Ly6a	5e-05
Gm43052	0.000253603	Aqp1	0.0001
Scarf1	0.000255696	Tubb2b	5e-05
Gm37289	0.000259404	Plek	5e-05
Gm24305	0.000260494	Fbln1	5e-05
Gm43421	0.000261613	Pomgnt2	5e-05
Chdh	0.000261976	Mgat4a	5e-05
Sytl4	0.000271813	Satb2	5e-05
Mrpl23	0.000271817	Zfp521	5e-05
Cpne7	0.00027225	Myo7a	5e-05
Gata3	0.000275014	Slc2a6	0.0002
Cd226	0.000275019	Lrig3	5e-05
Crtac1	0.000277343	Slc25a53	5e-05
Gm42638	0.000278014	Gcat	5e-05
Trmt61a	0.00027803	Nlrp10	5e-05
Msrb2	0.000279492	Endou	5e-05
Yars2	0.000279826	Med12l	5e-05
Zfp661	0.000281083	Dmxl2	5e-05
Gm43197	0.000287606	Eci1	0.00045
Gm38331	0.0002934	Card11	5e-05
Gm26265	0.000293582	Gm3604	5e-05
Sh3bp4	0.00029467	Gm10801	5e-05
Gm37522	0.000298385	Ppic	5e-05
Slamf8	0.000307612	Nlrc4	5e-05
Scamp1	0.000307719	Espnl	0.00025
Ccdc126	0.000307905	Tgm1	0.00015
2310009B15Rik	0.000312546	Selenon	5e-05
Ttbk1	0.000314209	Gm10717	5e-05
Tnfsf13	0.000316384	Pde5a	5e-05
Nbea	0.000318786	P2rx7	0.0002
Gm37390	0.000323196	Tmem218	5e-05
Atad3aos	0.000323577	Kmo	5e-05
Bloc1s1	0.000327182	Fes	5e-05
Gm37906	0.000332156	Haao	5e-05
Mrgpra2b	0.000333439	Tnf	5e-05
Ctu1	0.000337104	Sirpa	5e-05
2810408A11Rik	0.000338257	Spire1	5e-05
Gm26514	0.000339131	Gramd1b	5e-05
AI413582	0.000341148	H1f0	5e-05
Zfp524	0.000342907	Atxn1	5e-05
Gm43788	0.00035003	Il2ra	5e-05
Cmklr1	0.000356243	Rapgef3	0.0008
Gm36279	0.000357326	Igsf9b	0.0002
Slc23a4	0.00036108	Ffar2	0.00015
Gm37663	0.000383784	S1pr3	0.00015
Gm20604	0.000384433	Tgfb2	5e-05
Mir142	0.000387925	Plaur	0.0001
Gm48138	0.000393464	Dennd3	5e-05
Gm25190	0.000394239	Hhex	5e-05
Enah	0.000394356	Arl5c	5e-05
Sirpb1c	0.00039621	Smo	5e-05
Gm29216	0.000400335	Egfl7	5e-05
Fbln5	0.000405588	Chn2	5e-05
AC109138.8	0.000407376	Abcc4	5e-05
Parva	0.000413278	Ckb	0.00015
Ttc39c	0.000414456	Nr2c1	5e-05
Zfp579	0.000420111	Stc2	5e-05
Tnfsf14	0.000422095	Cdh17	5e-05
1700023H06Rik	0.000423711	Zfp827	5e-05
Gcdh	0.000423921	Myl4	5e-05
Gm6545	0.000427741	Gldc	5e-05
Dmkn	0.000427915	Mfsd2a	5e-05
Coil	0.000428951	Fbxw8	5e-05
Ahr	0.000429639	Pja1	5e-05
Stag3	0.000433623	Gpr171	5e-05
Kank2	0.000435007	Gm17767	5e-05
Mfhas1	0.000444121	Emb	5e-05
Gm28437	0.00044428	Itgal	5e-05
Prdm16	0.000444368	Usp44	0.0004
Trpv4	0.000446583	Pld4	5e-05
Gm43481	0.000451012	Tes	5e-05
Scn4a	0.000451293	Sla2	5e-05
Cryl1	0.000452614	Klhl23	0.0003
Tmem132a	0.000452653	Pkib	5e-05
Gask1b	0.000453999	Enah	5e-05
Klra7	0.000454117	St6galnac5	5e-05
Dhtkd1	0.000457386	Atp2b4	5e-05
Mecom	0.000462574	Lck	5e-05
Ttc41	0.000463575	Prkar2a	5e-05
Gm48623	0.000465953	Meis1	0.00035
Gm15712	0.000470076	Stum	5e-05
Nsg2	0.00047182	Gimap4	5e-05
Gm43466	0.000475136	Kcnma1	5e-05
Acot11	0.000476241	Syde2	5e-05
Gm34084	0.000476327	Sestd1	5e-05
Gm43359	0.000487648	Emp1	5e-05
Gm37726	0.000488251	Cysltr1	0.00055
Zfp189	0.000495401	Fat4	0.00035
Nat8l	0.000496148	Tmem119	0.00055
Ltbp3	0.000501613	Trem1	5e-05
Mansc1	0.000517844	1700048O20Rik	5e-05
Gm9484	0.000519437	Eif5a2	0.00055
Gm37204	0.000522119	Magi1	5e-05
Ccdc90b	0.000528662	Sh2b2	0.0001
Timp3	0.000530684	Mcoln2	5e-05
Cd40	0.000532018	Hmgcll1	0.0001
Rnf113a1	0.000537728	Nfam1	0.0001
Btbd11	0.000538444	Ltb	0.0005
Mcat	0.000541699	Cdk17	5e-05
Sept5	0.000542057	Jchain	0.0005
Pipox	0.000542438	Gm22973	5e-05
Pcnx4	0.000544786	Adgra3	5e-05
Sned1	0.00055228	Cd74	5e-05
Akap17b	0.000555491	Creb5	5e-05
Spon1	0.000555763	Setbp1	5e-05
Kcnk6	0.000555883	Lrrc32	0.0002
Wdr83	0.000560079	Nav1	5e-05
Gm38111	0.000576233	Igf2	5e-05
Slit3	0.000580126	Xylt1	5e-05
Gm37553	0.00058432	Zfp760	5e-05
A130012E19Rik	0.000585295	Lta	5e-05
Timm10	0.000585791	Csf2rb2	5e-05
Ccdc122	0.000591918	Ighg2b	5e-05
Hps6	0.000592114	H19	5e-05
Dkk3	0.000597471	Tcea3	5e-05
Acvr1	0.000598904	Slc2a3	5e-05
Mpl	0.000604028	Nkg7	5e-05
Gm42930	0.000605146	Cybb	5e-05
Egr3	0.000605558	Ccl4	5e-05
Timmdc1	0.000614459	Vash1	5e-05
Ttpa	0.000617298	Il18rap	5e-05
Gm26947	0.00061819	Mdfi	5e-05
Gm37006	0.000623071	Egln3	5e-05
Gm43813	0.000628696	5033430I15Rik	5e-05
Clca3a1	0.000646593	En2	5e-05
Farp2	0.000650633	Trem3	5e-05
Rras	0.000655248	Shisa2	5e-05
9430038I01Rik	0.000655676	Eid2	5e-05
Bmp6	0.000657598	Stxbp6	5e-05
Slc41a1	0.000668763	Fam69c	5e-05
Atl1	0.000673519	Slitrk3	5e-05
Ryr1	0.000675403	Mrgpra1	5e-05
Commd10	0.000678968	Tusc1	5e-05
Dnajc4	0.000679003	A630091E08Rik	5e-05
Gm11688	0.000683406	Krtap13-1	5e-05
Ddc	0.000691291	Ntm	5e-05
Aff2	0.000694181	Atp8b4	5e-05
Alg14	0.000701461	Tnnt1	5e-05
Grem1	0.000711211	Gm1673	5e-05
Adcy2	0.000712119	Gm10451	5e-05
Hyi	0.000718053	2410018L13Rik	5e-05
Slc13a3	0.00071832	Trbc2	5e-05
Clcn1	0.000718631	Zfp982	5e-05
Ghr	0.000720831	Ak3l2-ps	5e-05
Nr2c2ap	0.000725495	Gm5405	5e-05
Pou6f1	0.000752481	Gm15902	5e-05
6430590A07Rik	0.00077249	Kis2	5e-05
Micu3	0.00077494	Gm16867	5e-05
Gm17068	0.000777178	Ighv1-64	5e-05
Gm13370	0.000788303	Gm21887	5e-05
Cd14	0.000795766	Igkv14-111	5e-05
Fam135a	0.000796643	9330159M07Rik	5e-05
Tspan17	0.000801044	Gm26520	5e-05
Bambi-ps1	0.000801423	Gm27243	5e-05
Krt83	0.000803453	1810006J02Rik	5e-05
Scrn3	0.000804442	Gm19331	5e-05
Nudt18	0.000819409	Gm38137	5e-05
Them4	0.000824677	Ceacam-ps1	5e-05
Hoxa7	0.000834084	Gm45085	5e-05
Gm48357	0.000842579	Gm29684	5e-05
3930402G23Rik	0.000843059	Gm33091	5e-05
Camkk1	0.000873993	Gm5953	5e-05
Faah	0.000875235	Gm47860	5e-05
Gypa	0.000894154	AC138768.1	5e-05
3110080O07Rik	0.00089855	Iqcf5	0.0001
Ppfia4	0.000905632	2210408F21Rik	0.0001
Mc5r	0.000908671	Gm5119	0.00015
Apol7e	0.000909056	Rnu2-10	0.0002
Rpl3l	0.000909648	Gm14699	0.00035
Adipoq	0.000913415	Gm28707	0.0004
Rhobtb3	0.000924849	Ighv1-62-3	0.0005
Pld3	0.000928987	Gm8838	0.0005
4921525O09Rik	0.000931264	Ighv1-55	0.0007
Dkkl1	0.000934047	Gm21827	0.00075
Gm36940	0.000957296	Gm12314	0.00085
Gm45823	0.000960739	Gm17074	0.00085
Gm37645	0.000961459	Trbv1	0.0009
Gm48840	0.000962544	Gm17158	0.0009
Gm38200	0.000967636	Gm43933	0.0009
Vstm4	0.000970584	Eya1	5e-05
Meak7	0.000981741	Gm24830	5e-05
Gm35853	0.000982331	Igkv1-135	5e-05
Rhbdd3	0.000993414	Gm29650	5e-05
Klc2	0.000996254	Igkv3-1	0.00015
Gm43072	0.000996978	Gm49258	0.00015
C030017G13Rik	0.000997068	Gm25078	0.00035
