# Supplementary material for: Three-dimensional chromatin reorganization regulates B cell development during ageing
Source: Nat Cell Biol. 2024 Jun 12;26(6):991–1002. doi: 10.1038/s41556-024-01424-9 (PMC11178499; doi:10.1038/s41556-024-01424-9)
Supplement: Supplementary file 15 — Statistical source data. [file 41556_2024_1424_MOESM15_ESM.xlsx]

## Sheet: Extended Data Fig. 5a
H3K27ac MFI		Unpaired t test
Young	Old	P value	0.3658
10699	10179	P value summary	ns
11197	9470	Are means signif. different? (P < 0.05)	No
9996	10554	One- or two-tailed P value?	Two-tailed
10064	10530	t, df	t=0.9669 df=7
10578

## Sheet: Extended Data Fig. 5b
Common p300 peaks			Young selective p300 peaks			Old selective p300 peaks
chr4	3050016	3051818	chr10	108089345	108090264	chr10	107932165	107932943
chr4	3067742	3068209	chr10	110744850	110745629	chr10	122894243	122895626
chr4	3080511	3081518	chr10	111157192	111157710	chr10	13832429	13833182
chr4	3082120	3084473	chr10	111298120	111299354	chr10	17548696	17549285
chr4	3085233	3087246	chr10	11149058	11149728	chr10	24777704	24778562
chr4	3089618	3091255	chr10	111532105	111533059	chr10	58604685	58605336
chr4	3224680	3227283	chr10	111554576	111555565	chr10	96162894	96163742
chr4	3253570	3255458	chr10	111652270	111652938	chr10	96690138	96691497
chr4	3646776	3647661	chr10	111781785	111782892	chr10	99774329	99775308
chr4	3677792	3679195	chr10	11491913	11492334	chr10	99787326	99788156
chr4	3682637	3683616	chr10	116678781	116679420	chr11	100390878	100391959
chr4	3743626	3744993	chr10	116746382	116747160	chr11	103291990	103292779
chr4	3834869	3836129	chr10	116919329	116919946	chr11	109817272	109817919
chr4	3938513	3940377	chr10	116931064	116931691	chr11	116406158	116406911
chr4	5797780	5799030	chr10	117433677	117434500	chr11	23754133	23754821
chr4	6190352	6191823	chr10	117434732	117435329	chr11	50212862	50213620
chr4	6365474	6366278	chr10	117556907	117557687	chr11	54181701	54182317
chr4	6444972	6445655	chr10	117559830	117560369	chr11	61563998	61565025
chr4	8535218	8536429	chr10	117659682	117660372	chr11	8673780	8675225
chr4	8646969	8647873	chr10	117754934	117755649	chr12	79600126	79600775
chr4	8822336	8823275	chr10	118121714	118122391	chr12	80853435	80854260
chr4	8842302	8843305	chr10	118752299	118753257	chr12	82386971	82387603
chr4	8853672	8854477	chr10	118797192	118797838	chr12	92254552	92254834
chr4	8911271	8912060	chr10	118976026	118976964	chr12	98282961	98283693
chr4	8912498	8913910	chr10	118978106	118978695	chr13	107676432	107677355
chr4	8917114	8917704	chr10	119408266	119409146	chr13	111999518	112000180
chr4	9015281	9017022	chr10	121282384	121282999	chr13	114158147	114159147
chr4	9027453	9028998	chr10	123085022	123085584	chr13	15929855	15930457
chr4	9630281	9632111	chr10	123183170	123184181	chr13	52985330	52986196
chr4	9668386	9669707	chr10	127512729	127513340	chr13	63793125	63793882
chr4	10034926	10035874	chr10	127532567	127533114	chr14	27376026	27376693
chr4	10914368	10915847	chr10	127563646	127564449	chr14	54397724	54398821
chr4	11007096	11008094	chr10	127945097	127946199	chr15	12013948	12014635
chr4	11129202	11130139	chr10	12813134	12814402	chr15	58988690	58989701
chr4	11146717	11147667	chr10	128434953	128435831	chr15	59480543	59481917
chr4	11155983	11157024	chr10	128436332	128436818	chr15	77866375	77867115
chr4	11190877	11191824	chr10	128438705	128439579	chr15	86089932	86090517
chr4	11253394	11254902	chr10	128498457	128499245	chr15	99818408	99819078
chr4	11321622	11322574	chr10	128524683	128525503	chr16	24120689	24121336
chr4	11485383	11486421	chr10	130594504	130594956	chr16	49970233	49971043
chr4	11703970	11704706	chr10	13470191	13470717	chr16	52418024	52419132
chr4	11965877	11967023	chr10	13964259	13965544	chr16	93456823	93457676
chr4	11989240	11991000	chr10	13967082	13968062	chr17	13212157	13212721
chr4	14826083	14827479	chr10	14705243	14705871	chr17	14826434	14827429
chr4	14863719	14864967	chr10	18174914	18175642	chr17	26571289	26571850
chr4	15265288	15266225	chr10	19529924	19530872	chr17	34304437	34305259
chr4	15957777	15958708	chr10	19657378	19658032	chr17	50570443	50571478
chr4	16013237	16014556	chr10	19659780	19660504	chr17	50574042	50574807
chr4	16088159	16088918	chr10	19691621	19692392	chr17	57346791	57347500
chr4	16163180	16164308	chr10	19849694	19850384	chr17	72903718	72904469
chr4	19569057	19570406	chr10	19991595	19992391	chr17	86499429	86500315
chr4	19574921	19575472	chr10	20022850	20023555	chr18	36708642	36709408
chr4	19708458	19709909	chr10	20058731	20059421	chr18	38415514	38416328
chr4	19894457	19895797	chr10	20148140	20149919	chr18	50065867	50066482
chr4	20191711	20192270	chr10	20204564	20205681	chr18	75363196	75363819
chr4	21726866	21728066	chr10	21084930	21085525	chr19	12439951	12440915
chr4	21846902	21848989	chr10	21092776	21093561	chr19	16327884	16328703
chr4	25281378	25282219	chr10	21223339	21224051	chr19	21461028	21461914
chr4	28176681	28177243	chr10	21226073	21226768	chr19	22916531	22917341
chr4	31963420	31964397	chr10	21233133	21233974	chr19	44421970	44422940
chr4	32179631	32180436	chr10	21234980	21235785	chr19	57079255	57079972
chr4	32248901	32251362	chr10	21251961	21252740	chr1	133119836	133120440
chr4	32358451	32359521	chr10	21465141	21466562	chr1	151686672	151687384
chr4	32387080	32388589	chr10	21468141	21468981	chr1	171982073	171982789
chr4	32530825	32532981	chr10	21565380	21566388	chr1	184480340	184481217
chr4	33031017	33032278	chr10	21820164	21821033	chr1	184536337	184536948
chr4	33188422	33190006	chr10	22293165	22293735	chr1	60902342	60903098
chr4	33247302	33248506	chr10	22305795	22307092	chr1	62721142	62722305
chr4	33309572	33310922	chr10	25118830	25119643	chr1	85101366	85102407
chr4	34549700	34552194	chr10	25403851	25404700	chr1	85608108	85608920
chr4	34882045	34883359	chr10	28593657	28594322	chr1	89570175	89571165
chr4	34886273	34887459	chr10	3633517	3634470	chr2	102981249	102982026
chr4	35130225	35131222	chr10	3644979	3645672	chr2	11512848	11513615
chr4	35156017	35158141	chr10	37192486	37193214	chr2	125263206	125264207
chr4	35225018	35226618	chr10	38880631	38881318	chr2	131204299	131205167
chr4	40142859	40143903	chr10	38985922	38986589	chr2	13409657	13410171
chr4	40239004	40240114	chr10	39488713	39489579	chr2	158113645	158114500
chr4	40269233	40270116	chr10	39612885	39613636	chr2	166729783	166730648
chr4	40702716	40703718	chr10	40163007	40163907	chr2	168451619	168452361
chr4	40722171	40722778	chr10	40171066	40171775	chr2	170321954	170322635
chr4	40757407	40758453	chr10	40497606	40498294	chr2	25534011	25534776
chr4	40781074	40782412	chr10	40515177	40516039	chr2	29624538	29625438
chr4	40837431	40838613	chr10	4099724	4100620	chr2	4449386	4450500
chr4	40853503	40854537	chr10	4120448	4121264	chr2	44956136	44956785
chr4	40947957	40948951	chr10	4128310	4129017	chr2	50687325	50688131
chr4	40970486	40971389	chr10	42089109	42089762	chr2	60369525	60370858
chr4	41134629	41137106	chr10	42220049	42220930	chr2	80024964	80026083
chr4	41274226	41275907	chr10	4250549	4251105	chr3	152402117	152402840
chr4	41310521	41311962	chr10	4261125	4261896	chr3	27677431	27678157
chr4	41314122	41315421	chr10	4266157	4267157	chr3	41498605	41499371
chr4	41348379	41349642	chr10	42826975	42827761	chr3	51934672	51935415
chr4	41367825	41368829	chr10	42897311	42898175	chr3	90695543	90696309
chr4	41554556	41555907	chr10	42962021	42962967	chr3	93597063	93597719
chr4	41569255	41570123	chr10	4355495	4356981	chr3	95650353	95651252
chr4	41712966	41714292	chr10	43740015	43740983	chr4	101689086	101689898
chr4	41773439	41774605	chr10	43745650	43746735	chr4	139213786	139214556
chr4	42949447	42950939	chr10	43815021	43815862	chr4	144980643	144981363
chr4	42999426	43000987	chr10	43830134	43830848	chr4	150784633	150785329
chr4	43030692	43032064	chr10	43874188	43874892	chr4	43728431	43729145
chr4	43039773	43040869	chr10	43918731	43920270	chr4	47504474	47505640
chr4	43043696	43045178	chr10	4432092	4432979	chr4	53303496	53304371
chr4	43394052	43395164	chr10	44635940	44636534	chr4	66851947	66852817
chr4	43441720	43443199	chr10	45100653	45101382	chr4	86690171	86690720
chr4	43454040	43455049	chr10	45102911	45103919	chr4	89164717	89165266
chr4	43492574	43493411	chr10	45800392	45800987	chr4	95317767	95318347
chr4	43523068	43524977	chr10	4619098	4619934	chr5	100605586	100606493
chr4	43557759	43559062	chr10	4775418	4776134	chr5	105557715	105558364
chr4	43561742	43562866	chr10	4786928	4787623	chr5	131814116	131815288
chr4	43578520	43579361	chr10	52373753	52374264	chr5	147057472	147058093
chr4	43655934	43657439	chr10	52417065	52418286	chr5	53509231	53510071
chr4	43957358	43958164	chr10	53812685	53813681	chr5	74653790	74655316
chr4	43971972	43972647	chr10	54009015	54009588	chr5	76066681	76068376
chr4	43973275	43974133	chr10	56106475	56107330	chr6	108659538	108660852
chr4	44012020	44013383	chr10	57631621	57632498	chr6	108688198	108688800
chr4	44072026	44073322	chr10	59376741	59377462	chr6	134261861	134262562
chr4	44167118	44168662	chr10	59884887	59886172	chr6	31169335	31169856
chr4	44233730	44235282	chr10	59896628	59897434	chr6	47620949	47621476
chr4	44670835	44671513	chr10	59932356	59933055	chr6	48784920	48785684
chr4	44710450	44711237	chr10	59972405	59973080	chr6	51710783	51711595
chr4	44756114	44757177	chr10	59974047	59975301	chr6	52861050	52861781
chr4	44905432	44906413	chr10	60080951	60081873	chr6	54939353	54940340
chr4	44969828	44970620	chr10	60160690	60161349	chr6	5496261	5496924
chr4	45011710	45013219	chr10	60162051	60162994	chr6	67102227	67103151
chr4	45320077	45320948	chr10	60168048	60169600	chr7	100539357	100539980
chr4	45341638	45342617	chr10	60193352	60194261	chr7	126625280	126626198
chr4	45408225	45409819	chr10	60212681	60213674	chr7	30594232	30594830
chr4	45513573	45514462	chr10	60218606	60219520	chr7	79780715	79781446
chr4	45530332	45531371	chr10	60263233	60263960	chr7	84228182	84228913
chr4	45948929	45949813	chr10	60284324	60285222	chr8	114615728	114616512
chr4	46137969	46139315	chr10	60346795	60347669	chr8	117074232	117075169
chr4	46388847	46389912	chr10	60370393	60371423	chr8	126881559	126882355
chr4	46450300	46453122	chr10	60389397	60389992	chr8	126884119	126885010
chr4	46506758	46508684	chr10	60639070	60639828	chr8	126886574	126887488
chr4	46534299	46536647	chr10	60739933	60740490	chr8	13623732	13624519
chr4	46563536	46564362	chr10	60741192	60741883	chr8	13648743	13649604
chr4	46580651	46581617	chr10	60744479	60745134	chr8	36164539	36165584
chr4	46643190	46643868	chr10	61234299	61235066	chr8	36617794	36618723
chr4	46649804	46651200	chr10	61275418	61276234	chr9	108280075	108280844
chr4	46827222	46830256	chr10	61297329	61298079	chr9	20760634	20761348
chr4	47293670	47294543	chr10	61653323	61653803	chr9	48744936	48745487
chr4	47303171	47304014	chr10	62194806	62195860	chr9	67270275	67271100
chr4	47352601	47353779	chr10	62306386	62307061	chr9	70691910	70692595
chr4	47473967	47475312	chr10	62339118	62339821	chr9	71316735	71317567
chr4	47586848	47587825	chr10	62553454	62554369	chrX	126693096	126693809
chr4	48042970	48043838	chr10	62601813	62602836	chrX	169122990	169124486
chr4	48044468	48045408	chr10	62664801	62665492
chr4	48279221	48280145	chr10	67503291	67504168
chr4	49631518	49632441	chr10	67581647	67582332
chr4	52438330	52439790	chr10	67965944	67966745
chr4	53011690	53012560	chr10	6847987	6848697
chr4	53159371	53160480	chr10	68795194	68796129
chr4	53186622	53187877	chr10	69647721	69648351
chr4	53217346	53218608	chr10	69649966	69650582
chr4	53353219	53353968	chr10	6982516	6983379
chr4	53439835	53440661	chr10	6986290	6986793
chr4	53490567	53492041	chr10	71292129	71292821
chr4	53799254	53800397	chr10	7158300	7159156
chr4	54527327	54528230	chr10	7182951	7183684
chr4	55349471	55350431	chr10	7390505	7392293
chr4	55488228	55490059	chr10	7437978	7439401
chr4	55532188	55533100	chr10	75078490	75079437
chr4	55650832	55651850	chr10	75125491	75126037
chr4	56113105	56114541	chr10	75136958	75137765
chr4	56221914	56222569	chr10	75145098	75146667
chr4	56801921	56802923	chr10	75446155	75446896
chr4	56946534	56947671	chr10	7582072	7582765
chr4	57064121	57065113	chr10	75937365	75938568
chr4	57171667	57173251	chr10	75949366	75950282
chr4	57675182	57675929	chr10	75978050	75978562
chr4	57866674	57868090	chr10	76354785	76355353
chr4	57929954	57931134	chr10	77056950	77057514
chr4	57955762	57957071	chr10	77418038	77418659
chr4	58413462	58414220	chr10	77506457	77507099
chr4	58912119	58913110	chr10	77631173	77631730
chr4	59002736	59003924	chr10	77633811	77634568
chr4	59188832	59189831	chr10	77673741	77674459
chr4	59264901	59266427	chr10	77689232	77690082
chr4	59331518	59332319	chr10	78092507	78093230
chr4	59437732	59438952	chr10	78297883	78298771
chr4	59548422	59549823	chr10	7839370	7840046
chr4	59580566	59581696	chr10	78591213	78592007
chr4	59783178	59784138	chr10	79794641	79795440
chr4	59804946	59807067	chr10	79798279	79798787
chr4	59844577	59845713	chr10	79807635	79808223
chr4	62358558	62358647	chr10	80264567	80265367
chr4	62360037	62361063	chr10	80429533	80430429
chr4	62408329	62409210	chr10	80442878	80443422
chr4	62479776	62481909	chr10	80602751	80603662
chr4	62524733	62525850	chr10	80623299	80624131
chr4	63402845	63403771	chr10	8065662	8066236
chr4	63410018	63410985	chr10	80658422	80659141
chr4	63495827	63496432	chr10	80677820	80678854
chr4	63544426	63545398	chr10	80937470	80938223
chr4	63558093	63559174	chr10	81037095	81037665
chr4	64497692	64498140	chr10	81075447	81076406
chr4	65242046	65243218	chr10	81077135	81077839
chr4	66827263	66828103	chr10	81098421	81099114
chr4	70377548	70378682	chr10	81161874	81162641
chr4	71291419	71292378	chr10	81285625	81286189
chr4	71623667	71624156	chr10	81297630	81299220
chr4	72200332	72201574	chr10	81326706	81327345
chr4	74250994	74252703	chr10	81328636	81329828
chr4	83273644	83274502	chr10	81519245	81520138
chr4	83315130	83316017	chr10	81551496	81552126
chr4	83323428	83324906	chr10	81553691	81554538
chr4	83485599	83486881	chr10	81580006	81581073
chr4	83524806	83526189	chr10	81597164	81598164
chr4	86575030	86576369	chr10	81600477	81601207
chr4	86668739	86670876	chr10	8213759	8214589
chr4	86712410	86713370	chr10	82796256	82797058
chr4	86748040	86749517	chr10	8287212	8287864
chr4	86856890	86857792	chr10	82964429	82965068
chr4	88032860	88033771	chr10	83149657	83150385
chr4	88093792	88095219	chr10	83183890	83184868
chr4	88722068	88722798	chr10	84111202	84112152
chr4	88864207	88865882	chr10	84385105	84385776
chr4	88867771	88868657	chr10	84424014	84424929
chr4	89309937	89311483	chr10	84815869	84816582
chr4	93334265	93336105	chr10	84903467	84904315
chr4	94556062	94557313	chr10	8517878	8519157
chr4	94602761	94603624	chr10	85655706	85656413
chr4	94978726	94979555	chr10	86684987	86685893
chr4	95052113	95052821	chr10	86727452	86728102
chr4	95105657	95106702	chr10	86816528	86817260
chr4	95160961	95161855	chr10	86828559	86829344
chr4	95353717	95354551	chr10	87098479	87099127
chr4	97750846	97751998	chr10	8801775	8802424
chr4	97756746	97758219	chr10	88378866	88379962
chr4	97771880	97772940	chr10	88420585	88421502
chr4	98104017	98104642	chr10	89452969	89454383
chr4	98922924	98924098	chr10	8955528	8956460
chr4	99929223	99930527	chr10	91181304	91182179
chr4	101264336	101265616	chr10	93123917	93124794
chr4	101291935	101293672	chr10	93142856	93144284
chr4	101355848	101358025	chr10	93198032	93199028
chr4	101647223	101648288	chr10	93688500	93689321
chr4	102045071	102046242	chr10	94825744	94826432
chr4	102506025	102507346	chr10	95021081	95021678
chr4	102516836	102517823	chr10	95182236	95182964
chr4	102624011	102625577	chr10	95299554	95300323
chr4	103113961	103115161	chr10	95313367	95314042
chr4	103118943	103120140	chr10	95389046	95389637
chr4	103313463	103314428	chr10	95396079	95397289
chr4	105109279	105110107	chr10	95707864	95708552
chr4	105133331	105134128	chr10	95721995	95723027
chr4	105156896	105158910	chr10	96201029	96201884
chr4	105556737	105558025	chr10	96620710	96621645
chr4	105763864	105765172	chr10	99127350	99128459
chr4	106094645	106095769	chr10	99131987	99132659
chr4	106315717	106316695	chr10	99228663	99229446
chr4	106839534	106840491	chr10	99241769	99242667
chr4	106908538	106912293	chr10	99262721	99263503
chr4	107177665	107179781	chr10	99461404	99462267
chr4	107253236	107254301	chr10	99592076	99592594
chr4	107284914	107286223	chr11	100567619	100568335
chr4	107363696	107364888	chr11	100584335	100585133
chr4	107367069	107368585	chr11	100775742	100776400
chr4	107803459	107804343	chr11	100855292	100855928
chr4	107879204	107880293	chr11	100951691	100952877
chr4	107889580	107890524	chr11	101732525	101733497
chr4	108117643	108119285	chr11	102015146	102015923
chr4	108300353	108301824	chr11	102214518	102215310
chr4	108317984	108319210	chr11	102218544	102219320
chr4	108327495	108328850	chr11	10276179	10276797
chr4	108578680	108579821	chr11	103170628	103171328
chr4	108619425	108620371	chr11	103174817	103175534
chr4	108832983	108835112	chr11	103412732	103413681
chr4	108847452	108848678	chr11	104288842	104290059
chr4	109000009	109001239	chr11	104580993	104583362
chr4	109117538	109118408	chr11	104636849	104637696
chr4	109279798	109280732	chr11	105901265	105902193
chr4	109666458	109667290	chr11	106159191	106159998
chr4	109676048	109677239	chr11	106268955	106269609
chr4	109738729	109739708	chr11	106307945	106308703
chr4	111719257	111720624	chr11	106309941	106310620
chr4	114533680	114535087	chr11	106314321	106314847
chr4	114908239	114909787	chr11	106324764	106325706
chr4	114986637	114987575	chr11	106387637	106388601
chr4	115056254	115058013	chr11	106391497	106392053
chr4	115737218	115738208	chr11	106565176	106565830
chr4	115827454	115829087	chr11	107416909	107417860
chr4	115847285	115847915	chr11	108222432	108223705
chr4	116052873	116054301	chr11	108917800	108918664
chr4	116176515	116178234	chr11	108920110	108921274
chr4	116220712	116221990	chr11	109011473	109012179
chr4	116300349	116301475	chr11	109425137	109426573
chr4	116463481	116465120	chr11	109439688	109440485
chr4	116506891	116508069	chr11	109560633	109562147
chr4	116557212	116558173	chr11	110993378	110994283
chr4	116667848	116668825	chr11	111817799	111818680
chr4	116708077	116709276	chr11	113046080	113046784
chr4	116720366	116721326	chr11	113048702	113049278
chr4	116993617	116994897	chr11	113062714	113063912
chr4	117120098	117121223	chr11	113064539	113065249
chr4	117124197	117125403	chr11	113614373	113614992
chr4	117133588	117134372	chr11	114153723	114154596
chr4	117155687	117156617	chr11	114193751	114194558
chr4	117189520	117191184	chr11	114237999	114239117
chr4	117251781	117252919	chr11	114248101	114248846
chr4	117288916	117290011	chr11	114391336	114392020
chr4	117477818	117478743	chr11	114446716	114447301
chr4	117835729	117836689	chr11	114740433	114741122
chr4	117886246	117887618	chr11	114763118	114763958
chr4	118134554	118135817	chr11	114772803	114773554
chr4	118179250	118180564	chr11	114875257	114875986
chr4	118408733	118409819	chr11	11521636	11522635
chr4	118427597	118428581	chr11	115231491	115232043
chr4	118547678	118548712	chr11	115246237	115246914
chr4	118999040	119000421	chr11	115451691	115452596
chr4	119108467	119109443	chr11	11564081	11564994
chr4	119183631	119184548	chr11	115898276	115900430
chr4	119292526	119294886	chr11	115910940	115911610
chr4	119421561	119423283	chr11	115968590	115969477
chr4	119539120	119540375	chr11	116237635	116238470
chr4	119733219	119734468	chr11	116254415	116255230
chr4	119966501	119967329	chr11	116359069	116359934
chr4	120011401	120012542	chr11	116369396	116369911
chr4	120031854	120033336	chr11	116439229	116440805
chr4	120053016	120053680	chr11	116589276	116590127
chr4	120053728	120054689	chr11	116607571	116608439
chr4	120287517	120288263	chr11	116885333	116886523
chr4	120380341	120381833	chr11	117092481	117093364
chr4	120404640	120406853	chr11	117316948	117318210
chr4	120569254	120571137	chr11	117319490	117320334
chr4	120825151	120826106	chr11	117349347	117349959
chr4	120924543	120925549	chr11	117413019	117413576
chr4	120950942	120952476	chr11	117540762	117541635
chr4	120974813	120976041	chr11	117544846	117545427
chr4	121016629	121017569	chr11	117569678	117570291
chr4	121214344	121215841	chr11	117763069	117763711
chr4	121975474	121977780	chr11	117780886	117781707
chr4	122871567	122872737	chr11	117781937	117782615
chr4	122885480	122886925	chr11	117782875	117783658
chr4	123233086	123234023	chr11	117798148	117798896
chr4	123237627	123238460	chr11	117871783	117872626
chr4	123282258	123283202	chr11	117891432	117892306
chr4	123311439	123312578	chr11	117902150	117902758
chr4	123411251	123412465	chr11	117912485	117913102
chr4	123571627	123573597	chr11	117951964	117952779
chr4	123749658	123750881	chr11	118162030	118162644
chr4	123904136	123905836	chr11	118183631	118184365
chr4	123916882	123917813	chr11	118192867	118193931
chr4	123927557	123928467	chr11	118232235	118232918
chr4	124708297	124709562	chr11	118243583	118244315
chr4	124802042	124802957	chr11	118253683	118254722
chr4	124850335	124851376	chr11	118259948	118260790
chr4	125066112	125067242	chr11	118428010	118428600
chr4	125084323	125085855	chr11	118469826	118470792
chr4	125122477	125123860	chr11	118696484	118697194
chr4	125124521	125125222	chr11	119107521	119108126
chr4	125127098	125128083	chr11	119108368	119109169
chr4	126102833	126105489	chr11	119122110	119123030
chr4	126110334	126111501	chr11	119126581	119127501
chr4	126131483	126132356	chr11	119131940	119132463
chr4	126202420	126203361	chr11	119133588	119134326
chr4	126227071	126227720	chr11	119162820	119163461
chr4	126255256	126257084	chr11	119190201	119191043
chr4	126259330	126260299	chr11	119954860	119955567
chr4	126429135	126430223	chr11	120304706	120305601
chr4	126540569	126541529	chr11	120510506	120511244
chr4	126677300	126678042	chr11	120623845	120625998
chr4	126752984	126754701	chr11	121697168	121697690
chr4	126967159	126968852	chr11	16740746	16742013
chr4	127021750	127022726	chr11	19925842	19926919
chr4	127076699	127077736	chr11	19937869	19939488
chr4	127242868	127244361	chr11	19963552	19964338
chr4	128654287	128655562	chr11	19997875	19998743
chr4	128726916	128728159	chr11	20248199	20249313
chr4	129018818	129020499	chr11	20463129	20463723
chr4	129032082	129033626	chr11	20741238	20742201
chr4	129189227	129190177	chr11	20909425	20909941
chr4	129334929	129336178	chr11	21174435	21174999
chr4	129460970	129462553	chr11	21180496	21181230
chr4	129496172	129497534	chr11	22584479	22585049
chr4	129500341	129501314	chr11	22762293	22764287
chr4	129513355	129514970	chr11	22765179	22765844
chr4	129542069	129543495	chr11	22779503	22780679
chr4	129618401	129619822	chr11	22782609	22783542
chr4	129623968	129625216	chr11	22795060	22796135
chr4	129639919	129641525	chr11	22799699	22800873
chr4	129672090	129673040	chr11	22809454	22810043
chr4	129696248	129697011	chr11	22810995	22811774
chr4	129742174	129743005	chr11	22815600	22816414
chr4	129810702	129811664	chr11	22865538	22866242
chr4	129819676	129820370	chr11	22871549	22872571
chr4	129882292	129884129	chr11	22891174	22891771
chr4	130106793	130108753	chr11	23571467	23572870
chr4	130359584	130360960	chr11	23845670	23847023
chr4	130662843	130663849	chr11	24075986	24076768
chr4	131873105	131874049	chr11	24080539	24081751
chr4	132039818	132041204	chr11	24200095	24200926
chr4	132048553	132049466	chr11	24242771	24243586
chr4	132076641	132077830	chr11	24245128	24245937
chr4	132211628	132212858	chr11	24259650	24260112
chr4	132269745	132270589	chr11	24562226	24562814
chr4	132329025	132330319	chr11	29172143	29173339
chr4	132352725	132354222	chr11	30165911	30166881
chr4	132421450	132423033	chr11	30198126	30198610
chr4	132463438	132464397	chr11	31999967	32000709
chr4	132509715	132511611	chr11	32020039	32020848
chr4	132514628	132515576	chr11	32118977	32119739
chr4	132592795	132593450	chr11	32538284	32539157
chr4	132610139	132611715	chr11	32542522	32543264
chr4	132747226	132748450	chr11	32549844	32550686
chr4	132793870	132795283	chr11	32558540	32559186
chr4	132807986	132808824	chr11	3311139	3311813
chr4	132883493	132885318	chr11	3335604	3336331
chr4	132922131	132923079	chr11	3408739	3409708
chr4	132943925	132946603	chr11	34116574	34117502
chr4	132973741	132975612	chr11	3517492	3518584
chr4	133057204	133058005	chr11	3534857	3535961
chr4	133117434	133118461	chr11	3538996	3539903
chr4	133129871	133132822	chr11	3572993	3573768
chr4	133159129	133160082	chr11	35877992	35878753
chr4	133169388	133170503	chr11	4236623	4238053
chr4	133240195	133242209	chr11	4289070	4289931
chr4	133261440	133263503	chr11	43344721	43345555
chr4	133277251	133278153	chr11	43358403	43359458
chr4	133338608	133340113	chr11	43528080	43529149
chr4	133448184	133450425	chr11	43766837	43767396
chr4	133659408	133660779	chr11	44135908	44136593
chr4	133671974	133673570	chr11	44395199	44396004
chr4	133690011	133690828	chr11	44469991	44470933
chr4	133729146	133730404	chr11	44475310	44475903
chr4	133753993	133754748	chr11	44480238	44480810
chr4	133756456	133757977	chr11	44495987	44496787
chr4	133813069	133814772	chr11	44574789	44575335
chr4	133910482	133911306	chr11	44881134	44881764
chr4	133966871	133968271	chr11	44892753	44893564
chr4	134096938	134097757	chr11	44919989	44920609
chr4	134098432	134099161	chr11	44945676	44946276
chr4	134128142	134129403	chr11	44949007	44949624
chr4	134186670	134187626	chr11	44950160	44950985
chr4	134272832	134274038	chr11	45061632	45062399
chr4	134286339	134288151	chr11	45323523	45324332
chr4	134395422	134397688	chr11	45524327	45525480
chr4	134401148	134403567	chr11	45847359	45848110
chr4	134494440	134497537	chr11	45849722	45850546
chr4	134534320	134535833	chr11	46304605	46305597
chr4	134557510	134559112	chr11	46309448	46309919
chr4	134618409	134619739	chr11	46343681	46344813
chr4	134631639	134633082	chr11	46380177	46380620
chr4	134702671	134704823	chr11	46398802	46399574
chr4	134760241	134761365	chr11	46447658	46448565
chr4	134762092	134763422	chr11	4784507	4785258
chr4	134852623	134854691	chr11	49249650	49250417
chr4	134918238	134920824	chr11	4946545	4947837
chr4	134922717	134924100	chr11	49764431	49765096
chr4	134930318	134931575	chr11	50162177	50162931
chr4	135069631	135070380	chr11	50243678	50244627
chr4	135079273	135081144	chr11	50275785	50276691
chr4	135120029	135120849	chr11	50473795	50474383
chr4	135153550	135154646	chr11	5057571	5058787
chr4	135181426	135182398	chr11	5150438	5151319
chr4	135203023	135203830	chr11	5158165	5158985
chr4	135272328	135273386	chr11	51643957	51644865
chr4	135313143	135314309	chr11	51646426	51647226
chr4	135352296	135354070	chr11	5172750	5173342
chr4	135433296	135434772	chr11	5176780	5177623
chr4	135439153	135440410	chr11	51817358	51818301
chr4	135855382	135856753	chr11	51883603	51884315
chr4	135873374	135874364	chr11	51911243	51912048
chr4	135876374	135877192	chr11	51931481	51932338
chr4	135898110	135899140	chr11	51935822	51936670
chr4	135945411	135947100	chr11	51937183	51937998
chr4	135963081	135964060	chr11	51938582	51939767
chr4	135986989	135988180	chr11	51942888	51943735
chr4	136020802	136022302	chr11	51949425	51950566
chr4	136052893	136054321	chr11	51967357	51968128
chr4	136140098	136140922	chr11	52075935	52076884
chr4	136142981	136143858	chr11	52268132	52268969
chr4	136174148	136175019	chr11	52292144	52292873
chr4	136285031	136286664	chr11	52310636	52311296
chr4	136310317	136311518	chr11	52318352	52318870
chr4	136462116	136463071	chr11	5253452	5254500
chr4	137048047	137049019	chr11	53478247	53480289
chr4	137357038	137358015	chr11	53495285	53496139
chr4	137367535	137368376	chr11	53845140	53846455
chr4	137387672	137389435	chr11	54697371	54698189
chr4	137593438	137594564	chr11	54733335	54734067
chr4	137930930	137931895	chr11	5500045	5500820
chr4	137941566	137942839	chr11	5500952	5501557
chr4	137992638	137994871	chr11	55097568	55098327
chr4	138215828	138218472	chr11	57725855	57726999
chr4	138325584	138326589	chr11	57895474	57896077
chr4	138434043	138435387	chr11	58102413	58102966
chr4	138463291	138465445	chr11	5837233	5838221
chr4	138913304	138914451	chr11	58981928	58983266
chr4	138972040	138973781	chr11	59178456	59179029
chr4	139192419	139193129	chr11	59307625	59308733
chr4	139351931	139353275	chr11	59425347	59426732
chr4	139380099	139381076	chr11	59488982	59489881
chr4	139573873	139575821	chr11	59501870	59502793
chr4	139598902	139599572	chr11	59505332	59506537
chr4	139622419	139623654	chr11	59541151	59541925
chr4	140566695	140567366	chr11	59627593	59628710
chr4	140701789	140701945	chr11	59809487	59810254
chr4	140702254	140703212	chr11	59885119	59886039
chr4	140960953	140961713	chr11	6000158	6001058
chr4	141060282	141061226	chr11	60099746	60100256
chr4	141075880	141078866	chr11	60104711	60105295
chr4	141138564	141140086	chr11	60161224	60162012
chr4	141425597	141426281	chr11	60175084	60175888
chr4	141477487	141478133	chr11	6017595	6018937
chr4	141538117	141539338	chr11	60176422	60177185
chr4	141545697	141547229	chr11	60189726	60190227
chr4	141558999	141559820	chr11	6020539	6021442
chr4	141573122	141574198	chr11	60206679	60207451
chr4	141669998	141670798	chr11	61159701	61160684
chr4	141722623	141723900	chr11	61309630	61310608
chr4	141766297	141767083	chr11	61638660	61639303
chr4	141790422	141791118	chr11	6184068	6185170
chr4	141793138	141794154	chr11	6199902	6200647
chr4	142014731	142015688	chr11	62819531	62822569
chr4	142077852	142078600	chr11	6366295	6367003
chr4	142097650	142098622	chr11	63924989	63925892
chr4	142271334	142272235	chr11	63975134	63975641
chr4	143161591	143162605	chr11	6581384	6582005
chr4	143211961	143213153	chr11	6662547	6663777
chr4	143412376	143413120	chr11	67580270	67580856
chr4	144875322	144876301	chr11	67588635	67589595
chr4	144891967	144893271	chr11	68017513	68018089
chr4	144949310	144950294	chr11	68030485	68031273
chr4	144999229	145000378	chr11	68125779	68126626
chr4	145199966	145200877	chr11	68199632	68200403
chr4	145233377	145234284	chr11	68253386	68253952
chr4	145240721	145241470	chr11	68270603	68271576
chr4	145246162	145247280	chr11	68430428	68431434
chr4	145404631	145409596	chr11	68498411	68499217
chr4	145429462	145430702	chr11	68600012	68600845
chr4	145438752	145439670	chr11	68602301	68603010
chr4	145446835	145450435	chr11	68719045	68719685
chr4	145585126	145586703	chr11	68835721	68836395
chr4	145679634	145681116	chr11	69305172	69305834
chr4	145681426	145682415	chr11	69850638	69851224
chr4	145685999	145687479	chr11	69894584	69895170
chr4	145687838	145688715	chr11	70297945	70298530
chr4	145846464	145847401	chr11	71669829	71670878
chr4	146053724	146058018	chr11	71943354	71944061
chr4	146167117	146168470	chr11	72406693	72407508
chr4	146173581	146174443	chr11	72410527	72412175
chr4	146425274	146429559	chr11	72551412	72552005
chr4	146434422	146437206	chr11	72692015	72692958
chr4	146479725	146487618	chr11	72924978	72925821
chr4	146497899	146498727	chr11	72960972	72962250
chr4	146511773	146541508	chr11	72963484	72964252
chr4	146738156	146743819	chr11	74555902	74556495
chr4	146892536	146894802	chr11	74742518	74743460
chr4	146925279	146926523	chr11	75300903	75301502
chr4	147082857	147086121	chr11	75414736	75416556
chr4	147094542	147096866	chr11	75551577	75552342
chr4	147121895	147122903	chr11	75560808	75561588
chr4	147123080	147124848	chr11	75575666	75576251
chr4	147125857	147128782	chr11	75594282	75594892
chr4	147195693	147197048	chr11	75653993	75654930
chr4	147231015	147234189	chr11	75827409	75828476
chr4	147249557	147261304	chr11	75838826	75839566
chr4	147305044	147306801	chr11	75966459	75967506
chr4	147334431	147338803	chr11	75976704	75977293
chr4	147342411	147347977	chr11	75977933	75978618
chr4	147353554	147354993	chr11	76033029	76033747
chr4	147389812	147390725	chr11	76496103	76496943
chr4	147390893	147392851	chr11	76504005	76504607
chr4	147400455	147403002	chr11	76510179	76511104
chr4	147403426	147404315	chr11	77518788	77519541
chr4	147404325	147404871	chr11	77802290	77803084
chr4	147417076	147417614	chr11	77887211	77888088
chr4	147419186	147434830	chr11	78017834	78018352
chr4	147436910	147437714	chr11	79002785	79003698
chr4	147438391	147439121	chr11	79008130	79008891
chr4	147498520	147499523	chr11	79023154	79023880
chr4	147673638	147675029	chr11	79056768	79057306
chr4	147794791	147795580	chr11	79103239	79103869
chr4	147808442	147810219	chr11	79125212	79126335
chr4	147904452	147905416	chr11	79739089	79739669
chr4	147940417	147941424	chr11	79789934	79790911
chr4	148038342	148039369	chr11	80284475	80285112
chr4	148139752	148141089	chr11	80289932	80290725
chr4	148151521	148152392	chr11	80323053	80323675
chr4	148558193	148559230	chr11	80504293	80505463
chr4	148626389	148627309	chr11	80508275	80509300
chr4	148940385	148941512	chr11	80718914	80719486
chr4	149166312	149167872	chr11	81721347	81722100
chr4	149171330	149172018	chr11	81738914	81739752
chr4	149306621	149308515	chr11	82022559	82023145
chr4	149426030	149427161	chr11	82252216	82252937
chr4	149445054	149446480	chr11	82255444	82256354
chr4	149696059	149697108	chr11	82359386	82360239
chr4	149737153	149738546	chr11	82388036	82389479
chr4	149773504	149774657	chr11	82410147	82411071
chr4	149780160	149781598	chr11	82421723	82422740
chr4	149954583	149955784	chr11	82434165	82435016
chr4	149988747	149989802	chr11	82613263	82614600
chr4	150008159	150009638	chr11	82668022	82668687
chr4	150086938	150087903	chr11	82763856	82764560
chr4	150236502	150237350	chr11	82835591	82836485
chr4	150280961	150282108	chr11	82860474	82861076
chr4	150371412	150372307	chr11	82870791	82871508
chr4	150372818	150373987	chr11	83467059	83467660
chr4	150556162	150557360	chr11	83639947	83640823
chr4	150566022	150566656	chr11	83849403	83849935
chr4	150568871	150570164	chr11	84751395	84751913
chr4	150582971	150583936	chr11	85843004	85844990
chr4	150798593	150800051	chr11	8601280	8602042
chr4	150909515	150910411	chr11	8622735	8623304
chr4	150913962	150915006	chr11	8628606	8629445
chr4	150927328	150928701	chr11	86385584	86386491
chr4	151044297	151045229	chr11	86592736	86593535
chr4	151057464	151058272	chr11	86893086	86894545
chr4	151861872	151863012	chr11	86907937	86908550
chr4	151996132	151996903	chr11	87239984	87240573
chr4	152008405	152009531	chr11	87737082	87737826
chr4	152027054	152028377	chr11	87744753	87745700
chr4	152177643	152178359	chr11	87754416	87755825
chr4	152190035	152191729	chr11	88164165	88164737
chr4	152296736	152297604	chr11	88187564	88188359
chr4	152325114	152326533	chr11	88233795	88234653
chr4	152477241	152478309	chr11	88485513	88486479
chr4	153956699	153957723	chr11	88510102	88510781
chr4	154927422	154930173	chr11	88595099	88596155
chr4	155065672	155067862	chr11	89077414	89078246
chr4	155150043	155151356	chr11	89078981	89079912
chr4	155177821	155179373	chr11	89100434	89101404
chr4	155188445	155190219	chr11	89978272	89978878
chr4	155200431	155201785	chr11	90637632	90638705
chr4	155216859	155218915	chr11	94591378	94592202
chr4	155222976	155223902	chr11	94997894	94998602
chr4	155235072	155235964	chr11	95025749	95026511
chr4	155249328	155250526	chr11	95328489	95329206
chr4	155487530	155488496	chr11	95356502	95357237
chr4	155490540	155493136	chr11	95392330	95392921
chr4	155563096	155564013	chr11	95833885	95834833
chr4	155601138	155602212	chr11	95835148	95835852
chr4	155624343	155625096	chr11	95841729	95842638
chr4	155668867	155669890	chr11	96641639	96643087
chr4	155704724	155705408	chr11	96645340	96646186
chr4	155733856	155736061	chr11	97190558	97191986
chr4	155811751	155812912	chr11	97487558	97488268
chr4	155891316	155892868	chr11	97728259	97728812
chr4	155943380	155944206	chr11	97983806	97984488
chr4	156031424	156032721	chr11	97999023	98000976
chr4	156197137	156198307	chr11	98339844	98340444
chr4	156202488	156203878	chr11	98445888	98447101
chr4	156235371	156236581	chr11	98457588	98458505
chr4	156330988	156334150	chr11	98458889	98460064
chr4	156341149	156342164	chr11	98491516	98492076
chr4	156342633	156343553	chr11	98492841	98493605
chr4	156356618	156357402	chr11	98747070	98748810
chr7	3289897	3290789	chr11	98765283	98766153
chr7	3644398	3645996	chr11	98770436	98771289
chr7	3692293	3694973	chr11	98839804	98840444
chr7	4082185	4083690	chr11	98924683	98925346
chr7	4136615	4137601	chr11	98939425	98939969
chr7	4149187	4150158	chr11	99104878	99105510
chr7	4150617	4151655	chr11	99238214	99238968
chr7	4500865	4502451	chr12	100168024	100169051
chr7	4657821	4659834	chr12	100282107	100282869
chr7	4684679	4685673	chr12	100317860	100318501
chr7	4739183	4740393	chr12	101028469	101029700
chr7	4812040	4813199	chr12	102232331	102232865
chr7	4876654	4877463	chr12	102240753	102241398
chr7	4914910	4915679	chr12	102250976	102251617
chr7	5014203	5015840	chr12	102381101	102381707
chr7	5020105	5020896	chr12	102403523	102404879
chr7	5061930	5063013	chr12	102671244	102672028
chr7	5079868	5080618	chr12	102697955	102698870
chr7	5082522	5084183	chr12	103325379	103326027
chr7	6155659	6156543	chr12	103343233	103344072
chr7	6171187	6172948	chr12	103347171	103348107
chr7	6285452	6287283	chr12	103396746	103397792
chr7	6382785	6383711	chr12	104213809	104214664
chr7	7298086	7298924	chr12	104271567	104273003
chr7	12010348	12010988	chr12	104391397	104392068
chr7	12012240	12013485	chr12	105008532	105009228
chr7	12780149	12781381	chr12	105535743	105536430
chr7	12921283	12922592	chr12	105547025	105547717
chr7	12949188	12950230	chr12	105551510	105552313
chr7	12977485	12978549	chr12	105596831	105597675
chr7	13009345	13010399	chr12	109074451	109075464
chr7	13023859	13025187	chr12	109441209	109441900
chr7	13034245	13035023	chr12	110494384	110495876
chr7	13037581	13038993	chr12	110983515	110984313
chr7	15921717	15922933	chr12	111454178	111455004
chr7	15945430	15946897	chr12	111743989	111744803
chr7	15948266	15950049	chr12	111852901	111853708
chr7	16047759	16048472	chr12	111913605	111914524
chr7	16051221	16053693	chr12	112129041	112131135
chr7	16097957	16098720	chr12	112593629	112594739
chr7	16119332	16120279	chr12	112617733	112618728
chr7	16206999	16208182	chr12	112625867	112626695
chr7	16239258	16240260	chr12	112674338	112675844
chr7	16243910	16244748	chr12	112868115	112868899
chr7	16272348	16274374	chr12	112917259	112918032
chr7	16286057	16287126	chr12	112994066	112994698
chr7	16294614	16295796	chr12	113022821	113023683
chr7	16296641	16297475	chr12	113062001	113062749
chr7	16309056	16310933	chr12	113154787	113156407
chr7	16312547	16314457	chr12	113167826	113168833
chr7	16399709	16401638	chr12	113220003	113223528
chr7	16405440	16406377	chr12	113228080	113228775
chr7	16568810	16569863	chr12	113320819	113321894
chr7	16614266	16616116	chr12	113424324	113425329
chr7	16618228	16619596	chr12	113427113	113427904
chr7	16638613	16639644	chr12	113447296	113447960
chr7	16728220	16729284	chr12	11364781	11365329
chr7	16738006	16739361	chr12	113994202	113995644
chr7	16779897	16785101	chr12	114182370	114183225
chr7	16873960	16875693	chr12	114273287	114274114
chr7	17026991	17028459	chr12	114339743	114340573
chr7	17057793	17059574	chr12	114493457	114494178
chr7	19002500	19004640	chr12	114544770	114545650
chr7	19023675	19025348	chr12	114609083	114609858
chr7	19077605	19078341	chr12	114684902	114685576
chr7	19093460	19094461	chr12	114856179	114856946
chr7	19131112	19132110	chr12	114981576	114982210
chr7	19148884	19150247	chr12	115023417	115024368
chr7	19227730	19228671	chr12	115165177	115166029
chr7	19265439	19266858	chr12	115171356	115172195
chr7	19269481	19270528	chr12	115257679	115258363
chr7	19271781	19272856	chr12	115262176	115262910
chr7	19308385	19309023	chr12	115403835	115404927
chr7	19309864	19310727	chr12	115407306	115407819
chr7	19316040	19317066	chr12	115448039	115448753
chr7	19319639	19320502	chr12	115452476	115453249
chr7	19326233	19327754	chr12	115467763	115468712
chr7	19332551	19333431	chr12	115473732	115474995
chr7	19343582	19345885	chr12	115518891	115519465
chr7	19457901	19459438	chr12	115523838	115524500
chr7	19472096	19472893	chr12	115526884	115528066
chr7	19506971	19508990	chr12	115693707	115694624
chr7	19561593	19562976	chr12	115703369	115704028
chr7	19577259	19578570	chr12	115743819	115744587
chr7	19629073	19629797	chr12	115749454	115749973
chr7	19664706	19665680	chr12	115764902	115765557
chr7	19714878	19716558	chr12	116010708	116011698
chr7	19816088	19816829	chr12	117359062	117359871
chr7	19817159	19818019	chr12	117446991	117447928
chr7	19821934	19823197	chr12	117533798	117534699
chr7	19824054	19824693	chr12	117560207	117560990
chr7	19830480	19831378	chr12	117744875	117745732
chr7	19870818	19872499	chr12	118221137	118221822
chr7	19876311	19877621	chr12	119906638	119907229
chr7	24081623	24082771	chr12	12176257	12177151
chr7	24399404	24400177	chr12	12580339	12581587
chr7	24442107	24442865	chr12	12812851	12813718
chr7	24506426	24508391	chr12	12821230	12821907
chr7	24529927	24532180	chr12	12938082	12939595
chr7	24555620	24556329	chr12	12941645	12942769
chr7	24883831	24884924	chr12	16049380	16050110
chr7	24902511	24903398	chr12	16383258	16385260
chr7	24903996	24904642	chr12	16996930	16997650
chr7	25076412	25077852	chr12	17000415	17001243
chr7	25120286	25120906	chr12	17010904	17012101
chr7	25129426	25130186	chr12	18609640	18610557
chr7	25218656	25222095	chr12	21285480	21286717
chr7	25237330	25238923	chr12	24713234	24714504
chr7	25248493	25251487	chr12	25054762	25055326
chr7	25267080	25268616	chr12	25165625	25166263
chr7	25278381	25279629	chr12	25188863	25189884
chr7	25281900	25282641	chr12	25190195	25191000
chr7	25395379	25396580	chr12	25702040	25703551
chr7	25618914	25620000	chr12	25905435	25906118
chr7	25632725	25633497	chr12	26068063	26068966
chr7	25680194	25681291	chr12	26401477	26402267
chr7	25686588	25687439	chr12	26524765	26525633
chr7	25688986	25690097	chr12	31973230	31974148
chr7	25706590	25708040	chr12	32208218	32209114
chr7	25754500	25755528	chr12	32212606	32213464
chr7	27166197	27167488	chr12	32953630	32955059
chr7	27178003	27179441	chr12	33314973	33315746
chr7	27195534	27196782	chr12	33325175	33325986
chr7	27227968	27229134	chr12	34724821	34725771
chr7	27258184	27259192	chr12	34990041	34990784
chr7	27447070	27449832	chr12	35123424	35124142
chr7	27472984	27473975	chr12	35799001	35799920
chr7	27481181	27482406	chr12	36032274	36033078
chr7	27486302	27487675	chr12	36036862	36037430
chr7	27490456	27491082	chr12	36041646	36042954
chr7	27506539	27508829	chr12	36045865	36046979
chr7	27552450	27553768	chr12	36933135	36933808
chr7	27591341	27592311	chr12	3855547	3856540
chr7	28168504	28170533	chr12	3868366	3869057
chr7	28179558	28180475	chr12	38970172	38970876
chr7	28337879	28340271	chr12	3917663	3918333
chr7	28372369	28373047	chr12	44240852	44241869
chr7	28375179	28376109	chr12	4592651	4593668
chr7	28378767	28379913	chr12	52900962	52901716
chr7	28380789	28383394	chr12	52939303	52940116
chr7	28385782	28386996	chr12	54256595	54257169
chr7	28392014	28393485	chr12	55016731	55017368
chr7	28436146	28437585	chr12	55388216	55389091
chr7	28442514	28443305	chr12	55389609	55390223
chr7	28765759	28767041	chr12	55398325	55399123
chr7	28808752	28809765	chr12	55422009	55422520
chr7	28823797	28825702	chr12	56402598	56404044
chr7	28961507	28963021	chr12	58920468	58921340
chr7	28982346	28983126	chr12	65172474	65173239
chr7	29042971	29044013	chr12	69501528	69502452
chr7	29237808	29238731	chr12	69790188	69790909
chr7	29766683	29769204	chr12	70852666	70853630
chr7	29983197	29984662	chr12	70863162	70864403
chr7	30094454	30095563	chr12	72843890	72844749
chr7	30193574	30195693	chr12	73162606	73163327
chr7	30279489	30281285	chr12	73574367	73575250
chr7	30399022	30400080	chr12	73584444	73585065
chr7	30412564	30413196	chr12	73765887	73766855
chr7	30421869	30422800	chr12	75449277	75450435
chr7	30562279	30563776	chr12	75817923	75818842
chr7	30588363	30589172	chr12	76546502	76547775
chr7	30811576	30812968	chr12	77008933	77009794
chr7	30841976	30842674	chr12	77039660	77040445
chr7	30955255	30957905	chr12	77138518	77139335
chr7	31000047	31001547	chr12	77533959	77534618
chr7	31002497	31003234	chr12	77536888	77538690
chr7	31041464	31042402	chr12	77539433	77540358
chr7	31089579	31090298	chr12	77575924	77576769
chr7	31150682	31151979	chr12	77788038	77788853
chr7	34214278	34215853	chr12	77877653	77878187
chr7	34229644	34230816	chr12	78350589	78351160
chr7	34233829	34234571	chr12	78356422	78356983
chr7	34312806	34313974	chr12	78923615	78924332
chr7	34387600	34390285	chr12	78984911	78985993
chr7	35055958	35057188	chr12	79208590	79210054
chr7	35118515	35120039	chr12	79436527	79437208
chr7	35233976	35235301	chr12	79838062	79838949
chr7	35554602	35556139	chr12	79842331	79843811
chr7	37640319	37640336	chr12	79883478	79884402
chr7	38018207	38019867	chr12	79968634	79971050
chr7	38060632	38061967	chr12	79990476	79991529
chr7	38084510	38086329	chr12	80001537	80002204
chr7	38106974	38108647	chr12	80004161	80005245
chr7	38230161	38231116	chr12	80020818	80021444
chr7	39517165	39518696	chr12	80060551	80061432
chr7	39552046	39553219	chr12	80740233	80740816
chr7	39654614	39656179	chr12	80993685	80994233
chr7	41598777	41599976	chr12	80998381	80999168
chr7	41632707	41634126	chr12	81594867	81595420
chr7	43312258	43313719	chr12	82225608	82226468
chr7	43443191	43444310	chr12	82294914	82295899
chr7	43464544	43466808	chr12	83039805	83040313
chr7	43545701	43546779	chr12	8344655	8345471
chr7	43561918	43562957	chr12	84388631	84389610
chr7	43579178	43580239	chr12	84407828	84409422
chr7	44246092	44247274	chr12	84674827	84675593
chr7	44304542	44305871	chr12	84691042	84691980
chr7	44495862	44496902	chr12	8472475	8473043
chr7	44572073	44572952	chr12	84734773	84735319
chr7	44748251	44749119	chr12	85192561	85193344
chr7	44815481	44816761	chr12	85208534	85209500
chr7	44848464	44850615	chr12	85429755	85430949
chr7	44868789	44870357	chr12	85444486	85445319
chr7	44894771	44896800	chr12	85446803	85447536
chr7	44928854	44930241	chr12	85545507	85546324
chr7	44997104	44999197	chr12	85571163	85571896
chr7	45015816	45016662	chr12	85963426	85964912
chr7	45017088	45018309	chr12	85969341	85970179
chr7	45052716	45053957	chr12	86483249	86483838
chr7	45061903	45063071	chr12	86484441	86484974
chr7	45082198	45083838	chr12	86829652	86830501
chr7	45123032	45125159	chr12	87091776	87092396
chr7	45128389	45129740	chr12	91766070	91766915
chr7	45153799	45155065	chr12	93577008	93577260
chr7	45433950	45435111	chr12	98571716	98572776
chr7	45456731	45458187	chr12	98574406	98575435
chr7	45459521	45460442	chr12	99282772	99283512
chr7	45525656	45526792	chr12	99287618	99288174
chr7	45567693	45568693	chr12	99380531	99381721
chr7	45570009	45570710	chr12	99559332	99559969
chr7	45591834	45592433	chr13	10065675	10066283
chr7	45634953	45636288	chr13	10070466	10071749
chr7	45704549	45705587	chr13	100809880	100810427
chr7	45707422	45708214	chr13	100824205	100824836
chr7	45717617	45718356	chr13	100887179	100888600
chr7	45733359	45734021	chr13	101481658	101482293
chr7	45813654	45815164	chr13	101658910	101659612
chr7	46099256	46100151	chr13	101705830	101707208
chr7	46745576	46747025	chr13	101760188	101760812
chr7	46795511	46796218	chr13	102087778	102088278
chr7	46833118	46834416	chr13	102344558	102345495
chr7	46845221	46847373	chr13	102352329	102353096
chr7	46919601	46920394	chr13	102453135	102453739
chr7	47007988	47008784	chr13	102664606	102667768
chr7	47013878	47016317	chr13	105147591	105148652
chr7	47022036	47022984	chr13	107094185	107095056
chr7	47050152	47052285	chr13	108211923	108212906
chr7	47346020	47346547	chr13	108667107	108667640
chr7	48043719	48044817	chr13	108686666	108687402
chr7	48880522	48882876	chr13	109230040	109230887
chr7	48887682	48888613	chr13	109239078	109239893
chr7	49245473	49246566	chr13	109822171	109823105
chr7	49461929	49462933	chr13	109907510	109908196
chr7	49522201	49523623	chr13	110405654	110406663
chr7	49778024	49778957	chr13	110563844	110564709
chr7	51861213	51862793	chr13	111634374	111635256
chr7	55784246	55785152	chr13	111801651	111802146
chr7	55841577	55842688	chr13	111867479	111868472
chr7	55852398	55853355	chr13	111954333	111955266
chr7	55961280	55963008	chr13	111983843	111984741
chr7	55968194	55970333	chr13	112000841	112001862
chr7	56049480	56050810	chr13	112002359	112003206
chr7	59228137	59229800	chr13	112427285	112428077
chr7	59767111	59767813	chr13	117215964	117216646
chr7	59768522	59770641	chr13	119755069	119756103
chr7	63896726	63897677	chr13	120150026	120150561
chr7	63911728	63912565	chr13	12033149	12034435
chr7	63936081	63936807	chr13	12561349	12562641
chr7	63937298	63938031	chr13	13520371	13520946
chr7	63938609	63939542	chr13	13523498	13524384
chr7	64011529	64012247	chr13	13564390	13565104
chr7	64048205	64049971	chr13	13784727	13785582
chr7	64141024	64142097	chr13	13827692	13828638
chr7	64287196	64288210	chr13	16754951	16755852
chr7	64391836	64393375	chr13	17694708	17695757
chr7	64872329	64873556	chr13	19219521	19220240
chr7	65692909	65693927	chr13	20231827	20232826
chr7	66078901	66080208	chr13	21180174	21181365
chr7	66107820	66111049	chr13	23913697	23914464
chr7	66124376	66125216	chr13	24231136	24233157
chr7	66178862	66181179	chr13	24326921	24327501
chr7	66200704	66201337	chr13	24392455	24393448
chr7	66387199	66389925	chr13	24398244	24399114
chr7	66688827	66690413	chr13	24402894	24403538
chr7	67372500	67373567	chr13	24415248	24416015
chr7	67461755	67462475	chr13	24485824	24486732
chr7	67644821	67646884	chr13	24604475	24605102
chr7	67951023	67952707	chr13	24613158	24613959
chr7	68128657	68129982	chr13	24617438	24618268
chr7	68667538	68668430	chr13	24785961	24786758
chr7	68748082	68750326	chr13	28502084	28502701
chr7	72306094	72307195	chr13	28512330	28513394
chr7	73537390	73538381	chr13	28671149	28672205
chr7	73557983	73559446	chr13	28720090	28720795
chr7	73595005	73595749	chr13	28942707	28943461
chr7	73606367	73608080	chr13	28957771	28958803
chr7	73617923	73619023	chr13	28959470	28960144
chr7	74458196	74460006	chr13	28991809	28993108
chr7	74554362	74556243	chr13	29715276	29715988
chr7	74683762	74684467	chr13	29726153	29727097
chr7	74928249	74929316	chr13	29737827	29738519
chr7	75454991	75455698	chr13	30002988	30003604
chr7	75574874	75575937	chr13	30632811	30633541
chr7	75588940	75589881	chr13	30684580	30685137
chr7	75655425	75656424	chr13	30685809	30686511
chr7	75700427	75702890	chr13	30751042	30751651
chr7	75785343	75786186	chr13	32611408	32612069
chr7	75848005	75849888	chr13	32662089	32663223
chr7	78846092	78847927	chr13	32670248	32671466
chr7	78912154	78914452	chr13	32831787	32832386
chr7	79465694	79466556	chr13	32929041	32929617
chr7	79920172	79921180	chr13	33004213	33004905
chr7	80018459	80019207	chr13	33112834	33113660
chr7	80024619	80028405	chr13	34118605	34119182
chr7	80074387	80075689	chr13	34666844	34667930
chr7	80078412	80079760	chr13	34683600	34684659
chr7	80114025	80116024	chr13	35188834	35189792
chr7	80185798	80186812	chr13	35209330	35210127
chr7	80197984	80198767	chr13	35811930	35812492
chr7	80209435	80210462	chr13	36148991	36149696
chr7	80232194	80233251	chr13	37049865	37050685
chr7	80268843	80270612	chr13	37482324	37483281
chr7	80293867	80295034	chr13	37503975	37505278
chr7	80323489	80325031	chr13	37509210	37509979
chr7	80339573	80340959	chr13	37691914	37692552
chr7	80368499	80369764	chr13	37882383	37883226
chr7	80369892	80371771	chr13	41336090	41336917
chr7	80386231	80388565	chr13	41402378	41403226
chr7	80403986	80404620	chr13	41426841	41427726
chr7	80534639	80535753	chr13	41486782	41487687
chr7	80554032	80555517	chr13	41545938	41546692
chr7	80641494	80642399	chr13	43182829	43184035
chr7	80687608	80689775	chr13	43209396	43210285
chr7	80778897	80779819	chr13	43215169	43216010
chr7	80781937	80782795	chr13	43237610	43238367
chr7	80802574	80803702	chr13	43250207	43251243
chr7	80830316	80830912	chr13	43300394	43301746
chr7	80856624	80858094	chr13	43480849	43481349
chr7	80864572	80865782	chr13	44065631	44066256
chr7	80947431	80948338	chr13	44799925	44800611
chr7	80992729	80994325	chr13	44869494	44870109
chr7	81212947	81213537	chr13	45005675	45006426
chr7	81344709	81345847	chr13	45442864	45443796
chr7	81523052	81523894	chr13	45469346	45470337
chr7	81570805	81572434	chr13	45907371	45908065
chr7	81762323	81763991	chr13	46339605	46340540
chr7	81828557	81830139	chr13	46417456	46418760
chr7	81849003	81850023	chr13	46619404	46620143
chr7	81858803	81859745	chr13	48778059	48778805
chr7	81991364	81992153	chr13	49070081	49070851
chr7	82533810	82534849	chr13	49147835	49148498
chr7	82601786	82604328	chr13	49186778	49187975
chr7	82647987	82649454	chr13	49188358	49189187
chr7	82810736	82811681	chr13	49247150	49248059
chr7	82865810	82867293	chr13	49259916	49261169
chr7	83809627	83810941	chr13	49652559	49653422
chr7	83891551	83892677	chr13	49799340	49799824
chr7	84150936	84152886	chr13	51161755	51162726
chr7	84689354	84690305	chr13	51274417	51275205
chr7	88192474	88193295	chr13	51276174	51277344
chr7	88276726	88278731	chr13	51289257	51290028
chr7	89215260	89217868	chr13	51391224	51391937
chr7	89403010	89404860	chr13	51651296	51652191
chr7	89940436	89942089	chr13	51736051	51736957
chr7	89980239	89981424	chr13	51737808	51738563
chr7	90019215	90020388	chr13	51747926	51748540
chr7	90022743	90023887	chr13	51753850	51754568
chr7	90039365	90040145	chr13	51757854	51758965
chr7	90059381	90061173	chr13	51762994	51763806
chr7	90129635	90130467	chr13	51767430	51768638
chr7	90282600	90284632	chr13	51792596	51793158
chr7	90301993	90303566	chr13	51800809	51801416
chr7	90442109	90444231	chr13	51813830	51814408
chr7	90475603	90477137	chr13	51926724	51927415
chr7	92636588	92637694	chr13	51942454	51943367
chr7	92669292	92670408	chr13	52024637	52025215
chr7	92740653	92742322	chr13	52114561	52115661
chr7	92874032	92875332	chr13	52241980	52242703
chr7	96553528	96554790	chr13	52538131	52538901
chr7	96951005	96952326	chr13	52550782	52551981
chr7	97080802	97083546	chr13	52566347	52567442
chr7	97210897	97211639	chr13	52584633	52585635
chr7	97332005	97332899	chr13	54222992	54223858
chr7	97354949	97355902	chr13	54322254	54322906
chr7	97579293	97581459	chr13	54359815	54361009
chr7	97737643	97738723	chr13	54372490	54373204
chr7	97747627	97749883	chr13	54375890	54376639
chr7	98177669	98179126	chr13	54424050	54424682
chr7	98359616	98361988	chr13	54425011	54425907
chr7	98655391	98657497	chr13	54621449	54622317
chr7	98702600	98704107	chr13	55369370	55370223
chr7	98804776	98805380	chr13	55437038	55437637
chr7	98815333	98817026	chr13	55447425	55448045
chr7	99140395	99141890	chr13	55527030	55529827
chr7	99182262	99183716	chr13	55634619	55635374
chr7	99359500	99360843	chr13	55934544	55936610
chr7	99380519	99381941	chr13	56151190	56152050
chr7	99468139	99469757	chr13	56158829	56159695
chr7	99482614	99484199	chr13	56172941	56173617
chr7	99534719	99535822	chr13	56662563	56663206
chr7	99545540	99547021	chr13	58067217	58068154
chr7	99674433	99675505	chr13	58197756	58198619
chr7	99795263	99796030	chr13	58236440	58237265
chr7	99962583	99963736	chr13	58273384	58275173
chr7	99973410	99974627	chr13	60897058	60897907
chr7	99980097	99980672	chr13	62879590	62880845
chr7	100120950	100121973	chr13	62887617	62888557
chr7	100371560	100372827	chr13	63528034	63528905
chr7	100461348	100462259	chr13	64186957	64187463
chr7	100465285	100466183	chr13	64248500	64249373
chr7	100495389	100496302	chr13	64309688	64310315
chr7	100590694	100591619	chr13	6648673	6649477
chr7	100607103	100607979	chr13	68928376	68929036
chr7	100705986	100706975	chr13	69809544	69810262
chr7	100845314	100845934	chr13	70637346	70638243
chr7	100862482	100864056	chr13	73464929	73465717
chr7	100931662	100933578	chr13	73603684	73604414
chr7	100950355	100951092	chr13	73702531	73703983
chr7	101026697	101028809	chr13	73742683	73743557
chr7	101060254	101061877	chr13	73827185	73828154
chr7	101074054	101074836	chr13	74115751	74116464
chr7	101108030	101108906	chr13	75541272	75542091
chr7	101301643	101302509	chr13	75840013	75840568
chr7	101310251	101311289	chr13	76141079	76141598
chr7	101362387	101363476	chr13	76383802	76385328
chr7	101381850	101382846	chr13	83065978	83066804
chr7	101450409	101451533	chr13	83571807	83572617
chr7	101896029	101897143	chr13	83649475	83650459
chr7	101905485	101906321	chr13	85507492	85508196
chr7	101933226	101934547	chr13	89739218	89739907
chr7	101969597	101971721	chr13	9011264	9012324
chr7	102064373	102065986	chr13	91093643	91094704
chr7	102209626	102210732	chr13	91306330	91307041
chr7	102250286	102251190	chr13	91370550	91371507
chr7	102266393	102268478	chr13	91540569	91541830
chr7	104314223	104315851	chr13	92638940	92639348
chr7	104352547	104353672	chr13	92736728	92737459
chr7	104445723	104446887	chr13	92738559	92739419
chr7	104770931	104772557	chr13	93093925	93094900
chr7	105399738	105400792	chr13	93547587	93548069
chr7	105640202	105640951	chr13	94788781	94789496
chr7	105735983	105737821	chr13	95014342	95014918
chr7	105743511	105745008	chr13	95261375	95262030
chr7	105777410	105779258	chr13	95324468	95325574
chr7	105810567	105811621	chr13	95891810	95892753
chr7	106236500	106237286	chr13	96983139	96984049
chr7	106550923	106551878	chr13	9763695	9765379
chr7	107593304	107595599	chr13	9834059	9834685
chr7	108993116	108994593	chr13	99915510	99916115
chr7	109518559	109519691	chr14	102398506	102399305
chr7	109703102	109704377	chr14	102906374	102907536
chr7	109751516	109752695	chr14	103649921	103651199
chr7	109985839	109986968	chr14	103668458	103669135
chr7	110061159	110062304	chr14	10452786	10453711
chr7	110108945	110109804	chr14	105896975	105897756
chr7	110121240	110122449	chr14	114946171	114946884
chr7	110163897	110165601	chr14	118422212	118422898
chr7	110166047	110166854	chr14	118795934	118796814
chr7	110220805	110223071	chr14	118834106	118834831
chr7	110285618	110287318	chr14	118879046	118879685
chr7	110296979	110297758	chr14	118982312	118982995
chr7	110614620	110615062	chr14	119006129	119007005
chr7	110688826	110690152	chr14	120157241	120158067
chr7	110823517	110825050	chr14	120563846	120565192
chr7	110843136	110844898	chr14	120572119	120572650
chr7	111028484	111029414	chr14	120583738	120584596
chr7	111082089	111083568	chr14	121349274	121349845
chr7	111121401	111123418	chr14	121365855	121366712
chr7	112022867	112024356	chr14	121572797	121573840
chr7	113206572	113208434	chr14	121650677	121651402
chr7	113241187	113243069	chr14	121696401	121696914
chr7	113368501	113370136	chr14	122063381	122064239
chr7	113512709	113514767	chr14	122073241	122074012
chr7	114115973	114118252	chr14	124801584	124802082
chr7	114254083	114255107	chr14	14513421	14514101
chr7	114291394	114293143	chr14	14639743	14640520
chr7	114414630	114416664	chr14	14649041	14650060
chr7	116333313	116334729	chr14	15062468	15063640
chr7	116475997	116477091	chr14	15096829	15097416
chr7	116503963	116504483	chr14	15769716	15770363
chr7	117484794	117485512	chr14	16173010	16173870
chr7	117486167	117487476	chr14	18001677	18002609
chr7	118243132	118244281	chr14	19796740	19797568
chr7	118277122	118278114	chr14	20120694	20121404
chr7	118491212	118492309	chr14	20379603	20380245
chr7	118532601	118533651	chr14	20640496	20641290
chr7	118739871	118741015	chr14	20694890	20695947
chr7	118811633	118812438	chr14	21051749	21052757
chr7	119895354	119896498	chr14	21287613	21288254
chr7	120834929	120836335	chr14	22089169	22089777
chr7	120842522	120843007	chr14	22800989	22801844
chr7	120917195	120918621	chr14	24778971	24779836
chr7	121033979	121035356	chr14	25052038	25052674
chr7	122020547	122021807	chr14	25110555	25111369
chr7	122066694	122067719	chr14	25516976	25517822
chr7	122101304	122102238	chr14	25525678	25526372
chr7	122132287	122133553	chr14	25546741	25547399
chr7	122820717	122822136	chr14	25564216	25565031
chr7	122969538	122970546	chr14	25593777	25594441
chr7	123123461	123124690	chr14	25718445	25719111
chr7	123369420	123370440	chr14	27229291	27230255
chr7	125443885	125445601	chr14	27230599	27231131
chr7	125471598	125473170	chr14	27279701	27280922
chr7	125476265	125477315	chr14	27401561	27403456
chr7	125551647	125552846	chr14	30173106	30173660
chr7	125607294	125608184	chr14	30183401	30184183
chr7	125707506	125708236	chr14	30361648	30363321
chr7	126134603	126135642	chr14	30594825	30595684
chr7	126199969	126200933	chr14	30641641	30642258
chr7	126285185	126286012	chr14	30671657	30672208
chr7	126376787	126378283	chr14	31215306	31216791
chr7	126474410	126475842	chr14	31313015	31313904
chr7	126482126	126483175	chr14	31410237	31410855
chr7	126486783	126487689	chr14	31416400	31417182
chr7	126503167	126503977	chr14	31431731	31432490
chr7	126565537	126566984	chr14	31435866	31436405
chr7	126627881	126628635	chr14	31494473	31495471
chr7	126695010	126696284	chr14	31531646	31532288
chr7	126703799	126704880	chr14	31537123	31537940
chr7	126745958	126747489	chr14	31568996	31569707
chr7	126759029	126760121	chr14	31576602	31577431
chr7	126776573	126777300	chr14	31669516	31670362
chr7	126791810	126793432	chr14	32950758	32951545
chr7	126798419	126799748	chr14	33189090	33190715
chr7	126975411	126976795	chr14	33329037	33329618
chr7	127090852	127091663	chr14	33467430	33469472
chr7	127112407	127113521	chr14	34673178	34673963
chr7	127157289	127159233	chr14	34761114	34761777
chr7	127208459	127209428	chr14	40924187	40925051
chr7	127232563	127233798	chr14	40958514	40959663
chr7	127243849	127244987	chr14	40999718	41000591
chr7	127253747	127254970	chr14	45091038	45092882
chr7	127273349	127274779	chr14	45155210	45156194
chr7	127289184	127290949	chr14	47027471	47028214
chr7	127344994	127346461	chr14	47164938	47166176
chr7	127421551	127422441	chr14	47169623	47170311
chr7	127470777	127471769	chr14	47234676	47235346
chr7	127477513	127478679	chr14	47297883	47298826
chr7	127511560	127513199	chr14	47415003	47415674
chr7	127572613	127574091	chr14	47618532	47619563
chr7	127587633	127589639	chr14	48202310	48202889
chr7	127744298	127746881	chr14	48302227	48304346
chr7	127768735	127770740	chr14	48654779	48655605
chr7	127776401	127777773	chr14	49300143	49300796
chr7	127841096	127842087	chr14	49490469	49491730
chr7	127849931	127852078	chr14	50981124	50981847
chr7	127875337	127877469	chr14	52140325	52141283
chr7	127912131	127913065	chr14	52149912	52150418
chr7	127935184	127936125	chr14	54226867	54228086
chr7	127966984	127968576	chr14	54230926	54231903
chr7	128097618	128098432	chr14	54232990	54233934
chr7	128237774	128238826	chr14	54480396	54481953
chr7	128523106	128524623	chr14	54518368	54519151
chr7	128610715	128612340	chr14	55193135	55193932
chr7	128622282	128623543	chr14	55540611	55541266
chr7	128739595	128740864	chr14	55721664	55722529
chr7	130000955	130001918	chr14	56667674	56668628
chr7	130546541	130547654	chr14	57768699	57769575
chr7	130834210	130834712	chr14	57908408	57908983
chr7	131409709	131411299	chr14	57910043	57911076
chr7	132315504	132317962	chr14	59396792	59397573
chr7	132358589	132359394	chr14	60129134	60129841
chr7	132575281	132576879	chr14	60666195	60666806
chr7	132685883	132687164	chr14	60721872	60722468
chr7	132713329	132714726	chr14	60732060	60733176
chr7	132735180	132735730	chr14	60738333	60738903
chr7	132812913	132814240	chr14	61047074	61047834
chr7	132852204	132853043	chr14	61157349	61157975
chr7	132930309	132932706	chr14	61997714	61998585
chr7	133121845	133124918	chr14	62001326	62002094
chr7	133636535	133638753	chr14	62425050	62425899
chr7	133708477	133709669	chr14	63377049	63378003
chr7	133776177	133777045	chr14	63416726	63417859
chr7	135605062	135606103	chr14	63427578	63428237
chr7	135651780	135652789	chr14	63995464	63996141
chr7	135715395	135717322	chr14	65014897	65015551
chr7	136502366	136503286	chr14	65376474	65377008
chr7	136554956	136557105	chr14	65836848	65837611
chr7	137410104	137411788	chr14	66199512	66200249
chr7	137437499	137438688	chr14	66228717	66229683
chr7	138845663	138846891	chr14	68927627	68928445
chr7	138909184	138910065	chr14	69058635	69059425
chr7	139212717	139213773	chr14	69140730	69141641
chr7	139247788	139249005	chr14	69217863	69218606
chr7	139363723	139364743	chr14	69774512	69775258
chr7	139388467	139389248	chr14	69830620	69831431
chr7	139399916	139400939	chr14	69965470	69966040
chr7	139401415	139401489	chr14	70030775	70031632
chr7	140036051	140036842	chr14	70153212	70154212
chr7	140116087	140116844	chr14	70159294	70160276
chr7	140855821	140858122	chr14	70847303	70847986
chr7	140881308	140882860	chr14	70849879	70850736
chr7	140941353	140942234	chr14	70883955	70885008
chr7	140955806	140956703	chr14	70994318	70994997
chr7	140997808	141000041	chr14	73116781	73117619
chr7	141007996	141009686	chr14	73123561	73124209
chr7	141016553	141018145	chr14	74921770	74922537
chr7	141046842	141049237	chr14	76613321	76614089
chr7	141122729	141123902	chr14	76664593	76665277
chr7	141172004	141173263	chr14	76673520	76674616
chr7	141193965	141195258	chr14	76687848	76688780
chr7	141221532	141222389	chr14	76781423	76781978
chr7	141265349	141266903	chr14	7773684	7774531
chr7	141268369	141269562	chr14	78356542	78357323
chr7	141326591	141328579	chr14	78900513	78901319
chr7	141391514	141393589	chr14	79267716	79268382
chr7	141393983	141395088	chr14	79280283	79280992
chr7	141446778	141448151	chr14	79521531	79522383
chr7	141454867	141456573	chr14	7993965	7995005
chr7	141475896	141476962	chr14	8114189	8114889
chr7	141539400	141541375	chr14	94541796	94542534
chr7	141561510	141563624	chr15	100303884	100304755
chr7	141638566	141639324	chr15	100417876	100418525
chr7	141901832	141902985	chr15	100706026	100706805
chr7	142060389	142061687	chr15	100845192	100845625
chr7	142387404	142388526	chr15	100904886	100905419
chr7	143007800	143009370	chr15	101247789	101248517
chr7	143548031	143549600	chr15	101250042	101250606
chr7	143712736	143714214	chr15	101315586	101316730
chr7	143822230	143823786	chr15	101317670	101319278
chr7	144581695	144582680	chr15	102207938	102208598
chr7	144914631	144915590	chr15	103258066	103259015
chr7	145111077	145112496	chr15	103376668	103377467
chr11	3100024	3102728	chr15	10346889	10347619
chr11	3105063	3106009	chr15	11532813	11533531
chr11	3121833	3124369	chr15	12840464	12841345
chr11	3126938	3127706	chr15	25647996	25648871
chr11	3131954	3132646	chr15	25842787	25843817
chr11	3137229	3137765	chr15	25865422	25866076
chr11	3138288	3139099	chr15	25904436	25905306
chr11	3140983	3141654	chr15	25983914	25984770
chr11	3142333	3142868	chr15	26016073	26016879
chr11	3153579	3154710	chr15	27702307	27703231
chr11	3158376	3158945	chr15	27757658	27759335
chr11	3161246	3162144	chr15	27777079	27777839
chr11	3162397	3162853	chr15	27783545	27784709
chr11	3165143	3165719	chr15	27827623	27828543
chr11	3166781	3168203	chr15	27912436	27913324
chr11	3172152	3172967	chr15	27976894	27977626
chr11	3173449	3174086	chr15	31279278	31280154
chr11	3179627	3180228	chr15	31365340	31366072
chr11	3183892	3200218	chr15	33082986	33083721
chr11	3202081	3202815	chr15	34049393	34050701
chr11	3289543	3290630	chr15	34775480	34776180
chr11	3331740	3332833	chr15	35370936	35371978
chr11	3451943	3452859	chr15	35821865	35822793
chr11	3514117	3515505	chr15	36214387	36215355
chr11	3648425	3649492	chr15	36240885	36242193
chr11	3894834	3895445	chr15	36580541	36582257
chr11	3913620	3914647	chr15	36719096	36719712
chr11	3963215	3964408	chr15	36751073	36751661
chr11	4134518	4136134	chr15	36794310	36794881
chr11	4159400	4160893	chr15	36848125	36848686
chr11	4195489	4196358	chr15	37435992	37436519
chr11	4308016	4308926	chr15	38302177	38302710
chr11	4594484	4595337	chr15	38452593	38453344
chr11	4848509	4850303	chr15	38574981	38575699
chr11	4973029	4975100	chr15	38661617	38662573
chr11	4986417	4988634	chr15	39913249	39914139
chr11	5061130	5062426	chr15	42100542	42101192
chr11	5098939	5099814	chr15	4816540	4817502
chr11	5261043	5262316	chr15	5261897	5262732
chr11	5444644	5445590	chr15	53604238	53604858
chr11	5520505	5522565	chr15	53666353	53667234
chr11	5540837	5542952	chr15	53667979	53669072
chr11	5761081	5763000	chr15	55843716	55844178
chr11	5788057	5788894	chr15	57772595	57773280
chr11	5955148	5956371	chr15	57792929	57793950
chr11	6291161	6292348	chr15	57806149	57806782
chr11	6388432	6389875	chr15	57809506	57810296
chr11	6415490	6416731	chr15	57849208	57849854
chr11	6443987	6444959	chr15	57972691	57973402
chr11	6475640	6476831	chr15	58651463	58652076
chr11	6528122	6529168	chr15	58696957	58697479
chr11	6546435	6547469	chr15	58980115	58980671
chr11	6560561	6561510	chr15	59003910	59004755
chr11	6586351	6587586	chr15	59043571	59044233
chr11	6625340	6626686	chr15	59047646	59048418
chr11	8589425	8590450	chr15	59059193	59060191
chr11	8604455	8605521	chr15	59082041	59082572
chr11	8624177	8625035	chr15	59089355	59090263
chr11	8660744	8661562	chr15	59263401	59264073
chr11	8700443	8702503	chr15	59314602	59315514
chr11	8708428	8709258	chr15	59393800	59394342
chr11	8709294	8710133	chr15	59624449	59625130
chr11	11461519	11462633	chr15	59714173	59715131
chr11	11569178	11570061	chr15	59811444	59812163
chr11	11685763	11686607	chr15	60141315	60142241
chr11	11808607	11809500	chr15	60824657	60825438
chr11	12860611	12861487	chr15	63619819	63620470
chr11	17004735	17005473	chr15	63648044	63648608
chr11	17008384	17009100	chr15	63657743	63658764
chr11	17158646	17160172	chr15	66793018	66793558
chr11	17211144	17212447	chr15	67036819	67038040
chr11	19919993	19920699	chr15	67039378	67040667
chr11	19923894	19924613	chr15	67145133	67145954
chr11	20112124	20113441	chr15	67234798	67235682
chr11	20200776	20201491	chr15	67289729	67290364
chr11	20230926	20231751	chr15	68227874	68228929
chr11	20332261	20333714	chr15	7084912	7085575
chr11	20378577	20379773	chr15	7216854	7217527
chr11	20542327	20543609	chr15	72864623	72866107
chr11	20631274	20633020	chr15	72928401	72929401
chr11	20896092	20897027	chr15	73117697	73118305
chr11	20958174	20959194	chr15	73140022	73140974
chr11	21090767	21092030	chr15	73155076	73155722
chr11	21223263	21225672	chr15	73156332	73157041
chr11	21238350	21239635	chr15	73492112	73492893
chr11	21370131	21371935	chr15	73505760	73506731
chr11	21571637	21572540	chr15	73512063	73513449
chr11	22286443	22288123	chr15	73627104	73628066
chr11	22511900	22513580	chr15	73667958	73668721
chr11	22692569	22693573	chr15	73672717	73673625
chr11	22847832	22848572	chr15	73698080	73698722
chr11	22859500	22860252	chr15	73717771	73718716
chr11	22927594	22929223	chr15	73731650	73733275
chr11	22981708	22982627	chr15	73734853	73735324
chr11	22990258	22991076	chr15	73743363	73744139
chr11	23255249	23256190	chr15	73747849	73748463
chr11	23305966	23307103	chr15	73759718	73760340
chr11	23497505	23498578	chr15	73760898	73761567
chr11	23665235	23666417	chr15	7463786	7464560
chr11	23770657	23771503	chr15	74905866	74906843
chr11	23894689	23895565	chr15	74925635	74926390
chr11	26593074	26594053	chr15	74933759	74934581
chr11	26640255	26641114	chr15	74936382	74937280
chr11	29373150	29373982	chr15	75658460	75659035
chr11	29514724	29515735	chr15	75981417	75982320
chr11	29525891	29527187	chr15	76069414	76070136
chr11	29547504	29548425	chr15	76446388	76447427
chr11	29692015	29694346	chr15	77833968	77834865
chr11	30025629	30026636	chr15	7834946	7835886
chr11	30267683	30268407	chr15	78440707	78441743
chr11	30648736	30649900	chr15	78528498	78529367
chr11	30771387	30772983	chr15	78563888	78564454
chr11	30953221	30955110	chr15	78572415	78573461
chr11	31870039	31872008	chr15	78596496	78597620
chr11	32267033	32268112	chr15	78605161	78606068
chr11	32454792	32456230	chr15	78683428	78684322
chr11	32532726	32533648	chr15	78690480	78691235
chr11	32641980	32644829	chr15	78771633	78772434
chr11	33147702	33148672	chr15	78923445	78924087
chr11	34009650	34011471	chr15	78982558	78983271
chr11	34046587	34047543	chr15	79000198	79000921
chr11	34063646	34064500	chr15	79738766	79739674
chr11	34544342	34545090	chr15	79895542	79896385
chr11	34681671	34682245	chr15	80319805	80320391
chr11	34782371	34784491	chr15	80530837	80531812
chr11	35769133	35770120	chr15	80538426	80539257
chr11	40691838	40695657	chr15	80607194	80607723
chr11	41632625	41633052	chr15	80615742	80616569
chr11	43384975	43385822	chr15	80671164	80671969
chr11	43680784	43683716	chr15	81032937	81033738
chr11	43747048	43749763	chr15	81301009	81301786
chr11	44519827	44520894	chr15	81513888	81514740
chr11	44868730	44869988	chr15	81561932	81562544
chr11	45851435	45852977	chr15	81832280	81832899
chr11	45954786	45955763	chr15	82027396	82028478
chr11	46127493	46128197	chr15	82047127	82048000
chr11	46311295	46312760	chr15	82255940	82256658
chr11	46313644	46315161	chr15	82974073	82975272
chr11	46436693	46437650	chr15	83078793	83079323
chr11	48787358	48789572	chr15	83602391	83603211
chr11	48799624	48800781	chr15	83633752	83634416
chr11	48816732	48817647	chr15	84212464	84213412
chr11	48837410	48838928	chr15	84236918	84237487
chr11	48870883	48872608	chr15	84269105	84271306
chr11	48900652	48901457	chr15	84272625	84273246
chr11	49075708	49077257	chr15	84298416	84299311
chr11	49086668	49089423	chr15	84312936	84313938
chr11	49202636	49204287	chr15	8444150	8445109
chr11	49243633	49244471	chr15	84450381	84451248
chr11	49658528	49659521	chr15	84466701	84467355
chr11	49711820	49713203	chr15	8450913	8451561
chr11	49846183	49847803	chr15	84511922	84513430
chr11	49983453	49984437	chr15	84570507	84571523
chr11	50130558	50131780	chr15	84576891	84577641
chr11	50174355	50175417	chr15	84616245	84617358
chr11	50209934	50210863	chr15	84625478	84626361
chr11	50224634	50226182	chr15	84654203	84654677
chr11	50236283	50237935	chr15	84685257	84685987
chr11	50291620	50292784	chr15	84714607	84715234
chr11	50325158	50326482	chr15	84999951	85000647
chr11	50377645	50378907	chr15	85404391	85405309
chr11	50429839	50431724	chr15	85409127	85409719
chr11	50565216	50566307	chr15	8568045	8569771
chr11	51262387	51263954	chr15	85856632	85857502
chr11	51584040	51585175	chr15	85969564	85970266
chr11	51605221	51607678	chr15	86064165	86064774
chr11	51619083	51620055	chr15	86067357	86068072
chr11	51635528	51636305	chr15	86068853	86069778
chr11	51637759	51638598	chr15	86088051	86088825
chr11	51650232	51651276	chr15	86110537	86111391
chr11	51688663	51689636	chr15	86173408	86174145
chr11	51756148	51756905	chr15	86182316	86183245
chr11	51855255	51859374	chr15	8625348	8625901
chr11	51915919	51917189	chr15	89591513	89592321
chr11	51921294	51922117	chr15	91634033	91634642
chr11	52000227	52001042	chr15	91643619	91644412
chr11	52003705	52004498	chr15	91672561	91673367
chr11	52079839	52080815	chr15	9463389	9464413
chr11	52098272	52099386	chr15	9491615	9492618
chr11	52231358	52232544	chr15	95906185	95906812
chr11	52360254	52361416	chr15	95914825	95915452
chr11	53300163	53301084	chr15	96185869	96186366
chr11	53350323	53351330	chr15	96286469	96286978
chr11	53430424	53431381	chr15	96582987	96584220
chr11	53763429	53764383	chr15	96640236	96641114
chr11	53769492	53770271	chr15	96642477	96643213
chr11	53794691	53795921	chr15	96934929	96935826
chr11	53802746	53803713	chr15	97455474	97456323
chr11	53891285	53892577	chr15	97458344	97459132
chr11	54091410	54092701	chr15	97464200	97464754
chr11	54139963	54140832	chr15	9748363	9749207
chr11	54437820	54438611	chr15	97534695	97535344
chr11	54522289	54522982	chr15	97720892	97721817
chr11	54727194	54727993	chr15	9772201	9772741
chr11	54786913	54788063	chr15	97730942	97731698
chr11	54801728	54802397	chr15	97744830	97745410
chr11	54807159	54808741	chr15	97750563	97751266
chr11	54812437	54813228	chr15	97767349	97768371
chr11	54865940	54866955	chr15	97820898	97821705
chr11	54884038	54885704	chr15	97824935	97826495
chr11	54935944	54936967	chr15	9788222	9788718
chr11	54955368	54956616	chr15	97955202	97955779
chr11	54971698	54972773	chr15	98170143	98171010
chr11	54973144	54974664	chr15	98484192	98485050
chr11	55022884	55023606	chr15	98486762	98487776
chr11	55076874	55078523	chr15	99701895	99702609
chr11	55120306	55121912	chr15	99890563	99891457
chr11	55154555	55155544	chr16	10305805	10306526
chr11	55453180	55454013	chr16	10508570	10509236
chr11	55468510	55470225	chr16	10818399	10819049
chr11	57531127	57532114	chr16	10843666	10844547
chr11	57644102	57646322	chr16	10905367	10906500
chr11	58008197	58011092	chr16	10969196	10969939
chr11	58103901	58104702	chr16	10978857	10980211
chr11	58301301	58303024	chr16	11040629	11041213
chr11	58322559	58323633	chr16	11063041	11063870
chr11	58329438	58331592	chr16	11069723	11070173
chr11	58787445	58788232	chr16	11071671	11072534
chr11	58927570	58928936	chr16	11091033	11091737
chr11	58938222	58939164	chr16	11143839	11144438
chr11	58954063	58955257	chr16	11316914	11317936
chr11	58958878	58960694	chr16	11658954	11659618
chr11	58976885	58979597	chr16	11662681	11663277
chr11	59163068	59164108	chr16	12901622	12902329
chr11	59191375	59192362	chr16	13218780	13219652
chr11	59201584	59203049	chr16	14439037	14439724
chr11	59208137	59209081	chr16	16828910	16829827
chr11	59227637	59228706	chr16	16858035	16858648
chr11	59418432	59419345	chr16	16863688	16864625
chr11	59421451	59422318	chr16	16865000	16865987
chr11	59838985	59840197	chr16	16868854	16869750
chr11	59902039	59902975	chr16	16870521	16871398
chr11	60045862	60047365	chr16	17208408	17209465
chr11	60114892	60115639	chr16	17222061	17222614
chr11	60199397	60200397	chr16	17409053	17409602
chr11	60210142	60211115	chr16	17969109	17969961
chr11	60352124	60353942	chr16	17979903	17980741
chr11	60416678	60418050	chr16	18073542	18074277
chr11	60536865	60538229	chr16	18229225	18229950
chr11	60698896	60700473	chr16	18392700	18393981
chr11	60726458	60727852	chr16	18459862	18460617
chr11	60776555	60778177	chr16	19052571	19053300
chr11	60830260	60831189	chr16	19884011	19884754
chr11	60877745	60879898	chr16	21080030	21080698
chr11	60913324	60914307	chr16	21473238	21474001
chr11	60935073	60935980	chr16	21492770	21493307
chr11	61174072	61175735	chr16	21625592	21626578
chr11	61266448	61268001	chr16	21693737	21694872
chr11	61493325	61495306	chr16	21835518	21836081
chr11	61854462	61855423	chr16	22058552	22059869
chr11	61929883	61930699	chr16	22461262	22462479
chr11	62004239	62007308	chr16	22526067	22526840
chr11	62076426	62077426	chr16	22548067	22548983
chr11	62280457	62282486	chr16	22938347	22939823
chr11	62456650	62458866	chr16	23225864	23226887
chr11	62550123	62552028	chr16	23284467	23285317
chr11	62573903	62577410	chr16	23286292	23287751
chr11	62602427	62603488	chr16	24259601	24260459
chr11	62879002	62880115	chr16	24263290	24264402
chr11	63046275	63046992	chr16	24347866	24348427
chr11	65787526	65788809	chr16	25177800	25178625
chr11	65806093	65807799	chr16	25250169	25250878
chr11	67577860	67578507	chr16	29578866	29580218
chr11	68417269	68418536	chr16	29661014	29661615
chr11	68689995	68692292	chr16	29667486	29668066
chr11	68852542	68853552	chr16	29727092	29727995
chr11	68871262	68872789	chr16	29996000	29996837
chr11	69015595	69017216	chr16	30008774	30010197
chr11	69059237	69060113	chr16	30034686	30035976
chr11	69088218	69089014	chr16	30038972	30039751
chr11	69094421	69095416	chr16	30060989	30061869
chr11	69096795	69097428	chr16	30066579	30067342
chr11	69098374	69100235	chr16	30145361	30146070
chr11	69121888	69124153	chr16	30180779	30181722
chr11	69323382	69324449	chr16	30184575	30185461
chr11	69366131	69367057	chr16	30227138	30228064
chr11	69394927	69396592	chr16	30452876	30454007
chr11	69409199	69410036	chr16	30722225	30722949
chr11	69417317	69419198	chr16	30742265	30742893
chr11	69581011	69581871	chr16	30768916	30769797
chr11	69632147	69633601	chr16	30962348	30963057
chr11	69662350	69663263	chr16	30971768	30972654
chr11	69665746	69666528	chr16	30994218	30995099
chr11	69671131	69671846	chr16	31003798	31004556
chr11	69681160	69683501	chr16	31047795	31049032
chr11	69758096	69759781	chr16	31069421	31070704
chr11	69765470	69766813	chr16	31509909	31510651
chr11	69837624	69838646	chr16	31643037	31644539
chr11	69846103	69847681	chr16	32129916	32130732
chr11	69880636	69881835	chr16	32176743	32177904
chr11	69900178	69902346	chr16	32189852	32190631
chr11	69919411	69920286	chr16	32199989	32201481
chr11	69920865	69922114	chr16	32522147	32522870
chr11	69979942	69981274	chr16	32523562	32524515
chr11	69990751	69992071	chr16	32650983	32651554
chr11	69994713	69997792	chr16	32660021	32660640
chr11	69999931	70001153	chr16	32708603	32709162
chr11	70220242	70222192	chr16	33689467	33690431
chr11	70223578	70224261	chr16	33691243	33691868
chr11	70229584	70230946	chr16	33751267	33752102
chr11	70237329	70238326	chr16	33785006	33785925
chr11	70431921	70432988	chr16	34125361	34126279
chr11	70451335	70452645	chr16	35190611	35191229
chr11	70539611	70540663	chr16	3743613	3744873
chr11	70646321	70648099	chr16	38307651	38308180
chr11	70653281	70654252	chr16	3872114	3872853
chr11	70654297	70655344	chr16	38742181	38743202
chr11	70669033	70670074	chr16	3983014	3983683
chr11	70687379	70688289	chr16	4029027	4029979
chr11	70763722	70764866	chr16	43624248	43625697
chr11	70844360	70845796	chr16	4436651	4437299
chr11	71018977	71020056	chr16	45158471	45159395
chr11	71995784	71996588	chr16	45349143	45350228
chr11	72214634	72215635	chr16	4559422	4560272
chr11	72338911	72340160	chr16	45666153	45666784
chr11	72488587	72490385	chr16	4673817	4674668
chr11	72537883	72538586	chr16	49799923	49800882
chr11	72606901	72608728	chr16	49818465	49819172
chr11	72689226	72690887	chr16	50030662	50031474
chr11	72795494	72796807	chr16	50431681	50432642
chr11	72953563	72954511	chr16	5093197	5093981
chr11	73023942	73025134	chr16	55887774	55888576
chr11	73047457	73048430	chr16	55948704	55949551
chr11	73176452	73178032	chr16	56037407	56038218
chr11	73326143	73327091	chr16	57230892	57231753
chr11	74572285	74573327	chr16	57243032	57243925
chr11	74648958	74649794	chr16	57336346	57337384
chr11	74723551	74724573	chr16	57391133	57391799
chr11	74830067	74831233	chr16	57434444	57435164
chr11	74831843	74832663	chr16	58481097	58482184
chr11	74837542	74838975	chr16	58498147	58499104
chr11	74895881	74898668	chr16	58501658	58502516
chr11	74925478	74926530	chr16	58506987	58508099
chr11	75046949	75047503	chr16	65378057	65378829
chr11	75136910	75137609	chr16	66276504	66277090
chr11	75172828	75173910	chr16	69796117	69796943
chr11	75348016	75348997	chr16	75929109	75930218
chr11	75454056	75457349	chr16	76549362	76550099
chr11	75459881	75461869	chr16	8737348	8738243
chr11	75509656	75511493	chr16	87652675	87653422
chr11	75530100	75533698	chr16	87654080	87654709
chr11	75571020	75571868	chr16	87692342	87693153
chr11	75587414	75589056	chr16	90122297	90122933
chr11	75630290	75631406	chr16	90138010	90138740
chr11	75655644	75656323	chr16	90177174	90177844
chr11	75678826	75679721	chr16	91412725	91413588
chr11	75732509	75733692	chr16	91459383	91459895
chr11	76178595	76179891	chr16	91460798	91461705
chr11	76406342	76407518	chr16	91538265	91539052
chr11	76479192	76481372	chr16	91545317	91546022
chr11	76494154	76495466	chr16	91619663	91620984
chr11	76587070	76588595	chr16	91746471	91747051
chr11	76593504	76594129	chr16	91789511	91790342
chr11	76709254	76710501	chr16	92037766	92038669
chr11	76845179	76848153	chr16	92425737	92426426
chr11	77077841	77079028	chr16	92644664	92645239
chr11	77214507	77217002	chr16	92696421	92697555
chr11	77347904	77349444	chr16	92726714	92727320
chr11	77372125	77372896	chr16	92921360	92922444
chr11	77386034	77386936	chr16	92927669	92928709
chr11	77416080	77417079	chr16	93139393	93140046
chr11	77442429	77443150	chr16	93152640	93153598
chr11	77492641	77493370	chr16	93308453	93309726
chr11	77685425	77686735	chr16	93344674	93345694
chr11	77686868	77688508	chr16	93585354	93586945
chr11	77785739	77786616	chr16	93830700	93831538
chr11	77980276	77983432	chr16	94518871	94519567
chr11	78031381	78032879	chr16	94601410	94602109
chr11	78163546	78166380	chr16	94698109	94699434
chr11	78168875	78169967	chr16	94845817	94846422
chr11	78177753	78179108	chr16	95405284	95406090
chr11	78245043	78246540	chr16	95427405	95428846
chr11	78261278	78262422	chr16	95429750	95430563
chr11	78511364	78512680	chr16	95432265	95433157
chr11	78535662	78536927	chr16	95459132	95460003
chr11	78771756	78772290	chr16	95720355	95721047
chr11	78983972	78985798	chr16	95827215	95827953
chr11	79076261	79077076	chr16	95839516	95840212
chr11	79080866	79081990	chr16	95869295	95870899
chr11	79145596	79147040	chr16	96086709	96087584
chr11	79254132	79255064	chr16	96593913	96594675
chr11	79287371	79288196	chr16	96624438	96625337
chr11	79339056	79340857	chr16	97099724	97100542
chr11	79529554	79530987	chr16	97106998	97107627
chr11	79703362	79705312	chr16	97948703	97949244
chr11	79992424	79993635	chr17	10040806	10041624
chr11	80061727	80063037	chr17	12158848	12159717
chr11	80080378	80081591	chr17	12305158	12306243
chr11	80208825	80209718	chr17	14702474	14704327
chr11	80301265	80303233	chr17	14942825	14943625
chr11	80383036	80384103	chr17	15375358	15376010
chr11	80428174	80429190	chr17	15499505	15500365
chr11	80476384	80477365	chr17	15526760	15527701
chr11	80779679	80780274	chr17	15546268	15547024
chr11	82006669	82007516	chr17	17587058	17588044
chr11	82035122	82035701	chr17	17624912	17625824
chr11	82780634	82782005	chr17	21422846	21423576
chr11	82845451	82846696	chr17	21733362	21734092
chr11	82870030	82870657	chr17	22876179	22876702
chr11	82973929	82975402	chr17	23598689	23599431
chr11	83063829	83064587	chr17	23610267	23610998
chr11	83077638	83078897	chr17	23676887	23678083
chr11	83223588	83225307	chr17	25046920	25047713
chr11	83298447	83299281	chr17	25210466	25211655
chr11	83302325	83303219	chr17	25791881	25793084
chr11	83472425	83473430	chr17	26201302	26201825
chr11	84179202	84180117	chr17	26381528	26382305
chr11	84817968	84820176	chr17	26972781	26973571
chr11	84828816	84829527	chr17	26982855	26983505
chr11	84870340	84871286	chr17	27025838	27026492
chr11	84879471	84880967	chr17	27041444	27042203
chr11	85139843	85140656	chr17	27042527	27043404
chr11	85234050	85235912	chr17	27258849	27259653
chr11	85310609	85311504	chr17	27405524	27406180
chr11	85712834	85714406	chr17	27555044	27556625
chr11	86483976	86485106	chr17	27587929	27588709
chr11	86577164	86578103	chr17	27699364	27700312
chr11	86586731	86587531	chr17	27709508	27710482
chr11	86613726	86614602	chr17	28006858	28007659
chr11	86624105	86624922	chr17	28080071	28081012
chr11	86683339	86684351	chr17	28207355	28208145
chr11	86757156	86758358	chr17	28217695	28218953
chr11	86807238	86808369	chr17	28517844	28519190
chr11	86992647	86994510	chr17	28847014	28848091
chr11	87025077	87025943	chr17	28883471	28884562
chr11	87126602	87127561	chr17	28898813	28899410
chr11	87358360	87359342	chr17	29007505	29008493
chr11	87404073	87404971	chr17	29022191	29022898
chr11	87422237	87423386	chr17	29056533	29057335
chr11	87425857	87427890	chr17	29071747	29072316
chr11	87591447	87592746	chr17	29111078	29112213
chr11	87749077	87750160	chr17	29143120	29143899
chr11	87985983	87988177	chr17	29162294	29162861
chr11	88047004	88047906	chr17	29164178	29165190
chr11	88067543	88068837	chr17	29171839	29172716
chr11	88098707	88100359	chr17	29291785	29292979
chr11	88131437	88132907	chr17	29304204	29304865
chr11	88144683	88146211	chr17	29365142	29365726
chr11	88161467	88162436	chr17	29712420	29713180
chr11	88203162	88205243	chr17	30346730	30347658
chr11	88555292	88556356	chr17	3114414	3115505
chr11	88717817	88719056	chr17	31192463	31193257
chr11	88863871	88865150	chr17	31195284	31196048
chr11	88954638	88956003	chr17	31223570	31225022
chr11	88967739	88969588	chr17	31245189	31246043
chr11	88969802	88970794	chr17	31259072	31259670
chr11	88999042	88999995	chr17	31386888	31387494
chr11	89023956	89024777	chr17	31734372	31735098
chr11	89027866	89029065	chr17	31746042	31747317
chr11	90224647	90225872	chr17	31753123	31754025
chr11	90248835	90249828	chr17	31790441	31791310
chr11	93885120	93886887	chr17	31821442	31822025
chr11	93968076	93968722	chr17	31875048	31876021
chr11	93994924	93996430	chr17	31877450	31878413
chr11	94210638	94211739	chr17	31888319	31889306
chr11	94321293	94322333	chr17	31905530	31906442
chr11	94327038	94328829	chr17	32050621	32051325
chr11	94385589	94386948	chr17	32163845	32164618
chr11	94548507	94549418	chr17	3220108	3220637
chr11	94601345	94602482	chr17	32402437	32403933
chr11	94629206	94630382	chr17	33358031	33358620
chr11	94989430	94990397	chr17	33950981	33951780
chr11	94990512	94991540	chr17	34117615	34118841
chr11	94992735	94994377	chr17	34128870	34129858
chr11	95258521	95259888	chr17	34210333	34211315
chr11	95308992	95310772	chr17	34629829	34631309
chr11	95384236	95385100	chr17	34962092	34962806
chr11	95413663	95414657	chr17	35027245	35027775
chr11	95520573	95521406	chr17	35048153	35048973
chr11	95665420	95667509	chr17	35205094	35205930
chr11	95712438	95713355	chr17	35218253	35219119
chr11	95823942	95824804	chr17	35829674	35830169
chr11	95858257	95860329	chr17	35840975	35842038
chr11	96063911	96066013	chr17	35847846	35848818
chr11	96765461	96766182	chr17	35865454	35866258
chr11	96828736	96831145	chr17	35870033	35870955
chr11	96915719	96917228	chr17	36231044	36231744
chr11	96966757	96967736	chr17	36355210	36355801
chr11	96976921	96977708	chr17	36384823	36385383
chr11	96996097	96997436	chr17	36788712	36789242
chr11	97040269	97042125	chr17	36958073	36958961
chr11	97126648	97127899	chr17	39842876	39848858
chr11	97186932	97188756	chr17	4276569	4278092
chr11	97279988	97281265	chr17	42876276	42877116
chr11	97315156	97316050	chr17	43266960	43268292
chr11	97361824	97362832	chr17	43279484	43280221
chr11	97415124	97416519	chr17	43716568	43717210
chr11	97434656	97436032	chr17	44162190	44163122
chr11	97659738	97660746	chr17	44351219	44352251
chr11	97685496	97686120	chr17	44418531	44419225
chr11	97702704	97703924	chr17	44654345	44655165
chr11	97744354	97745327	chr17	4497990	4498881
chr11	97766232	97767297	chr17	45173260	45173978
chr11	97781618	97783161	chr17	45294506	45295476
chr11	97799389	97800757	chr17	45298131	45299059
chr11	97829549	97830533	chr17	45557538	45558674
chr11	97883492	97884538	chr17	45627891	45628727
chr11	97987370	97989157	chr17	45631791	45632344
chr11	98148216	98151130	chr17	46045434	46046265
chr11	98192829	98193744	chr17	46049057	46049970
chr11	98202450	98203393	chr17	46074651	46075511
chr11	98358142	98358933	chr17	46104285	46105151
chr11	98365887	98368359	chr17	46202266	46203092
chr11	98682257	98682979	chr17	46388031	46388602
chr11	98740510	98742638	chr17	46484179	46484936
chr11	98773351	98774606	chr17	46852637	46853310
chr11	98775130	98776117	chr17	47318991	47319542
chr11	98783078	98783913	chr17	4735061	4735771
chr11	98786248	98786883	chr17	4738941	4739652
chr11	98794631	98795627	chr17	47521322	47522369
chr11	98809256	98810193	chr17	47523199	47523660
chr11	98863366	98864172	chr17	47531194	47532090
chr11	98941658	98942674	chr17	47541858	47542810
chr11	99039743	99042142	chr17	47552953	47553494
chr11	99167861	99168675	chr17	47556550	47557360
chr11	100319975	100320775	chr17	47600651	47601546
chr11	100526659	100528760	chr17	47737873	47738805
chr11	100544840	100546286	chr17	47739274	47739978
chr11	100574701	100575595	chr17	47887271	47887809
chr11	100618663	100620740	chr17	47989709	47990389
chr11	100621339	100621690	chr17	48107216	48108161
chr11	100622363	100623468	chr17	48118425	48119085
chr11	100626485	100627245	chr17	48232300	48233072
chr11	100729814	100731244	chr17	48300110	48300714
chr11	100849983	100851008	chr17	48428033	48428530
chr11	100859835	100860814	chr17	49172676	49173311
chr11	100939322	100940148	chr17	49205492	49206255
chr11	100979682	100980232	chr17	49405745	49406520
chr11	101007921	101009747	chr17	4946031	4946518
chr11	101063529	101064435	chr17	4994008	4994759
chr11	101082156	101083210	chr17	50173226	50173998
chr11	101119353	101120241	chr17	50182275	50183202
chr11	101170944	101171906	chr17	50609780	50610400
chr11	101315684	101316486	chr17	50763351	50763904
chr11	101441975	101442740	chr17	5084071	5084679
chr11	101464678	101466508	chr17	5088772	5089366
chr11	101551330	101553428	chr17	5091382	5092125
chr11	101657783	101659225	chr17	51240093	51240862
chr11	101784207	101785807	chr17	51406804	51407557
chr11	101952496	101953710	chr17	51408339	51408898
chr11	101984007	101985250	chr17	51832560	51833429
chr11	102184115	102185832	chr17	52448398	52449263
chr11	102229653	102230684	chr17	52600731	52601731
chr11	102244688	102245703	chr17	5295578	5296195
chr11	102284103	102285564	chr17	5330640	5331245
chr11	102295931	102297651	chr17	5483190	5483967
chr11	102316168	102321476	chr17	5491025	5491922
chr11	102406936	102409108	chr17	56021075	56021657
chr11	102424337	102426501	chr17	56250977	56251897
chr11	102431985	102432857	chr17	56293123	56293837
chr11	102469413	102470789	chr17	56309386	56310174
chr11	102555740	102556714	chr17	56381051	56381702
chr11	102880333	102881640	chr17	56474216	56474861
chr11	103093922	103094935	chr17	56633922	56634716
chr11	103101147	103103579	chr17	56884632	56885286
chr11	103115563	103116848	chr17	57278680	57279542
chr11	103132621	103133362	chr17	57280429	57280997
chr11	103266796	103268333	chr17	5885336	5886077
chr11	103399945	103400604	chr17	5892872	5893606
chr11	103697370	103698217	chr17	5934621	5935625
chr11	103965997	103967468	chr17	6270239	6270873
chr11	103983899	103984625	chr17	63008091	63008817
chr11	104000962	104001798	chr17	63012117	63012673
chr11	104424814	104425544	chr17	63319149	63319917
chr11	104441427	104443295	chr17	63500357	63500947
chr11	104549296	104551358	chr17	6429548	6430359
chr11	104596177	104596876	chr17	6476472	6477388
chr11	104607385	104608467	chr17	64873293	64874368
chr11	105125907	105126800	chr17	65724132	65724899
chr11	105181068	105182174	chr17	65729829	65730712
chr11	105311400	105312209	chr17	65883962	65884808
chr11	105588847	105589949	chr17	66108102	66108722
chr11	105990280	105990817	chr17	67274467	67275118
chr11	106065405	106066599	chr17	6743631	6744128
chr11	106083746	106085606	chr17	67741092	67741911
chr11	106122464	106123492	chr17	6827451	6828580
chr11	106134361	106135764	chr17	6948092	6948930
chr11	106192938	106194450	chr17	70707092	70707879
chr11	106216020	106217312	chr17	70847009	70847667
chr11	106272596	106273441	chr17	70890500	70891016
chr11	106305446	106306403	chr17	70963555	70964091
chr11	106564632	106564821	chr17	71183027	71183957
chr11	106612368	106613631	chr17	71204482	71205230
chr11	106674479	106675734	chr17	71526395	71527194
chr11	106740820	106741841	chr17	7176180	7176961
chr11	106750461	106752535	chr17	7222121	7222662
chr11	106762188	106763024	chr17	72587369	72588484
chr11	106779301	106779973	chr17	72924937	72926652
chr11	106788438	106789472	chr17	73053599	73054109
chr11	106920242	106921142	chr17	73246617	73247518
chr11	106961277	106962142	chr17	73258470	73259219
chr11	106998433	107000045	chr17	73273541	73274377
chr11	107027313	107028481	chr17	73300124	73300723
chr11	107130204	107132486	chr17	73531693	73532561
chr11	107317565	107318315	chr17	73804469	73805329
chr11	107442934	107444230	chr17	73813117	73813659
chr11	107468920	107469537	chr17	75465094	75466014
chr11	107470271	107471180	chr17	78362030	78363204
chr11	107479109	107479952	chr17	79282730	79283375
chr11	108342965	108344460	chr17	79354093	79356097
chr11	108424544	108425335	chr17	79954287	79955245
chr11	109331011	109331943	chr17	79975125	79976796
chr11	109362309	109363049	chr17	79981179	79981792
chr11	109380510	109381496	chr17	79982400	79983290
chr11	109417127	109418025	chr17	79991123	79991742
chr11	109419758	109420745	chr17	80349591	80350308
chr11	109431177	109431944	chr17	81424422	81425070
chr11	109473448	109474300	chr17	83246047	83246644
chr11	109494466	109498093	chr17	83365411	83366609
chr11	109610847	109612123	chr17	83397441	83398162
chr11	109650427	109651577	chr17	83546100	83546902
chr11	109670879	109672114	chr17	83731900	83733039
chr11	109859970	109860848	chr17	83772616	83773244
chr11	109891052	109892836	chr17	83901981	83902575
chr11	111065425	111067243	chr17	83977714	83978604
chr11	113490752	113491454	chr17	8408925	8409507
chr11	113611647	113612668	chr17	84116360	84117056
chr11	113617111	113619835	chr17	84161181	84162089
chr11	113683631	113684537	chr17	84180279	84181266
chr11	113751155	113752796	chr17	84181465	84182202
chr11	114185217	114186238	chr17	84844801	84845650
chr11	114553949	114554540	chr17	86160464	86161192
chr11	114668291	114669268	chr17	86209348	86210284
chr11	114849500	114851363	chr17	86300802	86301690
chr11	114907489	114908163	chr17	86336553	86337634
chr11	115071620	115072459	chr17	86436632	86437264
chr11	115162632	115163753	chr17	86801786	86802284
chr11	115186852	115188159	chr17	86969394	86970122
chr11	115188466	115189726	chr17	87025038	87026023
chr11	115191150	115192728	chr17	87152332	87152879
chr11	115403084	115404399	chr17	87350924	87351461
chr11	115412530	115413543	chr17	87375832	87376732
chr11	115474745	115476244	chr17	87386982	87387637
chr11	115512502	115514949	chr17	8792207	8792784
chr11	115535527	115536793	chr17	87974429	87975235
chr11	115603315	115604446	chr17	88403048	88403941
chr11	115630730	115631447	chr17	8856170	8856959
chr11	115640867	115641793	chr17	88581323	88582107
chr11	115692511	115693636	chr17	8987939	8988782
chr11	115708141	115709017	chr17	90276398	90277051
chr11	115813401	115815408	chr17	9921133	9922076
chr11	116004256	116005707	chr18	10918096	10918895
chr11	116011957	116013495	chr18	11533955	11534732
chr11	116023643	116024871	chr18	11931567	11932214
chr11	116030075	116030934	chr18	11935666	11936513
chr11	116076649	116079100	chr18	12199850	12200557
chr11	116086672	116087907	chr18	13886147	13887455
chr11	116130228	116131456	chr18	15208251	15209006
chr11	116198322	116199562	chr18	15224074	15224611
chr11	116412030	116414006	chr18	21654439	21655329
chr11	116423648	116424600	chr18	21675664	21676434
chr11	116433754	116434831	chr18	24629672	24630397
chr11	116436635	116437252	chr18	25298948	25299676
chr11	116489958	116490860	chr18	32397272	32397849
chr11	116522845	116524258	chr18	32398411	32399305
chr11	116615521	116616379	chr18	32644064	32644728
chr11	116621084	116621772	chr18	33794319	33795435
chr11	116843135	116843981	chr18	34108719	34109805
chr11	116852244	116853742	chr18	34116450	34117104
chr11	117109337	117110296	chr18	34159450	34160784
chr11	117114382	117115713	chr18	34415771	34416337
chr11	117265806	117266622	chr18	34623851	34625008
chr11	117307811	117308916	chr18	34880000	34880891
chr11	117310969	117311952	chr18	34892273	34893065
chr11	117319324	117319409	chr18	34958303	34959255
chr11	117333871	117334824	chr18	35021942	35022550
chr11	117654272	117655177	chr18	35026652	35027495
chr11	117824291	117826380	chr18	35098535	35099183
chr11	117828036	117829272	chr18	35598653	35599577
chr11	117831590	117833096	chr18	35648053	35648977
chr11	117848562	117849747	chr18	35831606	35832724
chr11	117878035	117879272	chr18	35838468	35839254
chr11	117939444	117940424	chr18	35849572	35851133
chr11	117946337	117947185	chr18	35866463	35867100
chr11	117959545	117960503	chr18	35887875	35888779
chr11	117963134	117963980	chr18	35919032	35920340
chr11	117968669	117969906	chr18	37877176	37878383
chr11	117975932	117976660	chr18	38013760	38014706
chr11	117991095	117992535	chr18	38055819	38056756
chr11	118145544	118146303	chr18	38069068	38069670
chr11	118156390	118157310	chr18	38080709	38081212
chr11	118211523	118212371	chr18	38463953	38464759
chr11	118248154	118249199	chr18	38495576	38496266
chr11	118289988	118290684	chr18	38631448	38632111
chr11	118362473	118363772	chr18	39012193	39012897
chr11	118379115	118380182	chr18	39048392	39049020
chr11	118403646	118405133	chr18	39409480	39410077
chr11	118418525	118419576	chr18	39666013	39666742
chr11	118458780	118459734	chr18	39866335	39867316
chr11	119040584	119041421	chr18	40182281	40182814
chr11	119047555	119048285	chr18	40219068	40219736
chr11	119083419	119084304	chr18	4181508	4182378
chr11	119085484	119086984	chr18	4294059	4294994
chr11	119088732	119089723	chr18	4502423	4503051
chr11	119090536	119091818	chr18	4558738	4559310
chr11	119267456	119269126	chr18	46092679	46093320
chr11	119299614	119300472	chr18	47172116	47173101
chr11	119354276	119355970	chr18	4792652	4793180
chr11	119389630	119391225	chr18	49755172	49755783
chr11	119490890	119492030	chr18	50014111	50014842
chr11	119855832	119857208	chr18	50016642	50017384
chr11	119942463	119943523	chr18	52465199	52466073
chr11	120142310	120143619	chr18	52485603	52486368
chr11	120149456	120151785	chr18	52488208	52488862
chr11	120189460	120190387	chr18	52908518	52910128
chr11	120231131	120231816	chr18	53071299	53072140
chr11	120256332	120257505	chr18	53107834	53108871
chr11	120347998	120349241	chr18	53176899	53177768
chr11	120349832	120350734	chr18	5370086	5371164
chr11	120353414	120354304	chr18	5376456	5376887
chr11	120436959	120438000	chr18	53903599	53904826
chr11	120484229	120485040	chr18	56455472	56456043
chr11	120549313	120550093	chr18	56980865	56981798
chr11	120572556	120574031	chr18	5931686	5932925
chr11	120580717	120582791	chr18	5978262	5979520
chr11	120598092	120598931	chr18	60843609	60844585
chr11	120629855	120630841	chr18	60866794	60867367
chr11	120630862	120633852	chr18	60921863	60922640
chr11	120672736	120673712	chr18	61758765	61759578
chr11	120823932	120825036	chr18	61834790	61835440
chr11	120990431	120991722	chr18	62727906	62728651
chr11	121203800	121205238	chr18	6280411	6281181
chr11	121228353	121229441	chr18	64895780	64896620
chr11	121236266	121237912	chr18	6515783	6516905
chr11	121258628	121260120	chr18	65227863	65228625
chr11	121354043	121354852	chr18	65430182	65431134
chr11	121672658	121674662	chr18	65599796	65600336
chr11	121804041	121805288	chr18	66083271	66084262
chr16	3113453	3113883	chr18	67106917	67107420
chr16	3114366	3116810	chr18	67897705	67898614
chr16	3122663	3123650	chr18	67966796	67967368
chr16	3126942	3128040	chr18	67968498	67969131
chr16	3232263	3233249	chr18	68189303	68190065
chr16	3233657	3234900	chr18	68208316	68208949
chr16	3241215	3245194	chr18	68227407	68228275
chr16	3252534	3273073	chr18	68388040	68388823
chr16	3349702	3351649	chr18	68692018	68692628
chr16	3723018	3723793	chr18	69415289	69416053
[truncated: 7,004 more rows]

## Sheet: Extended Data Fig. 5d
Common Brg1 peaks			Young selective Brg1 peaks			Old selective Brg1 peaks
chr4	3050018	3050970	chr10	11491991	11492242	chr10	10448978	10449528
chr4	3067316	3068360	chr10	115473186	115474395	chr10	112139646	112140243
chr4	3080328	3082048	chr10	118976009	118977456	chr10	13304391	13305335
chr4	3082273	3084635	chr10	128438636	128439616	chr10	40316709	40317361
chr4	3085026	3087091	chr10	21223078	21224053	chr10	60260194	60261246
chr4	3089473	3090360	chr10	21468119	21468982	chr10	67025344	67026199
chr4	3090519	3091132	chr10	3633426	3634636	chr10	67047760	67048411
chr4	3224616	3226521	chr10	3644039	3647076	chr10	67598573	67599467
chr4	3227938	3230189	chr10	4099884	4100640	chr10	68140448	68141423
chr4	3237952	3242708	chr10	43874175	43875559	chr10	7062742	7063588
chr4	3246623	3255825	chr10	45100250	45101374	chr10	80032741	80034390
chr4	3574422	3575434	chr10	4619116	4619822	chr10	85951894	85952479
chr4	3626710	3627302	chr10	77056675	77057615	chr10	94727725	94728785
chr4	3648829	3649549	chr10	77689398	77690354	chr10	95150873	95151554
chr4	3659637	3660625	chr10	78590799	78592261	chr10	96163023	96163972
chr4	3678220	3679063	chr10	81249233	81250177	chr10	96337865	96338750
chr4	3682648	3683671	chr10	86828041	86829033	chr10	98880103	98881218
chr4	3724492	3725259	chr11	108917817	108918765	chr10	99430596	99431346
chr4	3834842	3836117	chr11	108920401	108921569	chr11	103257772	103258733
chr4	3874124	3875817	chr11	109011579	109012177	chr11	110372339	110373214
chr4	3938701	3939922	chr11	114740316	114741520	chr11	115929719	115930276
chr4	3953619	3954471	chr11	116588855	116590061	chr11	116071378	116072117
chr4	4792743	4793441	chr11	116607616	116608359	chr11	117663182	117663963
chr4	5724898	5726417	chr11	118259563	118260796	chr11	29786514	29787390
chr4	6190555	6191757	chr11	119107652	119109056	chr11	29809629	29810893
chr4	6356928	6357923	chr11	20909432	20910022	chr11	4830777	4831726
chr4	6365326	6366470	chr11	22584200	22585416	chr11	50212679	50213871
chr4	6443948	6445800	chr11	22811046	22811756	chr11	51817471	51818441
chr4	6452635	6453207	chr11	24259638	24260530	chr11	55131266	55132072
chr4	6453368	6454605	chr11	3774443	3775263	chr11	68863489	68864289
chr4	6988787	6991815	chr11	46324350	46325278	chr11	70091607	70092778
chr4	8535273	8536590	chr11	59178135	59179160	chr11	70595490	70596213
chr4	8646969	8647710	chr11	59627611	59628514	chr11	70720200	70721177
chr4	8689706	8692491	chr11	68270707	68271576	chr11	75153273	75153797
chr4	8799218	8800207	chr11	71669847	71670783	chr11	75737606	75738428
chr4	8822085	8823638	chr11	72406637	72407528	chr11	79519518	79520139
chr4	8853823	8854380	chr11	72925075	72925973	chr11	85003340	85004133
chr4	8911115	8912003	chr11	75978015	75978677	chr11	90240433	90241258
chr4	8912366	8913625	chr11	76504842	76505760	chr11	96974569	96975523
chr4	8926566	8928174	chr11	95025732	95026676	chr12	106029996	106031297
chr4	9027538	9028498	chr11	96641819	96642820	chr12	32795518	32796452
chr4	9115732	9116721	chr11	97983460	97984598	chr12	35885062	35885878
chr4	9269016	9270188	chr12	113424196	113425481	chr12	52525199	52526007
chr4	9605317	9606084	chr12	114182522	114183394	chr12	71055395	71056376
chr4	9630287	9632496	chr12	114544909	114545807	chr12	81719200	81720195
chr4	9657130	9658054	chr12	115407078	115408916	chr12	8941522	8942565
chr4	9668345	9669703	chr12	33325096	33325925	chr12	98283067	98283643
chr4	9673770	9676741	chr12	55422086	55423018	chr13	102689518	102690304
chr4	9770027	9771310	chr12	78350711	78351207	chr13	107837501	107838787
chr4	10873996	10875288	chr12	79970161	79971088	chr13	34051308	34052249
chr4	10918099	10919983	chr12	80004093	80004985	chr13	36131802	36132840
chr4	10922979	10923904	chr13	10070547	10071447	chr13	36534002	36535031
chr4	10967498	10968407	chr13	73827305	73828107	chr13	41883428	41884201
chr4	11006776	11008387	chr13	9011376	9012151	chr13	43777533	43778755
chr4	11075155	11076956	chr13	9834292	9834660	chr13	5778820	5779854
chr4	11088229	11089538	chr14	102397714	102399659	chr13	5939071	5940056
chr4	11123365	11124223	chr14	14513093	14514020	chr13	65121769	65122698
chr4	11127834	11128829	chr14	27402211	27403135	chr13	81740758	81741666
chr4	11129223	11130235	chr14	31312976	31313875	chr13	88459279	88460221
chr4	11146434	11148160	chr14	54480421	54481310	chr13	97187345	97188225
chr4	11155709	11157242	chr14	58071575	58073017	chr13	99099590	99100639
chr4	11190329	11192717	chr15	74906020	74907108	chr14	103058707	103059916
chr4	11253437	11254342	chr15	74936519	74937214	chr14	103718820	103719733
chr4	11321500	11322565	chr15	76446396	76447495	chr14	13361116	13361997
chr4	11454822	11455818	chr15	84237003	84238054	chr14	30435282	30435897
chr4	11485375	11486685	chr15	85408765	85409610	chr14	33193806	33194509
chr4	11558384	11559265	chr15	97455785	97456372	chr14	34768763	34769778
chr4	11673542	11674635	chr16	11143808	11144393	chr14	54408969	54410046
chr4	11703867	11704982	chr16	16863792	16864551	chr14	60757140	60758558
chr4	11721072	11721957	chr16	17222160	17222616	chr14	61860846	61862162
chr4	11762530	11764222	chr16	17979503	17980811	chr14	65064541	65065659
chr4	11965681	11967032	chr16	21625602	21626535	chr14	66218587	66219587
chr4	11989041	11991342	chr16	22938285	22939977	chr14	72887160	72888223
chr4	12086385	12090427	chr16	31047799	31048749	chr14	73444779	73446115
chr4	14825647	14827253	chr16	57391130	57391795	chr14	75056791	75057579
chr4	14863682	14864879	chr16	90121986	90123255	chr14	75195332	75196160
chr4	14898480	14899252	chr16	96593650	96594833	chr14	76178954	76180066
chr4	15252088	15253195	chr17	22876240	22876551	chr15	100004674	100005423
chr4	15265417	15266458	chr17	25210592	25211385	chr15	100461324	100461846
chr4	15268439	15269432	chr17	36231117	36231885	chr15	12013839	12014668
chr4	15944950	15945748	chr17	39842955	39848852	chr15	25354840	25355506
chr4	15957849	15958529	chr17	4497956	4499232	chr15	31344491	31345586
chr4	16013206	16014050	chr17	47886943	47888569	chr15	50649423	50650585
chr4	16159417	16159955	chr17	47989244	47990634	chr15	53414825	53415969
chr4	16162946	16164287	chr17	50173004	50174036	chr15	54113759	54114932
chr4	16168131	16169253	chr17	52600835	52601838	chr15	5445931	5447133
chr4	19569220	19570503	chr17	70963495	70963937	chr15	59481178	59482043
chr4	19574780	19575772	chr17	72602893	72603845	chr15	59500840	59502054
chr4	19708290	19709309	chr17	84142872	84143977	chr15	64100216	64100941
chr4	19894276	19895714	chr17	84161279	84162084	chr15	66103031	66103797
chr4	20007890	20009112	chr17	86715894	86716521	chr15	78257110	78258985
chr4	20041729	20043008	chr18	11534138	11534848	chr15	80219256	80220649
chr4	20191667	20192177	chr18	21674852	21676849	chr15	91679778	91680688
chr4	21727119	21728388	chr18	21727695	21729485	chr16	19973133	19974055
chr4	21766516	21767448	chr18	34116346	34117594	chr16	23271750	23272801
chr4	21776019	21777016	chr18	4792864	4793868	chr16	30944650	30945680
chr4	21847386	21848430	chr18	68387757	68388690	chr16	31290281	31290883
chr4	21879373	21880456	chr18	85697854	85698335	chr16	32401121	32402519
chr4	22357132	22358323	chr19	10071741	10072451	chr16	36920177	36920986
chr4	24495944	24496975	chr19	11303023	11303745	chr16	49970112	49971238
chr4	24897650	24898815	chr19	25315499	25316366	chr16	49981930	49983081
chr4	25281225	25282195	chr19	27308986	27309817	chr16	52416821	52417895
chr4	26345672	26347380	chr19	37677380	37678181	chr16	55906785	55907725
chr4	28176742	28177230	chr19	4116017	4117569	chr16	57215679	57216579
chr4	31963281	31964681	chr19	45527701	45528980	chr16	65201107	65202365
chr4	32163934	32165628	chr19	53502645	53503468	chr16	85148295	85149270
chr4	32170144	32171258	chr19	7105239	7106142	chr16	87688553	87689459
chr4	32238260	32240375	chr1	128318951	128319788	chr16	91061235	91062066
chr4	32249031	32251492	chr1	131948034	131948852	chr16	91397947	91399208
chr4	32257730	32258720	chr1	132289740	132290648	chr16	94222878	94223844
chr4	32303466	32304654	chr1	133881816	133882695	chr17	12754262	12755790
chr4	32358240	32360057	chr1	152593891	152594802	chr17	24817342	24818099
chr4	32387482	32388462	chr1	155202013	155203307	chr17	26531227	26533268
chr4	32530728	32532320	chr1	166898758	166900069	chr17	26534966	26536151
chr4	32614672	32615965	chr1	171918995	171919703	chr17	28407637	28408416
chr4	32656490	32657598	chr1	189737859	189738855	chr17	31994185	31995196
chr4	32799786	32800779	chr1	191323062	191324274	chr17	33563452	33564364
chr4	32850492	32851591	chr1	192854170	192856188	chr17	34304526	34306558
chr4	32950361	32951358	chr1	193369528	193371111	chr17	35812833	35814022
chr4	32983267	32984273	chr1	194619705	194621223	chr17	47766340	47767352
chr4	33023687	33024890	chr1	35827349	35828340	chr17	50157261	50158413
chr4	33030789	33032241	chr1	36766399	36767763	chr17	51209231	51210160
chr4	33072518	33073757	chr1	37600671	37601693	chr17	57344001	57345093
chr4	33188118	33189928	chr1	42952625	42953575	chr17	57346780	57347544
chr4	33247578	33248831	chr1	43897930	43899368	chr18	20697066	20698013
chr4	33309851	33311131	chr1	86424703	86425663	chr18	36708311	36709380
chr4	33466877	33467890	chr1	91344424	91345943	chr18	50065755	50066601
chr4	34550496	34551695	chr2	121170267	121170371	chr18	60978033	60978560
chr4	34613952	34615420	chr2	144364417	144365382	chr19	12444907	12445560
chr4	34686828	34687747	chr2	146216693	146217904	chr19	21461071	21462021
chr4	34777462	34778895	chr2	164422503	164423673	chr19	21476687	21477302
chr4	34882151	34883211	chr2	32823318	32824455	chr19	24965978	24967532
chr4	34886324	34887203	chr2	35587754	35588707	chr19	29640915	29641929
chr4	35095692	35097358	chr2	5378951	5379410	chr19	37963197	37964223
chr4	35099683	35100864	chr2	7114771	7115969	chr19	40888766	40889480
chr4	35155495	35157749	chr3	129421613	129422975	chr19	47936413	47937625
chr4	35165492	35167073	chr3	14679262	14680120	chr19	53273221	53274444
chr4	35223817	35224550	chr3	38174470	38175448	chr19	58116349	58117257
chr4	35225326	35226018	chr3	62158952	62159511	chr19	61084195	61084762
chr4	40142206	40144035	chr3	67496204	67498628	chr1	107582676	107584584
chr4	40238940	40240512	chr3	87541933	87542795	chr1	128569909	128570940
chr4	40243715	40244703	chr4	105908966	105909921	chr1	13383063	13384094
chr4	40268539	40270152	chr4	119986451	119988125	chr1	138327358	138328472
chr4	40278528	40280422	chr4	120022126	120023067	chr1	149946379	149947646
chr4	40702226	40703924	chr4	128903979	128904734	chr1	151625263	151625852
chr4	40721780	40723492	chr4	133292660	133293495	chr1	160012800	160013563
chr4	40757165	40758360	chr4	139738521	139739412	chr1	161500128	161501069
chr4	40774150	40775158	chr4	149888673	149889596	chr1	162625063	162625658
chr4	40780870	40782731	chr4	155098442	155099320	chr1	170896594	170897567
chr4	40836910	40838964	chr4	156070117	156070986	chr1	180299982	180300844
chr4	40852154	40852911	chr4	33923335	33924552	chr1	180888659	180889279
chr4	40853319	40854226	chr4	35081782	35083485	chr1	184562559	184563487
chr4	40875389	40877322	chr4	49284434	49286696	chr1	191277411	191278628
chr4	40947390	40949066	chr4	57056037	57057586	chr1	191756364	191757175
chr4	40970224	40972228	chr4	57433759	57434699	chr1	193191356	193192375
chr4	41123953	41124947	chr4	58941243	58942215	chr1	37486269	37487499
chr4	41129362	41130597	chr5	111899468	111901715	chr1	60937012	60937929
chr4	41135177	41136133	chr5	112291807	112292619	chr1	60940901	60941821
chr4	41274381	41275410	chr5	113144495	113145501	chr1	64928055	64928808
chr4	41310712	41311613	chr5	114553071	114554365	chr1	69498773	69499672
chr4	41314258	41314975	chr5	116390153	116391144	chr1	71730725	71731443
chr4	41330802	41332481	chr5	118676283	118677184	chr1	84406586	84407530
chr4	41348534	41349662	chr5	129463179	129465595	chr1	85101199	85102362
chr4	41463261	41465688	chr5	131853085	131853756	chr1	85105240	85106410
chr4	41568593	41570291	chr5	136625326	136626522	chr1	85544163	85545265
chr4	41627644	41628872	chr5	136641130	136641867	chr1	85600487	85601600
chr4	41639579	41640888	chr5	137746698	137747271	chr1	85603953	85605096
chr4	41712913	41714088	chr5	139167029	139168128	chr1	85608493	85609051
chr4	41740569	41741862	chr5	139893730	139894720	chr1	85953061	85955873
chr4	41754971	41756827	chr5	141195532	141197026	chr1	85988007	85989479
chr4	41773442	41774786	chr5	146260876	146261433	chr1	91034480	91035173
chr4	42879653	42881233	chr5	36088956	36089988	chr2	101780916	101781931
chr4	42949651	42950663	chr5	43824379	43825033	chr2	102637757	102638942
chr4	42953424	42955080	chr5	52368709	52369717	chr2	102745065	102746250
chr4	42999588	43000558	chr5	73265194	73266168	chr2	102943772	102945016
chr4	43009557	43010913	chr6	119543265	119545125	chr2	11441449	11442305
chr4	43024900	43026395	chr6	120487787	120489087	chr2	129585967	129586586
chr4	43030444	43032036	chr6	143393704	143394756	chr2	129595735	129596486
chr4	43039717	43040482	chr6	29214178	29214851	chr2	13537773	13539196
chr4	43043040	43046249	chr6	39331822	39333362	chr2	163702742	163703819
chr4	43381437	43382651	chr6	48775635	48776553	chr2	165404924	165405830
chr4	43419741	43420624	chr6	91100527	91101167	chr2	167374924	167375910
chr4	43441987	43443764	chr7	100465225	100466064	chr2	17989268	17990221
chr4	43454315	43455047	chr7	101474564	101475503	chr2	19351600	19352429
chr4	43456374	43457714	chr7	122816288	122819204	chr2	29672593	29673591
chr4	43478125	43479812	chr7	126081463	126082834	chr2	49275903	49276784
chr4	43482161	43483072	chr7	126418503	126419128	chr2	61577939	61579142
chr4	43492432	43494218	chr7	127063554	127064443	chr2	71337845	71338609
chr4	43499022	43499988	chr7	128100208	128101341	chr2	73511960	73512732
chr4	43507496	43509747	chr7	130834276	130834685	chr2	79367985	79369716
chr4	43522864	43525186	chr7	132698754	132700051	chr3	108850469	108851157
chr4	43558694	43558829	chr7	24623706	24624485	chr3	126625068	126626041
chr4	43559995	43561302	chr7	30399042	30400667	chr3	127769021	127769604
chr4	43561606	43562673	chr7	82109008	82109884	chr3	135686418	135687368
chr4	43578264	43579396	chr7	82204188	82205288	chr3	158076504	158077865
chr4	43604954	43605731	chr7	89835222	89836236	chr3	53459755	53460623
chr4	43612270	43613488	chr8	104184504	104185521	chr3	54723558	54724693
chr4	43655544	43657065	chr8	11972717	11973982	chr3	67557086	67557807
chr4	43668608	43670052	chr8	12048058	12048816	chr3	87017427	87018296
chr4	43874698	43876588	chr8	14985549	14986323	chr3	87515482	87516489
chr4	43936716	43937728	chr8	23690162	23691320	chr3	87520978	87521668
chr4	43957271	43958306	chr8	3754372	3754693	chr3	88512857	88514022
chr4	43959541	43960782	chr8	70804641	70804793	chr3	88648122	88648587
chr4	43971671	43972948	chr9	112217140	112218231	chr3	90383385	90384535
chr4	43973131	43974166	chr9	123461761	123462291	chr3	95650123	95651435
chr4	43982067	43982964	chr9	37416352	37417684	chr3	97993276	97994634
chr4	44012468	44013426	chr9	44046626	44047413	chr4	102623939	102624881
chr4	44015906	44016737	chr9	45188922	45190229	chr4	115847324	115848174
chr4	44021920	44023145	chr9	45789465	45790478	chr4	132592717	132593462
chr4	44061888	44062710	chr9	61125338	61126652	chr4	139492848	139494321
chr4	44064910	44066704	chr9	77990218	77991305	chr4	140566585	140567296
chr4	44072026	44072912	chr9	8693128	8693706	chr4	16088188	16088861
chr4	44083745	44084732				chr4	20588723	20590166
chr4	44167117	44168116				chr4	32564340	32565297
chr4	44233884	44235152				chr4	35130240	35131513
chr4	44300504	44301841				chr4	3812388	3813131
chr4	44663435	44665045				chr4	45948859	45949704
chr4	44670842	44671781				chr4	53411800	53412476
chr4	44703976	44706576				chr4	8842242	8843421
chr4	44710419	44711399				chr4	89164447	89165519
chr4	44711628	44712607				chr4	8916877	8917601
chr4	44756340	44757411				chr4	99224367	99225301
chr4	44879447	44881000				chr5	100662815	100663670
chr4	44905444	44906741				chr5	103732576	103733283
chr4	44917604	44918992				chr5	105557937	105559057
chr4	44938295	44939257				chr5	105661560	105662574
chr4	44969859	44970633				chr5	123713750	123714506
chr4	44981040	44982185				chr5	123831849	123832943
chr4	45011571	45012469				chr5	143055544	143056087
chr4	45012732	45013364				chr5	29289816	29290680
chr4	45018223	45019210				chr5	29947966	29948800
chr4	45083925	45084848				chr5	31650213	31651160
chr4	45107360	45108773				chr5	31870599	31871247
chr4	45320028	45320861				chr5	34500978	34501981
chr4	45341808	45342629				chr5	53509403	53510218
chr4	45395130	45397061				chr5	53572326	53573277
chr4	45408078	45409531				chr5	5419556	5419990
chr4	45417845	45420013				chr5	76066876	76067895
chr4	45433871	45436158				chr5	90611177	90612790
chr4	45452241	45454412				chr5	92368159	92368845
chr4	45489582	45490783				chr5	92508794	92509517
chr4	45498233	45499200				chr6	100356937	100357505
chr4	45513391	45514603				chr6	120042362	120043404
chr4	45529436	45531477				chr6	120179403	120180264
chr4	45719352	45720576				chr6	122654064	122654994
chr4	45788117	45789881				chr6	134120345	134121282
chr4	45888830	45890507				chr6	134220099	134221102
chr4	45972080	45972811				chr6	134261969	134262664
chr4	46038835	46040158				chr6	136689833	136690642
chr4	46052565	46053706				chr6	137696446	137697341
chr4	46138275	46139300				chr6	138071327	138072530
chr4	46195581	46196435				chr6	146214969	146215934
chr4	46304549	46305578				chr6	29523327	29524780
chr4	46388703	46390220				chr6	29827005	29827940
chr4	46403243	46404883				chr6	31088086	31089169
chr4	46410314	46412448				chr6	70855695	70856259
chr4	46450872	46451737				chr6	92126795	92127504
chr4	46485566	46486304				chr7	127008357	127008969
chr4	46488892	46490417				chr7	128128416	128129463
chr4	46506689	46508835				chr7	141021809	141022635
chr4	46533856	46536503				chr7	143023266	143024253
chr4	46554384	46555390				chr7	24441881	24443015
chr4	46563672	46564343				chr7	30594058	30594717
chr4	46573920	46575338				chr7	35156310	35157115
chr4	46597449	46598341				chr7	66303643	66304641
chr4	46601240	46602806				chr7	74497178	74498120
chr4	46642963	46644156				chr7	96729903	96730953
chr4	46649623	46650934				chr7	96878617	96879559
chr4	46664636	46665898				chr8	109750210	109751247
chr4	47010341	47011758				chr8	117054759	117055680
chr4	47091554	47092590				chr8	117339883	117340785
chr4	47293590	47294889				chr8	122429841	122430608
chr4	47303217	47304194				chr8	123279915	123280995
chr4	47352788	47354098				chr8	126683319	126684464
chr4	47473801	47475305				chr8	128491067	128492049
chr4	47947729	47949437				chr8	13627432	13628697
chr4	48042673	48045236				chr8	39618758	39620295
chr4	48124729	48125589				chr8	46885873	46886729
chr4	48278652	48280428				chr8	72183564	72184374
chr4	48472897	48473705				chr8	72215514	72216612
chr4	49519127	49522169				chr8	82996437	82997738
chr4	49596454	49598283				chr8	88637126	88638166
chr4	49631861	49632665				chr8	88662134	88662950
chr4	52438361	52439802				chr9	110676358	110677432
chr4	53011431	53012694				chr9	115492081	115493061
chr4	53120038	53121048				chr9	121918826	121919639
chr4	53158431	53160692				chr9	122414463	122415557
chr4	53186522	53187845				chr9	123936426	123937311
chr4	53227449	53228424				chr9	124143673	124144213
chr4	53277536	53278769				chr9	21923675	21924572
chr4	53353167	53353953				chr9	42141429	42142437
chr4	53385827	53386822				chr9	42313822	42314914
chr4	53439520	53441091				chr9	48707119	48707877
chr4	53511867	53514227				chr9	55254775	55256253
chr4	53631281	53632227				chr9	59658973	59660005
chr4	53713558	53715076				chr9	64702832	64703554
chr4	53799114	53800229				chr9	72467686	72468618
chr4	53825621	53826543				chr9	77708743	77709716
chr4	53859814	53860591				chr9	89198797	89199764
chr4	55117228	55119261				chr9	89871927	89873034
chr4	55342531	55344156				chr9	90059730	90061067
chr4	55349928	55350738				chrX	105064359	105065233
chr4	55488243	55490352				chrX	169123471	169124415
chr4	55532037	55533475				chrX	7864415	7866500
chr4	55623108	55623938
chr4	55650835	55651957
chr4	56080438	56082200
chr4	56113143	56114693
chr4	56222016	56223002
chr4	56757244	56758080
chr4	56801852	56803243
chr4	56864488	56865178
chr4	56915652	56916616
chr4	56946690	56947540
chr4	57026743	57028776
chr4	57038984	57041299
chr4	57063831	57065151
chr4	57103326	57104878
chr4	57141217	57144317
chr4	57299632	57300850
chr4	57300853	57300889
chr4	57301297	57302217
chr4	57672845	57674075
chr4	57681418	57682262
chr4	57781927	57783532
chr4	57812751	57814187
chr4	57955717	57957320
chr4	58551550	58554034
chr4	58585630	58586656
chr4	58911235	58913068
chr4	58943334	58944147
chr4	58985943	58987858
chr4	59002940	59003867
chr4	59007820	59010356
chr4	59034410	59037448
chr4	59188875	59190017
chr4	59260696	59262023
chr4	59265047	59265854
chr4	59331418	59332380
chr4	59335370	59337009
chr4	59360362	59361614
chr4	59437897	59438758
chr4	59441016	59441713
chr4	59444961	59445904
chr4	59533192	59534108
chr4	59548271	59549581
chr4	59580744	59582229
chr4	59625682	59626947
chr4	59681616	59682625
chr4	59727708	59728517
chr4	59783062	59784014
chr4	59802816	59804109
chr4	59805327	59806473
chr4	59815125	59815799
chr4	59818734	59820060
chr4	59844555	59845473
chr4	59870619	59871627
chr4	62286025	62287261
chr4	62359871	62361317
chr4	62407320	62409344
chr4	62479499	62481740
chr4	62501338	62503132
chr4	62516890	62517769
chr4	62519330	62520409
chr4	62524488	62525807
chr4	62583223	62584218
chr4	62629432	62630411
chr4	62661180	62664814
chr4	62686433	62687314
chr4	62737836	62738716
chr4	62755418	62757610
chr4	63205422	63206266
chr4	63215203	63216145
chr4	63385528	63386276
chr4	63389061	63390045
chr4	63399017	63399789
chr4	63400755	63402276
chr4	63402829	63404116
chr4	63404326	63405554
chr4	63408981	63410797
chr4	63480264	63481123
chr4	63494618	63496451
chr4	63544420	63545551
chr4	63558220	63559112
chr4	63771823	63773584
chr4	63860689	63861715
chr4	64497697	64498107
chr4	65604231	65606003
chr4	66827066	66828635
chr4	70377903	70378522
chr4	70409902	70410762
chr4	70533992	70536305
chr4	70545977	70546670
chr4	71290739	71292520
chr4	71623632	71624209
chr4	72199580	72201888
chr4	74251289	74253010
chr4	75277435	75278715
chr4	82858953	82859898
chr4	83272775	83274404
chr4	83315055	83316121
chr4	83323250	83324762
chr4	83417033	83419157
chr4	83485775	83486887
chr4	83524763	83526456
chr4	84884118	84885275
chr4	86575242	86576256
chr4	86610351	86612720
chr4	86669046	86670495
chr4	86671755	86672723
chr4	86689875	86690849
chr4	86748386	86749231
chr4	86856739	86857527
chr4	86873951	86874939
chr4	87805598	87807450
chr4	88031643	88034413
chr4	88093886	88095321
chr4	88336735	88338000
chr4	88438478	88440316
chr4	88513723	88516382
chr4	88537237	88538104
chr4	88550115	88550817
chr4	88640695	88641574
chr4	88721719	88722686
chr4	88726867	88727719
chr4	88757030	88757906
chr4	88760080	88760985
chr4	88762944	88764058
chr4	88864685	88865878
chr4	88866834	88868904
chr4	89137394	89138451
chr4	89293947	89295611
chr4	89310288	89311375
chr4	89351016	89352329
chr4	89485726	89486660
chr4	93335178	93335916
chr4	93480521	93482404
chr4	94556038	94556958
chr4	94602544	94603530
chr4	94613949	94615170
chr4	94978531	94979474
chr4	94999140	95000105
chr4	95051180	95053402
chr4	95105605	95107218
chr4	95155825	95157489
chr4	95160870	95161963
chr4	95192940	95193867
chr4	95302873	95304340
chr4	95340550	95341288
chr4	95845518	95847128
chr4	95849286	95851169
chr4	95966951	95967868
chr4	97618426	97619854
chr4	97647534	97649059
chr4	97751060	97752205
chr4	97757075	97758314
chr4	97771719	97773387
chr4	97776966	97778858
chr4	97831127	97832248
chr4	98090698	98092174
chr4	98113277	98114915
chr4	98382535	98383553
chr4	98395567	98396369
chr4	98435932	98437611
chr4	98923438	98924428
chr4	99120135	99121422
chr4	99193747	99194721
chr4	99199746	99200573
chr4	99715171	99716573
chr4	99828715	99829845
chr4	99929340	99930540
chr4	101182380	101183314
chr4	101192055	101192935
chr4	101244524	101245495
chr4	101264477	101265498
chr4	101291916	101293710
chr4	101298135	101299043
chr4	101355687	101356566
chr4	101418798	101421028
chr4	101495990	101498122
chr4	101508457	101511891
chr4	101549917	101551457
chr4	101647573	101648386
chr4	102505859	102508033
chr4	102516599	102518084
chr4	102533716	102534568
chr4	102569908	102571370
chr4	102573852	102574976
chr4	103113711	103115185
chr4	103118936	103120252
chr4	103214317	103215615
chr4	103313622	103314532
chr4	105109131	105110411
chr4	105156836	105159004
chr4	106220634	106221430
chr4	106292691	106294176
chr4	106296371	106297526
chr4	106300742	106301652
chr4	106315720	106316790
chr4	106529104	106530820
chr4	106560616	106561828
chr4	106678439	106679404
chr4	106786020	106788456
chr4	106803595	106805549
chr4	106827429	106828769
chr4	106838920	106839599
chr4	106839882	106840454
chr4	106908080	106909359
chr4	106909781	106912554
chr4	107066050	107067753
chr4	107178621	107179530
chr4	107252876	107254500
chr4	107285219	107286358
chr4	107313397	107315431
chr4	107348256	107349645
chr4	107363781	107364620
chr4	107367516	107368773
chr4	107421232	107422861
chr4	107803165	107804305
chr4	107879069	107880636
chr4	107889547	107890517
chr4	107922862	107924133
chr4	108070872	108071873
chr4	108117854	108119304
chr4	108300237	108301657
chr4	108318278	108319195
chr4	108327410	108328692
chr4	108459221	108460854
chr4	108578052	108580760
chr4	108619570	108620690
chr4	108780070	108781248
chr4	108832936	108834358
chr4	108847716	108848537
chr4	109000140	109001390
chr4	109117422	109118357
chr4	109136327	109137248
chr4	109201182	109202878
chr4	109279880	109281016
chr4	109406167	109407505
chr4	109475642	109476877
chr4	109656832	109658006
chr4	109665594	109667376
chr4	109676175	109677379
chr4	111441832	111442977
chr4	111719371	111720779
chr4	114600772	114602120
chr4	114651831	114653162
chr4	114908094	114909905
chr4	114982437	114983406
chr4	114986504	114987582
chr4	114999456	115001072
chr4	115047875	115048802
chr4	115052356	115053317
chr4	115056368	115057410
chr4	115061942	115063895
chr4	115095577	115097593
chr4	115655989	115657950
chr4	115737446	115738389
chr4	115784732	115785512
chr4	115827662	115828649
chr4	115837735	115840002
chr4	115848854	115850026
chr4	115856935	115857820
chr4	116016658	116018675
chr4	116053063	116054002
chr4	116075321	116076887
chr4	116122122	116124306
chr4	116143444	116145210
chr4	116149485	116151594
chr4	116176464	116177742
chr4	116220545	116222295
chr4	116463521	116464187
chr4	116482923	116484542
chr4	116506883	116508544
chr4	116556522	116558275
chr4	116596726	116598308
chr4	116626424	116628083
chr4	116650677	116652195
chr4	116684996	116686327
chr4	116720342	116721639
chr4	116787573	116789356
chr4	116807022	116808545
chr4	116824459	116825424
chr4	116876591	116878467
chr4	116993089	116996267
chr4	117018975	117020129
chr4	117120218	117121494
chr4	117124084	117127651
chr4	117133425	117134290
chr4	117155528	117156564
chr4	117181499	117183569
chr4	117189090	117190456
chr4	117218263	117219658
chr4	117251387	117252611
chr4	117253678	117255273
chr4	117288832	117289828
chr4	117473024	117474321
chr4	117477529	117478745
chr4	117484121	117485162
chr4	117494035	117495501
chr4	117549830	117551385
chr4	117681546	117683395
chr4	117835127	117836753
chr4	117886608	117887565
chr4	117914023	117915613
chr4	117928043	117929697
chr4	118134232	118135345
chr4	118144170	118145071
chr4	118178462	118181096
chr4	118359287	118360729
chr4	118408852	118409957
chr4	118427623	118428631
chr4	118436347	118438548
chr4	118547806	118548768
chr4	118620031	118621777
chr4	118999420	118999994
chr4	119105626	119106294
chr4	119108632	119109630
chr4	119126744	119128090
chr4	119173120	119174574
chr4	119181276	119181938
chr4	119188184	119191163
chr4	119194793	119196272
chr4	119232002	119233722
chr4	119238388	119240084
chr4	119293530	119295328
chr4	119320002	119321740
chr4	119421692	119423001
chr4	119463486	119464825
chr4	119539124	119540434
chr4	119663062	119663973
chr4	119668774	119670574
chr4	119733265	119734386
chr4	119738068	119740006
chr4	119958769	119960274
chr4	119966517	119967214
chr4	119977491	119978554
chr4	120032266	120033457
chr4	120053236	120054655
chr4	120282094	120283894
chr4	120287033	120288202
chr4	120405071	120406075
chr4	120568770	120571164
chr4	120666113	120667977
chr4	120674325	120675925
chr4	120730154	120731947
chr4	120797943	120798562
chr4	120815397	120816303
chr4	120824933	120826068
chr4	120854324	120855843
chr4	120913151	120915630
chr4	120924365	120926116
chr4	120951263	120952489
chr4	120974721	120975778
chr4	121004057	121005511
chr4	121016373	121017607
chr4	121023533	121024445
chr4	121097536	121098447
chr4	121195896	121197400
chr4	121214323	121215282
chr4	121976095	121977876
chr4	122835817	122836827
chr4	122847645	122848688
chr4	122853334	122854622
chr4	122869435	122870416
chr4	122871711	122872562
chr4	122884854	122887229
chr4	122891844	122892807
chr4	122933339	122934506
chr4	122990082	122991960
chr4	122995405	122997858
chr4	123016236	123017273
chr4	123025849	123027025
chr4	123139415	123140419
chr4	123233078	123234247
chr4	123237542	123238439
chr4	123239359	123240428
chr4	123282408	123283349
chr4	123311737	123312798
chr4	123342525	123343523
chr4	123411075	123412694
chr4	123425330	123426218
chr4	123562423	123563206
chr4	123563583	123565415
chr4	123571482	123573437
chr4	123631794	123633988
chr4	123664271	123665379
chr4	123666515	123667955
chr4	123686321	123687932
chr4	123717258	123718840
chr4	123749475	123750893
chr4	123904873	123905781
chr4	123916932	123918141
chr4	124695559	124696528
chr4	124700161	124701276
chr4	124704672	124705504
chr4	124708286	124709678
chr4	124714439	124715402
chr4	124751094	124754345
chr4	124801876	124802753
chr4	124850170	124851426
chr4	124935617	124937898
chr4	125029134	125030838
chr4	125066203	125067319
chr4	125084642	125085922
chr4	125114509	125115619
chr4	125115994	125117243
chr4	125117646	125118546
chr4	125122451	125123945
chr4	125124521	125125463
chr4	125127234	125128076
chr4	125144925	125145859
chr4	126018589	126019535
chr4	126046586	126047724
chr4	126056931	126059079
chr4	126096216	126097244
chr4	126103764	126104661
chr4	126110474	126111542
chr4	126131673	126132624
chr4	126148122	126149158
chr4	126162269	126163539
chr4	126201709	126203573
chr4	126226760	126227699
chr4	126255841	126256958
chr4	126259294	126263157
chr4	126321076	126321912
chr4	126428970	126430064
chr4	126467560	126469356
chr4	126532806	126533835
chr4	126536480	126537553
chr4	126552568	126555171
chr4	126556636	126557869
chr4	126609265	126610383
chr4	126677028	126678475
chr4	126753227	126754408
chr4	126967440	126968426
chr4	127015349	127016247
chr4	127021229	127022782
chr4	127060146	127061964
chr4	127076922	127078218
chr4	127168106	127169943
chr4	127235775	127236767
chr4	127243122	127244743
chr4	127313319	127314629
chr4	127364683	127366081
chr4	128609658	128610580
chr4	128654591	128655461
chr4	128711417	128712248
chr4	128727067	128728213
chr4	128804787	128806970
chr4	128882798	128885039
chr4	128980499	128981824
chr4	128992168	128993725
chr4	129032170	129033789
chr4	129048572	129049679
chr4	129057844	129058923
chr4	129068068	129068840
chr4	129120706	129121510
chr4	129188657	129190663
chr4	129263183	129264176
chr4	129286759	129288508
chr4	129334491	129336472
chr4	129364772	129366512
chr4	129376820	129377937
chr4	129460765	129462569
chr4	129495978	129497538
chr4	129500207	129501585
chr4	129513405	129514788
chr4	129541742	129543188
chr4	129556420	129557126
chr4	129575038	129575995
chr4	129584520	129585937
chr4	129600066	129601406
chr4	129618539	129619772
chr4	129622961	129625757
chr4	129639881	129641642
chr4	129671570	129673375
chr4	129695937	129697315
chr4	129741316	129743189
chr4	129781991	129782629
chr4	129810666	129811682
chr4	129819482	129821718
chr4	129829464	129830441
chr4	129876869	129878429
chr4	129882203	129883787
chr4	129908756	129910232
chr4	129913586	129914625
chr4	129923910	129926081
chr4	129926478	129928942
chr4	129959222	129960989
chr4	130106964	130108829
chr4	130173156	130175906
chr4	130294272	130298054
chr4	130307611	130309194
chr4	130359248	130361020
chr4	130519620	130521077
chr4	130662980	130664121
chr4	130712779	130715672
chr4	130899247	130900182
chr4	130902067	130902948
chr4	130912870	130914540
chr4	130920740	130921570
chr4	131836177	131838922
chr4	131842640	131844197
chr4	131860714	131861978
chr4	131873329	131874193
chr4	131910090	131911146
chr4	131919992	131922616
chr4	132039374	132041233
chr4	132048239	132049522
chr4	132074213	132077749
chr4	132210994	132212576
chr4	132260422	132262636
chr4	132269630	132270923
chr4	132273883	132275351
chr4	132302679	132303714
chr4	132308348	132309739
chr4	132328831	132330232
chr4	132344777	132345917
chr4	132353050	132353866
chr4	132397853	132398706
chr4	132421574	132422843
chr4	132463443	132464399
chr4	132509377	132510662
chr4	132514156	132516023
chr4	132529119	132529976
chr4	132532453	132534147
chr4	132535157	132536597
chr4	132563661	132564628
chr4	132583174	132584620
chr4	132623925	132624947
chr4	132638120	132640111
chr4	132732224	132732959
chr4	132747080	132748906
chr4	132768146	132769203
chr4	132793628	132796733
chr4	132801525	132802667
chr4	132804067	132804772
chr4	132807555	132808756
chr4	132823455	132824254
chr4	132841964	132844187
chr4	132883572	132884980
chr4	132921971	132922699
chr4	132922745	132923413
chr4	132945365	132947083
chr4	132973539	132975850
chr4	132976201	132977379
chr4	132982789	132983392
chr4	133011575	133014310
chr4	133038406	133039784
chr4	133055663	133058070
chr4	133084734	133085705
chr4	133129744	133131908
chr4	133159226	133160295
chr4	133169348	133170497
chr4	133173835	133174782
chr4	133211935	133214036
chr4	133237876	133238425
chr4	133240717	133241674
chr4	133277171	133278280
chr4	133338351	133339636
chr4	133353255	133354003
chr4	133369496	133370523
chr4	133377965	133378711
chr4	133390147	133391160
chr4	133412570	133413637
chr4	133439470	133440954
chr4	133449243	133450068
chr4	133545219	133546483
chr4	133573759	133575348
chr4	133583971	133584928
chr4	133598939	133600478
chr4	133620278	133623253
chr4	133625069	133626479
chr4	133631221	133633676
chr4	133649929	133650507
chr4	133659517	133660798
chr4	133671692	133673699
chr4	133706065	133707913
chr4	133728863	133730837
chr4	133752232	133754911
chr4	133756419	133757740
chr4	133774299	133775682
chr4	133804462	133805116
chr4	133812841	133815174
chr4	133840596	133841760
chr4	133842720	133843763
chr4	133872433	133875524
chr4	133887266	133888825
chr4	133906571	133907528
chr4	133910560	133911458
chr4	133928342	133929623
chr4	133967176	133968932
chr4	134000031	134002917
chr4	134020143	134021400
chr4	134081353	134082338
chr4	134096668	134097867
chr4	134098271	134099588
chr4	134116575	134117579
chr4	134119818	134123012
chr4	134128435	134129695
chr4	134186071	134187891
chr4	134244696	134246115
chr4	134272170	134274207
chr4	134287127	134288012
chr4	134306706	134308467
chr4	134362276	134363287
chr4	134395859	134397556
chr4	134400771	134404777
chr4	134468243	134469622
chr4	134494741	134495482
chr4	134496245	134497612
chr4	134510641	134513584
chr4	134534470	134535474
chr4	134547676	134548702
chr4	134557436	134558995
chr4	134601151	134602565
chr4	134618474	134619882
chr4	134632120	134632960
chr4	134651727	134653285
chr4	134702871	134705061
chr4	134734120	134735303
chr4	134753623	134755097
chr4	134760526	134761526
chr4	134767419	134768270
chr4	134772859	134773831
chr4	134852475	134853420
chr4	134853503	134854070
chr4	134914148	134915381
chr4	134917155	134920965
chr4	134922685	134924685
chr4	134930319	134931634
chr4	134962732	134963838
chr4	135053918	135055724
chr4	135066551	135067511
chr4	135069458	135070953
chr4	135079710	135081178
chr4	135119642	135121763
chr4	135135438	135137161
chr4	135152041	135154498
chr4	135181629	135182125
chr4	135203018	135203972
chr4	135205873	135206814
chr4	135225569	135226776
chr4	135240086	135241512
chr4	135241701	135242382
chr4	135271157	135273500
chr4	135313123	135314272
chr4	135352388	135353271
chr4	135433267	135434479
chr4	135439282	135440716
chr4	135493209	135495652
chr4	135507159	135508508
chr4	135568832	135570805
chr4	135652084	135653311
chr4	135685730	135687156
chr4	135703301	135704969
chr4	135855221	135856922
chr4	135873088	135874472
chr4	135875809	135877311
chr4	135895015	135896447
chr4	135898095	135899138
chr4	135899694	135900861
chr4	135912536	135913513
chr4	135918860	135919632
chr4	135920044	135922109
chr4	135941829	135943772
chr4	135945522	135947564
chr4	135962637	135965251
chr4	135971869	135972902
chr4	135986467	135987809
chr4	136020567	136022412
chr4	136027492	136029002
chr4	136031035	136032313
chr4	136052511	136053594
chr4	136081415	136082395
chr4	136088637	136089629
chr4	136122972	136123855
chr4	136127470	136128327
chr4	136143224	136145210
chr4	136147212	136148661
chr4	136172125	136173783
chr4	136177268	136178426
chr4	136179667	136180210
chr4	136206087	136206933
chr4	136266129	136267800
chr4	136284845	136286793
chr4	136310871	136311867
chr4	136462119	136463066
chr4	136469351	136470863
chr4	136602073	136602878
chr4	137047636	137049279
chr4	137345611	137346285
chr4	137356729	137357910
chr4	137365424	137366161
chr4	137367274	137368437
chr4	137370129	137371257
chr4	137387230	137389226
chr4	137468664	137469489
chr4	137593579	137594619
chr4	137675790	137676461
chr4	137787560	137789424
chr4	137795772	137796718
chr4	137861319	137862633
chr4	137882269	137884775
chr4	137909067	137910869
chr4	137912998	137914073
chr4	137930634	137931732
chr4	137992798	137994721
chr4	138216066	138217815
chr4	138218798	138220096
chr4	138249362	138253020
chr4	138256777	138257708
chr4	138261728	138263073
chr4	138303683	138305633
chr4	138325645	138326599
chr4	138434151	138435303
chr4	138453589	138455486
chr4	138463423	138465469
chr4	138913277	138914429
chr4	138972390	138973784
chr4	139130329	139131191
chr4	139168949	139169631
chr4	139192121	139193880
chr4	139211920	139212672
chr4	139240135	139241266
chr4	139310048	139311315
chr4	139351940	139352744
chr4	139380383	139381619
chr4	139573915	139575957
chr4	139578824	139579640
chr4	139598636	139599618
chr4	139616036	139617252
chr4	139622200	139623662
chr4	139743268	139744659
chr4	139753745	139754640
chr4	140630224	140632152
chr4	140679496	140682004
chr4	140684020	140684869
chr4	140700882	140702832
chr4	140787207	140789532
chr4	140813952	140815389
chr4	140905142	140906557
chr4	140944335	140945420
chr4	140951633	140952855
chr4	140960688	140962036
chr4	140983135	140984106
chr4	140986754	140987718
chr4	140988683	140989783
chr4	141059739	141061426
chr4	141076158	141077255
chr4	141077336	141078665
chr4	141138793	141139912
chr4	141142276	141142837
chr4	141147227	141148524
chr4	141161343	141162313
chr4	141213524	141214468
chr4	141238823	141240398
chr4	141271280	141274029
chr4	141298940	141303619
chr4	141425033	141426455
chr4	141443690	141445542
chr4	141453928	141455688
chr4	141477298	141478545
chr4	141537448	141539323
chr4	141544936	141545920
chr4	141545939	141547526
chr4	141558529	141560379
chr4	141598423	141599995
chr4	141617053	141619552
chr4	141663116	141664821
chr4	141669986	141670856
chr4	141722662	141723920
chr4	141766136	141767108
chr4	141790198	141790975
chr4	141793418	141794566
chr4	141857451	141859207
chr4	141874033	141875815
chr4	141951633	141953577
chr4	141957518	141958506
chr4	142014531	142015555
chr4	142077525	142078650
chr4	142097053	142099046
chr4	142238236	142239821
chr4	143161426	143162545
chr4	143211972	143213093
chr4	143238524	143239090
chr4	143288319	143289298
chr4	143412088	143413234
chr4	144891969	144893154
chr4	144893362	144893373
chr4	144949041	144950298
chr4	144955578	144956493
chr4	144980515	144981654
chr4	144997916	145000475
chr4	145018872	145019960
chr4	145033421	145035224
chr4	145194316	145195210
chr4	145199758	145200922
chr4	145210271	145211717
chr4	145233086	145234360
chr4	145240716	145241549
chr4	145246051	145247384
chr4	145254231	145255095
chr4	145276435	145277401
chr4	145299675	145301387
chr4	145366934	145368490
chr4	145431738	145441736
chr4	145446280	145448332
chr4	145448569	145450891
chr4	145584825	145586561
chr4	145679127	145680983
chr4	145685988	145686925
chr4	146055815	146056825
chr4	146166976	146168658
chr4	146173486	146174582
chr4	146426326	146429926
chr4	146435039	146436058
chr4	146474563	146496384
chr4	146501361	146501695
chr4	146511894	146541629
chr4	146738945	146744685
chr4	146892267	146895171
chr4	147082995	147085822
chr4	147094473	147096655
chr4	147116397	147118255
chr4	147122068	147124079
chr4	147125812	147128828
chr4	147194952	147197090
chr4	147231008	147237535
chr4	147248012	147261605
chr4	147305042	147306729
chr4	147334885	147338106
chr4	147342563	147347997
chr4	147349159	147350405
chr4	147354164	147354931
chr4	147389922	147390587
chr4	147391724	147392513
chr4	147401044	147405023
chr4	147419287	147434757
chr4	147436723	147437703
chr4	147497812	147499625
chr4	147518028	147521153
chr4	147586420	147587429
chr4	147673723	147674755
chr4	147794931	147795591
chr4	147808655	147810032
chr4	147847869	147849041
chr4	147867754	147869387
chr4	147904159	147905547
chr4	147940726	147941684
chr4	148038300	148039654
chr4	148087139	148088397
chr4	148114124	148116230
chr4	148139621	148141230
chr4	148151318	148152210
chr4	148159071	148160903
chr4	148444270	148445152
chr4	148448619	148449479
chr4	148557994	148559210
chr4	148590878	148592061
chr4	148625969	148627095
chr4	148900162	148902362
chr4	148940220	148941770
chr4	149099181	149099988
chr4	149131717	149132980
chr4	149136860	149137928
chr4	149155516	149156279
chr4	149166637	149168240
chr4	149171200	149172260
chr4	149306647	149308620
chr4	149425774	149426988
chr4	149445025	149446589
chr4	149484533	149486057
chr4	149517574	149519130
chr4	149585730	149587343
chr4	149641142	149642734
chr4	149656157	149658726
chr4	149664540	149666023
chr4	149695998	149697119
chr4	149697877	149698944
chr4	149702064	149703349
chr4	149737401	149738419
chr4	149773544	149774527
chr4	149780182	149781695
chr4	149855940	149857078
chr4	149954332	149955651
chr4	149988824	149989742
chr4	150001095	150002482
chr4	150008043	150009625
chr4	150047946	150049835
chr4	150059606	150060649
chr4	150086737	150088735
chr4	150119925	150120925
chr4	150132382	150134365
chr4	150212113	150213018
chr4	150236351	150238397
chr4	150239322	150240655
chr4	150280887	150281567
chr4	150349444	150350355
chr4	150371634	150372607
chr4	150372901	150373663
chr4	150403640	150404850
chr4	150461356	150462790
chr4	150472447	150473460
chr4	150486217	150487190
chr4	150544524	150545709
chr4	150556140	150557629
chr4	150565941	150566702
chr4	150568875	150570062
chr4	150593489	150594827
chr4	150729915	150730824
chr4	150798570	150800451
chr4	150854525	150855923
chr4	150909375	150910221
chr4	150913935	150915107
chr4	150927379	150928318
chr4	150964569	150965663
chr4	151043502	151045580
chr4	151057287	151058115
chr4	151741132	151743300
chr4	151860684	151861941
chr4	151862070	151863310
chr4	151933240	151934425
chr4	151960119	151961421
chr4	151996136	151997267
chr4	152008181	152009994
chr4	152026669	152028403
chr4	152039022	152040151
chr4	152086127	152088315
chr4	152095793	152097329
chr4	152120245	152121518
chr4	152153472	152154453
chr4	152177018	152178277
chr4	152190236	152191203
chr4	152297029	152298039
chr4	152325282	152326809
chr4	152448279	152449154
chr4	152476463	152478501
chr4	153956937	153958143
chr4	153974398	153975639
chr4	154011543	154012785
chr4	154141728	154143139
chr4	154160323	154161385
chr4	154910775	154911593
chr4	154927417	154929846
chr4	154960465	154962585
chr4	154963947	154965083
chr4	155065928	155067622
chr4	155085519	155086967
chr4	155150196	155151541
chr4	155162322	155163747
chr4	155177676	155179273
chr4	155186854	155187960
chr4	155200658	155201744
chr4	155216974	155217887
chr4	155221444	155222454
chr4	155222965	155223929
chr4	155234037	155236224
chr4	155245493	155246400
chr4	155249322	155250286
chr4	155481289	155482180
chr4	155487532	155488684
chr4	155490689	155492976
chr4	155504920	155505729
chr4	155558996	155559915
chr4	155561709	155564638
chr4	155567959	155568643
chr4	155601250	155602653
chr4	155623781	155625517
chr4	155668405	155669908
chr4	155704583	155705826
chr4	155734269	155735866
chr4	155760251	155762220
chr4	155769891	155770554
chr4	155788132	155788973
chr4	155802719	155804231
chr4	155811726	155813269
chr4	155831059	155832287
chr4	155846835	155848411
chr4	155868718	155870375
chr4	155891725	155892685
chr4	155943515	155944781
chr4	155991821	155992738
chr4	156031312	156032674
chr4	156077016	156078438
chr4	156087224	156087981
chr4	156109051	156110649
chr4	156197323	156198268
chr4	156202400	156204315
chr4	156234678	156236569
chr4	156331502	156335015
chr4	156341072	156343901
chr4	156356739	156357278
chr7	3267493	3269196
chr7	3288816	3291067
chr7	3301386	3305300
chr7	3442210	3443345
chr7	3594536	3595807
chr7	3629486	3630376
chr7	3645071	3646070
chr7	3664569	3666399
chr7	3691992	3695188
chr7	3703401	3705075
chr7	3706445	3707511
chr7	3915275	3916057
chr7	4062324	4064436
chr7	4082150	4083521
chr7	4136133	4137879
chr7	4148951	4149964
chr7	4273491	4274465
chr7	4501010	4501920
chr7	4504438	4505552
chr7	4525963	4527495
chr7	4630198	4631317
chr7	4653498	4654771
chr7	4658176	4659206
chr7	4684646	4685876
chr7	4724004	4724914
chr7	4738751	4741552
chr7	4751497	4753252
chr7	4788704	4789827
chr7	4791953	4793687
chr7	4811775	4812659
chr7	4864956	4867193
chr7	4876426	4878689
chr7	4914820	4915708
chr7	4924555	4925625
chr7	4995283	4997018
chr7	5014119	5014899
chr7	5015064	5016072
chr7	5020189	5021052
chr7	5038088	5039523
chr7	5061542	5062806
chr7	5080079	5080888
chr7	5082807	5083944
chr7	5100832	5101942
chr7	6155019	6156306
chr7	6171311	6173465
chr7	6282464	6284285
chr7	6285800	6287157
chr7	6383102	6384798
chr7	7120739	7121815
chr7	7277863	7278816
chr7	7281158	7282033
chr7	7298138	7299826
chr7	12010314	12011018
chr7	12779910	12781515
chr7	12802707	12804339
chr7	12818110	12819288
chr7	12833899	12835716
chr7	12909651	12911032
chr7	12921294	12922410
chr7	12948859	12950554
chr7	12961302	12962681
chr7	12965313	12966740
chr7	12977962	12979027
chr7	13009159	13010087
chr7	13023817	13025436
chr7	13034042	13034988
chr7	13037354	13039025
chr7	13053890	13055457
chr7	13278244	13279095
chr7	15921417	15923163
chr7	15945188	15946836
chr7	15948355	15949764
chr7	15961946	15962963
chr7	16018108	16019087
chr7	16019231	16019615
chr7	16047489	16048409
chr7	16052310	16053736
chr7	16055628	16056432
chr7	16098164	16099202
chr7	16119658	16120664
chr7	16207108	16208247
chr7	16221273	16222562
chr7	16238931	16240618
chr7	16243842	16244765
chr7	16257575	16258502
chr7	16272527	16273701
chr7	16286195	16287072
chr7	16294422	16295920
chr7	16296677	16297425
chr7	16309470	16310476
chr7	16312555	16314469
chr7	16387137	16388552
chr7	16399481	16402961
chr7	16405580	16406603
chr7	16452222	16454033
chr7	16614093	16615311
chr7	16618077	16619576
chr7	16728305	16729371
chr7	16731451	16733015
chr7	16738049	16739172
chr7	16780588	16785146
chr7	16815857	16817082
chr7	16819380	16821202
chr7	16841273	16843489
chr7	16844833	16846153
chr7	16875084	16875972
chr7	16909643	16910548
chr7	16923455	16924419
chr7	17023384	17025810
chr7	17026945	17028592
chr7	17055987	17056781
chr7	17057905	17059326
chr7	18909848	18911023
chr7	18990537	18992669
chr7	19003457	19004886
chr7	19011723	19012837
chr7	19024243	19025014
chr7	19077241	19078588
chr7	19092669	19095544
chr7	19119660	19120581
chr7	19130571	19132191
chr7	19148076	19150709
chr7	19178484	19179688
chr7	19180593	19181380
chr7	19227002	19228824
chr7	19264944	19267713
chr7	19269611	19270904
chr7	19271578	19272679
chr7	19282090	19283671
chr7	19300430	19301523
chr7	19308669	19310541
chr7	19316317	19316949
chr7	19319411	19320721
chr7	19325550	19327771
chr7	19332445	19333427
chr7	19358923	19361751
chr7	19457711	19459276
chr7	19471768	19474867
chr7	19491002	19492860
chr7	19500099	19501463
chr7	19506802	19509340
chr7	19543109	19544142
chr7	19561564	19563044
chr7	19572707	19573881
chr7	19577262	19578519
chr7	19603934	19604899
chr7	19628883	19629756
chr7	19664449	19666010
chr7	19668929	19669729
chr7	19699121	19700225
chr7	19714662	19716883
chr7	19748915	19750868
chr7	19789582	19790463
chr7	19816116	19818139
chr7	19822019	19824688
chr7	19830503	19831384
chr7	19844310	19845657
chr7	19871007	19871989
chr7	19876312	19877281
chr7	19920427	19921316
chr7	19932562	19933885
chr7	19935086	19936234
chr7	24081553	24083105
chr7	24186587	24190699
chr7	24298838	24300862
chr7	24313945	24317500
chr7	24369494	24370509
chr7	24373097	24374399
chr7	24394292	24395594
chr7	24398861	24400665
chr7	24445353	24446199
chr7	24462301	24463293
chr7	24481041	24482721
chr7	24506763	24508043
chr7	24529825	24532288
chr7	24546143	24547496
chr7	24555025	24556619
chr7	24570764	24571712
chr7	24592956	24594507
chr7	24610100	24611981
chr7	24628422	24629614
chr7	24661122	24662188
chr7	24850580	24851384
chr7	24884084	24885152
chr7	24897015	24897669
chr7	24902696	24903377
chr7	24954054	24954961
chr7	24971617	24972867
chr7	24978505	24979527
chr7	25072144	25073232
chr7	25076405	25077826
chr7	25087667	25089718
chr7	25105659	25107772
chr7	25119929	25121018
chr7	25129377	25130212
chr7	25131959	25133520
chr7	25154946	25157034
chr7	25205292	25206435
chr7	25218557	25220741
chr7	25237055	25238037
chr7	25249112	25251202
chr7	25266794	25270304
chr7	25278356	25279912
chr7	25281948	25282900
chr7	25297154	25298378
chr7	25305742	25306933
chr7	25315099	25317896
chr7	25379107	25381107
chr7	25385675	25386644
chr7	25395072	25396420
chr7	25432559	25434110
chr7	25476916	25478025
chr7	25618617	25620083
chr7	25626215	25627971
chr7	25632527	25633705
chr7	25636056	25637287
chr7	25647543	25648674
chr7	25650806	25652103
chr7	25680066	25681271
chr7	25686612	25688647
chr7	25706464	25708255
chr7	25710510	25712309
chr7	25718313	25719628
chr7	25753858	25755055
chr7	25755488	25756097
chr7	25781022	25782514
chr7	27166106	27167022
chr7	27177869	27179413
chr7	27195543	27197057
chr7	27228045	27228971
chr7	27258065	27259078
chr7	27330896	27331649
chr7	27355329	27358253
chr7	27361192	27362217
chr7	27447207	27450068
chr7	27472482	27473677
chr7	27473691	27474776
chr7	27481180	27482393
chr7	27486157	27487876
chr7	27490262	27491320
chr7	27506896	27509230
chr7	27541369	27543329
chr7	27552676	27553940
chr7	27578027	27578197
chr7	27578261	27579200
chr7	27591437	27592468
chr7	27673411	27675078
chr7	27688403	27690063
chr7	27731019	27732299
chr7	27804159	27805591
chr7	27838119	27839173
chr7	27859713	27861327
chr7	27978598	27979719
chr7	28013458	28014620
chr7	28049606	28050602
chr7	28168840	28170708
chr7	28179304	28180628
chr7	28277508	28278339
chr7	28310861	28312670
chr7	28338030	28338973
chr7	28350010	28351245
chr7	28371344	28373014
chr7	28374971	28377121
chr7	28380818	28383602
chr7	28386205	28386819
chr7	28392044	28393984
chr7	28435796	28437199
chr7	28440140	28444953
chr7	28451434	28453171
chr7	28593287	28594119
chr7	28597720	28598448
chr7	28716143	28717720
chr7	28740823	28742417
chr7	28765517	28767313
chr7	28780109	28781134
chr7	28788199	28789488
chr7	28795551	28797424
chr7	28808472	28809977
chr7	28810804	28811680
chr7	28821049	28822101
chr7	28823885	28826270
chr7	28865733	28866602
chr7	28867190	28868412
chr7	28961546	28963078
chr7	28981883	28983611
chr7	29000309	29001639
chr7	29039446	29041039
chr7	29043016	29043948
chr7	29134077	29135515
chr7	29155229	29156608
chr7	29168445	29172130
chr7	29179668	29181062
chr7	29211065	29212217
chr7	29231884	29233061
chr7	29237029	29239104
chr7	29247182	29249021
chr7	29280870	29282225
chr7	29306813	29308731
chr7	29337850	29340197
chr7	29491548	29492687
chr7	29517951	29519572
chr7	29768019	29769327
chr7	29783759	29785036
chr7	29814794	29816556
chr7	29905679	29907131
chr7	29953363	29954261
chr7	29983491	29984486
chr7	30071915	30073232
chr7	30089666	30091721
chr7	30094371	30095909
chr7	30121091	30122447
chr7	30168220	30170573
chr7	30183527	30184440
chr7	30193573	30195415
chr7	30218860	30220529
chr7	30231207	30233671
chr7	30279644	30281194
chr7	30308350	30309877
chr7	30321576	30323360
chr7	30345884	30348526
chr7	30394220	30395092
chr7	30412410	30413323
chr7	30421654	30422614
chr7	30507333	30508542
chr7	30533895	30536063
chr7	30551782	30553916
chr7	30558793	30560067
chr7	30562375	30563854
chr7	30588099	30589865
chr7	30649138	30650946
chr7	30664414	30665807
chr7	30728805	30730194
chr7	30812013	30812915
chr7	30820035	30821718
chr7	30841680	30842893
chr7	30863044	30863967
chr7	30878411	30879677
chr7	30935114	30936466
chr7	30955945	30957645
chr7	30973553	30974399
chr7	31000189	31001306
chr7	31002707	31003277
chr7	31033469	31034502
chr7	31040570	31042693
chr7	31105751	31106843
chr7	31109101	31110120
chr7	31125997	31127640
chr7	31150603	31152029
chr7	31155944	31157127
chr7	34167546	34168968
chr7	34195750	34197442
chr7	34229604	34230663
chr7	34233411	34234696
chr7	34272274	34273051
chr7	34312845	34313782
chr7	34388310	34390376
chr7	34912119	34913149
chr7	34984091	34986374
chr7	35027752	35029439
chr7	35055779	35057379
chr7	35080501	35081746
chr7	35086107	35087163
chr7	35118592	35120955
chr7	35126862	35127407
chr7	35150477	35152920
chr7	35233962	35235589
chr7	35334200	35335761
chr7	35395992	35398180
chr7	35555007	35556067
chr7	35559587	35561240
chr7	35584526	35587067
chr7	35646743	35647737
chr7	35709861	35711202
chr7	35753667	35755171
chr7	35802145	35803430
chr7	37639362	37641811
chr7	38018458	38019668
chr7	38060987	38061893
chr7	38106938	38108495
chr7	38183025	38184753
chr7	38186356	38188169
chr7	38188745	38190454
chr7	38200564	38201434
chr7	38227356	38228550
chr7	38270111	38272612
chr7	39517332	39518104
chr7	39544112	39545556
chr7	39552010	39553662
chr7	39641943	39643507
chr7	39654797	39656021
chr7	39674729	39676119
chr7	41392679	41394093
chr7	41498820	41499968
chr7	41598904	41600190
chr7	41632591	41634305
chr7	42505022	42506098
chr7	42691687	42693815
chr7	42979781	42980773
chr7	43312387	43313525
chr7	43352824	43353686
chr7	43392234	43393190
chr7	43407519	43408845
chr7	43442672	43444203
chr7	43464764	43466861
chr7	43532821	43533734
chr7	43552963	43553792
chr7	43554143	43555207
chr7	43561875	43563081
chr7	43579346	43580245
chr7	43635855	43637901
chr7	43642000	43644355
chr7	43671247	43672703
chr7	44245990	44246809
chr7	44262751	44263921
chr7	44304132	44305761
chr7	44310601	44312712
chr7	44359819	44360645
chr7	44373895	44374950
chr7	44467589	44468680
chr7	44495915	44497199
chr7	44527232	44528647
chr7	44533714	44535096
chr7	44547484	44548260
chr7	44553369	44554703
chr7	44572059	44573023
chr7	44747689	44749470
chr7	44815609	44817127
chr7	44848186	44851409
chr7	44854119	44855220
chr7	44856364	44857769
chr7	44868651	44870564
chr7	44891632	44893425
chr7	44895117	44896682
chr7	44928559	44930785
chr7	44952515	44953567
chr7	44985334	44988194
chr7	44996456	44999037
chr7	45015396	45018432
chr7	45052517	45053972
chr7	45061485	45063187
chr7	45081980	45083876
chr7	45123834	45125048
chr7	45128870	45129691
chr7	45135957	45136707
chr7	45153707	45155087
chr7	45161687	45162984
chr7	45181354	45183035
chr7	45204211	45205249
chr7	45233046	45234478
chr7	45238540	45239831
chr7	45276964	45277818
chr7	45333057	45334011
chr7	45338905	45341828
chr7	45366483	45368014
chr7	45394936	45396436
chr7	45434010	45435446
chr7	45458987	45461545
chr7	45466263	45467176
chr7	45488359	45489367
chr7	45508282	45510950
chr7	45521598	45522368
chr7	45525517	45527087
chr7	45560338	45562645
chr7	45567755	45568615
chr7	45569926	45570902
chr7	45591314	45592572
chr7	45628290	45629340
chr7	45634897	45636126
chr7	45660508	45661529
chr7	45704244	45705807
chr7	45706290	45707282
chr7	45707538	45708472
chr7	45715909	45716731
chr7	45717035	45718972
chr7	45740940	45743375
chr7	45800012	45801854
chr7	45813675	45814425
chr7	45865810	45867206
chr7	45872682	45873817
chr7	45896940	45897794
chr7	45915580	45917621
chr7	45922555	45923552
chr7	45923634	45923641
chr7	46033155	46035032
chr7	46058110	46059642
chr7	46389322	46391149
chr7	46396319	46397141
chr7	46408861	46409893
chr7	46545915	46547660
chr7	46606358	46607765
chr7	46639052	46640935
chr7	46709936	46711271
chr7	46795304	46796660
chr7	46833429	46834070
chr7	46845504	46846762
chr7	46919431	46920510
chr7	46957812	46958904
chr7	47007819	47008766
chr7	47014367	47016250
chr7	47030643	47031730
chr7	47050418	47051669
chr7	47103610	47105420
chr7	48136943	48138783
chr7	48749812	48750878
chr7	48788412	48789888
chr7	48881201	48882077
chr7	48887811	48888907
chr7	48908565	48909359
chr7	48937467	48938467
chr7	49245450	49246557
chr7	49250911	49251987
chr7	49296782	49298014
chr7	49320488	49322225
chr7	49450134	49451594
chr7	49461923	49463619
chr7	49467189	49468522
chr7	49496018	49497784
chr7	49601009	49602267
chr7	49633207	49634398
chr7	49758774	49759717
chr7	49762326	49764910
chr7	49778165	49778989
chr7	49804580	49806080
chr7	51861221	51862626
chr7	51878932	51879810
chr7	51986163	51987665
chr7	52004769	52006755
chr7	55793593	55794991
chr7	55841554	55843300
chr7	55852558	55853500
chr7	55961612	55962746
chr7	55968198	55969327
chr7	56018406	56019921
chr7	56049821	56050786
chr7	58398578	58399873
chr7	58657957	58658905
chr7	58676921	58678066
chr7	58685894	58687549
chr7	58730537	58731497
chr7	59228625	59229656
chr7	59767139	59767799
chr7	59768527	59770649
chr7	63896579	63897554
chr7	63910853	63912670
chr7	63924771	63926077
chr7	63936831	63939983
chr7	63999150	64000120
chr7	64001474	64002306
chr7	64011521	64012412
chr7	64037390	64038655
chr7	64048263	64049393
chr7	64140529	64142570
chr7	64287150	64288248
chr7	64373299	64374680
chr7	64391633	64393317
chr7	64872137	64873248
chr7	65370163	65371628
chr7	65644664	65645592
chr7	65692975	65694210
chr7	66060149	66061150
chr7	66078970	66080537
chr7	66108867	66110762
chr7	66120807	66121631
chr7	66133989	66134833
chr7	66194287	66194960
chr7	66196367	66197527
chr7	66198849	66201441
chr7	66217946	66219099
chr7	66308913	66310957
chr7	66387680	66388867
chr7	66388893	66389049
chr7	66688691	66690780
chr7	67243433	67244070
chr7	67371970	67373681
chr7	67421370	67422531
chr7	67445036	67446207
chr7	67461509	67462573
chr7	67644707	67646257
chr7	67759151	67760141
chr7	67950899	67953572
chr7	67972834	67974780
chr7	67984759	67985748
chr7	68085213	68086272
chr7	68128611	68130441
chr7	68275406	68276469
chr7	68282050	68283363
chr7	68286436	68287406
chr7	68667467	68668268
chr7	68738919	68739847
chr7	72260753	72261344
chr7	72279774	72281824
chr7	72305914	72307188
chr7	73419127	73420564
chr7	73517168	73518611
chr7	73537214	73538656
chr7	73540399	73542118
chr7	73557432	73559906
chr7	73583345	73585392
chr7	73594501	73595966
chr7	73606718	73607970
chr7	73617331	73619405
chr7	73764582	73766802
chr7	73770864	73772758
chr7	74494365	74495864
chr7	74553938	74555557
chr7	74928221	74929577
chr7	75294577	75296351
chr7	75370520	75371546
chr7	75371570	75372658
chr7	75455448	75456482
chr7	75472101	75473256
chr7	75571551	75572913
chr7	75574913	75576797
chr7	75585761	75588290
chr7	75589076	75590067
chr7	75595644	75597197
chr7	75611425	75613521
chr7	75655224	75657059
chr7	75686171	75687062
chr7	75699576	75702889
chr7	75781057	75782885
chr7	75796300	75797125
chr7	75847969	75849913
chr7	76462210	76463670
chr7	76473582	76475187
chr7	78711905	78713680
chr7	78718866	78721795
chr7	78782645	78784065
chr7	78799435	78800691
chr7	78846618	78847394
chr7	78894763	78896786
chr7	78912193	78912746
chr7	78913399	78914408
chr7	79147762	79149641
chr7	79269372	79271933
chr7	79272738	79276001
chr7	79312153	79315114
chr7	79362952	79364595
chr7	79391624	79393406
chr7	79465705	79466495
chr7	79495889	79496468
chr7	79659517	79661304
chr7	79715100	79716045
chr7	79742281	79743406
chr7	79780457	79781497
chr7	79919788	79921435
chr7	79934918	79936331
chr7	80018439	80019222
chr7	80025055	80026782
chr7	80026952	80027717
chr7	80032861	80033648
chr7	80043840	80044935
chr7	80058528	80059473
chr7	80074567	80075603
chr7	80078595	80079540
chr7	80090834	80092662
chr7	80113980	80115827
chr7	80143124	80144238
chr7	80154265	80155419
chr7	80166507	80167418
chr7	80186434	80187401
chr7	80192082	80193037
chr7	80197850	80199032
chr7	80209378	80210354
chr7	80231876	80233116
chr7	80246171	80246965
chr7	80260533	80262796
chr7	80268916	80271044
chr7	80293360	80295876
chr7	80323205	80325199
chr7	80338757	80341098
chr7	80342757	80343974
chr7	80370437	80371773
chr7	80386167	80388722
chr7	80401695	80402598
chr7	80403813	80404727
chr7	80444360	80446369
chr7	80500387	80500682
chr7	80534164	80536002
chr7	80553948	80556107
chr7	80581988	80584679
chr7	80628812	80629275
chr7	80641275	80642608
chr7	80687745	80689125
chr7	80778276	80780278
chr7	80789024	80789912
chr7	80802520	80803561
chr7	80831513	80833870
chr7	80860277	80861652
chr7	80882735	80883531
chr7	80900646	80902269
chr7	80946914	80948387
chr7	80986114	80987481
chr7	80992853	80994359
chr7	81004509	81005426
chr7	81074013	81075473
chr7	81196203	81197726
chr7	81211956	81214241
chr7	81344536	81345489
chr7	81493070	81493757
chr7	81522852	81524325
chr7	81571111	81572467
chr7	81762357	81763587
chr7	81788604	81790124
chr7	81828595	81829856
[truncated: 17,910 more rows]
