# Supplementary material for: Three-dimensional chromatin reorganization regulates B cell development during ageing
Source: Nat Cell Biol. 2024 Jun 12;26(6):991–1002. doi: 10.1038/s41556-024-01424-9 (PMC11178499; doi:10.1038/s41556-024-01424-9)
Supplement: Supplementary file 16 — Statistical source data. [file 41556_2024_1424_MOESM16_ESM.xlsx]

## Sheet: Fig. 6a
DJ/(DJ+VDJ) %
Gene	Y1	Y2	O1	O2	Chi-square P- value
IGHD5-1	0.0241565	0	0	0	0.912482
IGHD3-1	0.00805218	0.162946	0.0174004	0.0273448	0.829002
IGHD1-1	9.91223	14.7466	17.992	22.5321	0.0158309939345592 (*)
IGHD6-1	0.491183	0.6029	0.661215	1.61334	0.423585
IGHD2-3	3.82478	5.37722	6.99495	8.94176	0.107994
IGHD6-2	0.0322087	0	0	0.437517	0.110254
IGHD2-4	4.22739	6.029	8.56099	8.9691	0.0991841
IGHD5-2	0.104678	0.0162946	0.156603	0	0.942236
IGHD2-5	1.40913	2.78638	3.65408	4.59393	0.157391
IGHD5-3	0.0402609	0	0.0174004	0	0.935784
IGHD5-7	0	0	0	0	1
IGHD2-6	1.36887	2.02053	4.07169	3.03527	0.149838
IGHD5-4	0.00805218	0	0	0.136724	0.310602
IGHD5-8	0.00805218	0.0162946	0.0348008	0.0273448	0.863984
IGHD2-7	1.91642	2.33013	4.26309	3.50014	0.222571
IGHD5-5	0.0644174	0.0162946	0	0	0.840754
IGHD2-8	3.71205	5.49128	7.20376	10.7192	0.0374488
IGHD5-6	0.104678	0.228124	0.121803	0.300793	0.912288
IGHD3-2	0.853531	0.81473	1.18323	0.73831	0.88926
IGHD4-1	3.30945	2.33013	4.92431	3.58217	0.386525

## Sheet: Fig. 6b
CDR3 total count number			Unpaired t test
	Young	Old	P value	0.0388
Rep1	50412	16431	P value summary	*
Rep2	39096	10818	Are means signif. different? (P < 0.05)	Yes
			One- or two-tailed P value?	Two-tailed
			t, df	t=4.929 df=2

## Sheet: Fig. 6c
Y1			Y2			O1			O2
CDR3_length	Count	Ratio (%)	CDR3_length	Count	Ratio (%)	CDR3_length	Count	Ratio (%)	CDR3_length	Count	Ratio (%)
1	0	0	1	0	0	1	0	0	1	0	0
2	2	0.00396731	2	0	0	2	0	0	2	0	0
3	0	0	3	0	0	3	0	0	3	0	0
4	8	0.0158692	4	16	0.0409249	4	0	0	4	0	0
5	117	0.232088	5	1	0.00255781	5	0	0	5	1	0.00924385
6	259	0.513767	6	85	0.217414	6	12	0.0730327	6	534	4.93622
7	669	1.32706	7	618	1.58072	7	27	0.164324	7	225	2.07987
8	986	1.95588	8	556	1.42214	8	136	0.827704	8	0	0
9	1486	2.94771	9	813	2.0795	9	825	5.021	9	2	0.0184877
10	3175	6.2981	10	2266	5.79599	10	1015	6.17735	10	707	6.5354
11	5289	10.4915	11	2859	7.31277	11	1642	9.99331	11	791	7.31189
12	6362	12.62	12	4808	12.2979	12	2998	18.246	12	502	4.64041
13	7690	15.2543	13	7534	19.2705	13	2507	15.2577	13	1406	12.9969
14	8102	16.0716	14	7343	18.782	14	2784	16.9436	14	1895	17.5171
15	6632	13.1556	15	5400	13.8122	15	2005	12.2025	15	1672	15.4557
16	4772	9.466	16	2890	7.39206	16	1470	8.9465	16	1611	14.8918
17	2795	5.54431	17	2464	6.30244	17	709	4.31501	17	568	5.25051
18	1121	2.22368	18	496	1.26867	18	213	1.29633	18	900	8.31947
19	443	0.878759	19	439	1.12288	19	1	0.00608606	19	2	0.0184877
20	146	0.289614	20	107	0.273685	20	72	0.438196	20	1	0.00924385
21	58	0.115052	21	271	0.693166	21	1	0.00608606	21	0	0
22	101	0.200349	22	130	0.332515	22	0	0	22	0	0
23	92	0.182496	23	0	0	23	0	0	23	1	0.00924385
24	87	0.172578	24	0	0	24	14	0.0852048	24	0	0
25	16	0.0317385	25	0	0	25	0	0	25	0	0
26	4	0.00793462	26	0	0	26	0	0	26	0	0
27	0	0	27	0	0	27	0	0	27	0	0
